# Supplementary material for: JNK modifies neuronal metabolism to promote proteostasis and longevity
Source: Aging Cell. 2019 Feb 27;18(3):e12849. doi: 10.1111/acel.12849 (PMC6516429; doi:10.1111/acel.12849)
Supplement: Supplementary file 2 [file ACEL-18-e12849-s002.xlsx]

## Sheet: Young Head
Acc #	Gene	Num Unique	% Cov	Best Disc Score	Best Expect Val	m/z	z	ppm	DB Peptide	Peptide	Score	Expect	# in DB	Protein MW	Protein Name
P45594	tsr	21	79.1	5.51	1.3e-09	805.337	3	-4.3	YGLFDFEYMHQCQGTSESSK	YGLFDFEYMHQC(Carbamidomethyl)QGTSESSK	48	1.3e-09	1	17153.6	Cofilin/actin-depolymerizing factor homolog
P45594	tsr	21	79.1	5.51	1.3e-09	810.671	3	-0.69	YGLFDFEYMHQCQGTSESSK	YGLFDFEYM(Oxidation)HQC(Carbamidomethyl)QGTSESSK	47.5	8.4e-09	1	17153.6	Cofilin/actin-depolymerizing factor homolog
P45594	tsr	21	79.1	5.51	1.3e-09	806.876	2	-2.1	NAEYDQFLEDIQK	NAEYDQFLEDIQK	46.6	3.6e-07	1	17153.6	Cofilin/actin-depolymerizing factor homolog
P45594	tsr	21	79.1	5.51	1.3e-09	908.095	3	-4.9	QIDVETVADRNAEYDQFLEDIQK	Q(Gln->pyro-Glu)IDVETVADRNAEYDQFLEDIQK	39.8	8.3e-07	1	17153.6	Cofilin/actin-depolymerizing factor homolog
P45594	tsr	21	79.1	5.51	1.3e-09	806.876	2	-2.1	NAEYDQFLEDIQK	NAEYDQFLEDIQK	56.2	1.3e-06	1	17153.6	Cofilin/actin-depolymerizing factor homolog
P45594	tsr	21	79.1	5.51	1.3e-09	810.668	3	-4.9	YGLFDFEYMHQCQGTSESSK	YGLFDFEYM(Oxidation)HQC(Carbamidomethyl)QGTSESSK	28.8	1.8e-06	1	17153.6	Cofilin/actin-depolymerizing factor homolog
P45594	tsr	21	79.1	5.51	1.3e-09	677.333	2	-3.9	YIQATDLSEASR	YIQATDLSEASR	58.5	4.6e-06	1	17153.6	Cofilin/actin-depolymerizing factor homolog
P45594	tsr	21	79.1	5.51	1.3e-09	469.237	3	-4.9	MLYSSSFDALKK	M(Oxidation)LYSSSFDALKK	41.8	6e-06	1	17153.6	Cofilin/actin-depolymerizing factor homolog
P45594	tsr	21	79.1	5.51	1.3e-09	639.305	2	-5	MLYSSSFDALK	M(Oxidation)LYSSSFDALK	44.4	7.6e-06	1	17153.6	Cofilin/actin-depolymerizing factor homolog
P45594	tsr	21	79.1	5.51	1.3e-09	463.905	3	-5.4	MLYSSSFDALKK	MLYSSSFDALKK	40.1	1.1e-05	1	17153.6	Cofilin/actin-depolymerizing factor homolog
P45594	tsr	21	79.1	5.51	1.3e-09	913.773	3	-2.4	QIDVETVADRNAEYDQFLEDIQK	QIDVETVADRNAEYDQFLEDIQK	37.9	1.2e-05	1	17153.6	Cofilin/actin-depolymerizing factor homolog
P45594	tsr	21	79.1	5.51	1.3e-09	734.848	2	-4.7	LFLMSWCPDTAK	LFLMSWC(Carbamidomethyl)PDTAK	50.6	1.4e-05	1	17153.6	Cofilin/actin-depolymerizing factor homolog
P45594	tsr	21	79.1	5.51	1.3e-09	564.777	2	-5.2	QIDVETVADR	Q(Gln->pyro-Glu)IDVETVADR	43.9	2.3e-05	1	17153.6	Cofilin/actin-depolymerizing factor homolog
P45594	tsr	21	79.1	5.51	1.3e-09	487.276	2	-6.6	YVIFYIR	YVIFYIR	26.4	2.4e-05	1	17153.6	Cofilin/actin-depolymerizing factor homolog
P45594	tsr	21	79.1	5.51	1.3e-09	582.78	2	-3.5	MASGVTVSDVCK	M(Met-loss+Acetyl)ASGVTVSDVC(Carbamidomethyl)K	45.6	3.1e-05	1	17153.6	Cofilin/actin-depolymerizing factor homolog
P45594	tsr	21	79.1	5.51	1.3e-09	742.846	2	-4.1	LFLMSWCPDTAK	LFLM(Oxidation)SWC(Carbamidomethyl)PDTAK	48.8	3.2e-05	1	17153.6	Cofilin/actin-depolymerizing factor homolog
P45594	tsr	21	79.1	5.51	1.3e-09	469.237	3	-5	MLYSSSFDALKK	M(Oxidation)LYSSSFDALKK	27.1	3.2e-05	1	17153.6	Cofilin/actin-depolymerizing factor homolog
P45594	tsr	21	79.1	5.51	1.3e-09	538.252	3	-4.1	NAEYDQFLEDIQK	NAEYDQFLEDIQK	39.5	3.4e-05	1	17153.6	Cofilin/actin-depolymerizing factor homolog
P45594	tsr	21	79.1	5.51	1.3e-09	469.237	3	-5	MLYSSSFDALKK	M(Oxidation)LYSSSFDALKK	23.1	6.1e-05	1	17153.6	Cofilin/actin-depolymerizing factor homolog
P45594	tsr	21	79.1	5.51	1.3e-09	677.333	2	-3.6	YIQATDLSEASR	YIQATDLSEASR	29.7	6.5e-05	1	17153.6	Cofilin/actin-depolymerizing factor homolog
P45594	tsr	21	79.1	5.51	1.3e-09	451.891	3	-4.6	YIQATDLSEASR	YIQATDLSEASR	38.5	9.6e-05	1	17153.6	Cofilin/actin-depolymerizing factor homolog
P45594	tsr	21	79.1	5.51	1.3e-09	463.905	3	-5.4	MLYSSSFDALKK	MLYSSSFDALKK	25.5	0.00035	1	17153.6	Cofilin/actin-depolymerizing factor homolog
P45594	tsr	21	79.1	5.51	1.3e-09	506.269	2	-5.3	TTYEEIKK	TTYEEIKK	30.8	0.00036	1	17153.6	Cofilin/actin-depolymerizing factor homolog
P45594	tsr	21	79.1	5.51	1.3e-09	449.241	3	-4.3	YVIFYIRDEK	YVIFYIRDEK	33.4	0.00049	1	17153.6	Cofilin/actin-depolymerizing factor homolog
P45594	tsr	21	79.1	5.51	1.3e-09	639.305	2	-4.6	MLYSSSFDALK	M(Oxidation)LYSSSFDALK	36.1	0.00057	1	17153.6	Cofilin/actin-depolymerizing factor homolog
P45594	tsr	21	79.1	5.51	1.3e-09	506.269	2	-4.8	TTYEEIKK	TTYEEIKK	36.4	0.00065	1	17153.6	Cofilin/actin-depolymerizing factor homolog
P45594	tsr	21	79.1	5.51	1.3e-09	564.777	2	-5.2	QIDVETVADR	Q(Gln->pyro-Glu)IDVETVADR	22.9	0.00076	1	17153.6	Cofilin/actin-depolymerizing factor homolog
P45594	tsr	21	79.1	5.51	1.3e-09	734.848	2	-4.7	LFLMSWCPDTAK	LFLMSWC(Carbamidomethyl)PDTAK	27.3	0.0008	1	17153.6	Cofilin/actin-depolymerizing factor homolog
P45594	tsr	21	79.1	5.51	1.3e-09	573.293	2	-1.5	QIDVETVADR	QIDVETVADR	32.5	0.00082	1	17153.6	Cofilin/actin-depolymerizing factor homolog
P45594	tsr	21	79.1	5.51	1.3e-09	573.291	2	-3.7	QIDVETVADR	QIDVETVADR	25.2	0.0012	1	17153.6	Cofilin/actin-depolymerizing factor homolog
P45594	tsr	21	79.1	5.51	1.3e-09	573.291	2	-3.7	QIDVETVADR	QIDVETVADR	37.5	0.0012	1	17153.6	Cofilin/actin-depolymerizing factor homolog
P45594	tsr	21	79.1	5.51	1.3e-09	442.22	2	-8.6	TTYEEIK	TTYEEIK	27.2	0.0013	1	17153.6	Cofilin/actin-depolymerizing factor homolog
P45594	tsr	21	79.1	5.51	1.3e-09	451.891	3	-4.6	YIQATDLSEASR	YIQATDLSEASR	22.2	0.0022	1	17153.6	Cofilin/actin-depolymerizing factor homolog
P45594	tsr	21	79.1	5.51	1.3e-09	640.276	4	-5.6	YGLFDFEYMHQCQGTSESSKK	YGLFDFEYM(Oxidation)HQC(Carbamidomethyl)QGTSESSKK	18.9	0.0032	1	17153.6	Cofilin/actin-depolymerizing factor homolog
P45594	tsr	21	79.1	5.51	1.3e-09	506.269	2	-5.4	TTYEEIKK	TTYEEIKK	34	0.0037	1	17153.6	Cofilin/actin-depolymerizing factor homolog
P45594	tsr	21	79.1	5.51	1.3e-09	506.27	2	-2.7	TTYEEIKK	TTYEEIKK	23.1	0.0039	1	17153.6	Cofilin/actin-depolymerizing factor homolog
P45594	tsr	21	79.1	5.51	1.3e-09	442.222	2	-4.4	TTYEEIK	TTYEEIK	35.4	0.0057	1	17153.6	Cofilin/actin-depolymerizing factor homolog
P45594	tsr	21	79.1	5.51	1.3e-09	442.222	2	-4.5	TTYEEIK	TTYEEIK	29.9	0.0077	1	17153.6	Cofilin/actin-depolymerizing factor homolog
P45594	tsr	21	79.1	5.51	1.3e-09	636.28	4	-1.2	YGLFDFEYMHQCQGTSESSKK	YGLFDFEYMHQC(Carbamidomethyl)QGTSESSKK	15.2	0.011	1	17153.6	Cofilin/actin-depolymerizing factor homolog
P45594	tsr	21	79.1	5.51	1.3e-09	429.771	2	-8.3	KSLVGVQK	KSLVGVQK	33.4	0.021	1	17153.6	Cofilin/actin-depolymerizing factor homolog
P45594	tsr	21	79.1	5.51	1.3e-09	742.842	2	-9.3	LFLMSWCPDTAK	LFLM(Oxidation)SWC(Carbamidomethyl)PDTAK	17.6	0.023	1	17153.6	Cofilin/actin-depolymerizing factor homolog
P45594	tsr	21	79.1	5.51	1.3e-09	449.24	3	-5.9	YVIFYIRDEK	YVIFYIRDEK	15.8	0.044	1	17153.6	Cofilin/actin-depolymerizing factor homolog
P62152	Cam	20	71.8	6.35	3.8e-11	832.354	3	-5	EADIDGDGQVNYEEFVTMMTSK	EADIDGDGQVNYEEFVTM(Oxidation)MTSK	49.8	3.8e-11	2	16810.7	Calmodulin
P62152	Cam	20	71.8	6.35	3.8e-11	832.354	3	-5.2	EADIDGDGQVNYEEFVTMMTSK	EADIDGDGQVNYEEFVTM(Oxidation)MTSK	49	1.8e-10	2	16810.7	Calmodulin
P62152	Cam	20	71.8	6.35	3.8e-11	832.354	3	-5	EADIDGDGQVNYEEFVTMMTSK	EADIDGDGQVNYEEFVTM(Oxidation)MTSK	45.5	3.3e-10	2	16810.7	Calmodulin
P62152	Cam	20	71.8	6.35	3.8e-11	837.687	3	-2.9	EADIDGDGQVNYEEFVTMMTSK	EADIDGDGQVNYEEFVTM(Oxidation)M(Oxidation)TSK	42.4	8.5e-10	2	16810.7	Calmodulin
P62152	Cam	20	71.8	6.35	3.8e-11	827.024	3	-3.1	EADIDGDGQVNYEEFVTMMTSK	EADIDGDGQVNYEEFVTMMTSK	50.2	1.6e-09	2	16810.7	Calmodulin
P62152	Cam	20	71.8	6.35	3.8e-11	837.687	3	-3	EADIDGDGQVNYEEFVTMMTSK	EADIDGDGQVNYEEFVTM(Oxidation)M(Oxidation)TSK	46.9	3.2e-09	2	16810.7	Calmodulin
P62152	Cam	20	71.8	6.35	3.8e-11	832.349	3	-10	EADIDGDGQVNYEEFVTMMTSK	EADIDGDGQVNYEEFVTMM(Oxidation)TSK	40.2	9.3e-09	2	16810.7	Calmodulin
P62152	Cam	20	71.8	6.35	3.8e-11	683.311	2	-4.5	LTDEEVDEMIR	LTDEEVDEM(Oxidation)IR	53.6	1.6e-08	2	16810.7	Calmodulin
P62152	Cam	20	71.8	6.35	3.8e-11	832.356	3	-2.5	EADIDGDGQVNYEEFVTMMTSK	EADIDGDGQVNYEEFVTMM(Oxidation)TSK	38.2	7.6e-08	2	16810.7	Calmodulin
P62152	Cam	20	71.8	6.35	3.8e-11	615.632	3	-5	EAFSLFDKDGDGTITTK	EAFSLFDKDGDGTITTK	45.1	3e-07	2	16810.7	Calmodulin
P62152	Cam	20	71.8	6.35	3.8e-11	683.311	2	-4.5	LTDEEVDEMIR	LTDEEVDEM(Oxidation)IR	32.4	4.3e-07	2	16810.7	Calmodulin
P62152	Cam	20	71.8	6.35	3.8e-11	683.312	2	-3.3	LTDEEVDEMIR	LTDEEVDEM(Oxidation)IR	53.8	1.1e-06	2	16810.7	Calmodulin
P62152	Cam	20	71.8	6.35	3.8e-11	615.633	3	-3.2	EAFSLFDKDGDGTITTK	EAFSLFDKDGDGTITTK	46.2	1.1e-06	2	16810.7	Calmodulin
P62152	Cam	20	71.8	6.35	3.8e-11	837.686	3	-3.8	EADIDGDGQVNYEEFVTMMTSK	EADIDGDGQVNYEEFVTM(Oxidation)M(Oxidation)TSK	36.4	2.1e-06	2	16810.7	Calmodulin
P62152	Cam	20	71.8	6.35	3.8e-11	832.356	3	-2.6	EADIDGDGQVNYEEFVTMMTSK	EADIDGDGQVNYEEFVTMM(Oxidation)TSK	29	4.2e-06	2	16810.7	Calmodulin
P62152	Cam	20	71.8	6.35	3.8e-11	782.379	2	-2.1	MADQLTEEQIAEFK	M(Met-loss+Acetyl)ADQLTEEQIAEFK	53	6e-06	1	16810.7	Calmodulin
P62152	Cam	20	71.8	6.35	3.8e-11	782.379	2	-2.1	MADQLTEEQIAEFK	M(Met-loss+Acetyl)ADQLTEEQIAEFK	52.3	1.4e-05	1	16810.7	Calmodulin
P62152	Cam	20	71.8	6.35	3.8e-11	615.633	3	-3.2	EAFSLFDKDGDGTITTK	EAFSLFDKDGDGTITTK	37.5	2.1e-05	2	16810.7	Calmodulin
P62152	Cam	20	71.8	6.35	3.8e-11	615.633	3	-3.2	EAFSLFDKDGDGTITTK	EAFSLFDKDGDGTITTK	33.1	2.4e-05	2	16810.7	Calmodulin
P62152	Cam	20	71.8	6.35	3.8e-11	675.313	2	-4.7	LTDEEVDEMIR	LTDEEVDEMIR	42.8	5.5e-05	2	16810.7	Calmodulin
P62152	Cam	20	71.8	6.35	3.8e-11	514.761	2	-5.1	HVMTNLGEK	HVMTNLGEK	40.4	6.9e-05	2	16810.7	Calmodulin
P62152	Cam	20	71.8	6.35	3.8e-11	675.313	2	-4.7	LTDEEVDEMIR	LTDEEVDEMIR	46.1	9.4e-05	2	16810.7	Calmodulin
P62152	Cam	20	71.8	6.35	3.8e-11	514.76	2	-6	HVMTNLGEK	HVMTNLGEK	27.8	0.00016	2	16810.7	Calmodulin
P62152	Cam	20	71.8	6.35	3.8e-11	522.758	2	-4.6	HVMTNLGEK	HVM(Oxidation)TNLGEK	34.9	0.00016	2	16810.7	Calmodulin
P62152	Cam	20	71.8	6.35	3.8e-11	522.758	2	-5.1	HVMTNLGEK	HVM(Oxidation)TNLGEK	36.2	0.00018	2	16810.7	Calmodulin
P62152	Cam	20	71.8	6.35	3.8e-11	580.293	3	-7	VFDKDGNGFISAAELR	VFDKDGNGFISAAELR	22.6	0.0003	2	16810.7	Calmodulin
P62152	Cam	20	71.8	6.35	3.8e-11	456.867	3	-5.7	MKDTDSEEEIR	M(Oxidation)KDTDSEEEIR	35.9	0.00032	2	16810.7	Calmodulin
P62152	Cam	20	71.8	6.35	3.8e-11	547.234	2	-3.6	DTDSEEEIR	DTDSEEEIR	38.4	0.00057	2	16810.7	Calmodulin
P62152	Cam	20	71.8	6.35	3.8e-11	456.867	3	-5.9	MKDTDSEEEIR	M(Oxidation)KDTDSEEEIR	32.5	0.00063	2	16810.7	Calmodulin
P62152	Cam	20	71.8	6.35	3.8e-11	547.234	2	-3.5	DTDSEEEIR	DTDSEEEIR	39.8	0.00068	2	16810.7	Calmodulin
P62152	Cam	20	71.8	6.35	3.8e-11	411.21	2	-7.4	ELGTVMR	ELGTVM(Oxidation)R	31.2	0.00075	2	16810.7	Calmodulin
P62152	Cam	20	71.8	6.35	3.8e-11	411.21	2	-6.3	ELGTVMR	ELGTVM(Oxidation)R	31.9	0.00084	2	16810.7	Calmodulin
P62152	Cam	20	71.8	6.35	3.8e-11	454.219	2	-5.8	DGDGTITTK	DGDGTITTK	33.6	0.00086	2	16810.7	Calmodulin
P62152	Cam	20	71.8	6.35	3.8e-11	547.234	2	-3.5	DTDSEEEIR	DTDSEEEIR	34.8	0.001	2	16810.7	Calmodulin
P62152	Cam	20	71.8	6.35	3.8e-11	580.295	3	-3.3	VFDKDGNGFISAAELR	VFDKDGNGFISAAELR	38.8	0.0012	2	16810.7	Calmodulin
P62152	Cam	20	71.8	6.35	3.8e-11	514.762	2	-2.5	HVMTNLGEK	HVMTNLGEK	34	0.0014	2	16810.7	Calmodulin
P62152	Cam	20	71.8	6.35	3.8e-11	411.211	2	-4.3	ELGTVMR	ELGTVM(Oxidation)R	27.7	0.0028	2	16810.7	Calmodulin
P62152	Cam	20	71.8	6.35	3.8e-11	514.761	2	-4.9	HVMTNLGEK	HVMTNLGEK	26.9	0.0033	2	16810.7	Calmodulin
P62152	Cam	20	71.8	6.35	3.8e-11	615.633	3	-3.2	EAFSLFDKDGDGTITTK	EAFSLFDKDGDGTITTK	24.4	0.0034	2	16810.7	Calmodulin
P62152	Cam	20	71.8	6.35	3.8e-11	521.923	3	-0.52	MADQLTEEQIAEFK	M(Met-loss+Acetyl)ADQLTEEQIAEFK	23.1	0.0045	1	16810.7	Calmodulin
P62152	Cam	20	71.8	6.35	3.8e-11	403.214	2	-2.7	ELGTVMR	ELGTVMR	35.7	0.0046	2	16810.7	Calmodulin
P62152	Cam	20	71.8	6.35	3.8e-11	580.295	3	-3.3	VFDKDGNGFISAAELR	VFDKDGNGFISAAELR	17	0.0063	2	16810.7	Calmodulin
P62152	Cam	20	71.8	6.35	3.8e-11	478.737	2	-6.1	EAFSLFDK	EAFSLFDK	20.5	0.0064	2	16810.7	Calmodulin
P62152	Cam	20	71.8	6.35	3.8e-11	411.21	2	-6.2	ELGTVMR	ELGTVM(Oxidation)R	21.4	0.0066	2	16810.7	Calmodulin
P62152	Cam	20	71.8	6.35	3.8e-11	411.211	2	-4.4	ELGTVMR	ELGTVM(Oxidation)R	25.4	0.0071	2	16810.7	Calmodulin
P62152	Cam	20	71.8	6.35	3.8e-11	411.211	2	-4.9	ELGTVMR	ELGTVM(Oxidation)R	27.6	0.0084	2	16810.7	Calmodulin
P62152	Cam	20	71.8	6.35	3.8e-11	411.213	2	-0.85	ELGTVMR	ELGTVM(Oxidation)R	18.9	0.0088	2	16810.7	Calmodulin
P62152	Cam	20	71.8	6.35	3.8e-11	411.21	2	-6.5	ELGTVMR	ELGTVM(Oxidation)R	37.7	0.0089	2	16810.7	Calmodulin
P62152	Cam	20	71.8	6.35	3.8e-11	792.368	3	-13	HVMTNLGEKLTDEEVDEMIR	HVM(Oxidation)TNLGEKLTDEEVDEMIR	19.1	0.0091	2	16810.7	Calmodulin
P62152	Cam	20	71.8	6.35	3.8e-11	456.867	3	-6.1	MKDTDSEEEIR	M(Oxidation)KDTDSEEEIR	27	0.011	2	16810.7	Calmodulin
P62152	Cam	20	71.8	6.35	3.8e-11	451.536	3	-4.2	MKDTDSEEEIR	MKDTDSEEEIR	27.8	0.013	2	16810.7	Calmodulin
P62152	Cam	20	71.8	6.35	3.8e-11	478.737	2	-6.1	EAFSLFDK	EAFSLFDK	16.4	0.016	2	16810.7	Calmodulin
P62152	Cam	20	71.8	6.35	3.8e-11	625.31	2	-4.2	DGNGFISAAELR	DGNGFISAAELR	21.1	0.018	2	16810.7	Calmodulin
P62152	Cam	20	71.8	6.35	3.8e-11	411.21	2	-6.5	ELGTVMR	ELGTVM(Oxidation)R	33.4	0.024	2	16810.7	Calmodulin
P62152	Cam	20	71.8	6.35	3.8e-11	411.209	2	-10	ELGTVMR	ELGTVM(Oxidation)R	19.7	0.026	2	16810.7	Calmodulin
P62152	Cam	20	71.8	6.35	3.8e-11	411.21	2	-6.4	ELGTVMR	ELGTVM(Oxidation)R	22.4	0.026	2	16810.7	Calmodulin
P62152	Cam	20	71.8	6.35	3.8e-11	411.21	2	-6.8	ELGTVMR	ELGTVM(Oxidation)R	18.1	0.027	2	16810.7	Calmodulin
P62152	Cam	20	71.8	6.35	3.8e-11	403.225	2	24	ELGTVMR	ELGTVMR	21.8	0.036	2	16810.7	Calmodulin
P62152	Cam	20	71.8	6.35	3.8e-11	411.212	2	-3.4	ELGTVMR	ELGTVM(Oxidation)R	20.9	0.037	2	16810.7	Calmodulin
P62152	Cam	20	71.8	6.35	3.8e-11	411.211	2	-3.7	ELGTVMR	ELGTVM(Oxidation)R	18.1	0.037	2	16810.7	Calmodulin
C6SUZ2	Cam-RB	19	58.5	6.35	3.8e-11	832.354	3	-5	EADIDGDGQVNYEEFVTMMTSK	EADIDGDGQVNYEEFVTM(Oxidation)MTSK	49.8	3.8e-11	2	17993.1	AT15141p (Fragment)
C6SUZ2	Cam-RB	19	58.5	6.35	3.8e-11	832.354	3	-5.2	EADIDGDGQVNYEEFVTMMTSK	EADIDGDGQVNYEEFVTM(Oxidation)MTSK	49	1.8e-10	2	17993.1	AT15141p (Fragment)
C6SUZ2	Cam-RB	19	58.5	6.35	3.8e-11	832.354	3	-5	EADIDGDGQVNYEEFVTMMTSK	EADIDGDGQVNYEEFVTM(Oxidation)MTSK	45.5	3.3e-10	2	17993.1	AT15141p (Fragment)
C6SUZ2	Cam-RB	19	58.5	6.35	3.8e-11	837.687	3	-2.9	EADIDGDGQVNYEEFVTMMTSK	EADIDGDGQVNYEEFVTM(Oxidation)M(Oxidation)TSK	42.4	8.5e-10	2	17993.1	AT15141p (Fragment)
C6SUZ2	Cam-RB	19	58.5	6.35	3.8e-11	827.024	3	-3.1	EADIDGDGQVNYEEFVTMMTSK	EADIDGDGQVNYEEFVTMMTSK	50.2	1.6e-09	2	17993.1	AT15141p (Fragment)
C6SUZ2	Cam-RB	19	58.5	6.35	3.8e-11	837.687	3	-3	EADIDGDGQVNYEEFVTMMTSK	EADIDGDGQVNYEEFVTM(Oxidation)M(Oxidation)TSK	46.9	3.2e-09	2	17993.1	AT15141p (Fragment)
C6SUZ2	Cam-RB	19	58.5	6.35	3.8e-11	832.349	3	-10	EADIDGDGQVNYEEFVTMMTSK	EADIDGDGQVNYEEFVTMM(Oxidation)TSK	40.2	9.3e-09	2	17993.1	AT15141p (Fragment)
C6SUZ2	Cam-RB	19	58.5	6.35	3.8e-11	683.311	2	-4.5	LTDEEVDEMIR	LTDEEVDEM(Oxidation)IR	53.6	1.6e-08	2	17993.1	AT15141p (Fragment)
C6SUZ2	Cam-RB	19	58.5	6.35	3.8e-11	832.356	3	-2.5	EADIDGDGQVNYEEFVTMMTSK	EADIDGDGQVNYEEFVTMM(Oxidation)TSK	38.2	7.6e-08	2	17993.1	AT15141p (Fragment)
C6SUZ2	Cam-RB	19	58.5	6.35	3.8e-11	615.632	3	-5	EAFSLFDKDGDGTITTK	EAFSLFDKDGDGTITTK	45.1	3e-07	2	17993.1	AT15141p (Fragment)
C6SUZ2	Cam-RB	19	58.5	6.35	3.8e-11	683.311	2	-4.5	LTDEEVDEMIR	LTDEEVDEM(Oxidation)IR	32.4	4.3e-07	2	17993.1	AT15141p (Fragment)
C6SUZ2	Cam-RB	19	58.5	6.35	3.8e-11	683.312	2	-3.3	LTDEEVDEMIR	LTDEEVDEM(Oxidation)IR	53.8	1.1e-06	2	17993.1	AT15141p (Fragment)
C6SUZ2	Cam-RB	19	58.5	6.35	3.8e-11	615.633	3	-3.2	EAFSLFDKDGDGTITTK	EAFSLFDKDGDGTITTK	46.2	1.1e-06	2	17993.1	AT15141p (Fragment)
C6SUZ2	Cam-RB	19	58.5	6.35	3.8e-11	837.686	3	-3.8	EADIDGDGQVNYEEFVTMMTSK	EADIDGDGQVNYEEFVTM(Oxidation)M(Oxidation)TSK	36.4	2.1e-06	2	17993.1	AT15141p (Fragment)
C6SUZ2	Cam-RB	19	58.5	6.35	3.8e-11	832.356	3	-2.6	EADIDGDGQVNYEEFVTMMTSK	EADIDGDGQVNYEEFVTMM(Oxidation)TSK	29	4.2e-06	2	17993.1	AT15141p (Fragment)
C6SUZ2	Cam-RB	19	58.5	6.35	3.8e-11	615.633	3	-3.2	EAFSLFDKDGDGTITTK	EAFSLFDKDGDGTITTK	37.5	2.1e-05	2	17993.1	AT15141p (Fragment)
C6SUZ2	Cam-RB	19	58.5	6.35	3.8e-11	615.633	3	-3.2	EAFSLFDKDGDGTITTK	EAFSLFDKDGDGTITTK	33.1	2.4e-05	2	17993.1	AT15141p (Fragment)
C6SUZ2	Cam-RB	19	58.5	6.35	3.8e-11	675.313	2	-4.7	LTDEEVDEMIR	LTDEEVDEMIR	42.8	5.5e-05	2	17993.1	AT15141p (Fragment)
C6SUZ2	Cam-RB	19	58.5	6.35	3.8e-11	514.761	2	-5.1	HVMTNLGEK	HVMTNLGEK	40.4	6.9e-05	2	17993.1	AT15141p (Fragment)
C6SUZ2	Cam-RB	19	58.5	6.35	3.8e-11	675.313	2	-4.7	LTDEEVDEMIR	LTDEEVDEMIR	46.1	9.4e-05	2	17993.1	AT15141p (Fragment)
C6SUZ2	Cam-RB	19	58.5	6.35	3.8e-11	514.76	2	-6	HVMTNLGEK	HVMTNLGEK	27.8	0.00016	2	17993.1	AT15141p (Fragment)
C6SUZ2	Cam-RB	19	58.5	6.35	3.8e-11	522.758	2	-4.6	HVMTNLGEK	HVM(Oxidation)TNLGEK	34.9	0.00016	2	17993.1	AT15141p (Fragment)
C6SUZ2	Cam-RB	19	58.5	6.35	3.8e-11	522.758	2	-5.1	HVMTNLGEK	HVM(Oxidation)TNLGEK	36.2	0.00018	2	17993.1	AT15141p (Fragment)
C6SUZ2	Cam-RB	19	58.5	6.35	3.8e-11	580.293	3	-7	VFDKDGNGFISAAELR	VFDKDGNGFISAAELR	22.6	0.0003	2	17993.1	AT15141p (Fragment)
C6SUZ2	Cam-RB	19	58.5	6.35	3.8e-11	456.867	3	-5.7	MKDTDSEEEIR	M(Oxidation)KDTDSEEEIR	35.9	0.00032	2	17993.1	AT15141p (Fragment)
C6SUZ2	Cam-RB	19	58.5	6.35	3.8e-11	547.234	2	-3.6	DTDSEEEIR	DTDSEEEIR	38.4	0.00057	2	17993.1	AT15141p (Fragment)
C6SUZ2	Cam-RB	19	58.5	6.35	3.8e-11	456.867	3	-5.9	MKDTDSEEEIR	M(Oxidation)KDTDSEEEIR	32.5	0.00063	2	17993.1	AT15141p (Fragment)
C6SUZ2	Cam-RB	19	58.5	6.35	3.8e-11	547.234	2	-3.5	DTDSEEEIR	DTDSEEEIR	39.8	0.00068	2	17993.1	AT15141p (Fragment)
C6SUZ2	Cam-RB	19	58.5	6.35	3.8e-11	411.21	2	-7.4	ELGTVMR	ELGTVM(Oxidation)R	31.2	0.00075	2	17993.1	AT15141p (Fragment)
C6SUZ2	Cam-RB	19	58.5	6.35	3.8e-11	411.21	2	-6.3	ELGTVMR	ELGTVM(Oxidation)R	31.9	0.00084	2	17993.1	AT15141p (Fragment)
C6SUZ2	Cam-RB	19	58.5	6.35	3.8e-11	454.219	2	-5.8	DGDGTITTK	DGDGTITTK	33.6	0.00086	2	17993.1	AT15141p (Fragment)
C6SUZ2	Cam-RB	19	58.5	6.35	3.8e-11	547.234	2	-3.5	DTDSEEEIR	DTDSEEEIR	34.8	0.001	2	17993.1	AT15141p (Fragment)
C6SUZ2	Cam-RB	19	58.5	6.35	3.8e-11	580.295	3	-3.3	VFDKDGNGFISAAELR	VFDKDGNGFISAAELR	38.8	0.0012	2	17993.1	AT15141p (Fragment)
C6SUZ2	Cam-RB	19	58.5	6.35	3.8e-11	514.762	2	-2.5	HVMTNLGEK	HVMTNLGEK	34	0.0014	2	17993.1	AT15141p (Fragment)
C6SUZ2	Cam-RB	19	58.5	6.35	3.8e-11	411.211	2	-4.3	ELGTVMR	ELGTVM(Oxidation)R	27.7	0.0028	2	17993.1	AT15141p (Fragment)
C6SUZ2	Cam-RB	19	58.5	6.35	3.8e-11	514.761	2	-4.9	HVMTNLGEK	HVMTNLGEK	26.9	0.0033	2	17993.1	AT15141p (Fragment)
C6SUZ2	Cam-RB	19	58.5	6.35	3.8e-11	615.633	3	-3.2	EAFSLFDKDGDGTITTK	EAFSLFDKDGDGTITTK	24.4	0.0034	2	17993.1	AT15141p (Fragment)
C6SUZ2	Cam-RB	19	58.5	6.35	3.8e-11	403.214	2	-2.7	ELGTVMR	ELGTVMR	35.7	0.0046	2	17993.1	AT15141p (Fragment)
C6SUZ2	Cam-RB	19	58.5	6.35	3.8e-11	580.295	3	-3.3	VFDKDGNGFISAAELR	VFDKDGNGFISAAELR	17	0.0063	2	17993.1	AT15141p (Fragment)
C6SUZ2	Cam-RB	19	58.5	6.35	3.8e-11	478.737	2	-6.1	EAFSLFDK	EAFSLFDK	20.5	0.0064	2	17993.1	AT15141p (Fragment)
C6SUZ2	Cam-RB	19	58.5	6.35	3.8e-11	411.21	2	-6.2	ELGTVMR	ELGTVM(Oxidation)R	21.4	0.0066	2	17993.1	AT15141p (Fragment)
C6SUZ2	Cam-RB	19	58.5	6.35	3.8e-11	411.211	2	-4.4	ELGTVMR	ELGTVM(Oxidation)R	25.4	0.0071	2	17993.1	AT15141p (Fragment)
C6SUZ2	Cam-RB	19	58.5	6.35	3.8e-11	411.211	2	-4.9	ELGTVMR	ELGTVM(Oxidation)R	27.6	0.0084	2	17993.1	AT15141p (Fragment)
C6SUZ2	Cam-RB	19	58.5	6.35	3.8e-11	411.213	2	-0.85	ELGTVMR	ELGTVM(Oxidation)R	18.9	0.0088	2	17993.1	AT15141p (Fragment)
C6SUZ2	Cam-RB	19	58.5	6.35	3.8e-11	411.21	2	-6.5	ELGTVMR	ELGTVM(Oxidation)R	37.7	0.0089	2	17993.1	AT15141p (Fragment)
C6SUZ2	Cam-RB	19	58.5	6.35	3.8e-11	792.368	3	-13	HVMTNLGEKLTDEEVDEMIR	HVM(Oxidation)TNLGEKLTDEEVDEMIR	19.1	0.0091	2	17993.1	AT15141p (Fragment)
C6SUZ2	Cam-RB	19	58.5	6.35	3.8e-11	456.867	3	-6.1	MKDTDSEEEIR	M(Oxidation)KDTDSEEEIR	27	0.011	2	17993.1	AT15141p (Fragment)
C6SUZ2	Cam-RB	19	58.5	6.35	3.8e-11	451.536	3	-4.2	MKDTDSEEEIR	MKDTDSEEEIR	27.8	0.013	2	17993.1	AT15141p (Fragment)
C6SUZ2	Cam-RB	19	58.5	6.35	3.8e-11	478.737	2	-6.1	EAFSLFDK	EAFSLFDK	16.4	0.016	2	17993.1	AT15141p (Fragment)
C6SUZ2	Cam-RB	19	58.5	6.35	3.8e-11	625.31	2	-4.2	DGNGFISAAELR	DGNGFISAAELR	21.1	0.018	2	17993.1	AT15141p (Fragment)
C6SUZ2	Cam-RB	19	58.5	6.35	3.8e-11	411.21	2	-6.5	ELGTVMR	ELGTVM(Oxidation)R	33.4	0.024	2	17993.1	AT15141p (Fragment)
C6SUZ2	Cam-RB	19	58.5	6.35	3.8e-11	411.209	2	-10	ELGTVMR	ELGTVM(Oxidation)R	19.7	0.026	2	17993.1	AT15141p (Fragment)
C6SUZ2	Cam-RB	19	58.5	6.35	3.8e-11	411.21	2	-6.4	ELGTVMR	ELGTVM(Oxidation)R	22.4	0.026	2	17993.1	AT15141p (Fragment)
C6SUZ2	Cam-RB	19	58.5	6.35	3.8e-11	411.21	2	-6.8	ELGTVMR	ELGTVM(Oxidation)R	18.1	0.027	2	17993.1	AT15141p (Fragment)
C6SUZ2	Cam-RB	19	58.5	6.35	3.8e-11	403.225	2	24	ELGTVMR	ELGTVMR	21.8	0.036	2	17993.1	AT15141p (Fragment)
C6SUZ2	Cam-RB	19	58.5	6.35	3.8e-11	411.212	2	-3.4	ELGTVMR	ELGTVM(Oxidation)R	20.9	0.037	2	17993.1	AT15141p (Fragment)
C6SUZ2	Cam-RB	19	58.5	6.35	3.8e-11	411.211	2	-3.7	ELGTVMR	ELGTVM(Oxidation)R	18.1	0.037	2	17993.1	AT15141p (Fragment)
Q9W227	CG2852	20	72.7	4.42	1.4e-07	625.614	3	-3.3	DFMIQGGDFTKGDGTGGR	DFM(Oxidation)IQGGDFTKGDGTGGR	39.1	1.4e-07	1	22199.5	Peptidyl-prolyl cis-trans isomerase
Q9W227	CG2852	20	72.7	4.42	1.4e-07	826.416	3	-2.4	DVVIANSGTLPVSEAFSVAKADATD	DVVIANSGTLPVSEAFSVAKADATD	40.5	2.2e-07	2	22199.5	Peptidyl-prolyl cis-trans isomerase
Q9W227	CG2852	20	72.7	4.42	1.4e-07	739.88	2	-7.5	VFFDITIGGEPAGR	VFFDITIGGEPAGR	46	8.8e-07	1	22199.5	Peptidyl-prolyl cis-trans isomerase
Q9W227	CG2852	20	72.7	4.42	1.4e-07	668.69	3	-4.1	DVVIANSGTLPVSEAFSVAK	DVVIANSGTLPVSEAFSVAK	40	9.9e-07	2	22199.5	Peptidyl-prolyl cis-trans isomerase
Q9W227	CG2852	20	72.7	4.42	1.4e-07	739.881	2	-6.4	VFFDITIGGEPAGR	VFFDITIGGEPAGR	27.9	2.2e-06	1	22199.5	Peptidyl-prolyl cis-trans isomerase
Q9W227	CG2852	20	72.7	4.42	1.4e-07	493.565	3	-2.1	HYGAGWLSMANAGK	HYGAGWLSM(Oxidation)ANAGK	31.5	4.8e-06	2	22199.5	Peptidyl-prolyl cis-trans isomerase
Q9W227	CG2852	20	72.7	4.42	1.4e-07	739.88	2	-7.5	VFFDITIGGEPAGR	VFFDITIGGEPAGR	37.1	5.5e-06	1	22199.5	Peptidyl-prolyl cis-trans isomerase
Q9W227	CG2852	20	72.7	4.42	1.4e-07	637.786	2	-5.8	DFMIQGGDFTK	DFM(Oxidation)IQGGDFTK	33.4	7.4e-06	1	22199.5	Peptidyl-prolyl cis-trans isomerase
Q9W227	CG2852	20	72.7	4.42	1.4e-07	544.252	2	-5.1	QIENSATDAR	Q(Gln->pyro-Glu)IENSATDAR	34.9	2e-05	2	22199.5	Peptidyl-prolyl cis-trans isomerase
Q9W227	CG2852	20	72.7	4.42	1.4e-07	552.766	2	-3.8	QIENSATDAR	QIENSATDAR	43.1	2e-05	2	22199.5	Peptidyl-prolyl cis-trans isomerase
Q9W227	CG2852	20	72.7	4.42	1.4e-07	679.831	2	-3.2	DTNGSQFFITTK	DTNGSQFFITTK	32.6	6e-05	2	22199.5	Peptidyl-prolyl cis-trans isomerase
Q9W227	CG2852	20	72.7	4.42	1.4e-07	625.614	3	-3.3	DFMIQGGDFTKGDGTGGR	DFM(Oxidation)IQGGDFTKGDGTGGR	19.8	0.0001	1	22199.5	Peptidyl-prolyl cis-trans isomerase
Q9W227	CG2852	20	72.7	4.42	1.4e-07	552.765	2	-3.9	QIENSATDAR	QIENSATDAR	42.2	0.00014	2	22199.5	Peptidyl-prolyl cis-trans isomerase
Q9W227	CG2852	20	72.7	4.42	1.4e-07	552.765	2	-4.7	QIENSATDAR	QIENSATDAR	36.9	0.00017	2	22199.5	Peptidyl-prolyl cis-trans isomerase
Q9W227	CG2852	20	72.7	4.42	1.4e-07	620.282	3	-3.7	DFMIQGGDFTKGDGTGGR	DFMIQGGDFTKGDGTGGR	20.2	0.00023	1	22199.5	Peptidyl-prolyl cis-trans isomerase
Q9W227	CG2852	20	72.7	4.42	1.4e-07	629.789	2	-5.4	DFMIQGGDFTK	DFMIQGGDFTK	33.1	0.00025	1	22199.5	Peptidyl-prolyl cis-trans isomerase
Q9W227	CG2852	20	72.7	4.42	1.4e-07	444.908	3	-4.8	ELALKPQGEGYK	ELALKPQGEGYK	37.7	0.00028	1	22199.5	Peptidyl-prolyl cis-trans isomerase
Q9W227	CG2852	20	72.7	4.42	1.4e-07	502.78	2	-3.4	ILSGMNVVR	ILSGM(Oxidation)NVVR	28.4	0.00088	2	22199.5	Peptidyl-prolyl cis-trans isomerase
Q9W227	CG2852	20	72.7	4.42	1.4e-07	544.252	2	-5.1	QIENSATDAR	Q(Gln->pyro-Glu)IENSATDAR	28.5	0.0012	2	22199.5	Peptidyl-prolyl cis-trans isomerase
Q9W227	CG2852	20	72.7	4.42	1.4e-07	438.761	2	-5.4	IEIGLFGK	IEIGLFGK	33.6	0.0025	1	22199.5	Peptidyl-prolyl cis-trans isomerase
Q9W227	CG2852	20	72.7	4.42	1.4e-07	502.778	2	-6.7	ILSGMNVVR	ILSGM(Oxidation)NVVR	46.2	0.0038	2	22199.5	Peptidyl-prolyl cis-trans isomerase
Q9W227	CG2852	20	72.7	4.42	1.4e-07	481.736	2	-3.4	QTSWLDGR	QTSWLDGR	30.9	0.005	2	22199.5	Peptidyl-prolyl cis-trans isomerase
Q9W227	CG2852	20	72.7	4.42	1.4e-07	535.624	3	-4	ELALKPQGEGYKGSK	ELALKPQGEGYKGSK	21.2	0.0051	1	22199.5	Peptidyl-prolyl cis-trans isomerase
Q9W227	CG2852	20	72.7	4.42	1.4e-07	543.614	3	-5.5	IIKDFMIQGGDFTK	IIKDFM(Oxidation)IQGGDFTK	18.9	0.0056	1	22199.5	Peptidyl-prolyl cis-trans isomerase
Q9W227	CG2852	20	72.7	4.42	1.4e-07	488.231	3	-7.6	HYGAGWLSMANAGK	HYGAGWLSMANAGK	20.7	0.0065	2	22199.5	Peptidyl-prolyl cis-trans isomerase
Q9W227	CG2852	20	72.7	4.42	1.4e-07	464.702	2	-8	FEDENFK	FEDENFK	29.1	0.014	2	22199.5	Peptidyl-prolyl cis-trans isomerase
Q9W227	CG2852	20	72.7	4.42	1.4e-07	438.761	2	-5.4	IEIGLFGK	IEIGLFGK	25.2	0.014	1	22199.5	Peptidyl-prolyl cis-trans isomerase
Q9W227	CG2852	20	72.7	4.42	1.4e-07	545.253	3	-2.4	SIYGERFEDENFK	SIYGERFEDENFK	24.1	0.028	2	22199.5	Peptidyl-prolyl cis-trans isomerase
Q9W227	CG2852	20	72.7	4.42	1.4e-07	401.969	4	-6.9	ELALKPQGEGYKGSK	ELALKPQGEGYKGSK	20.1	0.032	1	22199.5	Peptidyl-prolyl cis-trans isomerase
E4NKJ7	CG2852-RA	11	75.8	4.31	2.2e-07	826.416	3	-2.4	DVVIANSGTLPVSEAFSVAKADATD	DVVIANSGTLPVSEAFSVAKADATD	40.5	2.2e-07	2	12962.5	LP04623p
E4NKJ7	CG2852-RA	11	75.8	4.31	2.2e-07	668.69	3	-4.1	DVVIANSGTLPVSEAFSVAK	DVVIANSGTLPVSEAFSVAK	40	9.9e-07	2	12962.5	LP04623p
E4NKJ7	CG2852-RA	11	75.8	4.31	2.2e-07	493.565	3	-2.1	HYGAGWLSMANAGK	HYGAGWLSM(Oxidation)ANAGK	31.5	4.8e-06	2	12962.5	LP04623p
E4NKJ7	CG2852-RA	11	75.8	4.31	2.2e-07	544.252	2	-5.1	QIENSATDAR	Q(Gln->pyro-Glu)IENSATDAR	34.9	2e-05	2	12962.5	LP04623p
E4NKJ7	CG2852-RA	11	75.8	4.31	2.2e-07	552.766	2	-3.8	QIENSATDAR	QIENSATDAR	43.1	2e-05	2	12962.5	LP04623p
E4NKJ7	CG2852-RA	11	75.8	4.31	2.2e-07	679.831	2	-3.2	DTNGSQFFITTK	DTNGSQFFITTK	32.6	6e-05	2	12962.5	LP04623p
E4NKJ7	CG2852-RA	11	75.8	4.31	2.2e-07	552.765	2	-3.9	QIENSATDAR	QIENSATDAR	42.2	0.00014	2	12962.5	LP04623p
E4NKJ7	CG2852-RA	11	75.8	4.31	2.2e-07	552.765	2	-4.7	QIENSATDAR	QIENSATDAR	36.9	0.00017	2	12962.5	LP04623p
E4NKJ7	CG2852-RA	11	75.8	4.31	2.2e-07	502.78	2	-3.4	ILSGMNVVR	ILSGM(Oxidation)NVVR	28.4	0.00088	2	12962.5	LP04623p
E4NKJ7	CG2852-RA	11	75.8	4.31	2.2e-07	544.252	2	-5.1	QIENSATDAR	Q(Gln->pyro-Glu)IENSATDAR	28.5	0.0012	2	12962.5	LP04623p
E4NKJ7	CG2852-RA	11	75.8	4.31	2.2e-07	502.778	2	-6.7	ILSGMNVVR	ILSGM(Oxidation)NVVR	46.2	0.0038	2	12962.5	LP04623p
E4NKJ7	CG2852-RA	11	75.8	4.31	2.2e-07	481.736	2	-3.4	QTSWLDGR	QTSWLDGR	30.9	0.005	2	12962.5	LP04623p
E4NKJ7	CG2852-RA	11	75.8	4.31	2.2e-07	488.231	3	-7.6	HYGAGWLSMANAGK	HYGAGWLSMANAGK	20.7	0.0065	2	12962.5	LP04623p
E4NKJ7	CG2852-RA	11	75.8	4.31	2.2e-07	464.702	2	-8	FEDENFK	FEDENFK	29.1	0.014	2	12962.5	LP04623p
E4NKJ7	CG2852-RA	11	75.8	4.31	2.2e-07	545.253	3	-2.4	SIYGERFEDENFK	SIYGERFEDENFK	24.1	0.028	2	12962.5	LP04623p
P61209	Arf79F	18	63.7	4.64	5.4e-08	905.801	3	-5.6	DAVLLIFANKQDLPNAMNAAEITDK	DAVLLIFANKQDLPNAMNAAEITDK	57.5	5.4e-08	1	20687.9	ADP-ribosylation factor 1
P61209	Arf79F	18	63.7	4.64	5.4e-08	815.372	2	-3.9	QDLPNAMNAAEITDK	Q(Gln->pyro-Glu)DLPNAM(Oxidation)NAAEITDK	48.4	1.2e-07	1	20687.9	ADP-ribosylation factor 1
P61209	Arf79F	18	63.7	4.64	5.4e-08	807.377	2	-0.024	QDLPNAMNAAEITDK	Q(Gln->pyro-Glu)DLPNAMNAAEITDK	51.8	2.4e-07	1	20687.9	ADP-ribosylation factor 1
P61209	Arf79F	18	63.7	4.64	5.4e-08	823.882	2	-7.1	QDLPNAMNAAEITDK	QDLPNAM(Oxidation)NAAEITDK	40.6	3.4e-06	1	20687.9	ADP-ribosylation factor 1
P61209	Arf79F	18	63.7	4.64	5.4e-08	775.086	3	0.31	LGEIVTTIPTIGFNVETVEYK	LGEIVTTIPTIGFNVETVEYK	42.1	5.6e-06	2	20687.9	ADP-ribosylation factor 1
P61209	Arf79F	18	63.7	4.64	5.4e-08	552.323	2	-6.1	DAVLLIFANK	DAVLLIFANK	36.6	1.5e-05	1	20687.9	ADP-ribosylation factor 1
P61209	Arf79F	18	63.7	4.64	5.4e-08	718.351	3	-0.87	HYFQNTQGLIFVVDSNDR	HYFQNTQGLIFVVDSNDR	37.4	1.7e-05	2	20687.9	ADP-ribosylation factor 1
P61209	Arf79F	18	63.7	4.64	5.4e-08	911.12	3	-19	DAVLLIFANKQDLPNAMNAAEITDK	DAVLLIFANKQDLPNAM(Oxidation)NAAEITDK	37.4	2e-05	1	20687.9	ADP-ribosylation factor 1
P61209	Arf79F	18	63.7	4.64	5.4e-08	544.31	2	-5.1	ILMVGLDAAGK	ILMVGLDAAGK	38	3.5e-05	2	20687.9	ADP-ribosylation factor 1
P61209	Arf79F	18	63.7	4.64	5.4e-08	526.28	2	-4.9	MGNVFANLFK	M(Met-loss+Acetyl)GNVFANLFK	35.7	4.8e-05	1	20687.9	ADP-ribosylation factor 1
P61209	Arf79F	18	63.7	4.64	5.4e-08	815.887	2	-4.5	QDLPNAMNAAEITDK	QDLPNAMNAAEITDK	41.8	8.1e-05	1	20687.9	ADP-ribosylation factor 1
P61209	Arf79F	18	63.7	4.64	5.4e-08	797.405	3	-5	QDLPNAMNAAEITDKLGLHSLR	Q(Gln->pyro-Glu)DLPNAMNAAEITDKLGLHSLR	33.2	0.00047	1	20687.9	ADP-ribosylation factor 1
P61209	Arf79F	18	63.7	4.64	5.4e-08	544.31	2	-5.1	ILMVGLDAAGK	ILMVGLDAAGK	27.2	0.00051	2	20687.9	ADP-ribosylation factor 1
P61209	Arf79F	18	63.7	4.64	5.4e-08	813.397	3	-3.7	HYFQNTQGLIFVVDSNDRER	HYFQNTQGLIFVVDSNDRER	29.3	0.00059	1	20687.9	ADP-ribosylation factor 1
P61209	Arf79F	18	63.7	4.64	5.4e-08	783.381	2	-3.6	NISFTVWDVGGQDK	NISFTVWDVGGQDK	27.6	0.00067	1	20687.9	ADP-ribosylation factor 1
P61209	Arf79F	18	63.7	4.64	5.4e-08	496.737	2	-5.2	MLAEDELR	M(Oxidation)LAEDELR	34.5	0.0014	1	20687.9	ADP-ribosylation factor 1
P61209	Arf79F	18	63.7	4.64	5.4e-08	552.323	2	-6.1	DAVLLIFANK	DAVLLIFANK	19.1	0.0019	1	20687.9	ADP-ribosylation factor 1
P61209	Arf79F	18	63.7	4.64	5.4e-08	815.872	2	-23	QDLPNAMNAAEITDK	QDLPNAMNAAEITDK	27.4	0.0022	1	20687.9	ADP-ribosylation factor 1
P61209	Arf79F	18	63.7	4.64	5.4e-08	488.74	2	-4.3	MLAEDELR	MLAEDELR	37.1	0.0029	1	20687.9	ADP-ribosylation factor 1
P61209	Arf79F	18	63.7	4.64	5.4e-08	552.307	2	-4.8	ILMVGLDAAGK	ILM(Oxidation)VGLDAAGK	43.4	0.0033	2	20687.9	ADP-ribosylation factor 1
P61209	Arf79F	18	63.7	4.64	5.4e-08	823.886	2	-2.3	QDLPNAMNAAEITDK	QDLPNAM(Oxidation)NAAEITDK	18.5	0.0055	1	20687.9	ADP-ribosylation factor 1
P61209	Arf79F	18	63.7	4.64	5.4e-08	802.738	3	-3.6	QDLPNAMNAAEITDKLGLHSLR	Q(Gln->pyro-Glu)DLPNAM(Oxidation)NAAEITDKLGLHSLR	17.6	0.0076	1	20687.9	ADP-ribosylation factor 1
P61209	Arf79F	18	63.7	4.64	5.4e-08	496.737	2	-5.1	MLAEDELR	M(Oxidation)LAEDELR	25.5	0.0092	1	20687.9	ADP-ribosylation factor 1
P40945	Arf102F	11	49.4	4.39	1.6e-07	935.468	2	-4.4	QDLPNAMTAAELTDKLR	Q(Gln->pyro-Glu)DLPNAMTAAELTDKLR	36.4	1.6e-07	1	20617	ADP-ribosylation factor 2
P40945	Arf102F	11	49.4	4.39	1.6e-07	775.086	3	0.31	LGEIVTTIPTIGFNVETVEYK	LGEIVTTIPTIGFNVETVEYK	42.1	5.6e-06	2	20617	ADP-ribosylation factor 2
P40945	Arf102F	11	49.4	4.39	1.6e-07	629.66	3	0.95	QDLPNAMTAAELTDKLR	QDLPNAMTAAELTDKLR	32.4	1.3e-05	1	20617	ADP-ribosylation factor 2
P40945	Arf102F	11	49.4	4.39	1.6e-07	718.351	3	-0.87	HYFQNTQGLIFVVDSNDR	HYFQNTQGLIFVVDSNDR	37.4	1.7e-05	2	20617	ADP-ribosylation factor 2
P40945	Arf102F	11	49.4	4.39	1.6e-07	767.363	2	-1.9	ELQNMLQEDELR	ELQNM(Oxidation)LQEDELR	43.6	3e-05	1	20617	ADP-ribosylation factor 2
P40945	Arf102F	11	49.4	4.39	1.6e-07	544.31	2	-5.1	ILMVGLDAAGK	ILMVGLDAAGK	38	3.5e-05	2	20617	ADP-ribosylation factor 2
P40945	Arf102F	11	49.4	4.39	1.6e-07	545.316	2	-5.2	DAVLLVFANK	DAVLLVFANK	31.9	3.8e-05	1	20617	ADP-ribosylation factor 2
P40945	Arf102F	11	49.4	4.39	1.6e-07	767.361	2	-4.7	ELQNMLQEDELR	ELQNM(Oxidation)LQEDELR	38.7	6.2e-05	1	20617	ADP-ribosylation factor 2
P40945	Arf102F	11	49.4	4.39	1.6e-07	800.872	2	-9.2	QDLPNAMTAAELTDK	Q(Gln->pyro-Glu)DLPNAMTAAELTDK	28.7	0.00024	1	20617	ADP-ribosylation factor 2
P40945	Arf102F	11	49.4	4.39	1.6e-07	544.31	2	-5.1	ILMVGLDAAGK	ILMVGLDAAGK	27.2	0.00051	2	20617	ADP-ribosylation factor 2
P40945	Arf102F	11	49.4	4.39	1.6e-07	759.363	2	-4.8	ELQNMLQEDELR	ELQNMLQEDELR	25	0.0012	1	20617	ADP-ribosylation factor 2
P40945	Arf102F	11	49.4	4.39	1.6e-07	552.307	2	-4.8	ILMVGLDAAGK	ILM(Oxidation)VGLDAAGK	43.4	0.0033	2	20617	ADP-ribosylation factor 2
P40945	Arf102F	11	49.4	4.39	1.6e-07	634.989	3	-4.1	QDLPNAMTAAELTDKLR	QDLPNAM(Oxidation)TAAELTDKLR	19.9	0.0036	1	20617	ADP-ribosylation factor 2
Q8MSI2	Scp1	18	66.7	5.63	7.9e-10	835.088	3	-2.3	VAIDDITPIDKAFETLLNDEDR	VAIDDITPIDKAFETLLNDEDR	69.5	7.9e-10	2	21647.6	GH15296p
Q8MSI2	Scp1	18	66.7	5.63	7.9e-10	835.088	3	-2.3	VAIDDITPIDKAFETLLNDEDR	VAIDDITPIDKAFETLLNDEDR	66.8	9.2e-09	2	21647.6	GH15296p
Q8MSI2	Scp1	18	66.7	5.63	7.9e-10	593.76	2	-5.9	YEEFPQAMR	YEEFPQAM(Oxidation)R	46	2.2e-08	2	21647.6	GH15296p
Q8MSI2	Scp1	18	66.7	5.63	7.9e-10	835.088	3	-2.3	VAIDDITPIDKAFETLLNDEDR	VAIDDITPIDKAFETLLNDEDR	56.1	2.4e-08	2	21647.6	GH15296p
Q8MSI2	Scp1	18	66.7	5.63	7.9e-10	835.088	3	-2.3	VAIDDITPIDKAFETLLNDEDR	VAIDDITPIDKAFETLLNDEDR	62.2	5.5e-08	2	21647.6	GH15296p
Q8MSI2	Scp1	18	66.7	5.63	7.9e-10	835.088	3	-2.3	VAIDDITPIDKAFETLLNDEDR	VAIDDITPIDKAFETLLNDEDR	56.6	7e-08	2	21647.6	GH15296p
Q8MSI2	Scp1	18	66.7	5.63	7.9e-10	835.088	3	-2.2	VAIDDITPIDKAFETLLNDEDR	VAIDDITPIDKAFETLLNDEDR	50.3	1.4e-07	2	21647.6	GH15296p
Q8MSI2	Scp1	18	66.7	5.63	7.9e-10	835.088	3	-2.9	VAIDDITPIDKAFETLLNDEDR	VAIDDITPIDKAFETLLNDEDR	60.7	3.4e-07	2	21647.6	GH15296p
Q8MSI2	Scp1	18	66.7	5.63	7.9e-10	635.631	3	-4.1	NLWDEISAIADDDKDGK	NLWDEISAIADDDKDGK	38.1	4e-07	2	21647.6	GH15296p
Q8MSI2	Scp1	18	66.7	5.63	7.9e-10	635.633	3	-2.1	NLWDEISAIADDDKDGK	NLWDEISAIADDDKDGK	50	6.6e-07	2	21647.6	GH15296p
Q8MSI2	Scp1	18	66.7	5.63	7.9e-10	635.633	3	-2.1	NLWDEISAIADDDKDGK	NLWDEISAIADDDKDGK	51.2	6.9e-07	2	21647.6	GH15296p
Q8MSI2	Scp1	18	66.7	5.63	7.9e-10	585.764	2	-4.1	YEEFPQAMR	YEEFPQAMR	36.8	1.4e-06	2	21647.6	GH15296p
Q8MSI2	Scp1	18	66.7	5.63	7.9e-10	626.567	4	-3.5	VAIDDITPIDKAFETLLNDEDR	VAIDDITPIDKAFETLLNDEDR	43.9	3.1e-06	2	21647.6	GH15296p
Q8MSI2	Scp1	18	66.7	5.63	7.9e-10	593.76	2	-5.9	YEEFPQAMR	YEEFPQAM(Oxidation)R	45.9	4.4e-06	2	21647.6	GH15296p
Q8MSI2	Scp1	18	66.7	5.63	7.9e-10	661.812	2	-3.4	AFETLLNDEDR	AFETLLNDEDR	47.8	1.8e-05	2	21647.6	GH15296p
Q8MSI2	Scp1	18	66.7	5.63	7.9e-10	926.798	3	-3.1	YKELYGQFLGNTADNHPAVNLFGPL	YKELYGQFLGNTADNHPAVNLFGPL	35.6	2e-05	2	21647.6	GH15296p
Q8MSI2	Scp1	18	66.7	5.63	7.9e-10	672.372	2	-3.8	LLDIDSDGIVGVK	LLDIDSDGIVGVK	52.9	2.4e-05	2	21647.6	GH15296p
Q8MSI2	Scp1	18	66.7	5.63	7.9e-10	661.812	2	-3.5	AFETLLNDEDR	AFETLLNDEDR	40.5	2.6e-05	2	21647.6	GH15296p
Q8MSI2	Scp1	18	66.7	5.63	7.9e-10	635.632	3	-3.3	NLWDEISAIADDDKDGK	NLWDEISAIADDDKDGK	32.5	2.7e-05	2	21647.6	GH15296p
Q8MSI2	Scp1	18	66.7	5.63	7.9e-10	438.875	3	-3.8	KYEEFPQAMR	KYEEFPQAM(Oxidation)R	34	3.2e-05	2	21647.6	GH15296p
Q8MSI2	Scp1	18	66.7	5.63	7.9e-10	438.875	3	-3.8	KYEEFPQAMR	KYEEFPQAM(Oxidation)R	41.8	4.3e-05	2	21647.6	GH15296p
Q8MSI2	Scp1	18	66.7	5.63	7.9e-10	672.365	2	-14	LLDIDSDGIVGVK	LLDIDSDGIVGVK	27.6	5.7e-05	2	21647.6	GH15296p
Q8MSI2	Scp1	18	66.7	5.63	7.9e-10	672.372	2	-4.2	LLDIDSDGIVGVK	LLDIDSDGIVGVK	55.2	6.1e-05	2	21647.6	GH15296p
Q8MSI2	Scp1	18	66.7	5.63	7.9e-10	585.764	2	-4.2	YEEFPQAMR	YEEFPQAMR	30	6.6e-05	2	21647.6	GH15296p
Q8MSI2	Scp1	18	66.7	5.63	7.9e-10	600.327	2	-4.3	VAIDDITPIDK	VAIDDITPIDK	49	7.3e-05	2	21647.6	GH15296p
Q8MSI2	Scp1	18	66.7	5.63	7.9e-10	484.242	3	-3.7	AFETLLNDEDRK	AFETLLNDEDRK	35.1	9.3e-05	2	21647.6	GH15296p
Q8MSI2	Scp1	18	66.7	5.63	7.9e-10	635.633	3	-1.9	NLWDEISAIADDDKDGK	NLWDEISAIADDDKDGK	30.7	0.00025	2	21647.6	GH15296p
Q8MSI2	Scp1	18	66.7	5.63	7.9e-10	484.242	3	-3.7	AFETLLNDEDRK	AFETLLNDEDRK	32.4	0.00027	2	21647.6	GH15296p
Q8MSI2	Scp1	18	66.7	5.63	7.9e-10	672.371	2	-4.4	LLDIDSDGIVGVK	LLDIDSDGIVGVK	35.9	0.00028	2	21647.6	GH15296p
Q8MSI2	Scp1	18	66.7	5.63	7.9e-10	672.371	2	-4.4	LLDIDSDGIVGVK	LLDIDSDGIVGVK	33.1	0.00036	2	21647.6	GH15296p
Q8MSI2	Scp1	18	66.7	5.63	7.9e-10	600.327	2	-4.2	VAIDDITPIDK	VAIDDITPIDK	27.8	0.00049	2	21647.6	GH15296p
Q8MSI2	Scp1	18	66.7	5.63	7.9e-10	661.812	2	-3.6	AFETLLNDEDR	AFETLLNDEDR	32.3	0.00071	2	21647.6	GH15296p
Q8MSI2	Scp1	18	66.7	5.63	7.9e-10	478.246	2	-3.7	AFIESNFK	AFIESNFK	43	0.00083	2	21647.6	GH15296p
Q8MSI2	Scp1	18	66.7	5.63	7.9e-10	433.542	3	-6.1	KYEEFPQAMR	KYEEFPQAMR	18.2	0.00088	2	21647.6	GH15296p
Q8MSI2	Scp1	18	66.7	5.63	7.9e-10	672.372	2	-3.3	LLDIDSDGIVGVK	LLDIDSDGIVGVK	29.6	0.001	2	21647.6	GH15296p
Q8MSI2	Scp1	18	66.7	5.63	7.9e-10	600.328	2	-2.1	VAIDDITPIDK	VAIDDITPIDK	25.7	0.001	2	21647.6	GH15296p
Q8MSI2	Scp1	18	66.7	5.63	7.9e-10	672.371	2	-5.6	LLDIDSDGIVGVK	LLDIDSDGIVGVK	25.9	0.0011	2	21647.6	GH15296p
Q8MSI2	Scp1	18	66.7	5.63	7.9e-10	597.986	3	-2.9	LLDIDSDGIVGVKEYR	LLDIDSDGIVGVKEYR	22.9	0.0014	2	21647.6	GH15296p
Q8MSI2	Scp1	18	66.7	5.63	7.9e-10	433.542	3	-6.1	KYEEFPQAMR	KYEEFPQAMR	35.4	0.0017	2	21647.6	GH15296p
Q8MSI2	Scp1	18	66.7	5.63	7.9e-10	478.246	2	-3.6	AFIESNFK	AFIESNFK	17.1	0.0023	2	21647.6	GH15296p
Q8MSI2	Scp1	18	66.7	5.63	7.9e-10	433.542	3	-6.1	KYEEFPQAMR	KYEEFPQAMR	18.1	0.0027	2	21647.6	GH15296p
Q8MSI2	Scp1	18	66.7	5.63	7.9e-10	834.907	2	-3.7	MAYSWDNRVDFVVR	M(Met-loss+Acetyl)AYSWDNRVDFVVR	20.8	0.003	1	21647.6	GH15296p
Q8MSI2	Scp1	18	66.7	5.63	7.9e-10	834.907	2	-3.7	MAYSWDNRVDFVVR	M(Met-loss+Acetyl)AYSWDNRVDFVVR	31.6	0.0032	1	21647.6	GH15296p
Q8MSI2	Scp1	18	66.7	5.63	7.9e-10	585.764	2	-4.2	YEEFPQAMR	YEEFPQAMR	21.8	0.0039	2	21647.6	GH15296p
Q8MSI2	Scp1	18	66.7	5.63	7.9e-10	413.695	2	-5.1	YNCITR	YNC(Carbamidomethyl)ITR	24.9	0.0043	2	21647.6	GH15296p
Q8MSI2	Scp1	18	66.7	5.63	7.9e-10	649.811	2	-3.5	KYEEFPQAMR	KYEEFPQAMR	26.6	0.0044	2	21647.6	GH15296p
Q8MSI2	Scp1	18	66.7	5.63	7.9e-10	477.207	2	-4.9	MAYSWDNR	M(Met-loss+Acetyl)AYSWDNR	22.1	0.0046	1	21647.6	GH15296p
Q8MSI2	Scp1	18	66.7	5.63	7.9e-10	477.207	2	-4.9	MAYSWDNR	M(Met-loss+Acetyl)AYSWDNR	16.2	0.0047	1	21647.6	GH15296p
Q8MSI2	Scp1	18	66.7	5.63	7.9e-10	926.798	3	-3.1	YKELYGQFLGNTADNHPAVNLFGPL	YKELYGQFLGNTADNHPAVNLFGPL	33.6	0.0068	2	21647.6	GH15296p
Q8MSI2	Scp1	18	66.7	5.63	7.9e-10	438.876	3	0.0068	KYEEFPQAMR	KYEEFPQAM(Oxidation)R	16.8	0.021	2	21647.6	GH15296p
Q8MSI2	Scp1	18	66.7	5.63	7.9e-10	672.37	2	-6.5	LLDIDSDGIVGVK	LLDIDSDGIVGVK	15.4	0.024	2	21647.6	GH15296p
Q8MSI2	Scp1	18	66.7	5.63	7.9e-10	413.695	2	-7	YNCITR	YNC(Carbamidomethyl)ITR	23.4	0.026	2	21647.6	GH15296p
Q8MSI2	Scp1	18	66.7	5.63	7.9e-10	829.745	3	-3.7	ELYGQFLGNTADNHPAVNLFGPL	ELYGQFLGNTADNHPAVNLFGPL	21.4	0.026	2	21647.6	GH15296p
Q8MSI2	Scp1	18	66.7	5.63	7.9e-10	829.746	3	-2.4	ELYGQFLGNTADNHPAVNLFGPL	ELYGQFLGNTADNHPAVNLFGPL	26.1	0.026	2	21647.6	GH15296p
Q8MSI2	Scp1	18	66.7	5.63	7.9e-10	433.222	2	-5.2	ISNQEFK	ISNQEFK	32.3	0.028	2	21647.6	GH15296p
Q8MSI2	Scp1	18	66.7	5.63	7.9e-10	834.908	2	-3.1	MAYSWDNRVDFVVR	M(Met-loss+Acetyl)AYSWDNRVDFVVR	16.8	0.031	1	21647.6	GH15296p
Q8MSI2	Scp1	18	66.7	5.63	7.9e-10	433.222	2	-5.9	ISNQEFK	ISNQEFK	29.3	0.035	2	21647.6	GH15296p
Q8MSI2	Scp1	18	66.7	5.63	7.9e-10	433.223	2	-4.2	ISNQEFK	ISNQEFK	33.8	0.04	2	21647.6	GH15296p
Q8MSI2	Scp1	18	66.7	5.63	7.9e-10	433.223	2	-4.4	ISNQEFK	ISNQEFK	30.8	0.041	2	21647.6	GH15296p
Q8MSI2	Scp1	18	66.7	5.63	7.9e-10	433.223	2	-3.9	ISNQEFK	ISNQEFK	26.8	0.045	2	21647.6	GH15296p
Q8MSI2	Scp1	18	66.7	5.63	7.9e-10	433.222	2	-5.4	ISNQEFK	ISNQEFK	33.6	0.045	2	21647.6	GH15296p
Q8MSI2	Scp1	18	66.7	5.63	7.9e-10	413.695	2	-5.7	YNCITR	YNC(Carbamidomethyl)ITR	23.9	0.046	2	21647.6	GH15296p
Q8MSI2	Scp1	18	66.7	5.63	7.9e-10	413.695	2	-5	YNCITR	YNC(Carbamidomethyl)ITR	21.3	0.047	2	21647.6	GH15296p
Q8MSI2	Scp1	18	66.7	5.63	7.9e-10	433.222	2	-5.6	ISNQEFK	ISNQEFK	24.2	0.049	2	21647.6	GH15296p
O16157	Scp1	16	60.5	5.63	7.9e-10	835.088	3	-2.3	VAIDDITPIDKAFETLLNDEDR	VAIDDITPIDKAFETLLNDEDR	69.5	7.9e-10	2	21195.1	Calcium-binding protein (Fragment)
O16157	Scp1	16	60.5	5.63	7.9e-10	835.088	3	-2.3	VAIDDITPIDKAFETLLNDEDR	VAIDDITPIDKAFETLLNDEDR	66.8	9.2e-09	2	21195.1	Calcium-binding protein (Fragment)
O16157	Scp1	16	60.5	5.63	7.9e-10	593.76	2	-5.9	YEEFPQAMR	YEEFPQAM(Oxidation)R	46	2.2e-08	2	21195.1	Calcium-binding protein (Fragment)
O16157	Scp1	16	60.5	5.63	7.9e-10	835.088	3	-2.3	VAIDDITPIDKAFETLLNDEDR	VAIDDITPIDKAFETLLNDEDR	56.1	2.4e-08	2	21195.1	Calcium-binding protein (Fragment)
O16157	Scp1	16	60.5	5.63	7.9e-10	835.088	3	-2.3	VAIDDITPIDKAFETLLNDEDR	VAIDDITPIDKAFETLLNDEDR	62.2	5.5e-08	2	21195.1	Calcium-binding protein (Fragment)
O16157	Scp1	16	60.5	5.63	7.9e-10	835.088	3	-2.3	VAIDDITPIDKAFETLLNDEDR	VAIDDITPIDKAFETLLNDEDR	56.6	7e-08	2	21195.1	Calcium-binding protein (Fragment)
O16157	Scp1	16	60.5	5.63	7.9e-10	835.088	3	-2.2	VAIDDITPIDKAFETLLNDEDR	VAIDDITPIDKAFETLLNDEDR	50.3	1.4e-07	2	21195.1	Calcium-binding protein (Fragment)
O16157	Scp1	16	60.5	5.63	7.9e-10	835.088	3	-2.9	VAIDDITPIDKAFETLLNDEDR	VAIDDITPIDKAFETLLNDEDR	60.7	3.4e-07	2	21195.1	Calcium-binding protein (Fragment)
O16157	Scp1	16	60.5	5.63	7.9e-10	635.631	3	-4.1	NLWDEISAIADDDKDGK	NLWDEISAIADDDKDGK	38.1	4e-07	2	21195.1	Calcium-binding protein (Fragment)
O16157	Scp1	16	60.5	5.63	7.9e-10	635.633	3	-2.1	NLWDEISAIADDDKDGK	NLWDEISAIADDDKDGK	50	6.6e-07	2	21195.1	Calcium-binding protein (Fragment)
O16157	Scp1	16	60.5	5.63	7.9e-10	635.633	3	-2.1	NLWDEISAIADDDKDGK	NLWDEISAIADDDKDGK	51.2	6.9e-07	2	21195.1	Calcium-binding protein (Fragment)
O16157	Scp1	16	60.5	5.63	7.9e-10	585.764	2	-4.1	YEEFPQAMR	YEEFPQAMR	36.8	1.4e-06	2	21195.1	Calcium-binding protein (Fragment)
O16157	Scp1	16	60.5	5.63	7.9e-10	626.567	4	-3.5	VAIDDITPIDKAFETLLNDEDR	VAIDDITPIDKAFETLLNDEDR	43.9	3.1e-06	2	21195.1	Calcium-binding protein (Fragment)
O16157	Scp1	16	60.5	5.63	7.9e-10	593.76	2	-5.9	YEEFPQAMR	YEEFPQAM(Oxidation)R	45.9	4.4e-06	2	21195.1	Calcium-binding protein (Fragment)
O16157	Scp1	16	60.5	5.63	7.9e-10	661.812	2	-3.4	AFETLLNDEDR	AFETLLNDEDR	47.8	1.8e-05	2	21195.1	Calcium-binding protein (Fragment)
O16157	Scp1	16	60.5	5.63	7.9e-10	926.798	3	-3.1	YKELYGQFLGNTADNHPAVNLFGPL	YKELYGQFLGNTADNHPAVNLFGPL	35.6	2e-05	2	21195.1	Calcium-binding protein (Fragment)
O16157	Scp1	16	60.5	5.63	7.9e-10	672.372	2	-3.8	LLDIDSDGIVGVK	LLDIDSDGIVGVK	52.9	2.4e-05	2	21195.1	Calcium-binding protein (Fragment)
O16157	Scp1	16	60.5	5.63	7.9e-10	661.812	2	-3.5	AFETLLNDEDR	AFETLLNDEDR	40.5	2.6e-05	2	21195.1	Calcium-binding protein (Fragment)
O16157	Scp1	16	60.5	5.63	7.9e-10	635.632	3	-3.3	NLWDEISAIADDDKDGK	NLWDEISAIADDDKDGK	32.5	2.7e-05	2	21195.1	Calcium-binding protein (Fragment)
O16157	Scp1	16	60.5	5.63	7.9e-10	438.875	3	-3.8	KYEEFPQAMR	KYEEFPQAM(Oxidation)R	34	3.2e-05	2	21195.1	Calcium-binding protein (Fragment)
O16157	Scp1	16	60.5	5.63	7.9e-10	438.875	3	-3.8	KYEEFPQAMR	KYEEFPQAM(Oxidation)R	41.8	4.3e-05	2	21195.1	Calcium-binding protein (Fragment)
O16157	Scp1	16	60.5	5.63	7.9e-10	672.365	2	-14	LLDIDSDGIVGVK	LLDIDSDGIVGVK	27.6	5.7e-05	2	21195.1	Calcium-binding protein (Fragment)
O16157	Scp1	16	60.5	5.63	7.9e-10	672.372	2	-4.2	LLDIDSDGIVGVK	LLDIDSDGIVGVK	55.2	6.1e-05	2	21195.1	Calcium-binding protein (Fragment)
O16157	Scp1	16	60.5	5.63	7.9e-10	585.764	2	-4.2	YEEFPQAMR	YEEFPQAMR	30	6.6e-05	2	21195.1	Calcium-binding protein (Fragment)
O16157	Scp1	16	60.5	5.63	7.9e-10	600.327	2	-4.3	VAIDDITPIDK	VAIDDITPIDK	49	7.3e-05	2	21195.1	Calcium-binding protein (Fragment)
O16157	Scp1	16	60.5	5.63	7.9e-10	484.242	3	-3.7	AFETLLNDEDRK	AFETLLNDEDRK	35.1	9.3e-05	2	21195.1	Calcium-binding protein (Fragment)
O16157	Scp1	16	60.5	5.63	7.9e-10	635.633	3	-1.9	NLWDEISAIADDDKDGK	NLWDEISAIADDDKDGK	30.7	0.00025	2	21195.1	Calcium-binding protein (Fragment)
O16157	Scp1	16	60.5	5.63	7.9e-10	484.242	3	-3.7	AFETLLNDEDRK	AFETLLNDEDRK	32.4	0.00027	2	21195.1	Calcium-binding protein (Fragment)
O16157	Scp1	16	60.5	5.63	7.9e-10	672.371	2	-4.4	LLDIDSDGIVGVK	LLDIDSDGIVGVK	35.9	0.00028	2	21195.1	Calcium-binding protein (Fragment)
O16157	Scp1	16	60.5	5.63	7.9e-10	672.371	2	-4.4	LLDIDSDGIVGVK	LLDIDSDGIVGVK	33.1	0.00036	2	21195.1	Calcium-binding protein (Fragment)
O16157	Scp1	16	60.5	5.63	7.9e-10	600.327	2	-4.2	VAIDDITPIDK	VAIDDITPIDK	27.8	0.00049	2	21195.1	Calcium-binding protein (Fragment)
O16157	Scp1	16	60.5	5.63	7.9e-10	661.812	2	-3.6	AFETLLNDEDR	AFETLLNDEDR	32.3	0.00071	2	21195.1	Calcium-binding protein (Fragment)
O16157	Scp1	16	60.5	5.63	7.9e-10	478.246	2	-3.7	AFIESNFK	AFIESNFK	43	0.00083	2	21195.1	Calcium-binding protein (Fragment)
O16157	Scp1	16	60.5	5.63	7.9e-10	433.542	3	-6.1	KYEEFPQAMR	KYEEFPQAMR	18.2	0.00088	2	21195.1	Calcium-binding protein (Fragment)
O16157	Scp1	16	60.5	5.63	7.9e-10	672.372	2	-3.3	LLDIDSDGIVGVK	LLDIDSDGIVGVK	29.6	0.001	2	21195.1	Calcium-binding protein (Fragment)
O16157	Scp1	16	60.5	5.63	7.9e-10	600.328	2	-2.1	VAIDDITPIDK	VAIDDITPIDK	25.7	0.001	2	21195.1	Calcium-binding protein (Fragment)
O16157	Scp1	16	60.5	5.63	7.9e-10	672.371	2	-5.6	LLDIDSDGIVGVK	LLDIDSDGIVGVK	25.9	0.0011	2	21195.1	Calcium-binding protein (Fragment)
O16157	Scp1	16	60.5	5.63	7.9e-10	597.986	3	-2.9	LLDIDSDGIVGVKEYR	LLDIDSDGIVGVKEYR	22.9	0.0014	2	21195.1	Calcium-binding protein (Fragment)
O16157	Scp1	16	60.5	5.63	7.9e-10	433.542	3	-6.1	KYEEFPQAMR	KYEEFPQAMR	35.4	0.0017	2	21195.1	Calcium-binding protein (Fragment)
O16157	Scp1	16	60.5	5.63	7.9e-10	478.246	2	-3.6	AFIESNFK	AFIESNFK	17.1	0.0023	2	21195.1	Calcium-binding protein (Fragment)
O16157	Scp1	16	60.5	5.63	7.9e-10	433.542	3	-6.1	KYEEFPQAMR	KYEEFPQAMR	18.1	0.0027	2	21195.1	Calcium-binding protein (Fragment)
O16157	Scp1	16	60.5	5.63	7.9e-10	585.764	2	-4.2	YEEFPQAMR	YEEFPQAMR	21.8	0.0039	2	21195.1	Calcium-binding protein (Fragment)
O16157	Scp1	16	60.5	5.63	7.9e-10	413.695	2	-5.1	YNCITR	YNC(Carbamidomethyl)ITR	24.9	0.0043	2	21195.1	Calcium-binding protein (Fragment)
O16157	Scp1	16	60.5	5.63	7.9e-10	649.811	2	-3.5	KYEEFPQAMR	KYEEFPQAMR	26.6	0.0044	2	21195.1	Calcium-binding protein (Fragment)
O16157	Scp1	16	60.5	5.63	7.9e-10	926.798	3	-3.1	YKELYGQFLGNTADNHPAVNLFGPL	YKELYGQFLGNTADNHPAVNLFGPL	33.6	0.0068	2	21195.1	Calcium-binding protein (Fragment)
O16157	Scp1	16	60.5	5.63	7.9e-10	438.876	3	0.0068	KYEEFPQAMR	KYEEFPQAM(Oxidation)R	16.8	0.021	2	21195.1	Calcium-binding protein (Fragment)
O16157	Scp1	16	60.5	5.63	7.9e-10	672.37	2	-6.5	LLDIDSDGIVGVK	LLDIDSDGIVGVK	15.4	0.024	2	21195.1	Calcium-binding protein (Fragment)
O16157	Scp1	16	60.5	5.63	7.9e-10	413.695	2	-7	YNCITR	YNC(Carbamidomethyl)ITR	23.4	0.026	2	21195.1	Calcium-binding protein (Fragment)
O16157	Scp1	16	60.5	5.63	7.9e-10	829.745	3	-3.7	ELYGQFLGNTADNHPAVNLFGPL	ELYGQFLGNTADNHPAVNLFGPL	21.4	0.026	2	21195.1	Calcium-binding protein (Fragment)
O16157	Scp1	16	60.5	5.63	7.9e-10	829.746	3	-2.4	ELYGQFLGNTADNHPAVNLFGPL	ELYGQFLGNTADNHPAVNLFGPL	26.1	0.026	2	21195.1	Calcium-binding protein (Fragment)
O16157	Scp1	16	60.5	5.63	7.9e-10	433.222	2	-5.2	ISNQEFK	ISNQEFK	32.3	0.028	2	21195.1	Calcium-binding protein (Fragment)
O16157	Scp1	16	60.5	5.63	7.9e-10	433.222	2	-5.9	ISNQEFK	ISNQEFK	29.3	0.035	2	21195.1	Calcium-binding protein (Fragment)
O16157	Scp1	16	60.5	5.63	7.9e-10	433.223	2	-4.2	ISNQEFK	ISNQEFK	33.8	0.04	2	21195.1	Calcium-binding protein (Fragment)
O16157	Scp1	16	60.5	5.63	7.9e-10	433.223	2	-4.4	ISNQEFK	ISNQEFK	30.8	0.041	2	21195.1	Calcium-binding protein (Fragment)
O16157	Scp1	16	60.5	5.63	7.9e-10	433.223	2	-3.9	ISNQEFK	ISNQEFK	26.8	0.045	2	21195.1	Calcium-binding protein (Fragment)
O16157	Scp1	16	60.5	5.63	7.9e-10	433.222	2	-5.4	ISNQEFK	ISNQEFK	33.6	0.045	2	21195.1	Calcium-binding protein (Fragment)
O16157	Scp1	16	60.5	5.63	7.9e-10	413.695	2	-5.7	YNCITR	YNC(Carbamidomethyl)ITR	23.9	0.046	2	21195.1	Calcium-binding protein (Fragment)
O16157	Scp1	16	60.5	5.63	7.9e-10	413.695	2	-5	YNCITR	YNC(Carbamidomethyl)ITR	21.3	0.047	2	21195.1	Calcium-binding protein (Fragment)
O16157	Scp1	16	60.5	5.63	7.9e-10	433.222	2	-5.6	ISNQEFK	ISNQEFK	24.2	0.049	2	21195.1	Calcium-binding protein (Fragment)
P25007	Cyp1	14	52.9	6.11	1.1e-10	814.372	2	-3.1	VFFDMTADNEPLGR	VFFDM(Oxidation)TADNEPLGR	47.9	1.1e-10	2	24666.4	Peptidyl-prolyl cis-trans isomerase
P25007	Cyp1	14	52.9	6.11	1.1e-10	813.446	2	-3.5	HVVFGEVVEGLDVVK	HVVFGEVVEGLDVVK	60.2	6e-10	3	24666.4	Peptidyl-prolyl cis-trans isomerase
P25007	Cyp1	14	52.9	6.11	1.1e-10	814.372	2	-3.1	VFFDMTADNEPLGR	VFFDM(Oxidation)TADNEPLGR	61.1	1.4e-09	2	24666.4	Peptidyl-prolyl cis-trans isomerase
P25007	Cyp1	14	52.9	6.11	1.1e-10	814.373	2	-1.7	VFFDMTADNEPLGR	VFFDM(Oxidation)TADNEPLGR	54.5	6.8e-09	2	24666.4	Peptidyl-prolyl cis-trans isomerase
P25007	Cyp1	14	52.9	6.11	1.1e-10	806.375	2	-2.2	VFFDMTADNEPLGR	VFFDMTADNEPLGR	50.5	1.3e-08	2	24666.4	Peptidyl-prolyl cis-trans isomerase
P25007	Cyp1	14	52.9	6.11	1.1e-10	806.376	2	-2.1	VFFDMTADNEPLGR	VFFDMTADNEPLGR	49.8	2.2e-08	2	24666.4	Peptidyl-prolyl cis-trans isomerase
P25007	Cyp1	14	52.9	6.11	1.1e-10	806.375	2	-2.1	VFFDMTADNEPLGR	VFFDMTADNEPLGR	51.1	2.6e-08	2	24666.4	Peptidyl-prolyl cis-trans isomerase
P25007	Cyp1	14	52.9	6.11	1.1e-10	814.372	2	-3	VFFDMTADNEPLGR	VFFDM(Oxidation)TADNEPLGR	55.8	1e-07	2	24666.4	Peptidyl-prolyl cis-trans isomerase
P25007	Cyp1	14	52.9	6.11	1.1e-10	439.249	4	-6.3	HVVFGEVVEGLDVVKK	HVVFGEVVEGLDVVKK	42.5	2.3e-07	3	24666.4	Peptidyl-prolyl cis-trans isomerase
P25007	Cyp1	14	52.9	6.11	1.1e-10	542.632	3	-4.5	HVVFGEVVEGLDVVK	HVVFGEVVEGLDVVK	48.6	9.5e-07	3	24666.4	Peptidyl-prolyl cis-trans isomerase
P25007	Cyp1	14	52.9	6.11	1.1e-10	814.372	2	-2.9	VFFDMTADNEPLGR	VFFDM(Oxidation)TADNEPLGR	36.1	3e-06	2	24666.4	Peptidyl-prolyl cis-trans isomerase
P25007	Cyp1	14	52.9	6.11	1.1e-10	933.77	3	-8.3	HTGSGILSMANAGANTNGSQFFICTVK	HTGSGILSM(Oxidation)ANAGANTNGSQFFIC(Carbamidomethyl)TVK	40.7	3.1e-06	3	24666.4	Peptidyl-prolyl cis-trans isomerase
P25007	Cyp1	14	52.9	6.11	1.1e-10	528.252	2	-3.9	IESYGSQSGK	IESYGSQSGK	39.3	3.2e-06	3	24666.4	Peptidyl-prolyl cis-trans isomerase
P25007	Cyp1	14	52.9	6.11	1.1e-10	751.003	3	-3.5	VIPNFMCQGGDFTNHNGTGGK	VIPNFMC(Carbamidomethyl)QGGDFTNHNGTGGK	33.7	3.9e-06	3	24666.4	Peptidyl-prolyl cis-trans isomerase
P25007	Cyp1	14	52.9	6.11	1.1e-10	600.963	3	-3.5	SIYGNKFPDENFELK	SIYGNKFPDENFELK	33.5	6.1e-06	5	24666.4	Peptidyl-prolyl cis-trans isomerase
P25007	Cyp1	14	52.9	6.11	1.1e-10	543.25	3	-3.5	VFFDMTADNEPLGR	VFFDM(Oxidation)TADNEPLGR	46.8	6.4e-06	2	24666.4	Peptidyl-prolyl cis-trans isomerase
P25007	Cyp1	14	52.9	6.11	1.1e-10	501.301	2	-4.6	KIIVANSGSL	KIIVANSGSL	47.2	6.5e-06	3	24666.4	Peptidyl-prolyl cis-trans isomerase
P25007	Cyp1	14	52.9	6.11	1.1e-10	439.249	4	-6.3	HVVFGEVVEGLDVVKK	HVVFGEVVEGLDVVKK	29.1	1.3e-05	3	24666.4	Peptidyl-prolyl cis-trans isomerase
P25007	Cyp1	14	52.9	6.11	1.1e-10	592.299	2	-3.3	KIESYGSQSGK	KIESYGSQSGK	51.4	1.5e-05	3	24666.4	Peptidyl-prolyl cis-trans isomerase
P25007	Cyp1	14	52.9	6.11	1.1e-10	933.777	3	-0.75	HTGSGILSMANAGANTNGSQFFICTVK	HTGSGILSM(Oxidation)ANAGANTNGSQFFIC(Carbamidomethyl)TVK	29.9	3.2e-05	3	24666.4	Peptidyl-prolyl cis-trans isomerase
P25007	Cyp1	14	52.9	6.11	1.1e-10	542.632	3	-4.6	HVVFGEVVEGLDVVK	HVVFGEVVEGLDVVK	40.4	3.5e-05	3	24666.4	Peptidyl-prolyl cis-trans isomerase
P25007	Cyp1	14	52.9	6.11	1.1e-10	756.334	3	-4.3	VIPNFMCQGGDFTNHNGTGGK	VIPNFM(Oxidation)C(Carbamidomethyl)QGGDFTNHNGTGGK	30.1	4.2e-05	3	24666.4	Peptidyl-prolyl cis-trans isomerase
P25007	Cyp1	14	52.9	6.11	1.1e-10	528.251	2	-5.1	IESYGSQSGK	IESYGSQSGK	36.3	6.1e-05	3	24666.4	Peptidyl-prolyl cis-trans isomerase
P25007	Cyp1	14	52.9	6.11	1.1e-10	528.252	2	-3.6	IESYGSQSGK	IESYGSQSGK	34.4	7.7e-05	3	24666.4	Peptidyl-prolyl cis-trans isomerase
P25007	Cyp1	14	52.9	6.11	1.1e-10	592.299	2	-3	KIESYGSQSGK	KIESYGSQSGK	36.5	0.00014	3	24666.4	Peptidyl-prolyl cis-trans isomerase
P25007	Cyp1	14	52.9	6.11	1.1e-10	437.253	2	-5.5	IIVANSGSL	IIVANSGSL	30.7	0.00014	3	24666.4	Peptidyl-prolyl cis-trans isomerase
P25007	Cyp1	14	52.9	6.11	1.1e-10	756.334	3	-4.3	VIPNFMCQGGDFTNHNGTGGK	VIPNFM(Oxidation)C(Carbamidomethyl)QGGDFTNHNGTGGK	26.2	0.00021	3	24666.4	Peptidyl-prolyl cis-trans isomerase
P25007	Cyp1	14	52.9	6.11	1.1e-10	501.301	2	-4.5	KIIVANSGSL	KIIVANSGSL	30.7	0.00022	3	24666.4	Peptidyl-prolyl cis-trans isomerase
P25007	Cyp1	14	52.9	6.11	1.1e-10	585.331	3	-4	HVVFGEVVEGLDVVKK	HVVFGEVVEGLDVVKK	37.1	0.00024	3	24666.4	Peptidyl-prolyl cis-trans isomerase
P25007	Cyp1	14	52.9	6.11	1.1e-10	600.963	3	-3.9	SIYGNKFPDENFELK	SIYGNKFPDENFELK	34	0.00024	5	24666.4	Peptidyl-prolyl cis-trans isomerase
P25007	Cyp1	14	52.9	6.11	1.1e-10	542.632	3	-4.5	HVVFGEVVEGLDVVK	HVVFGEVVEGLDVVK	22.6	0.00047	3	24666.4	Peptidyl-prolyl cis-trans isomerase
P25007	Cyp1	14	52.9	6.11	1.1e-10	569.773	2	-3.3	FPDENFELK	FPDENFELK	32.7	0.00084	5	24666.4	Peptidyl-prolyl cis-trans isomerase
P25007	Cyp1	14	52.9	6.11	1.1e-10	814.366	2	-10	VFFDMTADNEPLGR	VFFDM(Oxidation)TADNEPLGR	20.8	0.0009	2	24666.4	Peptidyl-prolyl cis-trans isomerase
P25007	Cyp1	14	52.9	6.11	1.1e-10	600.962	3	-4	SIYGNKFPDENFELK	SIYGNKFPDENFELK	24.8	0.0033	5	24666.4	Peptidyl-prolyl cis-trans isomerase
P25007	Cyp1	14	52.9	6.11	1.1e-10	437.253	2	-5.5	IIVANSGSL	IIVANSGSL	29.8	0.0038	3	24666.4	Peptidyl-prolyl cis-trans isomerase
P25007	Cyp1	14	52.9	6.11	1.1e-10	569.772	2	-4.5	FPDENFELK	FPDENFELK	34.1	0.004	5	24666.4	Peptidyl-prolyl cis-trans isomerase
P25007	Cyp1	14	52.9	6.11	1.1e-10	814.368	2	-7.7	VFFDMTADNEPLGR	VFFDM(Oxidation)TADNEPLGR	16.4	0.0058	2	24666.4	Peptidyl-prolyl cis-trans isomerase
P25007	Cyp1	14	52.9	6.11	1.1e-10	542.632	3	-5.2	HVVFGEVVEGLDVVK	HVVFGEVVEGLDVVK	15.1	0.0064	3	24666.4	Peptidyl-prolyl cis-trans isomerase
P25007	Cyp1	14	52.9	6.11	1.1e-10	600.963	3	-2.5	SIYGNKFPDENFELK	SIYGNKFPDENFELK	24.9	0.0065	5	24666.4	Peptidyl-prolyl cis-trans isomerase
P25007	Cyp1	14	52.9	6.11	1.1e-10	569.772	2	-3.5	FPDENFELK	FPDENFELK	28.4	0.0073	5	24666.4	Peptidyl-prolyl cis-trans isomerase
P25007	Cyp1	14	52.9	6.11	1.1e-10	569.772	2	-4.3	FPDENFELK	FPDENFELK	34.4	0.017	5	24666.4	Peptidyl-prolyl cis-trans isomerase
P25007	Cyp1	14	52.9	6.11	1.1e-10	569.768	2	-12	FPDENFELK	FPDENFELK	24.1	0.027	5	24666.4	Peptidyl-prolyl cis-trans isomerase
P25007	Cyp1	14	52.9	6.11	1.1e-10	424.217	2	-4.7	TAWLDNK	TAWLDNK	23.6	0.037	3	24666.4	Peptidyl-prolyl cis-trans isomerase
A8E774	Cyp1	14	52.9	6.11	1.1e-10	814.372	2	-3.1	VFFDMTADNEPLGR	VFFDM(Oxidation)TADNEPLGR	47.9	1.1e-10	2	24666.4	Peptidyl-prolyl cis-trans isomerase
A8E774	Cyp1	14	52.9	6.11	1.1e-10	813.446	2	-3.5	HVVFGEVVEGLDVVK	HVVFGEVVEGLDVVK	60.2	6e-10	3	24666.4	Peptidyl-prolyl cis-trans isomerase
A8E774	Cyp1	14	52.9	6.11	1.1e-10	814.372	2	-3.1	VFFDMTADNEPLGR	VFFDM(Oxidation)TADNEPLGR	61.1	1.4e-09	2	24666.4	Peptidyl-prolyl cis-trans isomerase
A8E774	Cyp1	14	52.9	6.11	1.1e-10	814.373	2	-1.7	VFFDMTADNEPLGR	VFFDM(Oxidation)TADNEPLGR	54.5	6.8e-09	2	24666.4	Peptidyl-prolyl cis-trans isomerase
A8E774	Cyp1	14	52.9	6.11	1.1e-10	806.375	2	-2.2	VFFDMTADNEPLGR	VFFDMTADNEPLGR	50.5	1.3e-08	2	24666.4	Peptidyl-prolyl cis-trans isomerase
A8E774	Cyp1	14	52.9	6.11	1.1e-10	806.376	2	-2.1	VFFDMTADNEPLGR	VFFDMTADNEPLGR	49.8	2.2e-08	2	24666.4	Peptidyl-prolyl cis-trans isomerase
A8E774	Cyp1	14	52.9	6.11	1.1e-10	806.375	2	-2.1	VFFDMTADNEPLGR	VFFDMTADNEPLGR	51.1	2.6e-08	2	24666.4	Peptidyl-prolyl cis-trans isomerase
A8E774	Cyp1	14	52.9	6.11	1.1e-10	814.372	2	-3	VFFDMTADNEPLGR	VFFDM(Oxidation)TADNEPLGR	55.8	1e-07	2	24666.4	Peptidyl-prolyl cis-trans isomerase
A8E774	Cyp1	14	52.9	6.11	1.1e-10	439.249	4	-6.3	HVVFGEVVEGLDVVKK	HVVFGEVVEGLDVVKK	42.5	2.3e-07	3	24666.4	Peptidyl-prolyl cis-trans isomerase
A8E774	Cyp1	14	52.9	6.11	1.1e-10	542.632	3	-4.5	HVVFGEVVEGLDVVK	HVVFGEVVEGLDVVK	48.6	9.5e-07	3	24666.4	Peptidyl-prolyl cis-trans isomerase
A8E774	Cyp1	14	52.9	6.11	1.1e-10	814.372	2	-2.9	VFFDMTADNEPLGR	VFFDM(Oxidation)TADNEPLGR	36.1	3e-06	2	24666.4	Peptidyl-prolyl cis-trans isomerase
A8E774	Cyp1	14	52.9	6.11	1.1e-10	933.77	3	-8.3	HTGSGILSMANAGANTNGSQFFICTVK	HTGSGILSM(Oxidation)ANAGANTNGSQFFIC(Carbamidomethyl)TVK	40.7	3.1e-06	3	24666.4	Peptidyl-prolyl cis-trans isomerase
A8E774	Cyp1	14	52.9	6.11	1.1e-10	528.252	2	-3.9	IESYGSQSGK	IESYGSQSGK	39.3	3.2e-06	3	24666.4	Peptidyl-prolyl cis-trans isomerase
A8E774	Cyp1	14	52.9	6.11	1.1e-10	751.003	3	-3.5	VIPNFMCQGGDFTNHNGTGGK	VIPNFMC(Carbamidomethyl)QGGDFTNHNGTGGK	33.7	3.9e-06	3	24666.4	Peptidyl-prolyl cis-trans isomerase
A8E774	Cyp1	14	52.9	6.11	1.1e-10	600.963	3	-3.5	SIYGNKFPDENFELK	SIYGNKFPDENFELK	33.5	6.1e-06	5	24666.4	Peptidyl-prolyl cis-trans isomerase
A8E774	Cyp1	14	52.9	6.11	1.1e-10	543.25	3	-3.5	VFFDMTADNEPLGR	VFFDM(Oxidation)TADNEPLGR	46.8	6.4e-06	2	24666.4	Peptidyl-prolyl cis-trans isomerase
A8E774	Cyp1	14	52.9	6.11	1.1e-10	501.301	2	-4.6	KIIVANSGSL	KIIVANSGSL	47.2	6.5e-06	3	24666.4	Peptidyl-prolyl cis-trans isomerase
A8E774	Cyp1	14	52.9	6.11	1.1e-10	439.249	4	-6.3	HVVFGEVVEGLDVVKK	HVVFGEVVEGLDVVKK	29.1	1.3e-05	3	24666.4	Peptidyl-prolyl cis-trans isomerase
A8E774	Cyp1	14	52.9	6.11	1.1e-10	592.299	2	-3.3	KIESYGSQSGK	KIESYGSQSGK	51.4	1.5e-05	3	24666.4	Peptidyl-prolyl cis-trans isomerase
A8E774	Cyp1	14	52.9	6.11	1.1e-10	933.777	3	-0.75	HTGSGILSMANAGANTNGSQFFICTVK	HTGSGILSM(Oxidation)ANAGANTNGSQFFIC(Carbamidomethyl)TVK	29.9	3.2e-05	3	24666.4	Peptidyl-prolyl cis-trans isomerase
A8E774	Cyp1	14	52.9	6.11	1.1e-10	542.632	3	-4.6	HVVFGEVVEGLDVVK	HVVFGEVVEGLDVVK	40.4	3.5e-05	3	24666.4	Peptidyl-prolyl cis-trans isomerase
A8E774	Cyp1	14	52.9	6.11	1.1e-10	756.334	3	-4.3	VIPNFMCQGGDFTNHNGTGGK	VIPNFM(Oxidation)C(Carbamidomethyl)QGGDFTNHNGTGGK	30.1	4.2e-05	3	24666.4	Peptidyl-prolyl cis-trans isomerase
A8E774	Cyp1	14	52.9	6.11	1.1e-10	528.251	2	-5.1	IESYGSQSGK	IESYGSQSGK	36.3	6.1e-05	3	24666.4	Peptidyl-prolyl cis-trans isomerase
A8E774	Cyp1	14	52.9	6.11	1.1e-10	528.252	2	-3.6	IESYGSQSGK	IESYGSQSGK	34.4	7.7e-05	3	24666.4	Peptidyl-prolyl cis-trans isomerase
A8E774	Cyp1	14	52.9	6.11	1.1e-10	592.299	2	-3	KIESYGSQSGK	KIESYGSQSGK	36.5	0.00014	3	24666.4	Peptidyl-prolyl cis-trans isomerase
A8E774	Cyp1	14	52.9	6.11	1.1e-10	437.253	2	-5.5	IIVANSGSL	IIVANSGSL	30.7	0.00014	3	24666.4	Peptidyl-prolyl cis-trans isomerase
A8E774	Cyp1	14	52.9	6.11	1.1e-10	756.334	3	-4.3	VIPNFMCQGGDFTNHNGTGGK	VIPNFM(Oxidation)C(Carbamidomethyl)QGGDFTNHNGTGGK	26.2	0.00021	3	24666.4	Peptidyl-prolyl cis-trans isomerase
A8E774	Cyp1	14	52.9	6.11	1.1e-10	501.301	2	-4.5	KIIVANSGSL	KIIVANSGSL	30.7	0.00022	3	24666.4	Peptidyl-prolyl cis-trans isomerase
A8E774	Cyp1	14	52.9	6.11	1.1e-10	585.331	3	-4	HVVFGEVVEGLDVVKK	HVVFGEVVEGLDVVKK	37.1	0.00024	3	24666.4	Peptidyl-prolyl cis-trans isomerase
A8E774	Cyp1	14	52.9	6.11	1.1e-10	600.963	3	-3.9	SIYGNKFPDENFELK	SIYGNKFPDENFELK	34	0.00024	5	24666.4	Peptidyl-prolyl cis-trans isomerase
A8E774	Cyp1	14	52.9	6.11	1.1e-10	542.632	3	-4.5	HVVFGEVVEGLDVVK	HVVFGEVVEGLDVVK	22.6	0.00047	3	24666.4	Peptidyl-prolyl cis-trans isomerase
A8E774	Cyp1	14	52.9	6.11	1.1e-10	569.773	2	-3.3	FPDENFELK	FPDENFELK	32.7	0.00084	5	24666.4	Peptidyl-prolyl cis-trans isomerase
A8E774	Cyp1	14	52.9	6.11	1.1e-10	814.366	2	-10	VFFDMTADNEPLGR	VFFDM(Oxidation)TADNEPLGR	20.8	0.0009	2	24666.4	Peptidyl-prolyl cis-trans isomerase
A8E774	Cyp1	14	52.9	6.11	1.1e-10	600.962	3	-4	SIYGNKFPDENFELK	SIYGNKFPDENFELK	24.8	0.0033	5	24666.4	Peptidyl-prolyl cis-trans isomerase
A8E774	Cyp1	14	52.9	6.11	1.1e-10	437.253	2	-5.5	IIVANSGSL	IIVANSGSL	29.8	0.0038	3	24666.4	Peptidyl-prolyl cis-trans isomerase
A8E774	Cyp1	14	52.9	6.11	1.1e-10	569.772	2	-4.5	FPDENFELK	FPDENFELK	34.1	0.004	5	24666.4	Peptidyl-prolyl cis-trans isomerase
A8E774	Cyp1	14	52.9	6.11	1.1e-10	814.368	2	-7.7	VFFDMTADNEPLGR	VFFDM(Oxidation)TADNEPLGR	16.4	0.0058	2	24666.4	Peptidyl-prolyl cis-trans isomerase
A8E774	Cyp1	14	52.9	6.11	1.1e-10	542.632	3	-5.2	HVVFGEVVEGLDVVK	HVVFGEVVEGLDVVK	15.1	0.0064	3	24666.4	Peptidyl-prolyl cis-trans isomerase
A8E774	Cyp1	14	52.9	6.11	1.1e-10	600.963	3	-2.5	SIYGNKFPDENFELK	SIYGNKFPDENFELK	24.9	0.0065	5	24666.4	Peptidyl-prolyl cis-trans isomerase
A8E774	Cyp1	14	52.9	6.11	1.1e-10	569.772	2	-3.5	FPDENFELK	FPDENFELK	28.4	0.0073	5	24666.4	Peptidyl-prolyl cis-trans isomerase
A8E774	Cyp1	14	52.9	6.11	1.1e-10	569.772	2	-4.3	FPDENFELK	FPDENFELK	34.4	0.017	5	24666.4	Peptidyl-prolyl cis-trans isomerase
A8E774	Cyp1	14	52.9	6.11	1.1e-10	569.768	2	-12	FPDENFELK	FPDENFELK	24.1	0.027	5	24666.4	Peptidyl-prolyl cis-trans isomerase
A8E774	Cyp1	14	52.9	6.11	1.1e-10	424.217	2	-4.7	TAWLDNK	TAWLDNK	23.6	0.037	3	24666.4	Peptidyl-prolyl cis-trans isomerase
F6J7B3	CG9916	12	80.9	5.7	6e-10	813.446	2	-3.5	HVVFGEVVEGLDVVK	HVVFGEVVEGLDVVK	60.2	6e-10	3	14088	Peptidyl-prolyl cis-trans isomerase (Fragment)
F6J7B3	CG9916	12	80.9	5.7	6e-10	439.249	4	-6.3	HVVFGEVVEGLDVVKK	HVVFGEVVEGLDVVKK	42.5	2.3e-07	3	14088	Peptidyl-prolyl cis-trans isomerase (Fragment)
F6J7B3	CG9916	12	80.9	5.7	6e-10	542.632	3	-4.5	HVVFGEVVEGLDVVK	HVVFGEVVEGLDVVK	48.6	9.5e-07	3	14088	Peptidyl-prolyl cis-trans isomerase (Fragment)
F6J7B3	CG9916	12	80.9	5.7	6e-10	933.77	3	-8.3	HTGSGILSMANAGANTNGSQFFICTVK	HTGSGILSM(Oxidation)ANAGANTNGSQFFIC(Carbamidomethyl)TVK	40.7	3.1e-06	3	14088	Peptidyl-prolyl cis-trans isomerase (Fragment)
F6J7B3	CG9916	12	80.9	5.7	6e-10	528.252	2	-3.9	IESYGSQSGK	IESYGSQSGK	39.3	3.2e-06	3	14088	Peptidyl-prolyl cis-trans isomerase (Fragment)
F6J7B3	CG9916	12	80.9	5.7	6e-10	751.003	3	-3.5	VIPNFMCQGGDFTNHNGTGGK	VIPNFMC(Carbamidomethyl)QGGDFTNHNGTGGK	33.7	3.9e-06	3	14088	Peptidyl-prolyl cis-trans isomerase (Fragment)
F6J7B3	CG9916	12	80.9	5.7	6e-10	600.963	3	-3.5	SIYGNKFPDENFELK	SIYGNKFPDENFELK	33.5	6.1e-06	5	14088	Peptidyl-prolyl cis-trans isomerase (Fragment)
F6J7B3	CG9916	12	80.9	5.7	6e-10	501.301	2	-4.6	KIIVANSGSL	KIIVANSGSL	47.2	6.5e-06	3	14088	Peptidyl-prolyl cis-trans isomerase (Fragment)
F6J7B3	CG9916	12	80.9	5.7	6e-10	439.249	4	-6.3	HVVFGEVVEGLDVVKK	HVVFGEVVEGLDVVKK	29.1	1.3e-05	3	14088	Peptidyl-prolyl cis-trans isomerase (Fragment)
F6J7B3	CG9916	12	80.9	5.7	6e-10	592.299	2	-3.3	KIESYGSQSGK	KIESYGSQSGK	51.4	1.5e-05	3	14088	Peptidyl-prolyl cis-trans isomerase (Fragment)
F6J7B3	CG9916	12	80.9	5.7	6e-10	933.777	3	-0.75	HTGSGILSMANAGANTNGSQFFICTVK	HTGSGILSM(Oxidation)ANAGANTNGSQFFIC(Carbamidomethyl)TVK	29.9	3.2e-05	3	14088	Peptidyl-prolyl cis-trans isomerase (Fragment)
F6J7B3	CG9916	12	80.9	5.7	6e-10	542.632	3	-4.6	HVVFGEVVEGLDVVK	HVVFGEVVEGLDVVK	40.4	3.5e-05	3	14088	Peptidyl-prolyl cis-trans isomerase (Fragment)
F6J7B3	CG9916	12	80.9	5.7	6e-10	756.334	3	-4.3	VIPNFMCQGGDFTNHNGTGGK	VIPNFM(Oxidation)C(Carbamidomethyl)QGGDFTNHNGTGGK	30.1	4.2e-05	3	14088	Peptidyl-prolyl cis-trans isomerase (Fragment)
F6J7B3	CG9916	12	80.9	5.7	6e-10	528.251	2	-5.1	IESYGSQSGK	IESYGSQSGK	36.3	6.1e-05	3	14088	Peptidyl-prolyl cis-trans isomerase (Fragment)
F6J7B3	CG9916	12	80.9	5.7	6e-10	528.252	2	-3.6	IESYGSQSGK	IESYGSQSGK	34.4	7.7e-05	3	14088	Peptidyl-prolyl cis-trans isomerase (Fragment)
F6J7B3	CG9916	12	80.9	5.7	6e-10	592.299	2	-3	KIESYGSQSGK	KIESYGSQSGK	36.5	0.00014	3	14088	Peptidyl-prolyl cis-trans isomerase (Fragment)
F6J7B3	CG9916	12	80.9	5.7	6e-10	437.253	2	-5.5	IIVANSGSL	IIVANSGSL	30.7	0.00014	3	14088	Peptidyl-prolyl cis-trans isomerase (Fragment)
F6J7B3	CG9916	12	80.9	5.7	6e-10	756.334	3	-4.3	VIPNFMCQGGDFTNHNGTGGK	VIPNFM(Oxidation)C(Carbamidomethyl)QGGDFTNHNGTGGK	26.2	0.00021	3	14088	Peptidyl-prolyl cis-trans isomerase (Fragment)
F6J7B3	CG9916	12	80.9	5.7	6e-10	501.301	2	-4.5	KIIVANSGSL	KIIVANSGSL	30.7	0.00022	3	14088	Peptidyl-prolyl cis-trans isomerase (Fragment)
F6J7B3	CG9916	12	80.9	5.7	6e-10	585.331	3	-4	HVVFGEVVEGLDVVKK	HVVFGEVVEGLDVVKK	37.1	0.00024	3	14088	Peptidyl-prolyl cis-trans isomerase (Fragment)
F6J7B3	CG9916	12	80.9	5.7	6e-10	600.963	3	-3.9	SIYGNKFPDENFELK	SIYGNKFPDENFELK	34	0.00024	5	14088	Peptidyl-prolyl cis-trans isomerase (Fragment)
F6J7B3	CG9916	12	80.9	5.7	6e-10	542.632	3	-4.5	HVVFGEVVEGLDVVK	HVVFGEVVEGLDVVK	22.6	0.00047	3	14088	Peptidyl-prolyl cis-trans isomerase (Fragment)
F6J7B3	CG9916	12	80.9	5.7	6e-10	569.773	2	-3.3	FPDENFELK	FPDENFELK	32.7	0.00084	5	14088	Peptidyl-prolyl cis-trans isomerase (Fragment)
F6J7B3	CG9916	12	80.9	5.7	6e-10	600.962	3	-4	SIYGNKFPDENFELK	SIYGNKFPDENFELK	24.8	0.0033	5	14088	Peptidyl-prolyl cis-trans isomerase (Fragment)
F6J7B3	CG9916	12	80.9	5.7	6e-10	437.253	2	-5.5	IIVANSGSL	IIVANSGSL	29.8	0.0038	3	14088	Peptidyl-prolyl cis-trans isomerase (Fragment)
F6J7B3	CG9916	12	80.9	5.7	6e-10	569.772	2	-4.5	FPDENFELK	FPDENFELK	34.1	0.004	5	14088	Peptidyl-prolyl cis-trans isomerase (Fragment)
F6J7B3	CG9916	12	80.9	5.7	6e-10	542.632	3	-5.2	HVVFGEVVEGLDVVK	HVVFGEVVEGLDVVK	15.1	0.0064	3	14088	Peptidyl-prolyl cis-trans isomerase (Fragment)
F6J7B3	CG9916	12	80.9	5.7	6e-10	600.963	3	-2.5	SIYGNKFPDENFELK	SIYGNKFPDENFELK	24.9	0.0065	5	14088	Peptidyl-prolyl cis-trans isomerase (Fragment)
F6J7B3	CG9916	12	80.9	5.7	6e-10	569.772	2	-3.5	FPDENFELK	FPDENFELK	28.4	0.0073	5	14088	Peptidyl-prolyl cis-trans isomerase (Fragment)
F6J7B3	CG9916	12	80.9	5.7	6e-10	569.772	2	-4.3	FPDENFELK	FPDENFELK	34.4	0.017	5	14088	Peptidyl-prolyl cis-trans isomerase (Fragment)
F6J7B3	CG9916	12	80.9	5.7	6e-10	569.768	2	-12	FPDENFELK	FPDENFELK	24.1	0.027	5	14088	Peptidyl-prolyl cis-trans isomerase (Fragment)
F6J7B3	CG9916	12	80.9	5.7	6e-10	424.217	2	-4.7	TAWLDNK	TAWLDNK	23.6	0.037	3	14088	Peptidyl-prolyl cis-trans isomerase (Fragment)
Q5U0U2		2	7.7	2.98	6.1e-06	600.963	3	-3.5	SIYGNKFPDENFELK	SIYGNKFPDENFELK	33.5	6.1e-06	5	21221.4	Peptidyl-prolyl cis-trans isomerase (Fragment)
Q5U0U2		2	7.7	2.98	6.1e-06	600.963	3	-3.9	SIYGNKFPDENFELK	SIYGNKFPDENFELK	34	0.00024	5	21221.4	Peptidyl-prolyl cis-trans isomerase (Fragment)
Q5U0U2		2	7.7	2.98	6.1e-06	569.773	2	-3.3	FPDENFELK	FPDENFELK	32.7	0.00084	5	21221.4	Peptidyl-prolyl cis-trans isomerase (Fragment)
Q5U0U2		2	7.7	2.98	6.1e-06	600.962	3	-4	SIYGNKFPDENFELK	SIYGNKFPDENFELK	24.8	0.0033	5	21221.4	Peptidyl-prolyl cis-trans isomerase (Fragment)
Q5U0U2		2	7.7	2.98	6.1e-06	569.772	2	-4.5	FPDENFELK	FPDENFELK	34.1	0.004	5	21221.4	Peptidyl-prolyl cis-trans isomerase (Fragment)
Q5U0U2		2	7.7	2.98	6.1e-06	600.963	3	-2.5	SIYGNKFPDENFELK	SIYGNKFPDENFELK	24.9	0.0065	5	21221.4	Peptidyl-prolyl cis-trans isomerase (Fragment)
Q5U0U2		2	7.7	2.98	6.1e-06	569.772	2	-3.5	FPDENFELK	FPDENFELK	28.4	0.0073	5	21221.4	Peptidyl-prolyl cis-trans isomerase (Fragment)
Q5U0U2		2	7.7	2.98	6.1e-06	569.772	2	-4.3	FPDENFELK	FPDENFELK	34.4	0.017	5	21221.4	Peptidyl-prolyl cis-trans isomerase (Fragment)
Q5U0U2		2	7.7	2.98	6.1e-06	569.768	2	-12	FPDENFELK	FPDENFELK	24.1	0.027	5	21221.4	Peptidyl-prolyl cis-trans isomerase (Fragment)
Q7K2I4	CG7768	2	9.1	2.98	6.1e-06	600.963	3	-3.5	SIYGNKFPDENFELK	SIYGNKFPDENFELK	33.5	6.1e-06	5	17771.3	Peptidyl-prolyl cis-trans isomerase
Q7K2I4	CG7768	2	9.1	2.98	6.1e-06	600.963	3	-3.9	SIYGNKFPDENFELK	SIYGNKFPDENFELK	34	0.00024	5	17771.3	Peptidyl-prolyl cis-trans isomerase
Q7K2I4	CG7768	2	9.1	2.98	6.1e-06	569.773	2	-3.3	FPDENFELK	FPDENFELK	32.7	0.00084	5	17771.3	Peptidyl-prolyl cis-trans isomerase
Q7K2I4	CG7768	2	9.1	2.98	6.1e-06	600.962	3	-4	SIYGNKFPDENFELK	SIYGNKFPDENFELK	24.8	0.0033	5	17771.3	Peptidyl-prolyl cis-trans isomerase
Q7K2I4	CG7768	2	9.1	2.98	6.1e-06	569.772	2	-4.5	FPDENFELK	FPDENFELK	34.1	0.004	5	17771.3	Peptidyl-prolyl cis-trans isomerase
Q7K2I4	CG7768	2	9.1	2.98	6.1e-06	600.963	3	-2.5	SIYGNKFPDENFELK	SIYGNKFPDENFELK	24.9	0.0065	5	17771.3	Peptidyl-prolyl cis-trans isomerase
Q7K2I4	CG7768	2	9.1	2.98	6.1e-06	569.772	2	-3.5	FPDENFELK	FPDENFELK	28.4	0.0073	5	17771.3	Peptidyl-prolyl cis-trans isomerase
Q7K2I4	CG7768	2	9.1	2.98	6.1e-06	569.772	2	-4.3	FPDENFELK	FPDENFELK	34.4	0.017	5	17771.3	Peptidyl-prolyl cis-trans isomerase
Q7K2I4	CG7768	2	9.1	2.98	6.1e-06	569.768	2	-12	FPDENFELK	FPDENFELK	24.1	0.027	5	17771.3	Peptidyl-prolyl cis-trans isomerase
P07764	Ald	17	52.1	4.27	2.7e-07	681.828	2	-6.2	GILAADESGPTMGK	GILAADESGPTM(Oxidation)GK	33.9	2.7e-07	6	39047.7	Fructose-bisphosphate aldolase
P07764	Ald	17	52.1	4.27	2.7e-07	681.828	2	-6.2	GILAADESGPTMGK	GILAADESGPTM(Oxidation)GK	31.4	3.6e-07	6	39047.7	Fructose-bisphosphate aldolase
P07764	Ald	17	52.1	4.27	2.7e-07	949.944	2	-12	YVAGSAGAGSGSLFVANHAY	YVAGSAGAGSGSLFVANHAY	42	3.8e-07	3	39047.7	Fructose-bisphosphate aldolase
P07764	Ald	17	52.1	4.27	2.7e-07	911.129	3	-2.2	VDKGVVPLFGSEDEVTTQGLDDLAAR	VDKGVVPLFGSEDEVTTQGLDDLAAR	40.5	3.9e-07	6	39047.7	Fructose-bisphosphate aldolase
P07764	Ald	17	52.1	4.27	2.7e-07	797.065	3	-2.9	GVVPLFGSEDEVTTQGLDDLAAR	GVVPLFGSEDEVTTQGLDDLAAR	50.1	5.6e-07	6	39047.7	Fructose-bisphosphate aldolase
P07764	Ald	17	52.1	4.27	2.7e-07	630.659	3	-5.5	NTPSYQSILENANVLAR	NTPSYQSILENANVLAR	50	1.7e-06	6	39047.7	Fructose-bisphosphate aldolase
P07764	Ald	17	52.1	4.27	2.7e-07	673.832	2	-3.5	GILAADESGPTMGK	GILAADESGPTMGK	35.5	4.1e-06	6	39047.7	Fructose-bisphosphate aldolase
P07764	Ald	17	52.1	4.27	2.7e-07	813.442	2	-6.1	NTPEEIALATVQALR	NTPEEIALATVQALR	39.1	3.9e-05	6	39047.7	Fructose-bisphosphate aldolase
P07764	Ald	17	52.1	4.27	2.7e-07	597.339	2	-5.3	VTETVLAAVYK	VTETVLAAVYK	39.1	4e-05	6	39047.7	Fructose-bisphosphate aldolase
P07764	Ald	17	52.1	4.27	2.7e-07	751.857	2	-1	LQDIGVENTEDNR	LQDIGVENTEDNR	41.2	7.8e-05	6	39047.7	Fructose-bisphosphate aldolase
P07764	Ald	17	52.1	4.27	2.7e-07	710.033	3	-4.2	IVPIVEPEVLPDGDHDLDR	IVPIVEPEVLPDGDHDLDR	31.2	0.00011	6	39047.7	Fructose-bisphosphate aldolase
P07764	Ald	17	52.1	4.27	2.7e-07	585.328	3	-7.1	KNTPEEIALATVQALR	KNTPEEIALATVQALR	18.3	0.0012	6	39047.7	Fructose-bisphosphate aldolase
P07764	Ald	17	52.1	4.27	2.7e-07	585.328	3	-7.1	KNTPEEIALATVQALR	KNTPEEIALATVQALR	25.6	0.0021	6	39047.7	Fructose-bisphosphate aldolase
P07764	Ald	17	52.1	4.27	2.7e-07	638.821	2	-6.3	ADDGTPFAEILK	ADDGTPFAEILK	24.4	0.0045	6	39047.7	Fructose-bisphosphate aldolase
P07764	Ald	17	52.1	4.27	2.7e-07	650.347	2	-2.2	ENIAAGQNELLK	ENIAAGQNELLK	29.2	0.007	7	39047.7	Fructose-bisphosphate aldolase
P07764	Ald	17	52.1	4.27	2.7e-07	429.26	2	-9.2	ALQASVLR	ALQASVLR	25.8	0.0073	7	39047.7	Fructose-bisphosphate aldolase
P07764	Ald	17	52.1	4.27	2.7e-07	692.374	3	-5.2	LAENISGVILFHETLYQK	LAENISGVILFHETLYQK	21.8	0.013	6	39047.7	Fructose-bisphosphate aldolase
P07764	Ald	17	52.1	4.27	2.7e-07	501.582	3	-21	GILAADESGPTMGKR	GILAADESGPTMGKR	15.2	0.024	6	39047.7	Fructose-bisphosphate aldolase
P07764	Ald	17	52.1	4.27	2.7e-07	553.605	3	-6.3	LQDIGVENTEDNRR	LQDIGVENTEDNRR	23.3	0.041	6	39047.7	Fructose-bisphosphate aldolase
C8VV14	Ald-RC	17	52.1	4.27	2.7e-07	681.828	2	-6.2	GILAADESGPTMGK	GILAADESGPTM(Oxidation)GK	33.9	2.7e-07	6	39047.7	Fructose-bisphosphate aldolase
C8VV14	Ald-RC	17	52.1	4.27	2.7e-07	681.828	2	-6.2	GILAADESGPTMGK	GILAADESGPTM(Oxidation)GK	31.4	3.6e-07	6	39047.7	Fructose-bisphosphate aldolase
C8VV14	Ald-RC	17	52.1	4.27	2.7e-07	949.944	2	-12	YVAGSAGAGSGSLFVANHAY	YVAGSAGAGSGSLFVANHAY	42	3.8e-07	3	39047.7	Fructose-bisphosphate aldolase
C8VV14	Ald-RC	17	52.1	4.27	2.7e-07	911.129	3	-2.2	VDKGVVPLFGSEDEVTTQGLDDLAAR	VDKGVVPLFGSEDEVTTQGLDDLAAR	40.5	3.9e-07	6	39047.7	Fructose-bisphosphate aldolase
C8VV14	Ald-RC	17	52.1	4.27	2.7e-07	797.065	3	-2.9	GVVPLFGSEDEVTTQGLDDLAAR	GVVPLFGSEDEVTTQGLDDLAAR	50.1	5.6e-07	6	39047.7	Fructose-bisphosphate aldolase
C8VV14	Ald-RC	17	52.1	4.27	2.7e-07	630.659	3	-5.5	NTPSYQSILENANVLAR	NTPSYQSILENANVLAR	50	1.7e-06	6	39047.7	Fructose-bisphosphate aldolase
C8VV14	Ald-RC	17	52.1	4.27	2.7e-07	673.832	2	-3.5	GILAADESGPTMGK	GILAADESGPTMGK	35.5	4.1e-06	6	39047.7	Fructose-bisphosphate aldolase
C8VV14	Ald-RC	17	52.1	4.27	2.7e-07	813.442	2	-6.1	NTPEEIALATVQALR	NTPEEIALATVQALR	39.1	3.9e-05	6	39047.7	Fructose-bisphosphate aldolase
C8VV14	Ald-RC	17	52.1	4.27	2.7e-07	597.339	2	-5.3	VTETVLAAVYK	VTETVLAAVYK	39.1	4e-05	6	39047.7	Fructose-bisphosphate aldolase
C8VV14	Ald-RC	17	52.1	4.27	2.7e-07	751.857	2	-1	LQDIGVENTEDNR	LQDIGVENTEDNR	41.2	7.8e-05	6	39047.7	Fructose-bisphosphate aldolase
C8VV14	Ald-RC	17	52.1	4.27	2.7e-07	710.033	3	-4.2	IVPIVEPEVLPDGDHDLDR	IVPIVEPEVLPDGDHDLDR	31.2	0.00011	6	39047.7	Fructose-bisphosphate aldolase
C8VV14	Ald-RC	17	52.1	4.27	2.7e-07	585.328	3	-7.1	KNTPEEIALATVQALR	KNTPEEIALATVQALR	18.3	0.0012	6	39047.7	Fructose-bisphosphate aldolase
C8VV14	Ald-RC	17	52.1	4.27	2.7e-07	585.328	3	-7.1	KNTPEEIALATVQALR	KNTPEEIALATVQALR	25.6	0.0021	6	39047.7	Fructose-bisphosphate aldolase
C8VV14	Ald-RC	17	52.1	4.27	2.7e-07	638.821	2	-6.3	ADDGTPFAEILK	ADDGTPFAEILK	24.4	0.0045	6	39047.7	Fructose-bisphosphate aldolase
C8VV14	Ald-RC	17	52.1	4.27	2.7e-07	650.347	2	-2.2	ENIAAGQNELLK	ENIAAGQNELLK	29.2	0.007	7	39047.7	Fructose-bisphosphate aldolase
C8VV14	Ald-RC	17	52.1	4.27	2.7e-07	429.26	2	-9.2	ALQASVLR	ALQASVLR	25.8	0.0073	7	39047.7	Fructose-bisphosphate aldolase
C8VV14	Ald-RC	17	52.1	4.27	2.7e-07	692.374	3	-5.2	LAENISGVILFHETLYQK	LAENISGVILFHETLYQK	21.8	0.013	6	39047.7	Fructose-bisphosphate aldolase
C8VV14	Ald-RC	17	52.1	4.27	2.7e-07	501.582	3	-21	GILAADESGPTMGKR	GILAADESGPTMGKR	15.2	0.024	6	39047.7	Fructose-bisphosphate aldolase
C8VV14	Ald-RC	17	52.1	4.27	2.7e-07	553.605	3	-6.3	LQDIGVENTEDNRR	LQDIGVENTEDNRR	23.3	0.041	6	39047.7	Fructose-bisphosphate aldolase
F3YDA0	Ald-RI	17	47.7	4.27	2.7e-07	681.828	2	-6.2	GILAADESGPTMGK	GILAADESGPTM(Oxidation)GK	33.9	2.7e-07	6	42700.1	Fructose-bisphosphate aldolase
F3YDA0	Ald-RI	17	47.7	4.27	2.7e-07	681.828	2	-6.2	GILAADESGPTMGK	GILAADESGPTM(Oxidation)GK	31.4	3.6e-07	6	42700.1	Fructose-bisphosphate aldolase
F3YDA0	Ald-RI	17	47.7	4.27	2.7e-07	949.944	2	-12	YVAGSAGAGSGSLFVANHAY	YVAGSAGAGSGSLFVANHAY	42	3.8e-07	3	42700.1	Fructose-bisphosphate aldolase
F3YDA0	Ald-RI	17	47.7	4.27	2.7e-07	911.129	3	-2.2	VDKGVVPLFGSEDEVTTQGLDDLAAR	VDKGVVPLFGSEDEVTTQGLDDLAAR	40.5	3.9e-07	6	42700.1	Fructose-bisphosphate aldolase
F3YDA0	Ald-RI	17	47.7	4.27	2.7e-07	797.065	3	-2.9	GVVPLFGSEDEVTTQGLDDLAAR	GVVPLFGSEDEVTTQGLDDLAAR	50.1	5.6e-07	6	42700.1	Fructose-bisphosphate aldolase
F3YDA0	Ald-RI	17	47.7	4.27	2.7e-07	630.659	3	-5.5	NTPSYQSILENANVLAR	NTPSYQSILENANVLAR	50	1.7e-06	6	42700.1	Fructose-bisphosphate aldolase
F3YDA0	Ald-RI	17	47.7	4.27	2.7e-07	673.832	2	-3.5	GILAADESGPTMGK	GILAADESGPTMGK	35.5	4.1e-06	6	42700.1	Fructose-bisphosphate aldolase
F3YDA0	Ald-RI	17	47.7	4.27	2.7e-07	813.442	2	-6.1	NTPEEIALATVQALR	NTPEEIALATVQALR	39.1	3.9e-05	6	42700.1	Fructose-bisphosphate aldolase
F3YDA0	Ald-RI	17	47.7	4.27	2.7e-07	597.339	2	-5.3	VTETVLAAVYK	VTETVLAAVYK	39.1	4e-05	6	42700.1	Fructose-bisphosphate aldolase
F3YDA0	Ald-RI	17	47.7	4.27	2.7e-07	751.857	2	-1	LQDIGVENTEDNR	LQDIGVENTEDNR	41.2	7.8e-05	6	42700.1	Fructose-bisphosphate aldolase
F3YDA0	Ald-RI	17	47.7	4.27	2.7e-07	710.033	3	-4.2	IVPIVEPEVLPDGDHDLDR	IVPIVEPEVLPDGDHDLDR	31.2	0.00011	6	42700.1	Fructose-bisphosphate aldolase
F3YDA0	Ald-RI	17	47.7	4.27	2.7e-07	585.328	3	-7.1	KNTPEEIALATVQALR	KNTPEEIALATVQALR	18.3	0.0012	6	42700.1	Fructose-bisphosphate aldolase
F3YDA0	Ald-RI	17	47.7	4.27	2.7e-07	585.328	3	-7.1	KNTPEEIALATVQALR	KNTPEEIALATVQALR	25.6	0.0021	6	42700.1	Fructose-bisphosphate aldolase
F3YDA0	Ald-RI	17	47.7	4.27	2.7e-07	638.821	2	-6.3	ADDGTPFAEILK	ADDGTPFAEILK	24.4	0.0045	6	42700.1	Fructose-bisphosphate aldolase
F3YDA0	Ald-RI	17	47.7	4.27	2.7e-07	650.347	2	-2.2	ENIAAGQNELLK	ENIAAGQNELLK	29.2	0.007	7	42700.1	Fructose-bisphosphate aldolase
F3YDA0	Ald-RI	17	47.7	4.27	2.7e-07	429.26	2	-9.2	ALQASVLR	ALQASVLR	25.8	0.0073	7	42700.1	Fructose-bisphosphate aldolase
F3YDA0	Ald-RI	17	47.7	4.27	2.7e-07	692.374	3	-5.2	LAENISGVILFHETLYQK	LAENISGVILFHETLYQK	21.8	0.013	6	42700.1	Fructose-bisphosphate aldolase
F3YDA0	Ald-RI	17	47.7	4.27	2.7e-07	501.582	3	-21	GILAADESGPTMGKR	GILAADESGPTMGKR	15.2	0.024	6	42700.1	Fructose-bisphosphate aldolase
F3YDA0	Ald-RI	17	47.7	4.27	2.7e-07	553.605	3	-6.3	LQDIGVENTEDNRR	LQDIGVENTEDNRR	23.3	0.041	6	42700.1	Fructose-bisphosphate aldolase
A4V3G1	Ald	16	46.3	4.27	2.7e-07	681.828	2	-6.2	GILAADESGPTMGK	GILAADESGPTM(Oxidation)GK	33.9	2.7e-07	6	39561.3	Fructose-bisphosphate aldolase
A4V3G1	Ald	16	46.3	4.27	2.7e-07	681.828	2	-6.2	GILAADESGPTMGK	GILAADESGPTM(Oxidation)GK	31.4	3.6e-07	6	39561.3	Fructose-bisphosphate aldolase
A4V3G1	Ald	16	46.3	4.27	2.7e-07	911.129	3	-2.2	VDKGVVPLFGSEDEVTTQGLDDLAAR	VDKGVVPLFGSEDEVTTQGLDDLAAR	40.5	3.9e-07	6	39561.3	Fructose-bisphosphate aldolase
A4V3G1	Ald	16	46.3	4.27	2.7e-07	797.065	3	-2.9	GVVPLFGSEDEVTTQGLDDLAAR	GVVPLFGSEDEVTTQGLDDLAAR	50.1	5.6e-07	6	39561.3	Fructose-bisphosphate aldolase
A4V3G1	Ald	16	46.3	4.27	2.7e-07	630.659	3	-5.5	NTPSYQSILENANVLAR	NTPSYQSILENANVLAR	50	1.7e-06	6	39561.3	Fructose-bisphosphate aldolase
A4V3G1	Ald	16	46.3	4.27	2.7e-07	673.832	2	-3.5	GILAADESGPTMGK	GILAADESGPTMGK	35.5	4.1e-06	6	39561.3	Fructose-bisphosphate aldolase
A4V3G1	Ald	16	46.3	4.27	2.7e-07	813.442	2	-6.1	NTPEEIALATVQALR	NTPEEIALATVQALR	39.1	3.9e-05	6	39561.3	Fructose-bisphosphate aldolase
A4V3G1	Ald	16	46.3	4.27	2.7e-07	597.339	2	-5.3	VTETVLAAVYK	VTETVLAAVYK	39.1	4e-05	6	39561.3	Fructose-bisphosphate aldolase
A4V3G1	Ald	16	46.3	4.27	2.7e-07	751.857	2	-1	LQDIGVENTEDNR	LQDIGVENTEDNR	41.2	7.8e-05	6	39561.3	Fructose-bisphosphate aldolase
A4V3G1	Ald	16	46.3	4.27	2.7e-07	710.033	3	-4.2	IVPIVEPEVLPDGDHDLDR	IVPIVEPEVLPDGDHDLDR	31.2	0.00011	6	39561.3	Fructose-bisphosphate aldolase
A4V3G1	Ald	16	46.3	4.27	2.7e-07	585.328	3	-7.1	KNTPEEIALATVQALR	KNTPEEIALATVQALR	18.3	0.0012	6	39561.3	Fructose-bisphosphate aldolase
A4V3G1	Ald	16	46.3	4.27	2.7e-07	585.328	3	-7.1	KNTPEEIALATVQALR	KNTPEEIALATVQALR	25.6	0.0021	6	39561.3	Fructose-bisphosphate aldolase
A4V3G1	Ald	16	46.3	4.27	2.7e-07	638.821	2	-6.3	ADDGTPFAEILK	ADDGTPFAEILK	24.4	0.0045	6	39561.3	Fructose-bisphosphate aldolase
A4V3G1	Ald	16	46.3	4.27	2.7e-07	650.347	2	-2.2	ENIAAGQNELLK	ENIAAGQNELLK	29.2	0.007	7	39561.3	Fructose-bisphosphate aldolase
A4V3G1	Ald	16	46.3	4.27	2.7e-07	429.26	2	-9.2	ALQASVLR	ALQASVLR	25.8	0.0073	7	39561.3	Fructose-bisphosphate aldolase
A4V3G1	Ald	16	46.3	4.27	2.7e-07	692.374	3	-5.2	LAENISGVILFHETLYQK	LAENISGVILFHETLYQK	21.8	0.013	6	39561.3	Fructose-bisphosphate aldolase
A4V3G1	Ald	16	46.3	4.27	2.7e-07	501.582	3	-21	GILAADESGPTMGKR	GILAADESGPTMGKR	15.2	0.024	6	39561.3	Fructose-bisphosphate aldolase
A4V3G1	Ald	16	46.3	4.27	2.7e-07	553.605	3	-6.3	LQDIGVENTEDNRR	LQDIGVENTEDNRR	23.3	0.041	6	39561.3	Fructose-bisphosphate aldolase
F3YDB5	Ald-RH	16	46.3	4.27	2.7e-07	681.828	2	-6.2	GILAADESGPTMGK	GILAADESGPTM(Oxidation)GK	33.9	2.7e-07	6	39619.5	Fructose-bisphosphate aldolase
F3YDB5	Ald-RH	16	46.3	4.27	2.7e-07	681.828	2	-6.2	GILAADESGPTMGK	GILAADESGPTM(Oxidation)GK	31.4	3.6e-07	6	39619.5	Fructose-bisphosphate aldolase
F3YDB5	Ald-RH	16	46.3	4.27	2.7e-07	911.129	3	-2.2	VDKGVVPLFGSEDEVTTQGLDDLAAR	VDKGVVPLFGSEDEVTTQGLDDLAAR	40.5	3.9e-07	6	39619.5	Fructose-bisphosphate aldolase
F3YDB5	Ald-RH	16	46.3	4.27	2.7e-07	797.065	3	-2.9	GVVPLFGSEDEVTTQGLDDLAAR	GVVPLFGSEDEVTTQGLDDLAAR	50.1	5.6e-07	6	39619.5	Fructose-bisphosphate aldolase
F3YDB5	Ald-RH	16	46.3	4.27	2.7e-07	630.659	3	-5.5	NTPSYQSILENANVLAR	NTPSYQSILENANVLAR	50	1.7e-06	6	39619.5	Fructose-bisphosphate aldolase
F3YDB5	Ald-RH	16	46.3	4.27	2.7e-07	673.832	2	-3.5	GILAADESGPTMGK	GILAADESGPTMGK	35.5	4.1e-06	6	39619.5	Fructose-bisphosphate aldolase
F3YDB5	Ald-RH	16	46.3	4.27	2.7e-07	813.442	2	-6.1	NTPEEIALATVQALR	NTPEEIALATVQALR	39.1	3.9e-05	6	39619.5	Fructose-bisphosphate aldolase
F3YDB5	Ald-RH	16	46.3	4.27	2.7e-07	597.339	2	-5.3	VTETVLAAVYK	VTETVLAAVYK	39.1	4e-05	6	39619.5	Fructose-bisphosphate aldolase
F3YDB5	Ald-RH	16	46.3	4.27	2.7e-07	751.857	2	-1	LQDIGVENTEDNR	LQDIGVENTEDNR	41.2	7.8e-05	6	39619.5	Fructose-bisphosphate aldolase
F3YDB5	Ald-RH	16	46.3	4.27	2.7e-07	710.033	3	-4.2	IVPIVEPEVLPDGDHDLDR	IVPIVEPEVLPDGDHDLDR	31.2	0.00011	6	39619.5	Fructose-bisphosphate aldolase
F3YDB5	Ald-RH	16	46.3	4.27	2.7e-07	585.328	3	-7.1	KNTPEEIALATVQALR	KNTPEEIALATVQALR	18.3	0.0012	6	39619.5	Fructose-bisphosphate aldolase
F3YDB5	Ald-RH	16	46.3	4.27	2.7e-07	585.328	3	-7.1	KNTPEEIALATVQALR	KNTPEEIALATVQALR	25.6	0.0021	6	39619.5	Fructose-bisphosphate aldolase
F3YDB5	Ald-RH	16	46.3	4.27	2.7e-07	638.821	2	-6.3	ADDGTPFAEILK	ADDGTPFAEILK	24.4	0.0045	6	39619.5	Fructose-bisphosphate aldolase
F3YDB5	Ald-RH	16	46.3	4.27	2.7e-07	650.347	2	-2.2	ENIAAGQNELLK	ENIAAGQNELLK	29.2	0.007	7	39619.5	Fructose-bisphosphate aldolase
F3YDB5	Ald-RH	16	46.3	4.27	2.7e-07	429.26	2	-9.2	ALQASVLR	ALQASVLR	25.8	0.0073	7	39619.5	Fructose-bisphosphate aldolase
F3YDB5	Ald-RH	16	46.3	4.27	2.7e-07	692.374	3	-5.2	LAENISGVILFHETLYQK	LAENISGVILFHETLYQK	21.8	0.013	6	39619.5	Fructose-bisphosphate aldolase
F3YDB5	Ald-RH	16	46.3	4.27	2.7e-07	501.582	3	-21	GILAADESGPTMGKR	GILAADESGPTMGKR	15.2	0.024	6	39619.5	Fructose-bisphosphate aldolase
F3YDB5	Ald-RH	16	46.3	4.27	2.7e-07	553.605	3	-6.3	LQDIGVENTEDNRR	LQDIGVENTEDNRR	23.3	0.041	6	39619.5	Fructose-bisphosphate aldolase
F3YDE2	Ald-RH	16	46.3	4.27	2.7e-07	681.828	2	-6.2	GILAADESGPTMGK	GILAADESGPTM(Oxidation)GK	33.9	2.7e-07	6	39589.5	Fructose-bisphosphate aldolase
F3YDE2	Ald-RH	16	46.3	4.27	2.7e-07	681.828	2	-6.2	GILAADESGPTMGK	GILAADESGPTM(Oxidation)GK	31.4	3.6e-07	6	39589.5	Fructose-bisphosphate aldolase
F3YDE2	Ald-RH	16	46.3	4.27	2.7e-07	911.129	3	-2.2	VDKGVVPLFGSEDEVTTQGLDDLAAR	VDKGVVPLFGSEDEVTTQGLDDLAAR	40.5	3.9e-07	6	39589.5	Fructose-bisphosphate aldolase
F3YDE2	Ald-RH	16	46.3	4.27	2.7e-07	797.065	3	-2.9	GVVPLFGSEDEVTTQGLDDLAAR	GVVPLFGSEDEVTTQGLDDLAAR	50.1	5.6e-07	6	39589.5	Fructose-bisphosphate aldolase
F3YDE2	Ald-RH	16	46.3	4.27	2.7e-07	630.659	3	-5.5	NTPSYQSILENANVLAR	NTPSYQSILENANVLAR	50	1.7e-06	6	39589.5	Fructose-bisphosphate aldolase
F3YDE2	Ald-RH	16	46.3	4.27	2.7e-07	673.832	2	-3.5	GILAADESGPTMGK	GILAADESGPTMGK	35.5	4.1e-06	6	39589.5	Fructose-bisphosphate aldolase
F3YDE2	Ald-RH	16	46.3	4.27	2.7e-07	813.442	2	-6.1	NTPEEIALATVQALR	NTPEEIALATVQALR	39.1	3.9e-05	6	39589.5	Fructose-bisphosphate aldolase
F3YDE2	Ald-RH	16	46.3	4.27	2.7e-07	597.339	2	-5.3	VTETVLAAVYK	VTETVLAAVYK	39.1	4e-05	6	39589.5	Fructose-bisphosphate aldolase
F3YDE2	Ald-RH	16	46.3	4.27	2.7e-07	751.857	2	-1	LQDIGVENTEDNR	LQDIGVENTEDNR	41.2	7.8e-05	6	39589.5	Fructose-bisphosphate aldolase
F3YDE2	Ald-RH	16	46.3	4.27	2.7e-07	710.033	3	-4.2	IVPIVEPEVLPDGDHDLDR	IVPIVEPEVLPDGDHDLDR	31.2	0.00011	6	39589.5	Fructose-bisphosphate aldolase
F3YDE2	Ald-RH	16	46.3	4.27	2.7e-07	585.328	3	-7.1	KNTPEEIALATVQALR	KNTPEEIALATVQALR	18.3	0.0012	6	39589.5	Fructose-bisphosphate aldolase
F3YDE2	Ald-RH	16	46.3	4.27	2.7e-07	585.328	3	-7.1	KNTPEEIALATVQALR	KNTPEEIALATVQALR	25.6	0.0021	6	39589.5	Fructose-bisphosphate aldolase
F3YDE2	Ald-RH	16	46.3	4.27	2.7e-07	638.821	2	-6.3	ADDGTPFAEILK	ADDGTPFAEILK	24.4	0.0045	6	39589.5	Fructose-bisphosphate aldolase
F3YDE2	Ald-RH	16	46.3	4.27	2.7e-07	650.347	2	-2.2	ENIAAGQNELLK	ENIAAGQNELLK	29.2	0.007	7	39589.5	Fructose-bisphosphate aldolase
F3YDE2	Ald-RH	16	46.3	4.27	2.7e-07	429.26	2	-9.2	ALQASVLR	ALQASVLR	25.8	0.0073	7	39589.5	Fructose-bisphosphate aldolase
F3YDE2	Ald-RH	16	46.3	4.27	2.7e-07	692.374	3	-5.2	LAENISGVILFHETLYQK	LAENISGVILFHETLYQK	21.8	0.013	6	39589.5	Fructose-bisphosphate aldolase
F3YDE2	Ald-RH	16	46.3	4.27	2.7e-07	501.582	3	-21	GILAADESGPTMGKR	GILAADESGPTMGKR	15.2	0.024	6	39589.5	Fructose-bisphosphate aldolase
F3YDE2	Ald-RH	16	46.3	4.27	2.7e-07	553.605	3	-6.3	LQDIGVENTEDNRR	LQDIGVENTEDNRR	23.3	0.041	6	39589.5	Fructose-bisphosphate aldolase
Q86NZ4	Ald	2	26	0.8	0.007	650.347	2	-2.2	ENIAAGQNELLK	ENIAAGQNELLK	29.2	0.007	7	8407.7	LP07735p (Fragment)
Q86NZ4	Ald	2	26	0.8	0.007	429.26	2	-9.2	ALQASVLR	ALQASVLR	25.8	0.0073	7	8407.7	LP07735p (Fragment)
P14318	Mp20	16	72.3	5.33	2.9e-09	753.376	3	-4.6	EYGVPDIDVFQTVDLYEKK	EYGVPDIDVFQTVDLYEKK	50.1	2.9e-09	1	20190.2	Muscle-specific protein 20
P14318	Mp20	16	72.3	5.33	2.9e-09	677.335	2	-4.3	FPAGQSYEDVLK	FPAGQSYEDVLK	47.7	3e-07	1	20190.2	Muscle-specific protein 20
P14318	Mp20	16	72.3	5.33	2.9e-09	752.91	2	1.2	DIANVTNTIFALGR	DIANVTNTIFALGR	50.2	5.2e-07	1	20190.2	Muscle-specific protein 20
P14318	Mp20	16	72.3	5.33	2.9e-09	752.907	2	-3.3	DIANVTNTIFALGR	DIANVTNTIFALGR	57.5	5.9e-07	1	20190.2	Muscle-specific protein 20
P14318	Mp20	16	72.3	5.33	2.9e-09	672.365	2	-3.8	AGQTIVGLQAGSNK	AGQTIVGLQAGSNK	55.5	8.3e-07	1	20190.2	Muscle-specific protein 20
P14318	Mp20	16	72.3	5.33	2.9e-09	650.801	2	-2.7	FMENINNFQK	FM(Oxidation)ENINNFQK	37.6	3.8e-06	1	20190.2	Muscle-specific protein 20
P14318	Mp20	16	72.3	5.33	2.9e-09	752.908	2	-2.2	DIANVTNTIFALGR	DIANVTNTIFALGR	36.8	3.9e-06	1	20190.2	Muscle-specific protein 20
P14318	Mp20	16	72.3	5.33	2.9e-09	600.806	2	-3.5	GATQAGQNLGAGR	GATQAGQNLGAGR	53.4	7.9e-06	1	20190.2	Muscle-specific protein 20
P14318	Mp20	16	72.3	5.33	2.9e-09	672.365	2	-3.8	AGQTIVGLQAGSNK	AGQTIVGLQAGSNK	37.5	9.1e-06	1	20190.2	Muscle-specific protein 20
P14318	Mp20	16	72.3	5.33	2.9e-09	600.806	2	-3.2	GATQAGQNLGAGR	GATQAGQNLGAGR	48.9	1.4e-05	1	20190.2	Muscle-specific protein 20
P14318	Mp20	16	72.3	5.33	2.9e-09	600.806	2	-3.3	GATQAGQNLGAGR	GATQAGQNLGAGR	52.6	2e-05	1	20190.2	Muscle-specific protein 20
P14318	Mp20	16	72.3	5.33	2.9e-09	677.335	2	-4.9	FPAGQSYEDVLK	FPAGQSYEDVLK	23	2.3e-05	1	20190.2	Muscle-specific protein 20
P14318	Mp20	16	72.3	5.33	2.9e-09	600.805	2	-3.7	GATQAGQNLGAGR	GATQAGQNLGAGR	51.3	2.7e-05	1	20190.2	Muscle-specific protein 20
P14318	Mp20	16	72.3	5.33	2.9e-09	600.805	2	-4	GATQAGQNLGAGR	GATQAGQNLGAGR	43	2.8e-05	1	20190.2	Muscle-specific protein 20
P14318	Mp20	16	72.3	5.33	2.9e-09	600.805	2	-3.7	GATQAGQNLGAGR	GATQAGQNLGAGR	48.5	2.9e-05	1	20190.2	Muscle-specific protein 20
P14318	Mp20	16	72.3	5.33	2.9e-09	600.805	2	-4	GATQAGQNLGAGR	GATQAGQNLGAGR	40.8	3.3e-05	1	20190.2	Muscle-specific protein 20
P14318	Mp20	16	72.3	5.33	2.9e-09	600.805	2	-3.9	GATQAGQNLGAGR	GATQAGQNLGAGR	48.2	3.7e-05	1	20190.2	Muscle-specific protein 20
P14318	Mp20	16	72.3	5.33	2.9e-09	642.803	2	-4.6	FMENINNFQK	FMENINNFQK	38.1	0.00012	1	20190.2	Muscle-specific protein 20
P14318	Mp20	16	72.3	5.33	2.9e-09	677.335	2	-4.5	FPAGQSYEDVLK	FPAGQSYEDVLK	22.1	0.00014	1	20190.2	Muscle-specific protein 20
P14318	Mp20	16	72.3	5.33	2.9e-09	718.685	3	-5.6	FPAGQSYEDVLKDGQVLCK	FPAGQSYEDVLKDGQVLC(Carbamidomethyl)K	29.1	0.00022	1	20190.2	Muscle-specific protein 20
P14318	Mp20	16	72.3	5.33	2.9e-09	632.883	2	-3.4	LINVLSPNAVPK	LINVLSPNAVPK	36.8	0.00027	1	20190.2	Muscle-specific protein 20
P14318	Mp20	16	72.3	5.33	2.9e-09	443.569	3	-7.3	GATQAGQNLGAGRK	GATQAGQNLGAGRK	37	0.00027	1	20190.2	Muscle-specific protein 20
P14318	Mp20	16	72.3	5.33	2.9e-09	632.883	2	-3.4	LINVLSPNAVPK	LINVLSPNAVPK	35.9	0.00049	1	20190.2	Muscle-specific protein 20
P14318	Mp20	16	72.3	5.33	2.9e-09	462.23	2	-5.4	VNSSGGQFK	VNSSGGQFK	31.6	0.00051	1	20190.2	Muscle-specific protein 20
P14318	Mp20	16	72.3	5.33	2.9e-09	462.23	2	-5.7	VNSSGGQFK	VNSSGGQFK	29.4	0.00072	1	20190.2	Muscle-specific protein 20
P14318	Mp20	16	72.3	5.33	2.9e-09	632.882	2	-3.8	LINVLSPNAVPK	LINVLSPNAVPK	20.6	0.0008	1	20190.2	Muscle-specific protein 20
P14318	Mp20	16	72.3	5.33	2.9e-09	677.335	2	-4.6	FPAGQSYEDVLK	FPAGQSYEDVLK	16.4	0.0011	1	20190.2	Muscle-specific protein 20
P14318	Mp20	16	72.3	5.33	2.9e-09	677.335	2	-4	FPAGQSYEDVLK	FPAGQSYEDVLK	27.1	0.0014	1	20190.2	Muscle-specific protein 20
P14318	Mp20	16	72.3	5.33	2.9e-09	544.971	3	-4.5	KDIANVTNTIFALGR	KDIANVTNTIFALGR	19.8	0.0015	1	20190.2	Muscle-specific protein 20
P14318	Mp20	16	72.3	5.33	2.9e-09	448.579	3	-5.2	AGQTIVGLQAGSNK	AGQTIVGLQAGSNK	19.4	0.0017	1	20190.2	Muscle-specific protein 20
P14318	Mp20	16	72.3	5.33	2.9e-09	443.57	3	-5.5	GATQAGQNLGAGRK	GATQAGQNLGAGRK	37.7	0.0018	1	20190.2	Muscle-specific protein 20
P14318	Mp20	16	72.3	5.33	2.9e-09	462.229	2	-8.8	VNSSGGQFK	VNSSGGQFK	25.4	0.0023	1	20190.2	Muscle-specific protein 20
P14318	Mp20	16	72.3	5.33	2.9e-09	753.376	3	-4.6	EYGVPDIDVFQTVDLYEKK	EYGVPDIDVFQTVDLYEKK	20.1	0.0025	1	20190.2	Muscle-specific protein 20
P14318	Mp20	16	72.3	5.33	2.9e-09	472.567	3	-7.8	GPFLGPKPADECK	GPFLGPKPADEC(Carbamidomethyl)K	25.4	0.0027	1	20190.2	Muscle-specific protein 20
P14318	Mp20	16	72.3	5.33	2.9e-09	816.955	2	-3.1	KDIANVTNTIFALGR	KDIANVTNTIFALGR	21.4	0.0037	1	20190.2	Muscle-specific protein 20
P14318	Mp20	16	72.3	5.33	2.9e-09	524.603	3	-4.3	GPFLGPKPADECKR	GPFLGPKPADEC(Carbamidomethyl)KR	21.1	0.0043	1	20190.2	Muscle-specific protein 20
P14318	Mp20	16	72.3	5.33	2.9e-09	524.603	3	-4.3	GPFLGPKPADECKR	GPFLGPKPADEC(Carbamidomethyl)KR	18	0.0066	1	20190.2	Muscle-specific protein 20
P14318	Mp20	16	72.3	5.33	2.9e-09	410.202	2	-7.2	DGQVLCK	DGQVLC(Carbamidomethyl)K	31.6	0.0083	1	20190.2	Muscle-specific protein 20
P14318	Mp20	16	72.3	5.33	2.9e-09	505.243	2	-4	DFTEEQLK	DFTEEQLK	28.8	0.0093	1	20190.2	Muscle-specific protein 20
P14318	Mp20	16	72.3	5.33	2.9e-09	410.203	2	-5.5	DGQVLCK	DGQVLC(Carbamidomethyl)K	24.7	0.031	1	20190.2	Muscle-specific protein 20
Q9I7J0	CG5023	14	63.9	4.49	1.1e-07	681.66	3	-2.7	YGVPEEEIFQTADLFER	YGVPEEEIFQTADLFER	44.8	1.1e-07	1	19115.9	CG5023
Q9I7J0	CG5023	14	63.9	4.49	1.1e-07	733.854	2	-3.8	GTNFQLMENIQR	GTNFQLM(Oxidation)ENIQR	58.5	7.8e-07	1	19115.9	CG5023
Q9I7J0	CG5023	14	63.9	4.49	1.1e-07	772.941	2	-3.2	NIPQVTLSLYALGR	NIPQVTLSLYALGR	47.2	9.7e-07	1	19115.9	CG5023
Q9I7J0	CG5023	14	63.9	4.49	1.1e-07	724.358	3	-2.4	KYGVPEEEIFQTADLFER	KYGVPEEEIFQTADLFER	48.9	1.7e-06	1	19115.9	CG5023
Q9I7J0	CG5023	14	63.9	4.49	1.1e-07	802.377	2	-4.1	AHEGELNLQMGFNK	AHEGELNLQM(Oxidation)GFNK	31.4	2.9e-06	1	19115.9	CG5023
Q9I7J0	CG5023	14	63.9	4.49	1.1e-07	772.941	2	-3.2	NIPQVTLSLYALGR	NIPQVTLSLYALGR	42.1	4.9e-06	1	19115.9	CG5023
Q9I7J0	CG5023	14	63.9	4.49	1.1e-07	681.66	3	-2.8	YGVPEEEIFQTADLFER	YGVPEEEIFQTADLFER	41.5	5.5e-06	1	19115.9	CG5023
Q9I7J0	CG5023	14	63.9	4.49	1.1e-07	535.255	3	-2.6	AHEGELNLQMGFNK	AHEGELNLQM(Oxidation)GFNK	36.1	9.7e-06	1	19115.9	CG5023
Q9I7J0	CG5023	14	63.9	4.49	1.1e-07	432.889	3	-4.4	HPEYTGPTLGPK	HPEYTGPTLGPK	35	1.4e-05	1	19115.9	CG5023
Q9I7J0	CG5023	14	63.9	4.49	1.1e-07	589.648	3	-7.8	ITQKHPEYTGPTLGPK	ITQKHPEYTGPTLGPK	33.9	1.4e-05	1	19115.9	CG5023
Q9I7J0	CG5023	14	63.9	4.49	1.1e-07	434.195	3	-8.2	GASQAGHGGMGNTR	GASQAGHGGMGNTR	32	1.6e-05	1	19115.9	CG5023
Q9I7J0	CG5023	14	63.9	4.49	1.1e-07	529.922	3	-4.9	AHEGELNLQMGFNK	AHEGELNLQMGFNK	37.1	1.8e-05	1	19115.9	CG5023
Q9I7J0	CG5023	14	63.9	4.49	1.1e-07	733.854	2	-3.8	GTNFQLMENIQR	GTNFQLM(Oxidation)ENIQR	47.9	2e-05	1	19115.9	CG5023
Q9I7J0	CG5023	14	63.9	4.49	1.1e-07	535.255	3	-2.6	AHEGELNLQMGFNK	AHEGELNLQM(Oxidation)GFNK	21.2	3.1e-05	1	19115.9	CG5023
Q9I7J0	CG5023	14	63.9	4.49	1.1e-07	725.856	2	-4.9	GTNFQLMENIQR	GTNFQLMENIQR	45.4	4.4e-05	1	19115.9	CG5023
Q9I7J0	CG5023	14	63.9	4.49	1.1e-07	724.358	3	-2.2	KYGVPEEEIFQTADLFER	KYGVPEEEIFQTADLFER	37.9	7.8e-05	1	19115.9	CG5023
Q9I7J0	CG5023	14	63.9	4.49	1.1e-07	733.691	3	-6.2	YGVPEEEIFQTADLFERR	YGVPEEEIFQTADLFERR	32.3	9.5e-05	1	19115.9	CG5023
Q9I7J0	CG5023	14	63.9	4.49	1.1e-07	567.662	3	-5.6	RNIPQVTLSLYALGR	RNIPQVTLSLYALGR	26.7	0.00017	1	19115.9	CG5023
Q9I7J0	CG5023	14	63.9	4.49	1.1e-07	725.856	2	-4.9	GTNFQLMENIQR	GTNFQLMENIQR	44.6	0.00017	1	19115.9	CG5023
Q9I7J0	CG5023	14	63.9	4.49	1.1e-07	589.648	3	-7.9	ITQKHPEYTGPTLGPK	ITQKHPEYTGPTLGPK	20.9	0.00022	1	19115.9	CG5023
Q9I7J0	CG5023	14	63.9	4.49	1.1e-07	733.692	3	-4	YGVPEEEIFQTADLFERR	YGVPEEEIFQTADLFERR	29.9	0.00029	1	19115.9	CG5023
Q9I7J0	CG5023	14	63.9	4.49	1.1e-07	505.248	2	-5.6	SFTEEQLR	SFTEEQLR	34.8	0.00038	1	19115.9	CG5023
Q9I7J0	CG5023	14	63.9	4.49	1.1e-07	624.824	2	-4.9	VPSGQYEDILK	VPSGQYEDILK	40.3	0.00057	1	19115.9	CG5023
Q9I7J0	CG5023	14	63.9	4.49	1.1e-07	529.922	3	-4.9	AHEGELNLQMGFNK	AHEGELNLQMGFNK	26.6	0.00064	1	19115.9	CG5023
Q9I7J0	CG5023	14	63.9	4.49	1.1e-07	432.889	3	-4.2	HPEYTGPTLGPK	HPEYTGPTLGPK	30.1	0.00072	1	19115.9	CG5023
Q9I7J0	CG5023	14	63.9	4.49	1.1e-07	505.248	2	-5.6	SFTEEQLR	SFTEEQLR	27.9	0.0023	1	19115.9	CG5023
Q9I7J0	CG5023	14	63.9	4.49	1.1e-07	432.889	3	-4.7	HPEYTGPTLGPK	HPEYTGPTLGPK	15.4	0.0039	1	19115.9	CG5023
Q9V3P0	Jafrac1	17	52.1	4.54	8.5e-08	805.885	2	-4.3	DYGVLDEETGIPFR	DYGVLDEETGIPFR	62.1	8.5e-08	2	21738.1	Peroxiredoxin 1
Q9V3P0	Jafrac1	17	52.1	4.54	8.5e-08	805.889	2	0.2	DYGVLDEETGIPFR	DYGVLDEETGIPFR	46.8	6.9e-07	2	21738.1	Peroxiredoxin 1
Q9V3P0	Jafrac1	17	52.1	4.54	8.5e-08	749.381	2	-4.3	QGGLGSMDIPLLADK	Q(Gln->pyro-Glu)GGLGSMDIPLLADK	45.2	1.1e-06	2	21738.1	Peroxiredoxin 1
Q9V3P0	Jafrac1	17	52.1	4.54	8.5e-08	757.378	2	-4.9	QGGLGSMDIPLLADK	Q(Gln->pyro-Glu)GGLGSM(Oxidation)DIPLLADK	44.5	1.3e-05	2	21738.1	Peroxiredoxin 1
Q9V3P0	Jafrac1	17	52.1	4.54	8.5e-08	546.245	2	-5.5	SKEYFETTS	SKEYFETTS	28.9	4.5e-05	2	21738.1	Peroxiredoxin 1
Q9V3P0	Jafrac1	17	52.1	4.54	8.5e-08	548.297	3	-4.6	KQGGLGSMDIPLLADK	KQGGLGSMDIPLLADK	35.5	0.00012	2	21738.1	Peroxiredoxin 1
Q9V3P0	Jafrac1	17	52.1	4.54	8.5e-08	545.266	3	3.3	YGEVCPANWKPGQK	YGEVC(Carbamidomethyl)PANWKPGQK	24.1	0.00014	2	21738.1	Peroxiredoxin 1
Q9V3P0	Jafrac1	17	52.1	4.54	8.5e-08	606.337	2	-5.7	QITVNDLPVGR	QITVNDLPVGR	42.5	0.00018	2	21738.1	Peroxiredoxin 1
Q9V3P0	Jafrac1	17	52.1	4.54	8.5e-08	606.812	2	-6.8	LVQAFQYTDK	LVQAFQYTDK	36.7	0.00021	2	21738.1	Peroxiredoxin 1
Q9V3P0	Jafrac1	17	52.1	4.54	8.5e-08	439.715	2	-7.2	TMVADPTK	TM(Oxidation)VADPTK	33.5	0.00028	2	21738.1	Peroxiredoxin 1
Q9V3P0	Jafrac1	17	52.1	4.54	8.5e-08	431.719	2	-4.9	TMVADPTK	TMVADPTK	30.8	0.00035	2	21738.1	Peroxiredoxin 1
Q9V3P0	Jafrac1	17	52.1	4.54	8.5e-08	431.719	2	-2.8	TMVADPTK	TMVADPTK	28.2	0.0004	2	21738.1	Peroxiredoxin 1
Q9V3P0	Jafrac1	17	52.1	4.54	8.5e-08	553.628	3	-4.7	KQGGLGSMDIPLLADK	KQGGLGSM(Oxidation)DIPLLADK	29.8	0.00042	2	21738.1	Peroxiredoxin 1
Q9V3P0	Jafrac1	17	52.1	4.54	8.5e-08	431.718	2	-6.9	TMVADPTK	TMVADPTK	31.2	0.00043	2	21738.1	Peroxiredoxin 1
Q9V3P0	Jafrac1	17	52.1	4.54	8.5e-08	757.895	2	-3.5	QGGLGSMDIPLLADK	QGGLGSMDIPLLADK	22.1	0.00086	2	21738.1	Peroxiredoxin 1
Q9V3P0	Jafrac1	17	52.1	4.54	8.5e-08	439.715	2	-7.2	TMVADPTK	TM(Oxidation)VADPTK	27.3	0.00086	2	21738.1	Peroxiredoxin 1
Q9V3P0	Jafrac1	17	52.1	4.54	8.5e-08	431.72	2	-1.8	TMVADPTK	TMVADPTK	24.6	0.001	2	21738.1	Peroxiredoxin 1
Q9V3P0	Jafrac1	17	52.1	4.54	8.5e-08	477.934	3	-5.5	GLFIIDDKQNLR	GLFIIDDKQNLR	25.5	0.0011	2	21738.1	Peroxiredoxin 1
Q9V3P0	Jafrac1	17	52.1	4.54	8.5e-08	606.329	2	-19	QITVNDLPVGR	QITVNDLPVGR	18.4	0.0021	2	21738.1	Peroxiredoxin 1
Q9V3P0	Jafrac1	17	52.1	4.54	8.5e-08	439.715	2	-7.8	TMVADPTK	TM(Oxidation)VADPTK	32.8	0.0022	2	21738.1	Peroxiredoxin 1
Q9V3P0	Jafrac1	17	52.1	4.54	8.5e-08	597.825	2	-4.6	QITVNDLPVGR	Q(Gln->pyro-Glu)ITVNDLPVGR	23.2	0.003	2	21738.1	Peroxiredoxin 1
Q9V3P0	Jafrac1	17	52.1	4.54	8.5e-08	707.599	4	-4.9	LVQAFQYTDKYGEVCPANWKPGQK	LVQAFQYTDKYGEVC(Carbamidomethyl)PANWKPGQK	23.1	0.007	2	21738.1	Peroxiredoxin 1
Q9V3P0	Jafrac1	17	52.1	4.54	8.5e-08	460.755	2	-7.1	GLFIIDDK	GLFIIDDK	30.2	0.0082	2	21738.1	Peroxiredoxin 1
Q9V3P0	Jafrac1	17	52.1	4.54	8.5e-08	417.219	2	-7.8	SVEETLR	SVEETLR	29.9	0.031	2	21738.1	Peroxiredoxin 1
F6J6B9	CG1633	17	57.7	4.54	8.5e-08	805.885	2	-4.3	DYGVLDEETGIPFR	DYGVLDEETGIPFR	62.1	8.5e-08	2	19858.9	CG1633 (Fragment)
F6J6B9	CG1633	17	57.7	4.54	8.5e-08	805.889	2	0.2	DYGVLDEETGIPFR	DYGVLDEETGIPFR	46.8	6.9e-07	2	19858.9	CG1633 (Fragment)
F6J6B9	CG1633	17	57.7	4.54	8.5e-08	749.381	2	-4.3	QGGLGSMDIPLLADK	Q(Gln->pyro-Glu)GGLGSMDIPLLADK	45.2	1.1e-06	2	19858.9	CG1633 (Fragment)
F6J6B9	CG1633	17	57.7	4.54	8.5e-08	757.378	2	-4.9	QGGLGSMDIPLLADK	Q(Gln->pyro-Glu)GGLGSM(Oxidation)DIPLLADK	44.5	1.3e-05	2	19858.9	CG1633 (Fragment)
F6J6B9	CG1633	17	57.7	4.54	8.5e-08	546.245	2	-5.5	SKEYFETTS	SKEYFETTS	28.9	4.5e-05	2	19858.9	CG1633 (Fragment)
F6J6B9	CG1633	17	57.7	4.54	8.5e-08	548.297	3	-4.6	KQGGLGSMDIPLLADK	KQGGLGSMDIPLLADK	35.5	0.00012	2	19858.9	CG1633 (Fragment)
F6J6B9	CG1633	17	57.7	4.54	8.5e-08	545.266	3	3.3	YGEVCPANWKPGQK	YGEVC(Carbamidomethyl)PANWKPGQK	24.1	0.00014	2	19858.9	CG1633 (Fragment)
F6J6B9	CG1633	17	57.7	4.54	8.5e-08	606.337	2	-5.7	QITVNDLPVGR	QITVNDLPVGR	42.5	0.00018	2	19858.9	CG1633 (Fragment)
F6J6B9	CG1633	17	57.7	4.54	8.5e-08	606.812	2	-6.8	LVQAFQYTDK	LVQAFQYTDK	36.7	0.00021	2	19858.9	CG1633 (Fragment)
F6J6B9	CG1633	17	57.7	4.54	8.5e-08	439.715	2	-7.2	TMVADPTK	TM(Oxidation)VADPTK	33.5	0.00028	2	19858.9	CG1633 (Fragment)
F6J6B9	CG1633	17	57.7	4.54	8.5e-08	431.719	2	-4.9	TMVADPTK	TMVADPTK	30.8	0.00035	2	19858.9	CG1633 (Fragment)
F6J6B9	CG1633	17	57.7	4.54	8.5e-08	431.719	2	-2.8	TMVADPTK	TMVADPTK	28.2	0.0004	2	19858.9	CG1633 (Fragment)
F6J6B9	CG1633	17	57.7	4.54	8.5e-08	553.628	3	-4.7	KQGGLGSMDIPLLADK	KQGGLGSM(Oxidation)DIPLLADK	29.8	0.00042	2	19858.9	CG1633 (Fragment)
F6J6B9	CG1633	17	57.7	4.54	8.5e-08	431.718	2	-6.9	TMVADPTK	TMVADPTK	31.2	0.00043	2	19858.9	CG1633 (Fragment)
F6J6B9	CG1633	17	57.7	4.54	8.5e-08	757.895	2	-3.5	QGGLGSMDIPLLADK	QGGLGSMDIPLLADK	22.1	0.00086	2	19858.9	CG1633 (Fragment)
F6J6B9	CG1633	17	57.7	4.54	8.5e-08	439.715	2	-7.2	TMVADPTK	TM(Oxidation)VADPTK	27.3	0.00086	2	19858.9	CG1633 (Fragment)
F6J6B9	CG1633	17	57.7	4.54	8.5e-08	431.72	2	-1.8	TMVADPTK	TMVADPTK	24.6	0.001	2	19858.9	CG1633 (Fragment)
F6J6B9	CG1633	17	57.7	4.54	8.5e-08	477.934	3	-5.5	GLFIIDDKQNLR	GLFIIDDKQNLR	25.5	0.0011	2	19858.9	CG1633 (Fragment)
F6J6B9	CG1633	17	57.7	4.54	8.5e-08	606.329	2	-19	QITVNDLPVGR	QITVNDLPVGR	18.4	0.0021	2	19858.9	CG1633 (Fragment)
F6J6B9	CG1633	17	57.7	4.54	8.5e-08	439.715	2	-7.8	TMVADPTK	TM(Oxidation)VADPTK	32.8	0.0022	2	19858.9	CG1633 (Fragment)
F6J6B9	CG1633	17	57.7	4.54	8.5e-08	597.825	2	-4.6	QITVNDLPVGR	Q(Gln->pyro-Glu)ITVNDLPVGR	23.2	0.003	2	19858.9	CG1633 (Fragment)
F6J6B9	CG1633	17	57.7	4.54	8.5e-08	707.599	4	-4.9	LVQAFQYTDKYGEVCPANWKPGQK	LVQAFQYTDKYGEVC(Carbamidomethyl)PANWKPGQK	23.1	0.007	2	19858.9	CG1633 (Fragment)
F6J6B9	CG1633	17	57.7	4.54	8.5e-08	460.755	2	-7.1	GLFIIDDK	GLFIIDDK	30.2	0.0082	2	19858.9	CG1633 (Fragment)
F6J6B9	CG1633	17	57.7	4.54	8.5e-08	417.219	2	-7.8	SVEETLR	SVEETLR	29.9	0.031	2	19858.9	CG1633 (Fragment)
P48610	Argk	14	31.7	4.19	3.7e-07	905.974	2	-5.9	LGFLTFCPTNLGTTIR	LGFLTFC(Carbamidomethyl)PTNLGTTIR	52.9	3.7e-07	3	39866.6	Arginine kinase
P48610	Argk	14	31.7	4.19	3.7e-07	569.258	3	-4.6	GEHTEAEGGVYDISNK	GEHTEAEGGVYDISNK	35	6.7e-07	3	39866.6	Arginine kinase
P48610	Argk	14	31.7	4.19	3.7e-07	825.924	2	-7	IISMQQGGDLGQIYK	IISMQQGGDLGQIYK	48.5	1.4e-06	3	39866.6	Arginine kinase
P48610	Argk	14	31.7	4.19	3.7e-07	466.22	4	-5.3	GEHTEAEGGVYDISNKR	GEHTEAEGGVYDISNKR	28.6	1.2e-05	3	39866.6	Arginine kinase
P48610	Argk	14	31.7	4.19	3.7e-07	602.986	3	-4.7	IISMQQGGDLGQIYKR	IISMQQGGDLGQIYKR	38.6	2.3e-05	3	39866.6	Arginine kinase
P48610	Argk	14	31.7	4.19	3.7e-07	833.923	2	-4.8	IISMQQGGDLGQIYK	IISM(Oxidation)QQGGDLGQIYK	36.8	3.2e-05	3	39866.6	Arginine kinase
P48610	Argk	14	31.7	4.19	3.7e-07	660.351	2	-7.3	VSSTLSGLEGELK	VSSTLSGLEGELK	40	0.00011	3	39866.6	Arginine kinase
P48610	Argk	14	31.7	4.19	3.7e-07	505.737	4	-4.7	GTRGEHTEAEGGVYDISNK	GTRGEHTEAEGGVYDISNK	28.7	0.00027	3	39866.6	Arginine kinase
P48610	Argk	14	31.7	4.19	3.7e-07	570.781	2	-5.7	MGLTEFEAVK	M(Oxidation)GLTEFEAVK	24	0.00049	3	39866.6	Arginine kinase
P48610	Argk	14	31.7	4.19	3.7e-07	636.366	2	-6.2	LVTAVNEIEKR	LVTAVNEIEKR	20.6	0.00065	3	39866.6	Arginine kinase
P48610	Argk	14	31.7	4.19	3.7e-07	558.316	2	-5.2	LVTAVNEIEK	LVTAVNEIEK	33.1	0.00072	3	39866.6	Arginine kinase
P48610	Argk	14	31.7	4.19	3.7e-07	479.778	2	-8.6	AKLEEVAAK	AKLEEVAAK	34	0.0053	3	39866.6	Arginine kinase
P48610	Argk	14	31.7	4.19	3.7e-07	656.326	2	-4.6	EMYDGITELIK	EMYDGITELIK	20.4	0.012	3	39866.6	Arginine kinase
P48610	Argk	14	31.7	4.19	3.7e-07	505.737	4	-4.7	GTRGEHTEAEGGVYDISNK	GTRGEHTEAEGGVYDISNK	17.1	0.017	3	39866.6	Arginine kinase
P48610	Argk	14	31.7	4.19	3.7e-07	479.779	2	-5.7	AKLEEVAAK	AKLEEVAAK	34.7	0.025	3	39866.6	Arginine kinase
P48610	Argk	14	31.7	4.19	3.7e-07	405.204	2	-5.2	LEEGYAK	LEEGYAK	22.9	0.032	4	39866.6	Arginine kinase
A8JNP1	Argk	14	31.7	4.19	3.7e-07	905.974	2	-5.9	LGFLTFCPTNLGTTIR	LGFLTFC(Carbamidomethyl)PTNLGTTIR	52.9	3.7e-07	3	39866.6	Arginine kinase, isoform F
A8JNP1	Argk	14	31.7	4.19	3.7e-07	569.258	3	-4.6	GEHTEAEGGVYDISNK	GEHTEAEGGVYDISNK	35	6.7e-07	3	39866.6	Arginine kinase, isoform F
A8JNP1	Argk	14	31.7	4.19	3.7e-07	825.924	2	-7	IISMQQGGDLGQIYK	IISMQQGGDLGQIYK	48.5	1.4e-06	3	39866.6	Arginine kinase, isoform F
A8JNP1	Argk	14	31.7	4.19	3.7e-07	466.22	4	-5.3	GEHTEAEGGVYDISNKR	GEHTEAEGGVYDISNKR	28.6	1.2e-05	3	39866.6	Arginine kinase, isoform F
A8JNP1	Argk	14	31.7	4.19	3.7e-07	602.986	3	-4.7	IISMQQGGDLGQIYKR	IISMQQGGDLGQIYKR	38.6	2.3e-05	3	39866.6	Arginine kinase, isoform F
A8JNP1	Argk	14	31.7	4.19	3.7e-07	833.923	2	-4.8	IISMQQGGDLGQIYK	IISM(Oxidation)QQGGDLGQIYK	36.8	3.2e-05	3	39866.6	Arginine kinase, isoform F
A8JNP1	Argk	14	31.7	4.19	3.7e-07	660.351	2	-7.3	VSSTLSGLEGELK	VSSTLSGLEGELK	40	0.00011	3	39866.6	Arginine kinase, isoform F
A8JNP1	Argk	14	31.7	4.19	3.7e-07	505.737	4	-4.7	GTRGEHTEAEGGVYDISNK	GTRGEHTEAEGGVYDISNK	28.7	0.00027	3	39866.6	Arginine kinase, isoform F
A8JNP1	Argk	14	31.7	4.19	3.7e-07	570.781	2	-5.7	MGLTEFEAVK	M(Oxidation)GLTEFEAVK	24	0.00049	3	39866.6	Arginine kinase, isoform F
A8JNP1	Argk	14	31.7	4.19	3.7e-07	636.366	2	-6.2	LVTAVNEIEKR	LVTAVNEIEKR	20.6	0.00065	3	39866.6	Arginine kinase, isoform F
A8JNP1	Argk	14	31.7	4.19	3.7e-07	558.316	2	-5.2	LVTAVNEIEK	LVTAVNEIEK	33.1	0.00072	3	39866.6	Arginine kinase, isoform F
A8JNP1	Argk	14	31.7	4.19	3.7e-07	479.778	2	-8.6	AKLEEVAAK	AKLEEVAAK	34	0.0053	3	39866.6	Arginine kinase, isoform F
A8JNP1	Argk	14	31.7	4.19	3.7e-07	656.326	2	-4.6	EMYDGITELIK	EMYDGITELIK	20.4	0.012	3	39866.6	Arginine kinase, isoform F
A8JNP1	Argk	14	31.7	4.19	3.7e-07	505.737	4	-4.7	GTRGEHTEAEGGVYDISNK	GTRGEHTEAEGGVYDISNK	17.1	0.017	3	39866.6	Arginine kinase, isoform F
A8JNP1	Argk	14	31.7	4.19	3.7e-07	479.779	2	-5.7	AKLEEVAAK	AKLEEVAAK	34.7	0.025	3	39866.6	Arginine kinase, isoform F
A8JNP1	Argk	14	31.7	4.19	3.7e-07	405.204	2	-5.2	LEEGYAK	LEEGYAK	22.9	0.032	4	39866.6	Arginine kinase, isoform F
A8JNP2	Argk	14	30.1	4.19	3.7e-07	905.974	2	-5.9	LGFLTFCPTNLGTTIR	LGFLTFC(Carbamidomethyl)PTNLGTTIR	52.9	3.7e-07	3	42196.3	Arginine kinase, isoform E
A8JNP2	Argk	14	30.1	4.19	3.7e-07	569.258	3	-4.6	GEHTEAEGGVYDISNK	GEHTEAEGGVYDISNK	35	6.7e-07	3	42196.3	Arginine kinase, isoform E
A8JNP2	Argk	14	30.1	4.19	3.7e-07	825.924	2	-7	IISMQQGGDLGQIYK	IISMQQGGDLGQIYK	48.5	1.4e-06	3	42196.3	Arginine kinase, isoform E
A8JNP2	Argk	14	30.1	4.19	3.7e-07	466.22	4	-5.3	GEHTEAEGGVYDISNKR	GEHTEAEGGVYDISNKR	28.6	1.2e-05	3	42196.3	Arginine kinase, isoform E
A8JNP2	Argk	14	30.1	4.19	3.7e-07	602.986	3	-4.7	IISMQQGGDLGQIYKR	IISMQQGGDLGQIYKR	38.6	2.3e-05	3	42196.3	Arginine kinase, isoform E
A8JNP2	Argk	14	30.1	4.19	3.7e-07	833.923	2	-4.8	IISMQQGGDLGQIYK	IISM(Oxidation)QQGGDLGQIYK	36.8	3.2e-05	3	42196.3	Arginine kinase, isoform E
A8JNP2	Argk	14	30.1	4.19	3.7e-07	660.351	2	-7.3	VSSTLSGLEGELK	VSSTLSGLEGELK	40	0.00011	3	42196.3	Arginine kinase, isoform E
A8JNP2	Argk	14	30.1	4.19	3.7e-07	505.737	4	-4.7	GTRGEHTEAEGGVYDISNK	GTRGEHTEAEGGVYDISNK	28.7	0.00027	3	42196.3	Arginine kinase, isoform E
A8JNP2	Argk	14	30.1	4.19	3.7e-07	570.781	2	-5.7	MGLTEFEAVK	M(Oxidation)GLTEFEAVK	24	0.00049	3	42196.3	Arginine kinase, isoform E
A8JNP2	Argk	14	30.1	4.19	3.7e-07	636.366	2	-6.2	LVTAVNEIEKR	LVTAVNEIEKR	20.6	0.00065	3	42196.3	Arginine kinase, isoform E
A8JNP2	Argk	14	30.1	4.19	3.7e-07	558.316	2	-5.2	LVTAVNEIEK	LVTAVNEIEK	33.1	0.00072	3	42196.3	Arginine kinase, isoform E
A8JNP2	Argk	14	30.1	4.19	3.7e-07	479.778	2	-8.6	AKLEEVAAK	AKLEEVAAK	34	0.0053	3	42196.3	Arginine kinase, isoform E
A8JNP2	Argk	14	30.1	4.19	3.7e-07	656.326	2	-4.6	EMYDGITELIK	EMYDGITELIK	20.4	0.012	3	42196.3	Arginine kinase, isoform E
A8JNP2	Argk	14	30.1	4.19	3.7e-07	505.737	4	-4.7	GTRGEHTEAEGGVYDISNK	GTRGEHTEAEGGVYDISNK	17.1	0.017	3	42196.3	Arginine kinase, isoform E
A8JNP2	Argk	14	30.1	4.19	3.7e-07	479.779	2	-5.7	AKLEEVAAK	AKLEEVAAK	34.7	0.025	3	42196.3	Arginine kinase, isoform E
A8JNP2	Argk	14	30.1	4.19	3.7e-07	405.204	2	-5.2	LEEGYAK	LEEGYAK	22.9	0.032	4	42196.3	Arginine kinase, isoform E
P08879	awd	12	49.7	4.31	2.2e-07	879.442	2	-4.2	QMLGATNPADSLPGTIR	QM(Oxidation)LGATNPADSLPGTIR	55.8	2.2e-07	2	17170	Nucleoside diphosphate kinase
P08879	awd	12	49.7	4.31	2.2e-07	862.931	2	-4.7	QMLGATNPADSLPGTIR	Q(Gln->pyro-Glu)MLGATNPADSLPGTIR	51.9	8.5e-07	2	17170	Nucleoside diphosphate kinase
P08879	awd	12	49.7	4.31	2.2e-07	469.584	3	-5.5	TFIMVKPDGVQR	TFIM(Oxidation)VKPDGVQR	32.3	1.4e-06	3	17170	Nucleoside diphosphate kinase
P08879	awd	12	49.7	4.31	2.2e-07	870.931	2	-2.3	QMLGATNPADSLPGTIR	Q(Gln->pyro-Glu)M(Oxidation)LGATNPADSLPGTIR	56.1	1.8e-06	2	17170	Nucleoside diphosphate kinase
P08879	awd	12	49.7	4.31	2.2e-07	870.931	2	-2.3	QMLGATNPADSLPGTIR	Q(Gln->pyro-Glu)M(Oxidation)LGATNPADSLPGTIR	59	2.1e-06	2	17170	Nucleoside diphosphate kinase
P08879	awd	12	49.7	4.31	2.2e-07	469.584	3	-5.6	TFIMVKPDGVQR	TFIM(Oxidation)VKPDGVQR	30	5.6e-06	3	17170	Nucleoside diphosphate kinase
P08879	awd	12	49.7	4.31	2.2e-07	464.253	3	-3.7	TFIMVKPDGVQR	TFIMVKPDGVQR	40.4	7e-06	3	17170	Nucleoside diphosphate kinase
P08879	awd	12	49.7	4.31	2.2e-07	871.445	2	-4	QMLGATNPADSLPGTIR	QMLGATNPADSLPGTIR	54	1e-05	2	17170	Nucleoside diphosphate kinase
P08879	awd	12	49.7	4.31	2.2e-07	490.575	3	-8.3	NIIHGSDAVESAEK	NIIHGSDAVESAEK	43.2	1.9e-05	2	17170	Nucleoside diphosphate kinase
P08879	awd	12	49.7	4.31	2.2e-07	862.931	2	-4.7	QMLGATNPADSLPGTIR	Q(Gln->pyro-Glu)MLGATNPADSLPGTIR	35.5	2.1e-05	2	17170	Nucleoside diphosphate kinase
P08879	awd	12	49.7	4.31	2.2e-07	879.447	2	0.63	QMLGATNPADSLPGTIR	QM(Oxidation)LGATNPADSLPGTIR	44.2	5.7e-05	2	17170	Nucleoside diphosphate kinase
P08879	awd	12	49.7	4.31	2.2e-07	735.358	2	-9.5	NIIHGSDAVESAEK	NIIHGSDAVESAEK	43.4	0.00013	2	17170	Nucleoside diphosphate kinase
P08879	awd	12	49.7	4.31	2.2e-07	469.583	3	-7.4	TFIMVKPDGVQR	TFIM(Oxidation)VKPDGVQR	22.9	0.00016	3	17170	Nucleoside diphosphate kinase
P08879	awd	12	49.7	4.31	2.2e-07	650.827	4	-4.5	NIIHGSDAVESAEKEIALWFNEK	NIIHGSDAVESAEKEIALWFNEK	33.2	0.0003	2	17170	Nucleoside diphosphate kinase
P08879	awd	12	49.7	4.31	2.2e-07	586.629	3	-6.7	QMLGATNPADSLPGTIR	QM(Oxidation)LGATNPADSLPGTIR	42.5	0.00038	2	17170	Nucleoside diphosphate kinase
P08879	awd	12	49.7	4.31	2.2e-07	469.584	3	-5.5	TFIMVKPDGVQR	TFIM(Oxidation)VKPDGVQR	26.6	0.00045	3	17170	Nucleoside diphosphate kinase
P08879	awd	12	49.7	4.31	2.2e-07	558.306	2	-4.8	ELVTWTPAAK	ELVTWTPAAK	33.5	0.00052	2	17170	Nucleoside diphosphate kinase
P08879	awd	12	49.7	4.31	2.2e-07	469.583	3	-7.4	TFIMVKPDGVQR	TFIM(Oxidation)VKPDGVQR	21.9	0.00056	3	17170	Nucleoside diphosphate kinase
P08879	awd	12	49.7	4.31	2.2e-07	526.25	2	-5.1	GDFCIQVGR	GDFC(Carbamidomethyl)IQVGR	34.4	0.0007	2	17170	Nucleoside diphosphate kinase
P08879	awd	12	49.7	4.31	2.2e-07	558.306	2	-4.8	ELVTWTPAAK	ELVTWTPAAK	39.1	0.00082	2	17170	Nucleoside diphosphate kinase
P08879	awd	12	49.7	4.31	2.2e-07	575.298	2	-4.2	EIALWFNEK	EIALWFNEK	28.4	0.0015	2	17170	Nucleoside diphosphate kinase
P08879	awd	12	49.7	4.31	2.2e-07	469.585	3	-4.5	TFIMVKPDGVQR	TFIM(Oxidation)VKPDGVQR	23.9	0.0019	3	17170	Nucleoside diphosphate kinase
P08879	awd	12	49.7	4.31	2.2e-07	911.454	2	-2.7	ELVTWTPAAKDWIYE	ELVTWTPAAKDWIYE	25.8	0.0028	2	17170	Nucleoside diphosphate kinase
P08879	awd	12	49.7	4.31	2.2e-07	575.298	2	-4.2	EIALWFNEK	EIALWFNEK	28.9	0.0032	2	17170	Nucleoside diphosphate kinase
P08879	awd	12	49.7	4.31	2.2e-07	526.25	2	-5.1	GDFCIQVGR	GDFC(Carbamidomethyl)IQVGR	25.2	0.0037	2	17170	Nucleoside diphosphate kinase
P08879	awd	12	49.7	4.31	2.2e-07	464.253	3	-3.8	TFIMVKPDGVQR	TFIMVKPDGVQR	17.2	0.012	3	17170	Nucleoside diphosphate kinase
A8E6J4	awd	12	44.2	4.31	2.2e-07	879.442	2	-4.2	QMLGATNPADSLPGTIR	QM(Oxidation)LGATNPADSLPGTIR	55.8	2.2e-07	2	19208.6	Nucleoside diphosphate kinase
A8E6J4	awd	12	44.2	4.31	2.2e-07	862.931	2	-4.7	QMLGATNPADSLPGTIR	Q(Gln->pyro-Glu)MLGATNPADSLPGTIR	51.9	8.5e-07	2	19208.6	Nucleoside diphosphate kinase
A8E6J4	awd	12	44.2	4.31	2.2e-07	469.584	3	-5.5	TFIMVKPDGVQR	TFIM(Oxidation)VKPDGVQR	32.3	1.4e-06	3	19208.6	Nucleoside diphosphate kinase
A8E6J4	awd	12	44.2	4.31	2.2e-07	870.931	2	-2.3	QMLGATNPADSLPGTIR	Q(Gln->pyro-Glu)M(Oxidation)LGATNPADSLPGTIR	56.1	1.8e-06	2	19208.6	Nucleoside diphosphate kinase
A8E6J4	awd	12	44.2	4.31	2.2e-07	870.931	2	-2.3	QMLGATNPADSLPGTIR	Q(Gln->pyro-Glu)M(Oxidation)LGATNPADSLPGTIR	59	2.1e-06	2	19208.6	Nucleoside diphosphate kinase
A8E6J4	awd	12	44.2	4.31	2.2e-07	469.584	3	-5.6	TFIMVKPDGVQR	TFIM(Oxidation)VKPDGVQR	30	5.6e-06	3	19208.6	Nucleoside diphosphate kinase
A8E6J4	awd	12	44.2	4.31	2.2e-07	464.253	3	-3.7	TFIMVKPDGVQR	TFIMVKPDGVQR	40.4	7e-06	3	19208.6	Nucleoside diphosphate kinase
A8E6J4	awd	12	44.2	4.31	2.2e-07	871.445	2	-4	QMLGATNPADSLPGTIR	QMLGATNPADSLPGTIR	54	1e-05	2	19208.6	Nucleoside diphosphate kinase
A8E6J4	awd	12	44.2	4.31	2.2e-07	490.575	3	-8.3	NIIHGSDAVESAEK	NIIHGSDAVESAEK	43.2	1.9e-05	2	19208.6	Nucleoside diphosphate kinase
A8E6J4	awd	12	44.2	4.31	2.2e-07	862.931	2	-4.7	QMLGATNPADSLPGTIR	Q(Gln->pyro-Glu)MLGATNPADSLPGTIR	35.5	2.1e-05	2	19208.6	Nucleoside diphosphate kinase
A8E6J4	awd	12	44.2	4.31	2.2e-07	879.447	2	0.63	QMLGATNPADSLPGTIR	QM(Oxidation)LGATNPADSLPGTIR	44.2	5.7e-05	2	19208.6	Nucleoside diphosphate kinase
A8E6J4	awd	12	44.2	4.31	2.2e-07	735.358	2	-9.5	NIIHGSDAVESAEK	NIIHGSDAVESAEK	43.4	0.00013	2	19208.6	Nucleoside diphosphate kinase
A8E6J4	awd	12	44.2	4.31	2.2e-07	469.583	3	-7.4	TFIMVKPDGVQR	TFIM(Oxidation)VKPDGVQR	22.9	0.00016	3	19208.6	Nucleoside diphosphate kinase
A8E6J4	awd	12	44.2	4.31	2.2e-07	650.827	4	-4.5	NIIHGSDAVESAEKEIALWFNEK	NIIHGSDAVESAEKEIALWFNEK	33.2	0.0003	2	19208.6	Nucleoside diphosphate kinase
A8E6J4	awd	12	44.2	4.31	2.2e-07	586.629	3	-6.7	QMLGATNPADSLPGTIR	QM(Oxidation)LGATNPADSLPGTIR	42.5	0.00038	2	19208.6	Nucleoside diphosphate kinase
A8E6J4	awd	12	44.2	4.31	2.2e-07	469.584	3	-5.5	TFIMVKPDGVQR	TFIM(Oxidation)VKPDGVQR	26.6	0.00045	3	19208.6	Nucleoside diphosphate kinase
A8E6J4	awd	12	44.2	4.31	2.2e-07	558.306	2	-4.8	ELVTWTPAAK	ELVTWTPAAK	33.5	0.00052	2	19208.6	Nucleoside diphosphate kinase
A8E6J4	awd	12	44.2	4.31	2.2e-07	469.583	3	-7.4	TFIMVKPDGVQR	TFIM(Oxidation)VKPDGVQR	21.9	0.00056	3	19208.6	Nucleoside diphosphate kinase
A8E6J4	awd	12	44.2	4.31	2.2e-07	526.25	2	-5.1	GDFCIQVGR	GDFC(Carbamidomethyl)IQVGR	34.4	0.0007	2	19208.6	Nucleoside diphosphate kinase
A8E6J4	awd	12	44.2	4.31	2.2e-07	558.306	2	-4.8	ELVTWTPAAK	ELVTWTPAAK	39.1	0.00082	2	19208.6	Nucleoside diphosphate kinase
A8E6J4	awd	12	44.2	4.31	2.2e-07	575.298	2	-4.2	EIALWFNEK	EIALWFNEK	28.4	0.0015	2	19208.6	Nucleoside diphosphate kinase
A8E6J4	awd	12	44.2	4.31	2.2e-07	469.585	3	-4.5	TFIMVKPDGVQR	TFIM(Oxidation)VKPDGVQR	23.9	0.0019	3	19208.6	Nucleoside diphosphate kinase
A8E6J4	awd	12	44.2	4.31	2.2e-07	911.454	2	-2.7	ELVTWTPAAKDWIYE	ELVTWTPAAKDWIYE	25.8	0.0028	2	19208.6	Nucleoside diphosphate kinase
A8E6J4	awd	12	44.2	4.31	2.2e-07	575.298	2	-4.2	EIALWFNEK	EIALWFNEK	28.9	0.0032	2	19208.6	Nucleoside diphosphate kinase
A8E6J4	awd	12	44.2	4.31	2.2e-07	526.25	2	-5.1	GDFCIQVGR	GDFC(Carbamidomethyl)IQVGR	25.2	0.0037	2	19208.6	Nucleoside diphosphate kinase
A8E6J4	awd	12	44.2	4.31	2.2e-07	464.253	3	-3.8	TFIMVKPDGVQR	TFIMVKPDGVQR	17.2	0.012	3	19208.6	Nucleoside diphosphate kinase
Q8IH27	awd	2	10.2	3.87	1.4e-06	469.584	3	-5.5	TFIMVKPDGVQR	TFIM(Oxidation)VKPDGVQR	32.3	1.4e-06	3	13234.5	GM19775p (Fragment)
Q8IH27	awd	2	10.2	3.87	1.4e-06	469.584	3	-5.6	TFIMVKPDGVQR	TFIM(Oxidation)VKPDGVQR	30	5.6e-06	3	13234.5	GM19775p (Fragment)
Q8IH27	awd	2	10.2	3.87	1.4e-06	464.253	3	-3.7	TFIMVKPDGVQR	TFIMVKPDGVQR	40.4	7e-06	3	13234.5	GM19775p (Fragment)
Q8IH27	awd	2	10.2	3.87	1.4e-06	469.583	3	-7.4	TFIMVKPDGVQR	TFIM(Oxidation)VKPDGVQR	22.9	0.00016	3	13234.5	GM19775p (Fragment)
Q8IH27	awd	2	10.2	3.87	1.4e-06	469.584	3	-5.5	TFIMVKPDGVQR	TFIM(Oxidation)VKPDGVQR	26.6	0.00045	3	13234.5	GM19775p (Fragment)
Q8IH27	awd	2	10.2	3.87	1.4e-06	469.583	3	-7.4	TFIMVKPDGVQR	TFIM(Oxidation)VKPDGVQR	21.9	0.00056	3	13234.5	GM19775p (Fragment)
Q8IH27	awd	2	10.2	3.87	1.4e-06	469.585	3	-4.5	TFIMVKPDGVQR	TFIM(Oxidation)VKPDGVQR	23.9	0.0019	3	13234.5	GM19775p (Fragment)
Q8IH27	awd	2	10.2	3.87	1.4e-06	464.253	3	-3.8	TFIMVKPDGVQR	TFIMVKPDGVQR	17.2	0.012	3	13234.5	GM19775p (Fragment)
Q24560	betaTub56D	13	25.1	4.36	1.9e-07	937.466	2	-5.8	MSATFIGNSTAIQELFK	M(Oxidation)SATFIGNSTAIQELFK	44.2	1.9e-07	7	50147.8	Tubulin beta-1 chain
Q24560	betaTub56D	13	25.1	4.36	1.9e-07	848.92	2	-0.57	NSSYFVEWIPNNVK	NSSYFVEWIPNNVK	36.6	7.5e-07	7	50147.8	Tubulin beta-1 chain
Q24560	betaTub56D	13	25.1	4.36	1.9e-07	929.47	2	-5.3	MSATFIGNSTAIQELFK	MSATFIGNSTAIQELFK	50	9.5e-07	7	50147.8	Tubulin beta-1 chain
Q24560	betaTub56D	13	25.1	4.36	1.9e-07	809.412	2	0.64	AVLVDLEPGTMDSVR	AVLVDLEPGTM(Oxidation)DSVR	24.1	3.8e-05	3	50147.8	Tubulin beta-1 chain
Q24560	betaTub56D	13	25.1	4.36	1.9e-07	846.434	2	-4.3	ALTVPELTQQMFDAK	ALTVPELTQQMFDAK	29.6	5.6e-05	9	50147.8	Tubulin beta-1 chain
Q24560	betaTub56D	13	25.1	4.36	1.9e-07	672.016	3	-5.1	MSATFIGNSTAIQELFKR	MSATFIGNSTAIQELFKR	36.2	6.6e-05	7	50147.8	Tubulin beta-1 chain
Q24560	betaTub56D	13	25.1	4.36	1.9e-07	623.299	2	-2.6	ISEQFTAMFR	ISEQFTAM(Oxidation)FR	27.2	0.0001	6	50147.8	Tubulin beta-1 chain
Q24560	betaTub56D	13	25.1	4.36	1.9e-07	846.434	2	-4.3	ALTVPELTQQMFDAK	ALTVPELTQQMFDAK	25.1	0.00032	9	50147.8	Tubulin beta-1 chain
Q24560	betaTub56D	13	25.1	4.36	1.9e-07	730.851	2	-6.8	EVDEQMLNIQNK	EVDEQMLNIQNK	31	0.00043	5	50147.8	Tubulin beta-1 chain
Q24560	betaTub56D	13	25.1	4.36	1.9e-07	738.853	2	-0.28	EVDEQMLNIQNK	EVDEQM(Oxidation)LNIQNK	38.8	0.00058	5	50147.8	Tubulin beta-1 chain
Q24560	betaTub56D	13	25.1	4.36	1.9e-07	527.305	2	-6.9	YLTVAAIFR	YLTVAAIFR	16.2	0.00078	7	50147.8	Tubulin beta-1 chain
Q24560	betaTub56D	13	25.1	4.36	1.9e-07	854.435	2	0.46	ALTVPELTQQMFDAK	ALTVPELTQQM(Oxidation)FDAK	19	0.0013	9	50147.8	Tubulin beta-1 chain
Q24560	betaTub56D	13	25.1	4.36	1.9e-07	623.299	2	-2.6	ISEQFTAMFR	ISEQFTAM(Oxidation)FR	21.7	0.0038	6	50147.8	Tubulin beta-1 chain
Q24560	betaTub56D	13	25.1	4.36	1.9e-07	527.305	2	-6.9	YLTVAAIFR	YLTVAAIFR	18.1	0.0075	7	50147.8	Tubulin beta-1 chain
Q24560	betaTub56D	13	25.1	4.36	1.9e-07	696.36	3	-5.4	GHYTEGAELVDSVLDVVRK	GHYTEGAELVDSVLDVVRK	17.3	0.017	5	50147.8	Tubulin beta-1 chain
Q24560	betaTub56D	13	25.1	4.36	1.9e-07	677.349	3	-2.2	MSATFIGNSTAIQELFKR	M(Oxidation)SATFIGNSTAIQELFKR	19.6	0.036	7	50147.8	Tubulin beta-1 chain
A1ZBL0	betaTub56D	13	24.6	4.36	1.9e-07	937.466	2	-5.8	MSATFIGNSTAIQELFK	M(Oxidation)SATFIGNSTAIQELFK	44.2	1.9e-07	7	51297.2	Beta-Tubulin at 56D, isoform A
A1ZBL0	betaTub56D	13	24.6	4.36	1.9e-07	848.92	2	-0.57	NSSYFVEWIPNNVK	NSSYFVEWIPNNVK	36.6	7.5e-07	7	51297.2	Beta-Tubulin at 56D, isoform A
A1ZBL0	betaTub56D	13	24.6	4.36	1.9e-07	929.47	2	-5.3	MSATFIGNSTAIQELFK	MSATFIGNSTAIQELFK	50	9.5e-07	7	51297.2	Beta-Tubulin at 56D, isoform A
A1ZBL0	betaTub56D	13	24.6	4.36	1.9e-07	809.412	2	0.64	AVLVDLEPGTMDSVR	AVLVDLEPGTM(Oxidation)DSVR	24.1	3.8e-05	3	51297.2	Beta-Tubulin at 56D, isoform A
A1ZBL0	betaTub56D	13	24.6	4.36	1.9e-07	846.434	2	-4.3	ALTVPELTQQMFDAK	ALTVPELTQQMFDAK	29.6	5.6e-05	9	51297.2	Beta-Tubulin at 56D, isoform A
A1ZBL0	betaTub56D	13	24.6	4.36	1.9e-07	672.016	3	-5.1	MSATFIGNSTAIQELFKR	MSATFIGNSTAIQELFKR	36.2	6.6e-05	7	51297.2	Beta-Tubulin at 56D, isoform A
A1ZBL0	betaTub56D	13	24.6	4.36	1.9e-07	623.299	2	-2.6	ISEQFTAMFR	ISEQFTAM(Oxidation)FR	27.2	0.0001	6	51297.2	Beta-Tubulin at 56D, isoform A
A1ZBL0	betaTub56D	13	24.6	4.36	1.9e-07	846.434	2	-4.3	ALTVPELTQQMFDAK	ALTVPELTQQMFDAK	25.1	0.00032	9	51297.2	Beta-Tubulin at 56D, isoform A
A1ZBL0	betaTub56D	13	24.6	4.36	1.9e-07	730.851	2	-6.8	EVDEQMLNIQNK	EVDEQMLNIQNK	31	0.00043	5	51297.2	Beta-Tubulin at 56D, isoform A
A1ZBL0	betaTub56D	13	24.6	4.36	1.9e-07	738.853	2	-0.28	EVDEQMLNIQNK	EVDEQM(Oxidation)LNIQNK	38.8	0.00058	5	51297.2	Beta-Tubulin at 56D, isoform A
A1ZBL0	betaTub56D	13	24.6	4.36	1.9e-07	527.305	2	-6.9	YLTVAAIFR	YLTVAAIFR	16.2	0.00078	7	51297.2	Beta-Tubulin at 56D, isoform A
A1ZBL0	betaTub56D	13	24.6	4.36	1.9e-07	854.435	2	0.46	ALTVPELTQQMFDAK	ALTVPELTQQM(Oxidation)FDAK	19	0.0013	9	51297.2	Beta-Tubulin at 56D, isoform A
A1ZBL0	betaTub56D	13	24.6	4.36	1.9e-07	623.299	2	-2.6	ISEQFTAMFR	ISEQFTAM(Oxidation)FR	21.7	0.0038	6	51297.2	Beta-Tubulin at 56D, isoform A
A1ZBL0	betaTub56D	13	24.6	4.36	1.9e-07	527.305	2	-6.9	YLTVAAIFR	YLTVAAIFR	18.1	0.0075	7	51297.2	Beta-Tubulin at 56D, isoform A
A1ZBL0	betaTub56D	13	24.6	4.36	1.9e-07	696.36	3	-5.4	GHYTEGAELVDSVLDVVRK	GHYTEGAELVDSVLDVVRK	17.3	0.017	5	51297.2	Beta-Tubulin at 56D, isoform A
A1ZBL0	betaTub56D	13	24.6	4.36	1.9e-07	677.349	3	-2.2	MSATFIGNSTAIQELFKR	M(Oxidation)SATFIGNSTAIQELFKR	19.6	0.036	7	51297.2	Beta-Tubulin at 56D, isoform A
E0R982	betaTub56D-RA	13	24.6	4.36	1.9e-07	937.466	2	-5.8	MSATFIGNSTAIQELFK	M(Oxidation)SATFIGNSTAIQELFK	44.2	1.9e-07	7	51355.2	GH12877p
E0R982	betaTub56D-RA	13	24.6	4.36	1.9e-07	848.92	2	-0.57	NSSYFVEWIPNNVK	NSSYFVEWIPNNVK	36.6	7.5e-07	7	51355.2	GH12877p
E0R982	betaTub56D-RA	13	24.6	4.36	1.9e-07	929.47	2	-5.3	MSATFIGNSTAIQELFK	MSATFIGNSTAIQELFK	50	9.5e-07	7	51355.2	GH12877p
E0R982	betaTub56D-RA	13	24.6	4.36	1.9e-07	809.412	2	0.64	AVLVDLEPGTMDSVR	AVLVDLEPGTM(Oxidation)DSVR	24.1	3.8e-05	3	51355.2	GH12877p
E0R982	betaTub56D-RA	13	24.6	4.36	1.9e-07	846.434	2	-4.3	ALTVPELTQQMFDAK	ALTVPELTQQMFDAK	29.6	5.6e-05	9	51355.2	GH12877p
E0R982	betaTub56D-RA	13	24.6	4.36	1.9e-07	672.016	3	-5.1	MSATFIGNSTAIQELFKR	MSATFIGNSTAIQELFKR	36.2	6.6e-05	7	51355.2	GH12877p
E0R982	betaTub56D-RA	13	24.6	4.36	1.9e-07	623.299	2	-2.6	ISEQFTAMFR	ISEQFTAM(Oxidation)FR	27.2	0.0001	6	51355.2	GH12877p
E0R982	betaTub56D-RA	13	24.6	4.36	1.9e-07	846.434	2	-4.3	ALTVPELTQQMFDAK	ALTVPELTQQMFDAK	25.1	0.00032	9	51355.2	GH12877p
E0R982	betaTub56D-RA	13	24.6	4.36	1.9e-07	730.851	2	-6.8	EVDEQMLNIQNK	EVDEQMLNIQNK	31	0.00043	5	51355.2	GH12877p
E0R982	betaTub56D-RA	13	24.6	4.36	1.9e-07	738.853	2	-0.28	EVDEQMLNIQNK	EVDEQM(Oxidation)LNIQNK	38.8	0.00058	5	51355.2	GH12877p
E0R982	betaTub56D-RA	13	24.6	4.36	1.9e-07	527.305	2	-6.9	YLTVAAIFR	YLTVAAIFR	16.2	0.00078	7	51355.2	GH12877p
E0R982	betaTub56D-RA	13	24.6	4.36	1.9e-07	854.435	2	0.46	ALTVPELTQQMFDAK	ALTVPELTQQM(Oxidation)FDAK	19	0.0013	9	51355.2	GH12877p
E0R982	betaTub56D-RA	13	24.6	4.36	1.9e-07	623.299	2	-2.6	ISEQFTAMFR	ISEQFTAM(Oxidation)FR	21.7	0.0038	6	51355.2	GH12877p
E0R982	betaTub56D-RA	13	24.6	4.36	1.9e-07	527.305	2	-6.9	YLTVAAIFR	YLTVAAIFR	18.1	0.0075	7	51355.2	GH12877p
E0R982	betaTub56D-RA	13	24.6	4.36	1.9e-07	696.36	3	-5.4	GHYTEGAELVDSVLDVVRK	GHYTEGAELVDSVLDVVRK	17.3	0.017	5	51355.2	GH12877p
E0R982	betaTub56D-RA	13	24.6	4.36	1.9e-07	677.349	3	-2.2	MSATFIGNSTAIQELFKR	M(Oxidation)SATFIGNSTAIQELFKR	19.6	0.036	7	51355.2	GH12877p
A1ZBL1	betaTub56D	12	25.9	4.36	1.9e-07	937.466	2	-5.8	MSATFIGNSTAIQELFK	M(Oxidation)SATFIGNSTAIQELFK	44.2	1.9e-07	7	42248	Beta-Tubulin at 56D, isoform C
A1ZBL1	betaTub56D	12	25.9	4.36	1.9e-07	848.92	2	-0.57	NSSYFVEWIPNNVK	NSSYFVEWIPNNVK	36.6	7.5e-07	7	42248	Beta-Tubulin at 56D, isoform C
A1ZBL1	betaTub56D	12	25.9	4.36	1.9e-07	929.47	2	-5.3	MSATFIGNSTAIQELFK	MSATFIGNSTAIQELFK	50	9.5e-07	7	42248	Beta-Tubulin at 56D, isoform C
A1ZBL1	betaTub56D	12	25.9	4.36	1.9e-07	846.434	2	-4.3	ALTVPELTQQMFDAK	ALTVPELTQQMFDAK	29.6	5.6e-05	9	42248	Beta-Tubulin at 56D, isoform C
A1ZBL1	betaTub56D	12	25.9	4.36	1.9e-07	672.016	3	-5.1	MSATFIGNSTAIQELFKR	MSATFIGNSTAIQELFKR	36.2	6.6e-05	7	42248	Beta-Tubulin at 56D, isoform C
A1ZBL1	betaTub56D	12	25.9	4.36	1.9e-07	623.299	2	-2.6	ISEQFTAMFR	ISEQFTAM(Oxidation)FR	27.2	0.0001	6	42248	Beta-Tubulin at 56D, isoform C
A1ZBL1	betaTub56D	12	25.9	4.36	1.9e-07	846.434	2	-4.3	ALTVPELTQQMFDAK	ALTVPELTQQMFDAK	25.1	0.00032	9	42248	Beta-Tubulin at 56D, isoform C
A1ZBL1	betaTub56D	12	25.9	4.36	1.9e-07	730.851	2	-6.8	EVDEQMLNIQNK	EVDEQMLNIQNK	31	0.00043	5	42248	Beta-Tubulin at 56D, isoform C
A1ZBL1	betaTub56D	12	25.9	4.36	1.9e-07	738.853	2	-0.28	EVDEQMLNIQNK	EVDEQM(Oxidation)LNIQNK	38.8	0.00058	5	42248	Beta-Tubulin at 56D, isoform C
A1ZBL1	betaTub56D	12	25.9	4.36	1.9e-07	527.305	2	-6.9	YLTVAAIFR	YLTVAAIFR	16.2	0.00078	7	42248	Beta-Tubulin at 56D, isoform C
A1ZBL1	betaTub56D	12	25.9	4.36	1.9e-07	854.435	2	0.46	ALTVPELTQQMFDAK	ALTVPELTQQM(Oxidation)FDAK	19	0.0013	9	42248	Beta-Tubulin at 56D, isoform C
A1ZBL1	betaTub56D	12	25.9	4.36	1.9e-07	623.299	2	-2.6	ISEQFTAMFR	ISEQFTAM(Oxidation)FR	21.7	0.0038	6	42248	Beta-Tubulin at 56D, isoform C
A1ZBL1	betaTub56D	12	25.9	4.36	1.9e-07	527.305	2	-6.9	YLTVAAIFR	YLTVAAIFR	18.1	0.0075	7	42248	Beta-Tubulin at 56D, isoform C
A1ZBL1	betaTub56D	12	25.9	4.36	1.9e-07	696.36	3	-5.4	GHYTEGAELVDSVLDVVRK	GHYTEGAELVDSVLDVVRK	17.3	0.017	5	42248	Beta-Tubulin at 56D, isoform C
A1ZBL1	betaTub56D	12	25.9	4.36	1.9e-07	677.349	3	-2.2	MSATFIGNSTAIQELFKR	M(Oxidation)SATFIGNSTAIQELFKR	19.6	0.036	7	42248	Beta-Tubulin at 56D, isoform C
P61857	betaTub85D	10	16.4	4.36	1.9e-07	937.466	2	-5.8	MSATFIGNSTAIQELFK	M(Oxidation)SATFIGNSTAIQELFK	44.2	1.9e-07	7	49870.5	Tubulin beta-2 chain
P61857	betaTub85D	10	16.4	4.36	1.9e-07	929.47	2	-5.3	MSATFIGNSTAIQELFK	MSATFIGNSTAIQELFK	50	9.5e-07	7	49870.5	Tubulin beta-2 chain
P61857	betaTub85D	10	16.4	4.36	1.9e-07	846.434	2	-4.3	ALTVPELTQQMFDAK	ALTVPELTQQMFDAK	29.6	5.6e-05	9	49870.5	Tubulin beta-2 chain
P61857	betaTub85D	10	16.4	4.36	1.9e-07	672.016	3	-5.1	MSATFIGNSTAIQELFKR	MSATFIGNSTAIQELFKR	36.2	6.6e-05	7	49870.5	Tubulin beta-2 chain
P61857	betaTub85D	10	16.4	4.36	1.9e-07	846.434	2	-4.3	ALTVPELTQQMFDAK	ALTVPELTQQMFDAK	25.1	0.00032	9	49870.5	Tubulin beta-2 chain
P61857	betaTub85D	10	16.4	4.36	1.9e-07	730.851	2	-6.8	EVDEQMLNIQNK	EVDEQMLNIQNK	31	0.00043	5	49870.5	Tubulin beta-2 chain
P61857	betaTub85D	10	16.4	4.36	1.9e-07	738.853	2	-0.28	EVDEQMLNIQNK	EVDEQM(Oxidation)LNIQNK	38.8	0.00058	5	49870.5	Tubulin beta-2 chain
P61857	betaTub85D	10	16.4	4.36	1.9e-07	527.305	2	-6.9	YLTVAAIFR	YLTVAAIFR	16.2	0.00078	7	49870.5	Tubulin beta-2 chain
P61857	betaTub85D	10	16.4	4.36	1.9e-07	854.435	2	0.46	ALTVPELTQQMFDAK	ALTVPELTQQM(Oxidation)FDAK	19	0.0013	9	49870.5	Tubulin beta-2 chain
P61857	betaTub85D	10	16.4	4.36	1.9e-07	527.305	2	-6.9	YLTVAAIFR	YLTVAAIFR	18.1	0.0075	7	49870.5	Tubulin beta-2 chain
P61857	betaTub85D	10	16.4	4.36	1.9e-07	696.36	3	-5.4	GHYTEGAELVDSVLDVVRK	GHYTEGAELVDSVLDVVRK	17.3	0.017	5	49870.5	Tubulin beta-2 chain
P61857	betaTub85D	10	16.4	4.36	1.9e-07	677.349	3	-2.2	MSATFIGNSTAIQELFKR	M(Oxidation)SATFIGNSTAIQELFKR	19.6	0.036	7	49870.5	Tubulin beta-2 chain
Q8MST5	betaTub97EF	7	11.8	4.36	1.9e-07	937.466	2	-5.8	MSATFIGNSTAIQEIFK	M(Oxidation)SATFIGNSTAIQEIFK	44.2	1.9e-07	7	51253	Beta-Tubulin at 97EF, isoform B
Q8MST5	betaTub97EF	7	11.8	4.36	1.9e-07	848.92	2	-0.57	NSSYFVEWIPNNVK	NSSYFVEWIPNNVK	36.6	7.5e-07	7	51253	Beta-Tubulin at 97EF, isoform B
Q8MST5	betaTub97EF	7	11.8	4.36	1.9e-07	929.47	2	-5.3	MSATFIGNSTAIQEIFK	MSATFIGNSTAIQEIFK	50	9.5e-07	7	51253	Beta-Tubulin at 97EF, isoform B
Q8MST5	betaTub97EF	7	11.8	4.36	1.9e-07	672.016	3	-5.1	MSATFIGNSTAIQEIFKR	MSATFIGNSTAIQEIFKR	36.2	6.6e-05	7	51253	Beta-Tubulin at 97EF, isoform B
Q8MST5	betaTub97EF	7	11.8	4.36	1.9e-07	623.299	2	-2.6	ISEQFTAMFR	ISEQFTAM(Oxidation)FR	27.2	0.0001	6	51253	Beta-Tubulin at 97EF, isoform B
Q8MST5	betaTub97EF	7	11.8	4.36	1.9e-07	673.317	2	0.32	IDVYYNEASSGK	IDVYYNEASSGK	24.8	0.00013	2	51253	Beta-Tubulin at 97EF, isoform B
Q8MST5	betaTub97EF	7	11.8	4.36	1.9e-07	623.299	2	-2.6	ISEQFTAMFR	ISEQFTAM(Oxidation)FR	21.7	0.0038	6	51253	Beta-Tubulin at 97EF, isoform B
Q8MST5	betaTub97EF	7	11.8	4.36	1.9e-07	677.349	3	-2.2	MSATFIGNSTAIQEIFKR	M(Oxidation)SATFIGNSTAIQEIFKR	19.6	0.036	7	51253	Beta-Tubulin at 97EF, isoform B
Q9VAX7	betaTub97EF	7	10.3	4.36	1.9e-07	937.466	2	-5.8	MSATFIGNSTAIQEIFK	M(Oxidation)SATFIGNSTAIQEIFK	44.2	1.9e-07	7	58571.2	Beta-Tubulin at 97EF, isoform A
Q9VAX7	betaTub97EF	7	10.3	4.36	1.9e-07	848.92	2	-0.57	NSSYFVEWIPNNVK	NSSYFVEWIPNNVK	36.6	7.5e-07	7	58571.2	Beta-Tubulin at 97EF, isoform A
Q9VAX7	betaTub97EF	7	10.3	4.36	1.9e-07	929.47	2	-5.3	MSATFIGNSTAIQEIFK	MSATFIGNSTAIQEIFK	50	9.5e-07	7	58571.2	Beta-Tubulin at 97EF, isoform A
Q9VAX7	betaTub97EF	7	10.3	4.36	1.9e-07	672.016	3	-5.1	MSATFIGNSTAIQEIFKR	MSATFIGNSTAIQEIFKR	36.2	6.6e-05	7	58571.2	Beta-Tubulin at 97EF, isoform A
Q9VAX7	betaTub97EF	7	10.3	4.36	1.9e-07	623.299	2	-2.6	ISEQFTAMFR	ISEQFTAM(Oxidation)FR	27.2	0.0001	6	58571.2	Beta-Tubulin at 97EF, isoform A
Q9VAX7	betaTub97EF	7	10.3	4.36	1.9e-07	673.317	2	0.32	IDVYYNEASSGK	IDVYYNEASSGK	24.8	0.00013	2	58571.2	Beta-Tubulin at 97EF, isoform A
Q9VAX7	betaTub97EF	7	10.3	4.36	1.9e-07	623.299	2	-2.6	ISEQFTAMFR	ISEQFTAM(Oxidation)FR	21.7	0.0038	6	58571.2	Beta-Tubulin at 97EF, isoform A
Q9VAX7	betaTub97EF	7	10.3	4.36	1.9e-07	677.349	3	-2.2	MSATFIGNSTAIQEIFKR	M(Oxidation)SATFIGNSTAIQEIFKR	19.6	0.036	7	58571.2	Beta-Tubulin at 97EF, isoform A
P08841	betaTub60D	3	6.4	3.69	7.5e-07	848.92	2	-0.57	NSSYFVEWIPNNVK	NSSYFVEWIPNNVK	36.6	7.5e-07	7	50849.7	Tubulin beta-3 chain
P08841	betaTub60D	3	6.4	3.69	7.5e-07	846.434	2	-4.3	ALTVPELTQQMFDAK	ALTVPELTQQMFDAK	29.6	5.6e-05	9	50849.7	Tubulin beta-3 chain
P08841	betaTub60D	3	6.4	3.69	7.5e-07	846.434	2	-4.3	ALTVPELTQQMFDAK	ALTVPELTQQMFDAK	25.1	0.00032	9	50849.7	Tubulin beta-3 chain
P08841	betaTub60D	3	6.4	3.69	7.5e-07	854.435	2	0.46	ALTVPELTQQMFDAK	ALTVPELTQQM(Oxidation)FDAK	19	0.0013	9	50849.7	Tubulin beta-3 chain
Q7M3K0	beta-Tub85D	3	14.7	1.98	5.6e-05	846.434	2	-4.3	ALTVPELTQQMFDAK	ALTVPELTQQMFDAK	29.6	5.6e-05	9	18203.1	Tubulin beta-2 chain (Fragment)
Q7M3K0	beta-Tub85D	3	14.7	1.98	5.6e-05	846.434	2	-4.3	ALTVPELTQQMFDAK	ALTVPELTQQMFDAK	25.1	0.00032	9	18203.1	Tubulin beta-2 chain (Fragment)
Q7M3K0	beta-Tub85D	3	14.7	1.98	5.6e-05	527.305	2	-6.9	YLTVAAIFR	YLTVAAIFR	16.2	0.00078	7	18203.1	Tubulin beta-2 chain (Fragment)
Q7M3K0	beta-Tub85D	3	14.7	1.98	5.6e-05	854.435	2	0.46	ALTVPELTQQMFDAK	ALTVPELTQQM(Oxidation)FDAK	19	0.0013	9	18203.1	Tubulin beta-2 chain (Fragment)
Q7M3K0	beta-Tub85D	3	14.7	1.98	5.6e-05	527.305	2	-6.9	YLTVAAIFR	YLTVAAIFR	18.1	0.0075	7	18203.1	Tubulin beta-2 chain (Fragment)
Q7M3K1	beta-Tub56D	3	14.7	1.98	5.6e-05	846.434	2	-4.3	ALTVPELTQQMFDAK	ALTVPELTQQMFDAK	29.6	5.6e-05	9	18273.2	Tubulin beta-1 chain (Fragment)
Q7M3K1	beta-Tub56D	3	14.7	1.98	5.6e-05	846.434	2	-4.3	ALTVPELTQQMFDAK	ALTVPELTQQMFDAK	25.1	0.00032	9	18273.2	Tubulin beta-1 chain (Fragment)
Q7M3K1	beta-Tub56D	3	14.7	1.98	5.6e-05	527.305	2	-6.9	YLTVAAIFR	YLTVAAIFR	16.2	0.00078	7	18273.2	Tubulin beta-1 chain (Fragment)
Q7M3K1	beta-Tub56D	3	14.7	1.98	5.6e-05	854.435	2	0.46	ALTVPELTQQMFDAK	ALTVPELTQQM(Oxidation)FDAK	19	0.0013	9	18273.2	Tubulin beta-1 chain (Fragment)
Q7M3K1	beta-Tub56D	3	14.7	1.98	5.6e-05	527.305	2	-6.9	YLTVAAIFR	YLTVAAIFR	18.1	0.0075	7	18273.2	Tubulin beta-1 chain (Fragment)
Q7M3J9	beta-Tub60D	2	9.2	1.98	5.6e-05	846.434	2	-4.3	ALTVPELTQQMFDAK	ALTVPELTQQMFDAK	29.6	5.6e-05	9	18244.2	Tubulin beta-3 chain (Fragment)
Q7M3J9	beta-Tub60D	2	9.2	1.98	5.6e-05	846.434	2	-4.3	ALTVPELTQQMFDAK	ALTVPELTQQMFDAK	25.1	0.00032	9	18244.2	Tubulin beta-3 chain (Fragment)
Q7M3J9	beta-Tub60D	2	9.2	1.98	5.6e-05	854.435	2	0.46	ALTVPELTQQMFDAK	ALTVPELTQQM(Oxidation)FDAK	19	0.0013	9	18244.2	Tubulin beta-3 chain (Fragment)
Q9VZI1	Chd64	11	72.3	4.98	1.3e-08	776.039	3	-2.6	AVTEEPINTSGDTDNFFEVLK	AVTEEPINTSGDTDNFFEVLK	51.5	1.3e-08	1	20644.5	Calponin-like protein Chd64
Q9VZI1	Chd64	11	72.3	4.98	1.3e-08	718.345	3	-3.8	NFGVPTQETFQSVDLWER	NFGVPTQETFQSVDLWER	44.7	4.7e-07	1	20644.5	Calponin-like protein Chd64
Q9VZI1	Chd64	11	72.3	4.98	1.3e-08	776.039	3	-2.6	AVTEEPINTSGDTDNFFEVLK	AVTEEPINTSGDTDNFFEVLK	35.4	7e-07	1	20644.5	Calponin-like protein Chd64
Q9VZI1	Chd64	11	72.3	4.98	1.3e-08	862.923	2	0.084	YSEELAQESLEWIK	YSEELAQESLEWIK	52.5	1.4e-06	1	20644.5	Calponin-like protein Chd64
Q9VZI1	Chd64	11	72.3	4.98	1.3e-08	661.822	2	-5.3	GATQSGINFGNTR	GATQSGINFGNTR	47	2.1e-06	1	20644.5	Calponin-like protein Chd64
Q9VZI1	Chd64	11	72.3	4.98	1.3e-08	711.371	2	-2.9	AGANVISLQYGSNK	AGANVISLQYGSNK	46.8	2.2e-06	1	20644.5	Calponin-like protein Chd64
Q9VZI1	Chd64	11	72.3	4.98	1.3e-08	862.919	2	-4	YSEELAQESLEWIK	YSEELAQESLEWIK	38.8	2.3e-06	1	20644.5	Calponin-like protein Chd64
Q9VZI1	Chd64	11	72.3	4.98	1.3e-08	711.371	2	-2.9	AGANVISLQYGSNK	AGANVISLQYGSNK	47.1	2.9e-06	1	20644.5	Calponin-like protein Chd64
Q9VZI1	Chd64	11	72.3	4.98	1.3e-08	661.822	2	-5.3	GATQSGINFGNTR	GATQSGINFGNTR	42.2	4.1e-06	1	20644.5	Calponin-like protein Chd64
Q9VZI1	Chd64	11	72.3	4.98	1.3e-08	468.728	2	-4.2	SGFAAEAQR	SGFAAEAQR	43.1	1.9e-05	1	20644.5	Calponin-like protein Chd64
Q9VZI1	Chd64	11	72.3	4.98	1.3e-08	468.728	2	-4.1	SGFAAEAQR	SGFAAEAQR	45.4	2.7e-05	1	20644.5	Calponin-like protein Chd64
Q9VZI1	Chd64	11	72.3	4.98	1.3e-08	463.259	3	-4	KASNFNKPSIGPK	KASNFNKPSIGPK	34.4	8.6e-05	1	20644.5	Calponin-like protein Chd64
Q9VZI1	Chd64	11	72.3	4.98	1.3e-08	420.561	3	-5.1	ASNFNKPSIGPK	ASNFNKPSIGPK	33.1	0.00014	1	20644.5	Calponin-like protein Chd64
Q9VZI1	Chd64	11	72.3	4.98	1.3e-08	463.259	3	-4	KASNFNKPSIGPK	KASNFNKPSIGPK	29	0.00015	1	20644.5	Calponin-like protein Chd64
Q9VZI1	Chd64	11	72.3	4.98	1.3e-08	468.728	2	-4.1	SGFAAEAQR	SGFAAEAQR	35.6	0.00021	1	20644.5	Calponin-like protein Chd64
Q9VZI1	Chd64	11	72.3	4.98	1.3e-08	556.325	2	-4.5	LANALQPGSIK	LANALQPGSIK	49	0.00038	1	20644.5	Calponin-like protein Chd64
Q9VZI1	Chd64	11	72.3	4.98	1.3e-08	463.26	3	-3.7	KASNFNKPSIGPK	KASNFNKPSIGPK	28.9	0.00038	1	20644.5	Calponin-like protein Chd64
Q9VZI1	Chd64	11	72.3	4.98	1.3e-08	567.638	3	-7.1	QNLNSVVICLQSLGR	QNLNSVVIC(Carbamidomethyl)LQSLGR	22.7	0.00062	1	20644.5	Calponin-like protein Chd64
Q9VZI1	Chd64	11	72.3	4.98	1.3e-08	556.325	2	-4.4	LANALQPGSIK	LANALQPGSIK	27.4	0.0015	1	20644.5	Calponin-like protein Chd64
Q9VZI1	Chd64	11	72.3	4.98	1.3e-08	504.744	2	5.9	NFSDEQLR	NFSDEQLR	36.9	0.0078	1	20644.5	Calponin-like protein Chd64
Q9TW62	Dak1	13	63.3	4.39	1.6e-07	739.396	2	-3.7	ISTYNNDSLPIIK	ISTYNNDSLPIIK	44.5	1.6e-07	4	21822.8	Dak1 protein
Q9TW62	Dak1	13	63.3	4.39	1.6e-07	739.396	2	-3.7	ISTYNNDSLPIIK	ISTYNNDSLPIIK	49.1	2.3e-06	4	21822.8	Dak1 protein
Q9TW62	Dak1	13	63.3	4.39	1.6e-07	601.649	3	-3.1	IVPVEVTCSLLENAMK	IVPVEVTC(Carbamidomethyl)SLLENAMK	26.9	4.8e-06	3	21822.8	Dak1 protein
Q9TW62	Dak1	13	63.3	4.39	1.6e-07	821.388	2	-4	EGSEFGNLIEDYIR	EGSEFGNLIEDYIR	47	7.4e-06	3	21822.8	Dak1 protein
Q9TW62	Dak1	13	63.3	4.39	1.6e-07	557.831	2	-6.2	IVFVLGGPGAGK	IVFVLGGPGAGK	37.6	1.1e-05	3	21822.8	Dak1 protein
Q9TW62	Dak1	13	63.3	4.39	1.6e-07	628.972	3	-4.2	SREGSEFGNLIEDYIR	SREGSEFGNLIEDYIR	27.1	4.8e-05	3	21822.8	Dak1 protein
Q9TW62	Dak1	13	63.3	4.39	1.6e-07	630.971	3	-5.1	RIDASPDAEEVFGEVEK	RIDASPDAEEVFGEVEK	38.1	7e-05	4	21822.8	Dak1 protein
Q9TW62	Dak1	13	63.3	4.39	1.6e-07	630.971	3	-5.1	RIDASPDAEEVFGEVEK	RIDASPDAEEVFGEVEK	31.4	0.00011	4	21822.8	Dak1 protein
Q9TW62	Dak1	13	63.3	4.39	1.6e-07	491.75	2	-5.8	FFEGAGQVK	FFEGAGQVK	30.6	0.00019	3	21822.8	Dak1 protein
Q9TW62	Dak1	13	63.3	4.39	1.6e-07	663.347	3	-22	IVDRFQFTHLSAGDLLR	IVDRFQFTHLSAGDLLR	34.4	0.00027	3	21822.8	Dak1 protein
Q9TW62	Dak1	13	63.3	4.39	1.6e-07	547.926	3	-6.5	EGSEFGNLIEDYIR	EGSEFGNLIEDYIR	25.9	0.00084	3	21822.8	Dak1 protein
Q9TW62	Dak1	13	63.3	4.39	1.6e-07	628.972	3	-4.2	SREGSEFGNLIEDYIR	SREGSEFGNLIEDYIR	19.9	0.001	3	21822.8	Dak1 protein
Q9TW62	Dak1	13	63.3	4.39	1.6e-07	510.743	2	-5.2	TDDNLDSLK	TDDNLDSLK	30.6	0.0013	4	21822.8	Dak1 protein
Q9TW62	Dak1	13	63.3	4.39	1.6e-07	557.831	2	-6.2	IVFVLGGPGAGK	IVFVLGGPGAGK	25.9	0.0019	3	21822.8	Dak1 protein
Q9TW62	Dak1	13	63.3	4.39	1.6e-07	482.763	2	-5.9	FLIDGFPR	FLIDGFPR	27.9	0.002	4	21822.8	Dak1 protein
Q9TW62	Dak1	13	63.3	4.39	1.6e-07	867.91	2	2.9	IDASPDAEEVFGEVEK	IDASPDAEEVFGEVEK	26.1	0.0043	4	21822.8	Dak1 protein
Q9TW62	Dak1	13	63.3	4.39	1.6e-07	502.265	3	-6.4	FQFTHLSAGDLLR	FQFTHLSAGDLLR	23.2	0.0057	3	21822.8	Dak1 protein
Q9TW62	Dak1	13	63.3	4.39	1.6e-07	821.388	2	-4	EGSEFGNLIEDYIR	EGSEFGNLIEDYIR	24.1	0.0075	3	21822.8	Dak1 protein
Q9TW62	Dak1	13	63.3	4.39	1.6e-07	510.743	2	-5.2	TDDNLDSLK	TDDNLDSLK	20.3	0.0091	4	21822.8	Dak1 protein
Q9TW62	Dak1	13	63.3	4.39	1.6e-07	550.592	3	-5.9	GQSGSGRTDDNLDSLK	GQSGSGRTDDNLDSLK	25.7	0.02	4	21822.8	Dak1 protein
Q9TW62	Dak1	13	63.3	4.39	1.6e-07	482.763	2	-7.1	FLIDGFPR	FLIDGFPR	18.3	0.035	4	21822.8	Dak1 protein
Q9TW62	Dak1	13	63.3	4.39	1.6e-07	482.763	2	-5.8	FLIDGFPR	FLIDGFPR	18.7	0.044	4	21822.8	Dak1 protein
Q9VBI2	Dak1	13	49	4.39	1.6e-07	739.396	2	-3.7	ISTYNNDSLPIIK	ISTYNNDSLPIIK	44.5	1.6e-07	4	27822.7	Dak1, isoform A
Q9VBI2	Dak1	13	49	4.39	1.6e-07	739.396	2	-3.7	ISTYNNDSLPIIK	ISTYNNDSLPIIK	49.1	2.3e-06	4	27822.7	Dak1, isoform A
Q9VBI2	Dak1	13	49	4.39	1.6e-07	601.649	3	-3.1	IVPVEVTCSLLENAMK	IVPVEVTC(Carbamidomethyl)SLLENAMK	26.9	4.8e-06	3	27822.7	Dak1, isoform A
Q9VBI2	Dak1	13	49	4.39	1.6e-07	821.388	2	-4	EGSEFGNLIEDYIR	EGSEFGNLIEDYIR	47	7.4e-06	3	27822.7	Dak1, isoform A
Q9VBI2	Dak1	13	49	4.39	1.6e-07	557.831	2	-6.2	IVFVLGGPGAGK	IVFVLGGPGAGK	37.6	1.1e-05	3	27822.7	Dak1, isoform A
Q9VBI2	Dak1	13	49	4.39	1.6e-07	628.972	3	-4.2	SREGSEFGNLIEDYIR	SREGSEFGNLIEDYIR	27.1	4.8e-05	3	27822.7	Dak1, isoform A
Q9VBI2	Dak1	13	49	4.39	1.6e-07	630.971	3	-5.1	RIDASPDAEEVFGEVEK	RIDASPDAEEVFGEVEK	38.1	7e-05	4	27822.7	Dak1, isoform A
Q9VBI2	Dak1	13	49	4.39	1.6e-07	630.971	3	-5.1	RIDASPDAEEVFGEVEK	RIDASPDAEEVFGEVEK	31.4	0.00011	4	27822.7	Dak1, isoform A
Q9VBI2	Dak1	13	49	4.39	1.6e-07	491.75	2	-5.8	FFEGAGQVK	FFEGAGQVK	30.6	0.00019	3	27822.7	Dak1, isoform A
Q9VBI2	Dak1	13	49	4.39	1.6e-07	663.347	3	-22	IVDRFQFTHLSAGDLLR	IVDRFQFTHLSAGDLLR	34.4	0.00027	3	27822.7	Dak1, isoform A
Q9VBI2	Dak1	13	49	4.39	1.6e-07	547.926	3	-6.5	EGSEFGNLIEDYIR	EGSEFGNLIEDYIR	25.9	0.00084	3	27822.7	Dak1, isoform A
Q9VBI2	Dak1	13	49	4.39	1.6e-07	628.972	3	-4.2	SREGSEFGNLIEDYIR	SREGSEFGNLIEDYIR	19.9	0.001	3	27822.7	Dak1, isoform A
Q9VBI2	Dak1	13	49	4.39	1.6e-07	510.743	2	-5.2	TDDNLDSLK	TDDNLDSLK	30.6	0.0013	4	27822.7	Dak1, isoform A
Q9VBI2	Dak1	13	49	4.39	1.6e-07	557.831	2	-6.2	IVFVLGGPGAGK	IVFVLGGPGAGK	25.9	0.0019	3	27822.7	Dak1, isoform A
Q9VBI2	Dak1	13	49	4.39	1.6e-07	482.763	2	-5.9	FLIDGFPR	FLIDGFPR	27.9	0.002	4	27822.7	Dak1, isoform A
Q9VBI2	Dak1	13	49	4.39	1.6e-07	867.91	2	2.9	IDASPDAEEVFGEVEK	IDASPDAEEVFGEVEK	26.1	0.0043	4	27822.7	Dak1, isoform A
Q9VBI2	Dak1	13	49	4.39	1.6e-07	502.265	3	-6.4	FQFTHLSAGDLLR	FQFTHLSAGDLLR	23.2	0.0057	3	27822.7	Dak1, isoform A
Q9VBI2	Dak1	13	49	4.39	1.6e-07	821.388	2	-4	EGSEFGNLIEDYIR	EGSEFGNLIEDYIR	24.1	0.0075	3	27822.7	Dak1, isoform A
Q9VBI2	Dak1	13	49	4.39	1.6e-07	510.743	2	-5.2	TDDNLDSLK	TDDNLDSLK	20.3	0.0091	4	27822.7	Dak1, isoform A
Q9VBI2	Dak1	13	49	4.39	1.6e-07	550.592	3	-5.9	GQSGSGRTDDNLDSLK	GQSGSGRTDDNLDSLK	25.7	0.02	4	27822.7	Dak1, isoform A
Q9VBI2	Dak1	13	49	4.39	1.6e-07	482.763	2	-7.1	FLIDGFPR	FLIDGFPR	18.3	0.035	4	27822.7	Dak1, isoform A
Q9VBI2	Dak1	13	49	4.39	1.6e-07	482.763	2	-5.8	FLIDGFPR	FLIDGFPR	18.7	0.044	4	27822.7	Dak1, isoform A
Q8IGD0	Dak1	12	37.8	4.39	1.6e-07	739.396	2	-3.7	ISTYNNDSLPIIK	ISTYNNDSLPIIK	44.5	1.6e-07	4	33690.5	RH52725p (Fragment)
Q8IGD0	Dak1	12	37.8	4.39	1.6e-07	739.396	2	-3.7	ISTYNNDSLPIIK	ISTYNNDSLPIIK	49.1	2.3e-06	4	33690.5	RH52725p (Fragment)
Q8IGD0	Dak1	12	37.8	4.39	1.6e-07	601.649	3	-3.1	IVPVEVTCSLLENAMK	IVPVEVTC(Carbamidomethyl)SLLENAMK	26.9	4.8e-06	3	33690.5	RH52725p (Fragment)
Q8IGD0	Dak1	12	37.8	4.39	1.6e-07	821.388	2	-4	EGSEFGNLIEDYIR	EGSEFGNLIEDYIR	47	7.4e-06	3	33690.5	RH52725p (Fragment)
Q8IGD0	Dak1	12	37.8	4.39	1.6e-07	557.831	2	-6.2	IVFVLGGPGAGK	IVFVLGGPGAGK	37.6	1.1e-05	3	33690.5	RH52725p (Fragment)
Q8IGD0	Dak1	12	37.8	4.39	1.6e-07	628.972	3	-4.2	SREGSEFGNLIEDYIR	SREGSEFGNLIEDYIR	27.1	4.8e-05	3	33690.5	RH52725p (Fragment)
Q8IGD0	Dak1	12	37.8	4.39	1.6e-07	630.971	3	-5.1	RIDASPDAEEVFGEVEK	RIDASPDAEEVFGEVEK	38.1	7e-05	4	33690.5	RH52725p (Fragment)
Q8IGD0	Dak1	12	37.8	4.39	1.6e-07	630.971	3	-5.1	RIDASPDAEEVFGEVEK	RIDASPDAEEVFGEVEK	31.4	0.00011	4	33690.5	RH52725p (Fragment)
Q8IGD0	Dak1	12	37.8	4.39	1.6e-07	663.347	3	-22	IVDRFQFTHLSAGDLLR	IVDRFQFTHLSAGDLLR	34.4	0.00027	3	33690.5	RH52725p (Fragment)
Q8IGD0	Dak1	12	37.8	4.39	1.6e-07	547.926	3	-6.5	EGSEFGNLIEDYIR	EGSEFGNLIEDYIR	25.9	0.00084	3	33690.5	RH52725p (Fragment)
Q8IGD0	Dak1	12	37.8	4.39	1.6e-07	628.972	3	-4.2	SREGSEFGNLIEDYIR	SREGSEFGNLIEDYIR	19.9	0.001	3	33690.5	RH52725p (Fragment)
Q8IGD0	Dak1	12	37.8	4.39	1.6e-07	510.743	2	-5.2	TDDNLDSLK	TDDNLDSLK	30.6	0.0013	4	33690.5	RH52725p (Fragment)
Q8IGD0	Dak1	12	37.8	4.39	1.6e-07	557.831	2	-6.2	IVFVLGGPGAGK	IVFVLGGPGAGK	25.9	0.0019	3	33690.5	RH52725p (Fragment)
Q8IGD0	Dak1	12	37.8	4.39	1.6e-07	482.763	2	-5.9	FLIDGFPR	FLIDGFPR	27.9	0.002	4	33690.5	RH52725p (Fragment)
Q8IGD0	Dak1	12	37.8	4.39	1.6e-07	867.91	2	2.9	IDASPDAEEVFGEVEK	IDASPDAEEVFGEVEK	26.1	0.0043	4	33690.5	RH52725p (Fragment)
Q8IGD0	Dak1	12	37.8	4.39	1.6e-07	502.265	3	-6.4	FQFTHLSAGDLLR	FQFTHLSAGDLLR	23.2	0.0057	3	33690.5	RH52725p (Fragment)
Q8IGD0	Dak1	12	37.8	4.39	1.6e-07	821.388	2	-4	EGSEFGNLIEDYIR	EGSEFGNLIEDYIR	24.1	0.0075	3	33690.5	RH52725p (Fragment)
Q8IGD0	Dak1	12	37.8	4.39	1.6e-07	510.743	2	-5.2	TDDNLDSLK	TDDNLDSLK	20.3	0.0091	4	33690.5	RH52725p (Fragment)
Q8IGD0	Dak1	12	37.8	4.39	1.6e-07	550.592	3	-5.9	GQSGSGRTDDNLDSLK	GQSGSGRTDDNLDSLK	25.7	0.02	4	33690.5	RH52725p (Fragment)
Q8IGD0	Dak1	12	37.8	4.39	1.6e-07	482.763	2	-7.1	FLIDGFPR	FLIDGFPR	18.3	0.035	4	33690.5	RH52725p (Fragment)
Q8IGD0	Dak1	12	37.8	4.39	1.6e-07	482.763	2	-5.8	FLIDGFPR	FLIDGFPR	18.7	0.044	4	33690.5	RH52725p (Fragment)
Q29QY5		7	38.4	4.39	1.6e-07	739.396	2	-3.7	ISTYNNDSLPIIK	ISTYNNDSLPIIK	44.5	1.6e-07	4	18256.7	IP15841p (Fragment)
Q29QY5		7	38.4	4.39	1.6e-07	739.396	2	-3.7	ISTYNNDSLPIIK	ISTYNNDSLPIIK	49.1	2.3e-06	4	18256.7	IP15841p (Fragment)
Q29QY5		7	38.4	4.39	1.6e-07	630.971	3	-5.1	RIDASPDAEEVFGEVEK	RIDASPDAEEVFGEVEK	38.1	7e-05	4	18256.7	IP15841p (Fragment)
Q29QY5		7	38.4	4.39	1.6e-07	630.971	3	-5.1	RIDASPDAEEVFGEVEK	RIDASPDAEEVFGEVEK	31.4	0.00011	4	18256.7	IP15841p (Fragment)
Q29QY5		7	38.4	4.39	1.6e-07	491.75	2	-5.8	FFEGAGQVK	FFEGAGQVK	30.6	0.00019	3	18256.7	IP15841p (Fragment)
Q29QY5		7	38.4	4.39	1.6e-07	510.743	2	-5.2	TDDNLDSLK	TDDNLDSLK	30.6	0.0013	4	18256.7	IP15841p (Fragment)
Q29QY5		7	38.4	4.39	1.6e-07	482.763	2	-5.9	FLIDGFPR	FLIDGFPR	27.9	0.002	4	18256.7	IP15841p (Fragment)
Q29QY5		7	38.4	4.39	1.6e-07	867.91	2	2.9	IDASPDAEEVFGEVEK	IDASPDAEEVFGEVEK	26.1	0.0043	4	18256.7	IP15841p (Fragment)
Q29QY5		7	38.4	4.39	1.6e-07	510.743	2	-5.2	TDDNLDSLK	TDDNLDSLK	20.3	0.0091	4	18256.7	IP15841p (Fragment)
Q29QY5		7	38.4	4.39	1.6e-07	550.592	3	-5.9	GQSGSGRTDDNLDSLK	GQSGSGRTDDNLDSLK	25.7	0.02	4	18256.7	IP15841p (Fragment)
Q29QY5		7	38.4	4.39	1.6e-07	482.763	2	-7.1	FLIDGFPR	FLIDGFPR	18.3	0.035	4	18256.7	IP15841p (Fragment)
Q29QY5		7	38.4	4.39	1.6e-07	482.763	2	-5.8	FLIDGFPR	FLIDGFPR	18.7	0.044	4	18256.7	IP15841p (Fragment)
P00334	Adh	11	58.2	4.81	2.6e-08	830.963	2	-5	NVIFVAGLGGIGLDTSK	NVIFVAGLGGIGLDTSK	60.8	2.6e-08	2	27761.4	Alcohol dehydrogenase
P00334	Adh	11	58.2	4.81	2.6e-08	693.364	3	-5.5	TVDVLINGAGILDDHQIER	TVDVLINGAGILDDHQIER	46.5	3.4e-07	2	27761.4	Alcohol dehydrogenase
P00334	Adh	11	58.2	4.81	2.6e-08	830.963	2	-5	NVIFVAGLGGIGLDTSK	NVIFVAGLGGIGLDTSK	49.8	1.4e-06	2	27761.4	Alcohol dehydrogenase
P00334	Adh	11	58.2	4.81	2.6e-08	604.335	2	-4.7	AAVVNFTSSLAK	AAVVNFTSSLAK	44.5	6.9e-06	2	27761.4	Alcohol dehydrogenase
P00334	Adh	11	58.2	4.81	2.6e-08	744.406	2	-4.2	LDLGTLEAIQWTK	LDLGTLEAIQWTK	42	7.9e-06	2	27761.4	Alcohol dehydrogenase
P00334	Adh	11	58.2	4.81	2.6e-08	604.335	2	-4.7	AAVVNFTSSLAK	AAVVNFTSSLAK	40.4	2e-05	2	27761.4	Alcohol dehydrogenase
P00334	Adh	11	58.2	4.81	2.6e-08	715.373	3	-4.9	VTVTFYPYDVTVPIAETTK	VTVTFYPYDVTVPIAETTK	35.2	2.1e-05	2	27761.4	Alcohol dehydrogenase
P00334	Adh	11	58.2	4.81	2.6e-08	831.397	2	-18	FNSWLDVEPQVAEK	FNSWLDVEPQVAEK	24.6	3.4e-05	1	27761.4	Alcohol dehydrogenase
P00334	Adh	11	58.2	4.81	2.6e-08	666.012	3	-5.4	LLAHPTQPSLACAENFVK	LLAHPTQPSLAC(Carbamidomethyl)AENFVK	36.5	5.4e-05	2	27761.4	Alcohol dehydrogenase
P00334	Adh	11	58.2	4.81	2.6e-08	666.015	3	-0.66	LLAHPTQPSLACAENFVK	LLAHPTQPSLAC(Carbamidomethyl)AENFVK	25.9	7.2e-05	2	27761.4	Alcohol dehydrogenase
P00334	Adh	11	58.2	4.81	2.6e-08	744.406	2	-4.2	LDLGTLEAIQWTK	LDLGTLEAIQWTK	40.3	9.5e-05	2	27761.4	Alcohol dehydrogenase
P00334	Adh	11	58.2	4.81	2.6e-08	715.373	3	-4.8	VTVTFYPYDVTVPIAETTK	VTVTFYPYDVTVPIAETTK	31	0.00011	2	27761.4	Alcohol dehydrogenase
P00334	Adh	11	58.2	4.81	2.6e-08	678.863	2	-6.2	AIELNQNGAIWK	AIELNQNGAIWK	44	0.0003	2	27761.4	Alcohol dehydrogenase
P00334	Adh	11	58.2	4.81	2.6e-08	584.829	2	-5	IENPAAIAELK	IENPAAIAELK	39	0.00061	2	27761.4	Alcohol dehydrogenase
P00334	Adh	11	58.2	4.81	2.6e-08	584.829	2	-5	IENPAAIAELK	IENPAAIAELK	32.4	0.00072	2	27761.4	Alcohol dehydrogenase
P00334	Adh	11	58.2	4.81	2.6e-08	664.718	3	-4.2	NLVILDRIENPAAIAELK	NLVILDRIENPAAIAELK	27.9	0.0021	2	27761.4	Alcohol dehydrogenase
P00334	Adh	11	58.2	4.81	2.6e-08	664.718	3	-4	NLVILDRIENPAAIAELK	NLVILDRIENPAAIAELK	22.2	0.005	2	27761.4	Alcohol dehydrogenase
P00334	Adh	11	58.2	4.81	2.6e-08	693.362	3	-7.1	TVDVLINGAGILDDHQIER	TVDVLINGAGILDDHQIER	20.6	0.0098	2	27761.4	Alcohol dehydrogenase
P00334	Adh	11	58.2	4.81	2.6e-08	410.748	2	-5.9	TIFAQLK	TIFAQLK	25.7	0.027	2	27761.4	Alcohol dehydrogenase
Q1ECB3		6	44.7	4.81	2.6e-08	830.963	2	-5	NVIFVAGLGGIGLDTSK	NVIFVAGLGGIGLDTSK	60.8	2.6e-08	2	19480.8	Alcohol dehydrogenase
Q1ECB3		6	44.7	4.81	2.6e-08	693.364	3	-5.5	TVDVLINGAGILDDHQIER	TVDVLINGAGILDDHQIER	46.5	3.4e-07	2	19480.8	Alcohol dehydrogenase
Q1ECB3		6	44.7	4.81	2.6e-08	830.963	2	-5	NVIFVAGLGGIGLDTSK	NVIFVAGLGGIGLDTSK	49.8	1.4e-06	2	19480.8	Alcohol dehydrogenase
Q1ECB3		6	44.7	4.81	2.6e-08	715.373	3	-4.9	VTVTFYPYDVTVPIAETTK	VTVTFYPYDVTVPIAETTK	35.2	2.1e-05	2	19480.8	Alcohol dehydrogenase
Q1ECB3		6	44.7	4.81	2.6e-08	715.373	3	-4.8	VTVTFYPYDVTVPIAETTK	VTVTFYPYDVTVPIAETTK	31	0.00011	2	19480.8	Alcohol dehydrogenase
Q1ECB3		6	44.7	4.81	2.6e-08	584.829	2	-5	IENPAAIAELK	IENPAAIAELK	39	0.00061	2	19480.8	Alcohol dehydrogenase
Q1ECB3		6	44.7	4.81	2.6e-08	584.829	2	-5	IENPAAIAELK	IENPAAIAELK	32.4	0.00072	2	19480.8	Alcohol dehydrogenase
Q1ECB3		6	44.7	4.81	2.6e-08	664.718	3	-4.2	NLVILDRIENPAAIAELK	NLVILDRIENPAAIAELK	27.9	0.0021	2	19480.8	Alcohol dehydrogenase
Q1ECB3		6	44.7	4.81	2.6e-08	664.718	3	-4	NLVILDRIENPAAIAELK	NLVILDRIENPAAIAELK	22.2	0.005	2	19480.8	Alcohol dehydrogenase
Q1ECB3		6	44.7	4.81	2.6e-08	693.362	3	-7.1	TVDVLINGAGILDDHQIER	TVDVLINGAGILDDHQIER	20.6	0.0098	2	19480.8	Alcohol dehydrogenase
Q1ECB3		6	44.7	4.81	2.6e-08	410.748	2	-5.9	TIFAQLK	TIFAQLK	25.7	0.027	2	19480.8	Alcohol dehydrogenase
Q29QY4		5	35.9	3.51	6.9e-06	604.335	2	-4.7	AAVVNFTSSLAK	AAVVNFTSSLAK	44.5	6.9e-06	2	23312.1	IP15846p
Q29QY4		5	35.9	3.51	6.9e-06	744.406	2	-4.2	LDLGTLEAIQWTK	LDLGTLEAIQWTK	42	7.9e-06	2	23312.1	IP15846p
Q29QY4		5	35.9	3.51	6.9e-06	604.335	2	-4.7	AAVVNFTSSLAK	AAVVNFTSSLAK	40.4	2e-05	2	23312.1	IP15846p
Q29QY4		5	35.9	3.51	6.9e-06	772.059	3	-4.3	TTLVHTFNSWLDVEPQVAEK	TTLVHTFNSWLDVEPQVAEK	37.4	3.6e-05	1	23312.1	IP15846p
Q29QY4		5	35.9	3.51	6.9e-06	666.012	3	-5.4	LLAHPTQPSLACAENFVK	LLAHPTQPSLAC(Carbamidomethyl)AENFVK	36.5	5.4e-05	2	23312.1	IP15846p
Q29QY4		5	35.9	3.51	6.9e-06	666.015	3	-0.66	LLAHPTQPSLACAENFVK	LLAHPTQPSLAC(Carbamidomethyl)AENFVK	25.9	7.2e-05	2	23312.1	IP15846p
Q29QY4		5	35.9	3.51	6.9e-06	744.406	2	-4.2	LDLGTLEAIQWTK	LDLGTLEAIQWTK	40.3	9.5e-05	2	23312.1	IP15846p
Q29QY4		5	35.9	3.51	6.9e-06	678.863	2	-6.2	AIELNQNGAIWK	AIELNQNGAIWK	44	0.0003	2	23312.1	IP15846p
Q29QY4		5	35.9	3.51	6.9e-06	772.059	3	-3.7	TTLVHTFNSWLDVEPQVAEK	TTLVHTFNSWLDVEPQVAEK	16.5	0.00034	1	23312.1	IP15846p
Q9U1K3	glob1	12	55.6	4.1	5.5e-07	650.328	2	-4.1	DVPLEELSGNAR	DVPLEELSGNAR	51.8	5.5e-07	2	17102.5	Globin
Q9U1K3	glob1	12	55.6	4.1	5.5e-07	888.465	3	-1.5	KTWEIPVATPTDSGAAILTQFFNR	KTWEIPVATPTDSGAAILTQFFNR	50.5	1.1e-06	3	17102.5	Globin
Q9U1K3	glob1	12	55.6	4.1	5.5e-07	673.849	2	-5.2	MNSDEVQLIKK	Acetyl-MNSDEVQLIKK	43.9	8.4e-06	3	17102.5	Globin
Q9U1K3	glob1	12	55.6	4.1	5.5e-07	681.848	2	-3.5	MNSDEVQLIKK	Acetyl-M(Oxidation)NSDEVQLIKK	43.5	1e-05	3	17102.5	Globin
Q9U1K3	glob1	12	55.6	4.1	5.5e-07	617.8	2	-4.5	MNSDEVQLIK	Acetyl-M(Oxidation)NSDEVQLIK	46.2	2.8e-05	3	17102.5	Globin
Q9U1K3	glob1	12	55.6	4.1	5.5e-07	439.92	3	-8.9	LVDHVYAIIFK	LVDHVYAIIFK	28.1	4.9e-05	1	17102.5	Globin
Q9U1K3	glob1	12	55.6	4.1	5.5e-07	650.328	2	-4.1	DVPLEELSGNAR	DVPLEELSGNAR	28.9	6.1e-05	2	17102.5	Globin
Q9U1K3	glob1	12	55.6	4.1	5.5e-07	609.803	2	-3.9	MNSDEVQLIK	Acetyl-MNSDEVQLIK	27.8	8.6e-05	3	17102.5	Globin
Q9U1K3	glob1	12	55.6	4.1	5.5e-07	681.848	2	-3.5	MNSDEVQLIKK	Acetyl-M(Oxidation)NSDEVQLIKK	26.4	0.0007	3	17102.5	Globin
Q9U1K3	glob1	12	55.6	4.1	5.5e-07	459.709	2	-6.7	AIDDDGNAK	AIDDDGNAK	33.9	0.0007	2	17102.5	Globin
Q9U1K3	glob1	12	55.6	4.1	5.5e-07	461.243	3	-8.2	FPSNLEKFPFR	FPSNLEKFPFR	21.9	0.003	3	17102.5	Globin
Q9U1K3	glob1	12	55.6	4.1	5.5e-07	461.243	3	-8.2	FPSNLEKFPFR	FPSNLEKFPFR	23.6	0.0032	3	17102.5	Globin
Q9U1K3	glob1	12	55.6	4.1	5.5e-07	417.72	2	-4.2	FPSNLEK	FPSNLEK	33.9	0.0066	3	17102.5	Globin
Q9U1K3	glob1	12	55.6	4.1	5.5e-07	446.77	2	-4.3	IAVSHIPR	IAVSHIPR	26.4	0.0068	2	17102.5	Globin
Q9U1K3	glob1	12	55.6	4.1	5.5e-07	417.719	2	-5.2	FPSNLEK	FPSNLEK	28.6	0.015	3	17102.5	Globin
Q9U1K3	glob1	12	55.6	4.1	5.5e-07	417.719	2	-6.8	FPSNLEK	FPSNLEK	20.1	0.015	3	17102.5	Globin
Q9U1K3	glob1	12	55.6	4.1	5.5e-07	446.77	2	-4.3	IAVSHIPR	IAVSHIPR	22.9	0.018	2	17102.5	Globin
Q9U1K3	glob1	12	55.6	4.1	5.5e-07	417.718	2	-7.7	FPSNLEK	FPSNLEK	25.1	0.018	3	17102.5	Globin
Q9U1K3	glob1	12	55.6	4.1	5.5e-07	616.318	3	-3.2	FPFRDVPLEELSGNAR	FPFRDVPLEELSGNAR	27.6	0.037	2	17102.5	Globin
Q9VF15	glob1	12	55.6	4.1	5.5e-07	650.328	2	-4.1	DVPLEELSGNAR	DVPLEELSGNAR	51.8	5.5e-07	2	17088.5	Globin 1, isoform A
Q9VF15	glob1	12	55.6	4.1	5.5e-07	888.465	3	-1.5	KTWEIPVATPTDSGAAILTQFFNR	KTWEIPVATPTDSGAAILTQFFNR	50.5	1.1e-06	3	17088.5	Globin 1, isoform A
Q9VF15	glob1	12	55.6	4.1	5.5e-07	673.849	2	-5.2	MNSDEVQLIKK	Acetyl-MNSDEVQLIKK	43.9	8.4e-06	3	17088.5	Globin 1, isoform A
Q9VF15	glob1	12	55.6	4.1	5.5e-07	681.848	2	-3.5	MNSDEVQLIKK	Acetyl-M(Oxidation)NSDEVQLIKK	43.5	1e-05	3	17088.5	Globin 1, isoform A
Q9VF15	glob1	12	55.6	4.1	5.5e-07	617.8	2	-4.5	MNSDEVQLIK	Acetyl-M(Oxidation)NSDEVQLIK	46.2	2.8e-05	3	17088.5	Globin 1, isoform A
Q9VF15	glob1	12	55.6	4.1	5.5e-07	650.328	2	-4.1	DVPLEELSGNAR	DVPLEELSGNAR	28.9	6.1e-05	2	17088.5	Globin 1, isoform A
Q9VF15	glob1	12	55.6	4.1	5.5e-07	609.803	2	-3.9	MNSDEVQLIK	Acetyl-MNSDEVQLIK	27.8	8.6e-05	3	17088.5	Globin 1, isoform A
Q9VF15	glob1	12	55.6	4.1	5.5e-07	681.848	2	-3.5	MNSDEVQLIKK	Acetyl-M(Oxidation)NSDEVQLIKK	26.4	0.0007	3	17088.5	Globin 1, isoform A
Q9VF15	glob1	12	55.6	4.1	5.5e-07	459.709	2	-6.7	AIDDDGNAK	AIDDDGNAK	33.9	0.0007	2	17088.5	Globin 1, isoform A
Q9VF15	glob1	12	55.6	4.1	5.5e-07	461.243	3	-8.2	FPSNLEKFPFR	FPSNLEKFPFR	21.9	0.003	3	17088.5	Globin 1, isoform A
Q9VF15	glob1	12	55.6	4.1	5.5e-07	461.243	3	-8.2	FPSNLEKFPFR	FPSNLEKFPFR	23.6	0.0032	3	17088.5	Globin 1, isoform A
Q9VF15	glob1	12	55.6	4.1	5.5e-07	417.72	2	-4.2	FPSNLEK	FPSNLEK	33.9	0.0066	3	17088.5	Globin 1, isoform A
Q9VF15	glob1	12	55.6	4.1	5.5e-07	446.77	2	-4.3	IAVSHIPR	IAVSHIPR	26.4	0.0068	2	17088.5	Globin 1, isoform A
Q9VF15	glob1	12	55.6	4.1	5.5e-07	417.719	2	-5.2	FPSNLEK	FPSNLEK	28.6	0.015	3	17088.5	Globin 1, isoform A
Q9VF15	glob1	12	55.6	4.1	5.5e-07	417.719	2	-6.8	FPSNLEK	FPSNLEK	20.1	0.015	3	17088.5	Globin 1, isoform A
Q9VF15	glob1	12	55.6	4.1	5.5e-07	446.77	2	-4.3	IAVSHIPR	IAVSHIPR	22.9	0.018	2	17088.5	Globin 1, isoform A
Q9VF15	glob1	12	55.6	4.1	5.5e-07	417.718	2	-7.7	FPSNLEK	FPSNLEK	25.1	0.018	3	17088.5	Globin 1, isoform A
Q9VF15	glob1	12	55.6	4.1	5.5e-07	616.318	3	-3.2	FPFRDVPLEELSGNAR	FPFRDVPLEELSGNAR	27.6	0.037	2	17088.5	Globin 1, isoform A
Q9VF15	glob1	12	55.6	4.1	5.5e-07	435.25	3	-3.1	LVDHVYGIIFK	LVDHVYGIIFK	19.9	0.042	1	17088.5	Globin 1, isoform A
Q8T0T2	glob1	7	67.2	3.95	1.1e-06	888.465	3	-1.5	KTWEIPVATPTDSGAAILTQFFNR	KTWEIPVATPTDSGAAILTQFFNR	50.5	1.1e-06	3	7578.7	GH09296p
Q8T0T2	glob1	7	67.2	3.95	1.1e-06	673.849	2	-5.2	MNSDEVQLIKK	Acetyl-MNSDEVQLIKK	43.9	8.4e-06	3	7578.7	GH09296p
Q8T0T2	glob1	7	67.2	3.95	1.1e-06	681.848	2	-3.5	MNSDEVQLIKK	Acetyl-M(Oxidation)NSDEVQLIKK	43.5	1e-05	3	7578.7	GH09296p
Q8T0T2	glob1	7	67.2	3.95	1.1e-06	617.8	2	-4.5	MNSDEVQLIK	Acetyl-M(Oxidation)NSDEVQLIK	46.2	2.8e-05	3	7578.7	GH09296p
Q8T0T2	glob1	7	67.2	3.95	1.1e-06	609.803	2	-3.9	MNSDEVQLIK	Acetyl-MNSDEVQLIK	27.8	8.6e-05	3	7578.7	GH09296p
Q8T0T2	glob1	7	67.2	3.95	1.1e-06	681.848	2	-3.5	MNSDEVQLIKK	Acetyl-M(Oxidation)NSDEVQLIKK	26.4	0.0007	3	7578.7	GH09296p
Q8T0T2	glob1	7	67.2	3.95	1.1e-06	461.243	3	-8.2	FPSNLEKFPFR	FPSNLEKFPFR	21.9	0.003	3	7578.7	GH09296p
Q8T0T2	glob1	7	67.2	3.95	1.1e-06	461.243	3	-8.2	FPSNLEKFPFR	FPSNLEKFPFR	23.6	0.0032	3	7578.7	GH09296p
Q8T0T2	glob1	7	67.2	3.95	1.1e-06	417.72	2	-4.2	FPSNLEK	FPSNLEK	33.9	0.0066	3	7578.7	GH09296p
Q8T0T2	glob1	7	67.2	3.95	1.1e-06	417.719	2	-5.2	FPSNLEK	FPSNLEK	28.6	0.015	3	7578.7	GH09296p
Q8T0T2	glob1	7	67.2	3.95	1.1e-06	417.719	2	-6.8	FPSNLEK	FPSNLEK	20.1	0.015	3	7578.7	GH09296p
Q8T0T2	glob1	7	67.2	3.95	1.1e-06	417.718	2	-7.7	FPSNLEK	FPSNLEK	25.1	0.018	3	7578.7	GH09296p
Q8IGA2	fabp	11	52.8	4.59	6.7e-08	740.35	2	-2.6	LGVEFDEETLDGR	LGVEFDEETLDGR	60.1	6.7e-08	4	15837.2	SD12036p (Fragment)
Q8IGA2	fabp	11	52.8	4.59	6.7e-08	740.35	2	-2.6	LGVEFDEETLDGR	LGVEFDEETLDGR	44.8	5.5e-07	4	15837.2	SD12036p (Fragment)
Q8IGA2	fabp	11	52.8	4.59	6.7e-08	740.35	2	-1.9	LGVEFDEETLDGR	LGVEFDEETLDGR	36.8	8e-07	4	15837.2	SD12036p (Fragment)
Q8IGA2	fabp	11	52.8	4.59	6.7e-08	740.351	2	-1.7	LGVEFDEETLDGR	LGVEFDEETLDGR	35.5	1.6e-06	4	15837.2	SD12036p (Fragment)
Q8IGA2	fabp	11	52.8	4.59	6.7e-08	696.337	3	-6.4	SENFDEYMKELGVGLVTR	SENFDEYMKELGVGLVTR	38.4	2.5e-06	3	15837.2	SD12036p (Fragment)
Q8IGA2	fabp	11	52.8	4.59	6.7e-08	740.35	2	-2.6	LGVEFDEETLDGR	LGVEFDEETLDGR	35.4	2.8e-06	4	15837.2	SD12036p (Fragment)
Q8IGA2	fabp	11	52.8	4.59	6.7e-08	589.734	2	-5.3	SENFDEYMK	SENFDEYM(Oxidation)K	37.9	6.5e-06	3	15837.2	SD12036p (Fragment)
Q8IGA2	fabp	11	52.8	4.59	6.7e-08	636.668	3	-2.6	EFTDNELITTLTIGNVK	EFTDNELITTLTIGNVK	43.8	1.3e-05	3	15837.2	SD12036p (Fragment)
Q8IGA2	fabp	11	52.8	4.59	6.7e-08	701.67	3	-4.7	SENFDEYMKELGVGLVTR	SENFDEYM(Oxidation)KELGVGLVTR	41.8	1.4e-05	3	15837.2	SD12036p (Fragment)
Q8IGA2	fabp	11	52.8	4.59	6.7e-08	636.668	3	-2.7	EFTDNELITTLTIGNVK	EFTDNELITTLTIGNVK	41.6	2e-05	3	15837.2	SD12036p (Fragment)
Q8IGA2	fabp	11	52.8	4.59	6.7e-08	581.738	2	-3.4	SENFDEYMK	SENFDEYMK	34.3	4.8e-05	3	15837.2	SD12036p (Fragment)
Q8IGA2	fabp	11	52.8	4.59	6.7e-08	589.734	2	-5.3	SENFDEYMK	SENFDEYM(Oxidation)K	26.4	7.1e-05	3	15837.2	SD12036p (Fragment)
Q8IGA2	fabp	11	52.8	4.59	6.7e-08	954.5	2	-1.5	EFTDNELITTLTIGNVK	EFTDNELITTLTIGNVK	47.3	0.00012	3	15837.2	SD12036p (Fragment)
Q8IGA2	fabp	11	52.8	4.59	6.7e-08	636.669	3	-2.5	EFTDNELITTLTIGNVK	EFTDNELITTLTIGNVK	29.6	0.00018	3	15837.2	SD12036p (Fragment)
Q8IGA2	fabp	11	52.8	4.59	6.7e-08	563.31	3	-4.2	SIITLDGNKLTQEQK	SIITLDGNKLTQEQK	36.1	0.00023	4	15837.2	SD12036p (Fragment)
Q8IGA2	fabp	11	52.8	4.59	6.7e-08	493.783	2	-5.1	GDKPTTIVR	GDKPTTIVR	34.9	0.0005	4	15837.2	SD12036p (Fragment)
Q8IGA2	fabp	11	52.8	4.59	6.7e-08	493.783	2	-4.7	GDKPTTIVR	GDKPTTIVR	26.1	0.00062	4	15837.2	SD12036p (Fragment)
Q8IGA2	fabp	11	52.8	4.59	6.7e-08	512.226	3	-6.3	LDKSENFDEYMK	LDKSENFDEYM(Oxidation)K	23.1	0.00076	3	15837.2	SD12036p (Fragment)
Q8IGA2	fabp	11	52.8	4.59	6.7e-08	472.281	2	-3.1	ELGVGLVTR	ELGVGLVTR	39.6	0.0013	3	15837.2	SD12036p (Fragment)
Q8IGA2	fabp	11	52.8	4.59	6.7e-08	480.77	2	-4.3	SIITLDGNK	SIITLDGNK	35.5	0.019	4	15837.2	SD12036p (Fragment)
Q8IGA2	fabp	11	52.8	4.59	6.7e-08	472.281	2	-3.1	ELGVGLVTR	ELGVGLVTR	21.4	0.025	3	15837.2	SD12036p (Fragment)
Q8IGA2	fabp	11	52.8	4.59	6.7e-08	480.77	2	-4.3	SIITLDGNK	SIITLDGNK	33	0.029	4	15837.2	SD12036p (Fragment)
Q9VGM2	fabp	11	57.7	4.59	6.7e-08	740.35	2	-2.6	LGVEFDEETLDGR	LGVEFDEETLDGR	60.1	6.7e-08	4	14502.7	CG6783, isoform B
Q9VGM2	fabp	11	57.7	4.59	6.7e-08	740.35	2	-2.6	LGVEFDEETLDGR	LGVEFDEETLDGR	44.8	5.5e-07	4	14502.7	CG6783, isoform B
Q9VGM2	fabp	11	57.7	4.59	6.7e-08	740.35	2	-1.9	LGVEFDEETLDGR	LGVEFDEETLDGR	36.8	8e-07	4	14502.7	CG6783, isoform B
Q9VGM2	fabp	11	57.7	4.59	6.7e-08	740.351	2	-1.7	LGVEFDEETLDGR	LGVEFDEETLDGR	35.5	1.6e-06	4	14502.7	CG6783, isoform B
Q9VGM2	fabp	11	57.7	4.59	6.7e-08	696.337	3	-6.4	SENFDEYMKELGVGLVTR	SENFDEYMKELGVGLVTR	38.4	2.5e-06	3	14502.7	CG6783, isoform B
Q9VGM2	fabp	11	57.7	4.59	6.7e-08	740.35	2	-2.6	LGVEFDEETLDGR	LGVEFDEETLDGR	35.4	2.8e-06	4	14502.7	CG6783, isoform B
Q9VGM2	fabp	11	57.7	4.59	6.7e-08	589.734	2	-5.3	SENFDEYMK	SENFDEYM(Oxidation)K	37.9	6.5e-06	3	14502.7	CG6783, isoform B
Q9VGM2	fabp	11	57.7	4.59	6.7e-08	636.668	3	-2.6	EFTDNELITTLTIGNVK	EFTDNELITTLTIGNVK	43.8	1.3e-05	3	14502.7	CG6783, isoform B
Q9VGM2	fabp	11	57.7	4.59	6.7e-08	701.67	3	-4.7	SENFDEYMKELGVGLVTR	SENFDEYM(Oxidation)KELGVGLVTR	41.8	1.4e-05	3	14502.7	CG6783, isoform B
Q9VGM2	fabp	11	57.7	4.59	6.7e-08	636.668	3	-2.7	EFTDNELITTLTIGNVK	EFTDNELITTLTIGNVK	41.6	2e-05	3	14502.7	CG6783, isoform B
Q9VGM2	fabp	11	57.7	4.59	6.7e-08	581.738	2	-3.4	SENFDEYMK	SENFDEYMK	34.3	4.8e-05	3	14502.7	CG6783, isoform B
Q9VGM2	fabp	11	57.7	4.59	6.7e-08	589.734	2	-5.3	SENFDEYMK	SENFDEYM(Oxidation)K	26.4	7.1e-05	3	14502.7	CG6783, isoform B
Q9VGM2	fabp	11	57.7	4.59	6.7e-08	954.5	2	-1.5	EFTDNELITTLTIGNVK	EFTDNELITTLTIGNVK	47.3	0.00012	3	14502.7	CG6783, isoform B
Q9VGM2	fabp	11	57.7	4.59	6.7e-08	636.669	3	-2.5	EFTDNELITTLTIGNVK	EFTDNELITTLTIGNVK	29.6	0.00018	3	14502.7	CG6783, isoform B
Q9VGM2	fabp	11	57.7	4.59	6.7e-08	563.31	3	-4.2	SIITLDGNKLTQEQK	SIITLDGNKLTQEQK	36.1	0.00023	4	14502.7	CG6783, isoform B
Q9VGM2	fabp	11	57.7	4.59	6.7e-08	493.783	2	-5.1	GDKPTTIVR	GDKPTTIVR	34.9	0.0005	4	14502.7	CG6783, isoform B
Q9VGM2	fabp	11	57.7	4.59	6.7e-08	493.783	2	-4.7	GDKPTTIVR	GDKPTTIVR	26.1	0.00062	4	14502.7	CG6783, isoform B
Q9VGM2	fabp	11	57.7	4.59	6.7e-08	512.226	3	-6.3	LDKSENFDEYMK	LDKSENFDEYM(Oxidation)K	23.1	0.00076	3	14502.7	CG6783, isoform B
Q9VGM2	fabp	11	57.7	4.59	6.7e-08	472.281	2	-3.1	ELGVGLVTR	ELGVGLVTR	39.6	0.0013	3	14502.7	CG6783, isoform B
Q9VGM2	fabp	11	57.7	4.59	6.7e-08	480.77	2	-4.3	SIITLDGNK	SIITLDGNK	35.5	0.019	4	14502.7	CG6783, isoform B
Q9VGM2	fabp	11	57.7	4.59	6.7e-08	472.281	2	-3.1	ELGVGLVTR	ELGVGLVTR	21.4	0.025	3	14502.7	CG6783, isoform B
Q9VGM2	fabp	11	57.7	4.59	6.7e-08	480.77	2	-4.3	SIITLDGNK	SIITLDGNK	33	0.029	4	14502.7	CG6783, isoform B
Q8INK3	fabp	10	36.9	4.59	6.7e-08	740.35	2	-2.6	LGVEFDEETLDGR	LGVEFDEETLDGR	60.1	6.7e-08	4	17137.5	CG6783, isoform C
Q8INK3	fabp	10	36.9	4.59	6.7e-08	740.35	2	-2.6	LGVEFDEETLDGR	LGVEFDEETLDGR	44.8	5.5e-07	4	17137.5	CG6783, isoform C
Q8INK3	fabp	10	36.9	4.59	6.7e-08	740.35	2	-1.9	LGVEFDEETLDGR	LGVEFDEETLDGR	36.8	8e-07	4	17137.5	CG6783, isoform C
Q8INK3	fabp	10	36.9	4.59	6.7e-08	740.351	2	-1.7	LGVEFDEETLDGR	LGVEFDEETLDGR	35.5	1.6e-06	4	17137.5	CG6783, isoform C
Q8INK3	fabp	10	36.9	4.59	6.7e-08	696.337	3	-6.4	SENFDEYMKELGVGLVTR	SENFDEYMKELGVGLVTR	38.4	2.5e-06	3	17137.5	CG6783, isoform C
Q8INK3	fabp	10	36.9	4.59	6.7e-08	740.35	2	-2.6	LGVEFDEETLDGR	LGVEFDEETLDGR	35.4	2.8e-06	4	17137.5	CG6783, isoform C
Q8INK3	fabp	10	36.9	4.59	6.7e-08	589.734	2	-5.3	SENFDEYMK	SENFDEYM(Oxidation)K	37.9	6.5e-06	3	17137.5	CG6783, isoform C
Q8INK3	fabp	10	36.9	4.59	6.7e-08	701.67	3	-4.7	SENFDEYMKELGVGLVTR	SENFDEYM(Oxidation)KELGVGLVTR	41.8	1.4e-05	3	17137.5	CG6783, isoform C
Q8INK3	fabp	10	36.9	4.59	6.7e-08	581.738	2	-3.4	SENFDEYMK	SENFDEYMK	34.3	4.8e-05	3	17137.5	CG6783, isoform C
Q8INK3	fabp	10	36.9	4.59	6.7e-08	589.734	2	-5.3	SENFDEYMK	SENFDEYM(Oxidation)K	26.4	7.1e-05	3	17137.5	CG6783, isoform C
Q8INK3	fabp	10	36.9	4.59	6.7e-08	563.31	3	-4.2	SIITLDGNKLTQEQK	SIITLDGNKLTQEQK	36.1	0.00023	4	17137.5	CG6783, isoform C
Q8INK3	fabp	10	36.9	4.59	6.7e-08	493.783	2	-5.1	GDKPTTIVR	GDKPTTIVR	34.9	0.0005	4	17137.5	CG6783, isoform C
Q8INK3	fabp	10	36.9	4.59	6.7e-08	493.783	2	-4.7	GDKPTTIVR	GDKPTTIVR	26.1	0.00062	4	17137.5	CG6783, isoform C
Q8INK3	fabp	10	36.9	4.59	6.7e-08	512.226	3	-6.3	LDKSENFDEYMK	LDKSENFDEYM(Oxidation)K	23.1	0.00076	3	17137.5	CG6783, isoform C
Q8INK3	fabp	10	36.9	4.59	6.7e-08	472.281	2	-3.1	ELGVGLVTR	ELGVGLVTR	39.6	0.0013	3	17137.5	CG6783, isoform C
Q8INK3	fabp	10	36.9	4.59	6.7e-08	480.77	2	-4.3	SIITLDGNK	SIITLDGNK	35.5	0.019	4	17137.5	CG6783, isoform C
Q8INK3	fabp	10	36.9	4.59	6.7e-08	472.281	2	-3.1	ELGVGLVTR	ELGVGLVTR	21.4	0.025	3	17137.5	CG6783, isoform C
Q8INK3	fabp	10	36.9	4.59	6.7e-08	480.77	2	-4.3	SIITLDGNK	SIITLDGNK	33	0.029	4	17137.5	CG6783, isoform C
Q8INK2	fabp	5	46.2	4.59	6.7e-08	740.35	2	-2.6	LGVEFDEETLDGR	LGVEFDEETLDGR	60.1	6.7e-08	4	12817.7	CG6783, isoform A
Q8INK2	fabp	5	46.2	4.59	6.7e-08	740.35	2	-2.6	LGVEFDEETLDGR	LGVEFDEETLDGR	44.8	5.5e-07	4	12817.7	CG6783, isoform A
Q8INK2	fabp	5	46.2	4.59	6.7e-08	740.35	2	-1.9	LGVEFDEETLDGR	LGVEFDEETLDGR	36.8	8e-07	4	12817.7	CG6783, isoform A
Q8INK2	fabp	5	46.2	4.59	6.7e-08	740.351	2	-1.7	LGVEFDEETLDGR	LGVEFDEETLDGR	35.5	1.6e-06	4	12817.7	CG6783, isoform A
Q8INK2	fabp	5	46.2	4.59	6.7e-08	740.35	2	-2.6	LGVEFDEETLDGR	LGVEFDEETLDGR	35.4	2.8e-06	4	12817.7	CG6783, isoform A
Q8INK2	fabp	5	46.2	4.59	6.7e-08	636.668	3	-2.6	EFTDNELITTLTIGNVK	EFTDNELITTLTIGNVK	43.8	1.3e-05	3	12817.7	CG6783, isoform A
Q8INK2	fabp	5	46.2	4.59	6.7e-08	636.668	3	-2.7	EFTDNELITTLTIGNVK	EFTDNELITTLTIGNVK	41.6	2e-05	3	12817.7	CG6783, isoform A
Q8INK2	fabp	5	46.2	4.59	6.7e-08	954.5	2	-1.5	EFTDNELITTLTIGNVK	EFTDNELITTLTIGNVK	47.3	0.00012	3	12817.7	CG6783, isoform A
Q8INK2	fabp	5	46.2	4.59	6.7e-08	636.669	3	-2.5	EFTDNELITTLTIGNVK	EFTDNELITTLTIGNVK	29.6	0.00018	3	12817.7	CG6783, isoform A
Q8INK2	fabp	5	46.2	4.59	6.7e-08	563.31	3	-4.2	SIITLDGNKLTQEQK	SIITLDGNKLTQEQK	36.1	0.00023	4	12817.7	CG6783, isoform A
Q8INK2	fabp	5	46.2	4.59	6.7e-08	493.783	2	-5.1	GDKPTTIVR	GDKPTTIVR	34.9	0.0005	4	12817.7	CG6783, isoform A
Q8INK2	fabp	5	46.2	4.59	6.7e-08	493.783	2	-4.7	GDKPTTIVR	GDKPTTIVR	26.1	0.00062	4	12817.7	CG6783, isoform A
Q8INK2	fabp	5	46.2	4.59	6.7e-08	480.77	2	-4.3	SIITLDGNK	SIITLDGNK	35.5	0.019	4	12817.7	CG6783, isoform A
Q8INK2	fabp	5	46.2	4.59	6.7e-08	480.77	2	-4.3	SIITLDGNK	SIITLDGNK	33	0.029	4	12817.7	CG6783, isoform A
P61851	Sod	10	73.2	4.29	2.5e-07	806.893	2	-4.2	GTVFFEQESSGTPVK	GTVFFEQESSGTPVK	57.8	2.5e-07	1	15698.7	Superoxide dismutase [Cu-Zn]
P61851	Sod	10	73.2	4.29	2.5e-07	806.893	2	-4.2	GTVFFEQESSGTPVK	GTVFFEQESSGTPVK	51.6	2.7e-07	1	15698.7	Superoxide dismutase [Cu-Zn]
P61851	Sod	10	73.2	4.29	2.5e-07	683.337	3	-4.5	TVVVHADADDLGQGGHELSK	TVVVHADADDLGQGGHELSK	48.5	3.4e-07	1	15698.7	Superoxide dismutase [Cu-Zn]
P61851	Sod	10	73.2	4.29	2.5e-07	599.951	3	-2.5	HLGDLGNIEATGDCPTK	HLGDLGNIEATGDC(Carbamidomethyl)PTK	42.5	3.9e-07	1	15698.7	Superoxide dismutase [Cu-Zn]
P61851	Sod	10	73.2	4.29	2.5e-07	599.951	3	-2.5	HLGDLGNIEATGDCPTK	HLGDLGNIEATGDC(Carbamidomethyl)PTK	35.5	1e-06	1	15698.7	Superoxide dismutase [Cu-Zn]
P61851	Sod	10	73.2	4.29	2.5e-07	852.414	3	-4.9	HLGDLGNIEATGDCPTKVNITDSK	HLGDLGNIEATGDC(Carbamidomethyl)PTKVNITDSK	39.7	1.1e-06	1	15698.7	Superoxide dismutase [Cu-Zn]
P61851	Sod	10	73.2	4.29	2.5e-07	512.753	4	-6.1	TVVVHADADDLGQGGHELSK	TVVVHADADDLGQGGHELSK	37.8	1.8e-06	1	15698.7	Superoxide dismutase [Cu-Zn]
P61851	Sod	10	73.2	4.29	2.5e-07	562.258	2	-3.9	EHGAPVDENR	EHGAPVDENR	43.7	2.9e-06	1	15698.7	Superoxide dismutase [Cu-Zn]
P61851	Sod	10	73.2	4.29	2.5e-07	562.258	2	-3.3	EHGAPVDENR	EHGAPVDENR	37	1.3e-05	1	15698.7	Superoxide dismutase [Cu-Zn]
P61851	Sod	10	73.2	4.29	2.5e-07	639.562	4	-6.2	HLGDLGNIEATGDCPTKVNITDSK	HLGDLGNIEATGDC(Carbamidomethyl)PTKVNITDSK	38.5	1.5e-05	1	15698.7	Superoxide dismutase [Cu-Zn]
P61851	Sod	10	73.2	4.29	2.5e-07	631.855	2	-5.4	ITLFGADSIIGR	ITLFGADSIIGR	37.2	7.9e-05	1	15698.7	Superoxide dismutase [Cu-Zn]
P61851	Sod	10	73.2	4.29	2.5e-07	631.855	2	-5.4	ITLFGADSIIGR	ITLFGADSIIGR	45.1	0.00011	1	15698.7	Superoxide dismutase [Cu-Zn]
P61851	Sod	10	73.2	4.29	2.5e-07	631.855	2	-5.4	ITLFGADSIIGR	ITLFGADSIIGR	59.2	0.00016	1	15698.7	Superoxide dismutase [Cu-Zn]
P61851	Sod	10	73.2	4.29	2.5e-07	512.753	4	-6.1	TVVVHADADDLGQGGHELSK	TVVVHADADDLGQGGHELSK	26.1	0.00017	1	15698.7	Superoxide dismutase [Cu-Zn]
P61851	Sod	10	73.2	4.29	2.5e-07	543.818	2	-4.4	IGCGVIGIAKV	IGC(Carbamidomethyl)GVIGIAKV	43.4	0.00021	1	15698.7	Superoxide dismutase [Cu-Zn]
P61851	Sod	10	73.2	4.29	2.5e-07	631.856	2	-4.4	ITLFGADSIIGR	ITLFGADSIIGR	30.9	0.00028	1	15698.7	Superoxide dismutase [Cu-Zn]
P61851	Sod	10	73.2	4.29	2.5e-07	512.753	4	-6.1	TVVVHADADDLGQGGHELSK	TVVVHADADDLGQGGHELSK	30.1	0.00035	1	15698.7	Superoxide dismutase [Cu-Zn]
P61851	Sod	10	73.2	4.29	2.5e-07	523.766	2	-5.1	AVCVINGDAK	AVC(Carbamidomethyl)VINGDAK	40.7	0.00096	1	15698.7	Superoxide dismutase [Cu-Zn]
P61851	Sod	10	73.2	4.29	2.5e-07	543.818	2	-4.4	IGCGVIGIAKV	IGC(Carbamidomethyl)GVIGIAKV	36.6	0.0011	1	15698.7	Superoxide dismutase [Cu-Zn]
P61851	Sod	10	73.2	4.29	2.5e-07	806.87	2	-33	GTVFFEQESSGTPVK	GTVFFEQESSGTPVK	24.8	0.0015	1	15698.7	Superoxide dismutase [Cu-Zn]
P61851	Sod	10	73.2	4.29	2.5e-07	631.856	2	-4.7	ITLFGADSIIGR	ITLFGADSIIGR	25.7	0.0023	1	15698.7	Superoxide dismutase [Cu-Zn]
P61851	Sod	10	73.2	4.29	2.5e-07	510.26	2	-5.4	VSGEVCGLAK	VSGEVC(Carbamidomethyl)GLAK	39.2	0.0023	1	15698.7	Superoxide dismutase [Cu-Zn]
P61851	Sod	10	73.2	4.29	2.5e-07	494.284	2	-4.3	IGCGVIGIAK	IGC(Carbamidomethyl)GVIGIAK	25.2	0.0062	1	15698.7	Superoxide dismutase [Cu-Zn]
P61851	Sod	10	73.2	4.29	2.5e-07	523.766	2	-5.1	AVCVINGDAK	AVC(Carbamidomethyl)VINGDAK	32.2	0.009	1	15698.7	Superoxide dismutase [Cu-Zn]
P61851	Sod	10	73.2	4.29	2.5e-07	494.283	2	-6.2	IGCGVIGIAK	IGC(Carbamidomethyl)GVIGIAK	38.9	0.011	1	15698.7	Superoxide dismutase [Cu-Zn]
P61851	Sod	10	73.2	4.29	2.5e-07	510.26	2	-5.4	VSGEVCGLAK	VSGEVC(Carbamidomethyl)GLAK	21.4	0.014	1	15698.7	Superoxide dismutase [Cu-Zn]
Q86NS7	CG12013	12	34.5	4.06	6.6e-07	688.344	2	-3.1	VDVNGDNAAPLYK	VDVNGDNAAPLYK	48.1	6.6e-07	4	26286.5	Glutathione peroxidase
Q86NS7	CG12013	12	34.5	4.06	6.6e-07	688.344	2	-3.1	VDVNGDNAAPLYK	VDVNGDNAAPLYK	52.6	1.2e-06	4	26286.5	Glutathione peroxidase
Q86NS7	CG12013	12	34.5	4.06	6.6e-07	669.813	2	-5	YAPTTDPMDIAK	YAPTTDPM(Oxidation)DIAK	45.6	2e-06	4	26286.5	Glutathione peroxidase
Q86NS7	CG12013	12	34.5	4.06	6.6e-07	669.812	2	-5.3	YAPTTDPMDIAK	YAPTTDPM(Oxidation)DIAK	43.8	3.7e-06	4	26286.5	Glutathione peroxidase
Q86NS7	CG12013	12	34.5	4.06	6.6e-07	669.808	2	-12	YAPTTDPMDIAK	YAPTTDPM(Oxidation)DIAK	26.4	4.6e-05	4	26286.5	Glutathione peroxidase
Q86NS7	CG12013	12	34.5	4.06	6.6e-07	661.815	2	-5.1	YAPTTDPMDIAK	YAPTTDPMDIAK	43.5	4.7e-05	4	26286.5	Glutathione peroxidase
Q86NS7	CG12013	12	34.5	4.06	6.6e-07	603.294	3	-5.7	YAPTTDPMDIAKDIEK	YAPTTDPMDIAKDIEK	33	7e-05	4	26286.5	Glutathione peroxidase
Q86NS7	CG12013	12	34.5	4.06	6.6e-07	521.334	2	-6.1	VVLVVNIASK	VVLVVNIASK	27.7	0.0001	4	26286.5	Glutathione peroxidase
Q86NS7	CG12013	12	34.5	4.06	6.6e-07	521.334	2	-5.7	VVLVVNIASK	VVLVVNIASK	18.4	0.0004	4	26286.5	Glutathione peroxidase
Q86NS7	CG12013	12	34.5	4.06	6.6e-07	475.251	2	-4	ADIGEVFAK	ADIGEVFAK	45.6	0.0005	4	26286.5	Glutathione peroxidase
Q86NS7	CG12013	12	34.5	4.06	6.6e-07	621.82	2	-3.7	NAASIYEFTVK	NAASIYEFTVK	34.8	0.00062	4	26286.5	Glutathione peroxidase
Q86NS7	CG12013	12	34.5	4.06	6.6e-07	481.267	2	-4.6	QTGTLGSGIK	QTGTLGSGIK	31.7	0.00097	4	26286.5	Glutathione peroxidase
Q86NS7	CG12013	12	34.5	4.06	6.6e-07	603.294	3	-5.8	YAPTTDPMDIAKDIEK	YAPTTDPMDIAKDIEK	16.4	0.0011	4	26286.5	Glutathione peroxidase
Q86NS7	CG12013	12	34.5	4.06	6.6e-07	481.267	2	-5.2	QTGTLGSGIK	QTGTLGSGIK	31.1	0.0013	4	26286.5	Glutathione peroxidase
Q86NS7	CG12013	12	34.5	4.06	6.6e-07	502.577	3	-4.3	DTHGNDVSLEKYK	DTHGNDVSLEKYK	16.8	0.0018	4	26286.5	Glutathione peroxidase
Q86NS7	CG12013	12	34.5	4.06	6.6e-07	472.753	2	-5.8	QTGTLGSGIK	Q(Gln->pyro-Glu)TGTLGSGIK	31.8	0.0022	4	26286.5	Glutathione peroxidase
Q86NS7	CG12013	12	34.5	4.06	6.6e-07	661.815	2	-5.1	YAPTTDPMDIAK	YAPTTDPMDIAK	35	0.0023	4	26286.5	Glutathione peroxidase
Q86NS7	CG12013	12	34.5	4.06	6.6e-07	472.753	2	-6	QTGTLGSGIK	Q(Gln->pyro-Glu)TGTLGSGIK	30.7	0.0024	4	26286.5	Glutathione peroxidase
Q86NS7	CG12013	12	34.5	4.06	6.6e-07	621.82	2	-3.6	NAASIYEFTVK	NAASIYEFTVK	31.6	0.0036	4	26286.5	Glutathione peroxidase
Q86NS7	CG12013	12	34.5	4.06	6.6e-07	405.524	3	-6.5	DTHGNDVSLEK	DTHGNDVSLEK	27.9	0.0039	4	26286.5	Glutathione peroxidase
Q86NS7	CG12013	12	34.5	4.06	6.6e-07	405.524	3	-6.3	DTHGNDVSLEK	DTHGNDVSLEK	30.2	0.0047	4	26286.5	Glutathione peroxidase
Q86NS7	CG12013	12	34.5	4.06	6.6e-07	608.626	3	-4.7	YAPTTDPMDIAKDIEK	YAPTTDPM(Oxidation)DIAKDIEK	18.8	0.0079	4	26286.5	Glutathione peroxidase
Q86NS7	CG12013	12	34.5	4.06	6.6e-07	405.524	3	-6.8	DTHGNDVSLEK	DTHGNDVSLEK	28	0.0096	4	26286.5	Glutathione peroxidase
Q86NS7	CG12013	12	34.5	4.06	6.6e-07	405.524	3	-6.8	DTHGNDVSLEK	DTHGNDVSLEK	26	0.0097	4	26286.5	Glutathione peroxidase
Q86NS7	CG12013	12	34.5	4.06	6.6e-07	481.267	2	-4.7	QTGTLGSGIK	QTGTLGSGIK	29.4	0.015	4	26286.5	Glutathione peroxidase
Q86NS7	CG12013	12	34.5	4.06	6.6e-07	405.524	3	-6.4	DTHGNDVSLEK	DTHGNDVSLEK	30.4	0.015	4	26286.5	Glutathione peroxidase
Q86NS7	CG12013	12	34.5	4.06	6.6e-07	472.753	2	-5.8	QTGTLGSGIK	Q(Gln->pyro-Glu)TGTLGSGIK	24.5	0.016	4	26286.5	Glutathione peroxidase
Q8IRD3	PHGPx	12	34.5	4.06	6.6e-07	688.344	2	-3.1	VDVNGDNAAPLYK	VDVNGDNAAPLYK	48.1	6.6e-07	4	26238.5	Glutathione peroxidase
Q8IRD3	PHGPx	12	34.5	4.06	6.6e-07	688.344	2	-3.1	VDVNGDNAAPLYK	VDVNGDNAAPLYK	52.6	1.2e-06	4	26238.5	Glutathione peroxidase
Q8IRD3	PHGPx	12	34.5	4.06	6.6e-07	669.813	2	-5	YAPTTDPMDIAK	YAPTTDPM(Oxidation)DIAK	45.6	2e-06	4	26238.5	Glutathione peroxidase
Q8IRD3	PHGPx	12	34.5	4.06	6.6e-07	669.812	2	-5.3	YAPTTDPMDIAK	YAPTTDPM(Oxidation)DIAK	43.8	3.7e-06	4	26238.5	Glutathione peroxidase
Q8IRD3	PHGPx	12	34.5	4.06	6.6e-07	669.808	2	-12	YAPTTDPMDIAK	YAPTTDPM(Oxidation)DIAK	26.4	4.6e-05	4	26238.5	Glutathione peroxidase
Q8IRD3	PHGPx	12	34.5	4.06	6.6e-07	661.815	2	-5.1	YAPTTDPMDIAK	YAPTTDPMDIAK	43.5	4.7e-05	4	26238.5	Glutathione peroxidase
Q8IRD3	PHGPx	12	34.5	4.06	6.6e-07	603.294	3	-5.7	YAPTTDPMDIAKDIEK	YAPTTDPMDIAKDIEK	33	7e-05	4	26238.5	Glutathione peroxidase
Q8IRD3	PHGPx	12	34.5	4.06	6.6e-07	521.334	2	-6.1	VVLVVNIASK	VVLVVNIASK	27.7	0.0001	4	26238.5	Glutathione peroxidase
Q8IRD3	PHGPx	12	34.5	4.06	6.6e-07	521.334	2	-5.7	VVLVVNIASK	VVLVVNIASK	18.4	0.0004	4	26238.5	Glutathione peroxidase
Q8IRD3	PHGPx	12	34.5	4.06	6.6e-07	475.251	2	-4	ADIGEVFAK	ADIGEVFAK	45.6	0.0005	4	26238.5	Glutathione peroxidase
Q8IRD3	PHGPx	12	34.5	4.06	6.6e-07	621.82	2	-3.7	NAASIYEFTVK	NAASIYEFTVK	34.8	0.00062	4	26238.5	Glutathione peroxidase
Q8IRD3	PHGPx	12	34.5	4.06	6.6e-07	481.267	2	-4.6	QTGTLGSGIK	QTGTLGSGIK	31.7	0.00097	4	26238.5	Glutathione peroxidase
Q8IRD3	PHGPx	12	34.5	4.06	6.6e-07	603.294	3	-5.8	YAPTTDPMDIAKDIEK	YAPTTDPMDIAKDIEK	16.4	0.0011	4	26238.5	Glutathione peroxidase
Q8IRD3	PHGPx	12	34.5	4.06	6.6e-07	481.267	2	-5.2	QTGTLGSGIK	QTGTLGSGIK	31.1	0.0013	4	26238.5	Glutathione peroxidase
Q8IRD3	PHGPx	12	34.5	4.06	6.6e-07	502.577	3	-4.3	DTHGNDVSLEKYK	DTHGNDVSLEKYK	16.8	0.0018	4	26238.5	Glutathione peroxidase
Q8IRD3	PHGPx	12	34.5	4.06	6.6e-07	472.753	2	-5.8	QTGTLGSGIK	Q(Gln->pyro-Glu)TGTLGSGIK	31.8	0.0022	4	26238.5	Glutathione peroxidase
Q8IRD3	PHGPx	12	34.5	4.06	6.6e-07	661.815	2	-5.1	YAPTTDPMDIAK	YAPTTDPMDIAK	35	0.0023	4	26238.5	Glutathione peroxidase
Q8IRD3	PHGPx	12	34.5	4.06	6.6e-07	472.753	2	-6	QTGTLGSGIK	Q(Gln->pyro-Glu)TGTLGSGIK	30.7	0.0024	4	26238.5	Glutathione peroxidase
Q8IRD3	PHGPx	12	34.5	4.06	6.6e-07	621.82	2	-3.6	NAASIYEFTVK	NAASIYEFTVK	31.6	0.0036	4	26238.5	Glutathione peroxidase
Q8IRD3	PHGPx	12	34.5	4.06	6.6e-07	405.524	3	-6.5	DTHGNDVSLEK	DTHGNDVSLEK	27.9	0.0039	4	26238.5	Glutathione peroxidase
Q8IRD3	PHGPx	12	34.5	4.06	6.6e-07	405.524	3	-6.3	DTHGNDVSLEK	DTHGNDVSLEK	30.2	0.0047	4	26238.5	Glutathione peroxidase
Q8IRD3	PHGPx	12	34.5	4.06	6.6e-07	608.626	3	-4.7	YAPTTDPMDIAKDIEK	YAPTTDPM(Oxidation)DIAKDIEK	18.8	0.0079	4	26238.5	Glutathione peroxidase
Q8IRD3	PHGPx	12	34.5	4.06	6.6e-07	405.524	3	-6.8	DTHGNDVSLEK	DTHGNDVSLEK	28	0.0096	4	26238.5	Glutathione peroxidase
Q8IRD3	PHGPx	12	34.5	4.06	6.6e-07	405.524	3	-6.8	DTHGNDVSLEK	DTHGNDVSLEK	26	0.0097	4	26238.5	Glutathione peroxidase
Q8IRD3	PHGPx	12	34.5	4.06	6.6e-07	481.267	2	-4.7	QTGTLGSGIK	QTGTLGSGIK	29.4	0.015	4	26238.5	Glutathione peroxidase
Q8IRD3	PHGPx	12	34.5	4.06	6.6e-07	405.524	3	-6.4	DTHGNDVSLEK	DTHGNDVSLEK	30.4	0.015	4	26238.5	Glutathione peroxidase
Q8IRD3	PHGPx	12	34.5	4.06	6.6e-07	472.753	2	-5.8	QTGTLGSGIK	Q(Gln->pyro-Glu)TGTLGSGIK	24.5	0.016	4	26238.5	Glutathione peroxidase
Q8IRD4	PHGPx	12	41.4	4.06	6.6e-07	688.344	2	-3.1	VDVNGDNAAPLYK	VDVNGDNAAPLYK	48.1	6.6e-07	4	21867.3	Glutathione peroxidase
Q8IRD4	PHGPx	12	41.4	4.06	6.6e-07	688.344	2	-3.1	VDVNGDNAAPLYK	VDVNGDNAAPLYK	52.6	1.2e-06	4	21867.3	Glutathione peroxidase
Q8IRD4	PHGPx	12	41.4	4.06	6.6e-07	669.813	2	-5	YAPTTDPMDIAK	YAPTTDPM(Oxidation)DIAK	45.6	2e-06	4	21867.3	Glutathione peroxidase
Q8IRD4	PHGPx	12	41.4	4.06	6.6e-07	669.812	2	-5.3	YAPTTDPMDIAK	YAPTTDPM(Oxidation)DIAK	43.8	3.7e-06	4	21867.3	Glutathione peroxidase
Q8IRD4	PHGPx	12	41.4	4.06	6.6e-07	669.808	2	-12	YAPTTDPMDIAK	YAPTTDPM(Oxidation)DIAK	26.4	4.6e-05	4	21867.3	Glutathione peroxidase
Q8IRD4	PHGPx	12	41.4	4.06	6.6e-07	661.815	2	-5.1	YAPTTDPMDIAK	YAPTTDPMDIAK	43.5	4.7e-05	4	21867.3	Glutathione peroxidase
Q8IRD4	PHGPx	12	41.4	4.06	6.6e-07	603.294	3	-5.7	YAPTTDPMDIAKDIEK	YAPTTDPMDIAKDIEK	33	7e-05	4	21867.3	Glutathione peroxidase
Q8IRD4	PHGPx	12	41.4	4.06	6.6e-07	521.334	2	-6.1	VVLVVNIASK	VVLVVNIASK	27.7	0.0001	4	21867.3	Glutathione peroxidase
Q8IRD4	PHGPx	12	41.4	4.06	6.6e-07	521.334	2	-5.7	VVLVVNIASK	VVLVVNIASK	18.4	0.0004	4	21867.3	Glutathione peroxidase
Q8IRD4	PHGPx	12	41.4	4.06	6.6e-07	475.251	2	-4	ADIGEVFAK	ADIGEVFAK	45.6	0.0005	4	21867.3	Glutathione peroxidase
Q8IRD4	PHGPx	12	41.4	4.06	6.6e-07	621.82	2	-3.7	NAASIYEFTVK	NAASIYEFTVK	34.8	0.00062	4	21867.3	Glutathione peroxidase
Q8IRD4	PHGPx	12	41.4	4.06	6.6e-07	481.267	2	-4.6	QTGTLGSGIK	QTGTLGSGIK	31.7	0.00097	4	21867.3	Glutathione peroxidase
Q8IRD4	PHGPx	12	41.4	4.06	6.6e-07	603.294	3	-5.8	YAPTTDPMDIAKDIEK	YAPTTDPMDIAKDIEK	16.4	0.0011	4	21867.3	Glutathione peroxidase
Q8IRD4	PHGPx	12	41.4	4.06	6.6e-07	481.267	2	-5.2	QTGTLGSGIK	QTGTLGSGIK	31.1	0.0013	4	21867.3	Glutathione peroxidase
Q8IRD4	PHGPx	12	41.4	4.06	6.6e-07	502.577	3	-4.3	DTHGNDVSLEKYK	DTHGNDVSLEKYK	16.8	0.0018	4	21867.3	Glutathione peroxidase
Q8IRD4	PHGPx	12	41.4	4.06	6.6e-07	472.753	2	-5.8	QTGTLGSGIK	Q(Gln->pyro-Glu)TGTLGSGIK	31.8	0.0022	4	21867.3	Glutathione peroxidase
Q8IRD4	PHGPx	12	41.4	4.06	6.6e-07	661.815	2	-5.1	YAPTTDPMDIAK	YAPTTDPMDIAK	35	0.0023	4	21867.3	Glutathione peroxidase
Q8IRD4	PHGPx	12	41.4	4.06	6.6e-07	472.753	2	-6	QTGTLGSGIK	Q(Gln->pyro-Glu)TGTLGSGIK	30.7	0.0024	4	21867.3	Glutathione peroxidase
Q8IRD4	PHGPx	12	41.4	4.06	6.6e-07	621.82	2	-3.6	NAASIYEFTVK	NAASIYEFTVK	31.6	0.0036	4	21867.3	Glutathione peroxidase
Q8IRD4	PHGPx	12	41.4	4.06	6.6e-07	405.524	3	-6.5	DTHGNDVSLEK	DTHGNDVSLEK	27.9	0.0039	4	21867.3	Glutathione peroxidase
Q8IRD4	PHGPx	12	41.4	4.06	6.6e-07	405.524	3	-6.3	DTHGNDVSLEK	DTHGNDVSLEK	30.2	0.0047	4	21867.3	Glutathione peroxidase
Q8IRD4	PHGPx	12	41.4	4.06	6.6e-07	608.626	3	-4.7	YAPTTDPMDIAKDIEK	YAPTTDPM(Oxidation)DIAKDIEK	18.8	0.0079	4	21867.3	Glutathione peroxidase
Q8IRD4	PHGPx	12	41.4	4.06	6.6e-07	405.524	3	-6.8	DTHGNDVSLEK	DTHGNDVSLEK	28	0.0096	4	21867.3	Glutathione peroxidase
Q8IRD4	PHGPx	12	41.4	4.06	6.6e-07	405.524	3	-6.8	DTHGNDVSLEK	DTHGNDVSLEK	26	0.0097	4	21867.3	Glutathione peroxidase
Q8IRD4	PHGPx	12	41.4	4.06	6.6e-07	481.267	2	-4.7	QTGTLGSGIK	QTGTLGSGIK	29.4	0.015	4	21867.3	Glutathione peroxidase
Q8IRD4	PHGPx	12	41.4	4.06	6.6e-07	405.524	3	-6.4	DTHGNDVSLEK	DTHGNDVSLEK	30.4	0.015	4	21867.3	Glutathione peroxidase
Q8IRD4	PHGPx	12	41.4	4.06	6.6e-07	472.753	2	-5.8	QTGTLGSGIK	Q(Gln->pyro-Glu)TGTLGSGIK	24.5	0.016	4	21867.3	Glutathione peroxidase
Q9VZQ8	PHGPx	12	48.5	4.06	6.6e-07	688.344	2	-3.1	VDVNGDNAAPLYK	VDVNGDNAAPLYK	48.1	6.6e-07	4	18676.5	Glutathione peroxidase
Q9VZQ8	PHGPx	12	48.5	4.06	6.6e-07	688.344	2	-3.1	VDVNGDNAAPLYK	VDVNGDNAAPLYK	52.6	1.2e-06	4	18676.5	Glutathione peroxidase
Q9VZQ8	PHGPx	12	48.5	4.06	6.6e-07	669.813	2	-5	YAPTTDPMDIAK	YAPTTDPM(Oxidation)DIAK	45.6	2e-06	4	18676.5	Glutathione peroxidase
Q9VZQ8	PHGPx	12	48.5	4.06	6.6e-07	669.812	2	-5.3	YAPTTDPMDIAK	YAPTTDPM(Oxidation)DIAK	43.8	3.7e-06	4	18676.5	Glutathione peroxidase
Q9VZQ8	PHGPx	12	48.5	4.06	6.6e-07	669.808	2	-12	YAPTTDPMDIAK	YAPTTDPM(Oxidation)DIAK	26.4	4.6e-05	4	18676.5	Glutathione peroxidase
Q9VZQ8	PHGPx	12	48.5	4.06	6.6e-07	661.815	2	-5.1	YAPTTDPMDIAK	YAPTTDPMDIAK	43.5	4.7e-05	4	18676.5	Glutathione peroxidase
Q9VZQ8	PHGPx	12	48.5	4.06	6.6e-07	603.294	3	-5.7	YAPTTDPMDIAKDIEK	YAPTTDPMDIAKDIEK	33	7e-05	4	18676.5	Glutathione peroxidase
Q9VZQ8	PHGPx	12	48.5	4.06	6.6e-07	521.334	2	-6.1	VVLVVNIASK	VVLVVNIASK	27.7	0.0001	4	18676.5	Glutathione peroxidase
Q9VZQ8	PHGPx	12	48.5	4.06	6.6e-07	521.334	2	-5.7	VVLVVNIASK	VVLVVNIASK	18.4	0.0004	4	18676.5	Glutathione peroxidase
Q9VZQ8	PHGPx	12	48.5	4.06	6.6e-07	475.251	2	-4	ADIGEVFAK	ADIGEVFAK	45.6	0.0005	4	18676.5	Glutathione peroxidase
Q9VZQ8	PHGPx	12	48.5	4.06	6.6e-07	621.82	2	-3.7	NAASIYEFTVK	NAASIYEFTVK	34.8	0.00062	4	18676.5	Glutathione peroxidase
Q9VZQ8	PHGPx	12	48.5	4.06	6.6e-07	481.267	2	-4.6	QTGTLGSGIK	QTGTLGSGIK	31.7	0.00097	4	18676.5	Glutathione peroxidase
Q9VZQ8	PHGPx	12	48.5	4.06	6.6e-07	603.294	3	-5.8	YAPTTDPMDIAKDIEK	YAPTTDPMDIAKDIEK	16.4	0.0011	4	18676.5	Glutathione peroxidase
Q9VZQ8	PHGPx	12	48.5	4.06	6.6e-07	481.267	2	-5.2	QTGTLGSGIK	QTGTLGSGIK	31.1	0.0013	4	18676.5	Glutathione peroxidase
Q9VZQ8	PHGPx	12	48.5	4.06	6.6e-07	502.577	3	-4.3	DTHGNDVSLEKYK	DTHGNDVSLEKYK	16.8	0.0018	4	18676.5	Glutathione peroxidase
Q9VZQ8	PHGPx	12	48.5	4.06	6.6e-07	472.753	2	-5.8	QTGTLGSGIK	Q(Gln->pyro-Glu)TGTLGSGIK	31.8	0.0022	4	18676.5	Glutathione peroxidase
Q9VZQ8	PHGPx	12	48.5	4.06	6.6e-07	661.815	2	-5.1	YAPTTDPMDIAK	YAPTTDPMDIAK	35	0.0023	4	18676.5	Glutathione peroxidase
Q9VZQ8	PHGPx	12	48.5	4.06	6.6e-07	472.753	2	-6	QTGTLGSGIK	Q(Gln->pyro-Glu)TGTLGSGIK	30.7	0.0024	4	18676.5	Glutathione peroxidase
Q9VZQ8	PHGPx	12	48.5	4.06	6.6e-07	621.82	2	-3.6	NAASIYEFTVK	NAASIYEFTVK	31.6	0.0036	4	18676.5	Glutathione peroxidase
Q9VZQ8	PHGPx	12	48.5	4.06	6.6e-07	405.524	3	-6.5	DTHGNDVSLEK	DTHGNDVSLEK	27.9	0.0039	4	18676.5	Glutathione peroxidase
Q9VZQ8	PHGPx	12	48.5	4.06	6.6e-07	405.524	3	-6.3	DTHGNDVSLEK	DTHGNDVSLEK	30.2	0.0047	4	18676.5	Glutathione peroxidase
Q9VZQ8	PHGPx	12	48.5	4.06	6.6e-07	608.626	3	-4.7	YAPTTDPMDIAKDIEK	YAPTTDPM(Oxidation)DIAKDIEK	18.8	0.0079	4	18676.5	Glutathione peroxidase
Q9VZQ8	PHGPx	12	48.5	4.06	6.6e-07	405.524	3	-6.8	DTHGNDVSLEK	DTHGNDVSLEK	28	0.0096	4	18676.5	Glutathione peroxidase
Q9VZQ8	PHGPx	12	48.5	4.06	6.6e-07	405.524	3	-6.8	DTHGNDVSLEK	DTHGNDVSLEK	26	0.0097	4	18676.5	Glutathione peroxidase
Q9VZQ8	PHGPx	12	48.5	4.06	6.6e-07	481.267	2	-4.7	QTGTLGSGIK	QTGTLGSGIK	29.4	0.015	4	18676.5	Glutathione peroxidase
Q9VZQ8	PHGPx	12	48.5	4.06	6.6e-07	405.524	3	-6.4	DTHGNDVSLEK	DTHGNDVSLEK	30.4	0.015	4	18676.5	Glutathione peroxidase
Q9VZQ8	PHGPx	12	48.5	4.06	6.6e-07	472.753	2	-5.8	QTGTLGSGIK	Q(Gln->pyro-Glu)TGTLGSGIK	24.5	0.016	4	18676.5	Glutathione peroxidase
Q9VEJ0	Prx3	11	50	3.62	4.2e-06	636.339	3	-4.4	ISADYDVLLDKEGISLR	ISADYDVLLDKEGISLR	44.8	4.2e-06	1	26379.5	Peroxiredoxin 5037
Q9VEJ0	Prx3	11	50	3.62	4.2e-06	703.367	2	-3.9	GLAVVDNSFQEVK	GLAVVDNSFQEVK	40.5	5.5e-06	1	26379.5	Peroxiredoxin 5037
Q9VEJ0	Prx3	11	50	3.62	4.2e-06	703.367	2	-3.9	GLAVVDNSFQEVK	GLAVVDNSFQEVK	42.1	6e-05	1	26379.5	Peroxiredoxin 5037
Q9VEJ0	Prx3	11	50	3.62	4.2e-06	631.329	2	-2.3	QYSINDLPVGR	QYSINDLPVGR	30.4	8.9e-05	1	26379.5	Peroxiredoxin 5037
Q9VEJ0	Prx3	11	50	3.62	4.2e-06	525.295	2	-4	YPLLSDLTK	YPLLSDLTK	42.9	0.00021	1	26379.5	Peroxiredoxin 5037
Q9VEJ0	Prx3	11	50	3.62	4.2e-06	626.323	2	-5.9	ISADYDVLLDK	ISADYDVLLDK	28.5	0.00033	1	26379.5	Peroxiredoxin 5037
Q9VEJ0	Prx3	11	50	3.62	4.2e-06	658.369	2	-5	GTFIIDPNGILR	GTFIIDPNGILR	29.1	0.00041	1	26379.5	Peroxiredoxin 5037
Q9VEJ0	Prx3	11	50	3.62	4.2e-06	622.814	2	-4.8	QYSINDLPVGR	Q(Gln->pyro-Glu)YSINDLPVGR	31.2	0.00067	1	26379.5	Peroxiredoxin 5037
Q9VEJ0	Prx3	11	50	3.62	4.2e-06	774.37	5	-4.8	AFQFVEQHGEVCPANWNPNSNPATIKPDVEESKK	AFQFVEQHGEVC(Carbamidomethyl)PANWNPNSNPATIKPDVEESKK	26.5	0.0008	1	26379.5	Peroxiredoxin 5037
Q9VEJ0	Prx3	11	50	3.62	4.2e-06	658.369	2	-5.2	GTFIIDPNGILR	GTFIIDPNGILR	39	0.0028	1	26379.5	Peroxiredoxin 5037
Q9VEJ0	Prx3	11	50	3.62	4.2e-06	409.222	2	-6.2	SVDEVLR	SVDEVLR	28.8	0.0036	1	26379.5	Peroxiredoxin 5037
Q9VEJ0	Prx3	11	50	3.62	4.2e-06	525.295	2	-4	YPLLSDLTK	YPLLSDLTK	20	0.0056	1	26379.5	Peroxiredoxin 5037
Q9VEJ0	Prx3	11	50	3.62	4.2e-06	515.269	2	-4.8	VQQPAPDFK	VQQPAPDFK	38.5	0.0068	1	26379.5	Peroxiredoxin 5037
Q9VEJ0	Prx3	11	50	3.62	4.2e-06	525.296	2	-3.7	YPLLSDLTK	YPLLSDLTK	22.1	0.0089	1	26379.5	Peroxiredoxin 5037
Q9VEJ0	Prx3	11	50	3.62	4.2e-06	515.271	2	-1.6	VQQPAPDFK	VQQPAPDFK	27.7	0.01	1	26379.5	Peroxiredoxin 5037
Q9VEJ0	Prx3	11	50	3.62	4.2e-06	694.685	3	-4.5	GLAVVDNSFQEVKLEDYR	GLAVVDNSFQEVKLEDYR	22.8	0.013	1	26379.5	Peroxiredoxin 5037
Q9VEJ0	Prx3	11	50	3.62	4.2e-06	694.685	3	-4.5	GLAVVDNSFQEVKLEDYR	GLAVVDNSFQEVKLEDYR	18.6	0.02	1	26379.5	Peroxiredoxin 5037
Q9VEJ0	Prx3	11	50	3.62	4.2e-06	631.329	2	-2.3	QYSINDLPVGR	QYSINDLPVGR	28.1	0.03	1	26379.5	Peroxiredoxin 5037
Q9VEJ0	Prx3	11	50	3.62	4.2e-06	409.222	2	-6.2	SVDEVLR	SVDEVLR	27.6	0.047	1	26379.5	Peroxiredoxin 5037
P29613	Tpi	10	42.5	4.48	1.1e-07	668.614	4	-3.8	KPDIDGFLVGGASLKPEFVDIINAR	KPDIDGFLVGGASLKPEFVDIINAR	44.6	1.1e-07	1	26625.7	Triosephosphate isomerase
P29613	Tpi	10	42.5	4.48	1.1e-07	669.335	2	-10	GAFTGEISPAMLK	GAFTGEISPAM(Oxidation)LK	42	1.6e-06	1	26625.7	Triosephosphate isomerase
P29613	Tpi	10	42.5	4.48	1.1e-07	640.331	2	-6.7	IQYGGSVTAANAK	IQYGGSVTAANAK	48.2	1.5e-05	1	26625.7	Triosephosphate isomerase
P29613	Tpi	10	42.5	4.48	1.1e-07	661.341	2	-5.4	GAFTGEISPAMLK	GAFTGEISPAMLK	39	4.7e-05	1	26625.7	Triosephosphate isomerase
P29613	Tpi	10	42.5	4.48	1.1e-07	682.357	2	-2.3	AIFGESDALIAEK	AIFGESDALIAEK	41.1	0.00011	1	26625.7	Triosephosphate isomerase
P29613	Tpi	10	42.5	4.48	1.1e-07	668.614	4	-4	KPDIDGFLVGGASLKPEFVDIINAR	KPDIDGFLVGGASLKPEFVDIINAR	32.4	0.00011	1	26625.7	Triosephosphate isomerase
P29613	Tpi	10	42.5	4.48	1.1e-07	669.338	2	-5.6	GAFTGEISPAMLK	GAFTGEISPAM(Oxidation)LK	28.9	0.00021	1	26625.7	Triosephosphate isomerase
P29613	Tpi	10	42.5	4.48	1.1e-07	519.78	2	-4.1	AEHALAEGLK	AEHALAEGLK	27.8	0.00043	1	26625.7	Triosephosphate isomerase
P29613	Tpi	10	42.5	4.48	1.1e-07	640.331	2	-6.7	IQYGGSVTAANAK	IQYGGSVTAANAK	22.4	0.0017	1	26625.7	Triosephosphate isomerase
P29613	Tpi	10	42.5	4.48	1.1e-07	587.638	3	0.31	NLLPCELGLAGQNAYK	NLLPC(Carbamidomethyl)ELGLAGQNAYK	20.8	0.0017	1	26625.7	Triosephosphate isomerase
P29613	Tpi	10	42.5	4.48	1.1e-07	795.078	3	-13	AIFGESDALIAEKAEHALAEGLK	AIFGESDALIAEKAEHALAEGLK	21.6	0.0048	1	26625.7	Triosephosphate isomerase
P29613	Tpi	10	42.5	4.48	1.1e-07	507.275	3	-1.2	RAIFGESDALIAEK	RAIFGESDALIAEK	16.3	0.0073	1	26625.7	Triosephosphate isomerase
P29613	Tpi	10	42.5	4.48	1.1e-07	784.393	2	-5.5	DIGADWVILGHSER	DIGADWVILGHSER	22.6	0.011	1	26625.7	Triosephosphate isomerase
P29613	Tpi	10	42.5	4.48	1.1e-07	596.563	4	-7.7	AIFGESDALIAEKAEHALAEGLK	AIFGESDALIAEKAEHALAEGLK	23.9	0.018	1	26625.7	Triosephosphate isomerase
P29613	Tpi	10	42.5	4.48	1.1e-07	523.264	3	-4.7	DIGADWVILGHSER	DIGADWVILGHSER	16.6	0.023	1	26625.7	Triosephosphate isomerase
P82890	primo-1	8	49	6.63	1.2e-11	916.718	3	-1.2	KQDFSEFDYIFGMDEDNMSELR	KQDFSEFDYIFGM(Oxidation)DEDNM(Oxidation)SELR	57.5	1.2e-11	2	17556.5	Low molecular weight phosphotyrosine protein phosphatase 1
P82890	primo-1	8	49	6.63	1.2e-11	765.905	2	-4.1	SPIAEVVMVDTLEK	SPIAEVVMVDTLEK	50.1	3e-07	2	17556.5	Low molecular weight phosphotyrosine protein phosphatase 1
P82890	primo-1	8	49	6.63	1.2e-11	765.905	2	-4.1	SPIAEVVMVDTLEK	SPIAEVVMVDTLEK	46.5	5.3e-07	2	17556.5	Low molecular weight phosphotyrosine protein phosphatase 1
P82890	primo-1	8	49	6.63	1.2e-11	773.899	2	-8.5	SPIAEVVMVDTLEK	SPIAEVVM(Oxidation)VDTLEK	30.2	2.4e-06	2	17556.5	Low molecular weight phosphotyrosine protein phosphatase 1
P82890	primo-1	8	49	6.63	1.2e-11	516.27	3	-5.1	SPIAEVVMVDTLEK	SPIAEVVM(Oxidation)VDTLEK	28.1	3.3e-06	2	17556.5	Low molecular weight phosphotyrosine protein phosphatase 1
P82890	primo-1	8	49	6.63	1.2e-11	718.375	2	-4.9	AELLMLGDFGLEK	AELLMLGDFGLEK	39.4	1.7e-05	2	17556.5	Low molecular weight phosphotyrosine protein phosphatase 1
P82890	primo-1	8	49	6.63	1.2e-11	726.373	2	-4.1	AELLMLGDFGLEK	AELLM(Oxidation)LGDFGLEK	28.8	8.7e-05	2	17556.5	Low molecular weight phosphotyrosine protein phosphatase 1
P82890	primo-1	8	49	6.63	1.2e-11	594.621	3	-4.1	DVEVDSAAIGGWHVGNR	DVEVDSAAIGGWHVGNR	27.5	0.0011	2	17556.5	Low molecular weight phosphotyrosine protein phosphatase 1
P82890	primo-1	8	49	6.63	1.2e-11	599.29	2	-4.1	IIEDPYYER	IIEDPYYER	32.3	0.0043	2	17556.5	Low molecular weight phosphotyrosine protein phosphatase 1
P82890	primo-1	8	49	6.63	1.2e-11	726.373	2	-4.1	AELLMLGDFGLEK	AELLM(Oxidation)LGDFGLEK	18.6	0.005	2	17556.5	Low molecular weight phosphotyrosine protein phosphatase 1
P82890	primo-1	8	49	6.63	1.2e-11	527.281	3	-8.2	AELLMLGDFGLEKK	AELLM(Oxidation)LGDFGLEKK	18.8	0.014	2	17556.5	Low molecular weight phosphotyrosine protein phosphatase 1
D2NUJ1	primo-1-RB	8	49	6.63	1.2e-11	916.718	3	-1.2	KQDFSEFDYIFGMDEDNMSELR	KQDFSEFDYIFGM(Oxidation)DEDNM(Oxidation)SELR	57.5	1.2e-11	2	17556.5	TA01420p
D2NUJ1	primo-1-RB	8	49	6.63	1.2e-11	765.905	2	-4.1	SPIAEVVMVDTLEK	SPIAEVVMVDTLEK	50.1	3e-07	2	17556.5	TA01420p
D2NUJ1	primo-1-RB	8	49	6.63	1.2e-11	765.905	2	-4.1	SPIAEVVMVDTLEK	SPIAEVVMVDTLEK	46.5	5.3e-07	2	17556.5	TA01420p
D2NUJ1	primo-1-RB	8	49	6.63	1.2e-11	773.899	2	-8.5	SPIAEVVMVDTLEK	SPIAEVVM(Oxidation)VDTLEK	30.2	2.4e-06	2	17556.5	TA01420p
D2NUJ1	primo-1-RB	8	49	6.63	1.2e-11	516.27	3	-5.1	SPIAEVVMVDTLEK	SPIAEVVM(Oxidation)VDTLEK	28.1	3.3e-06	2	17556.5	TA01420p
D2NUJ1	primo-1-RB	8	49	6.63	1.2e-11	718.375	2	-4.9	AELLMLGDFGLEK	AELLMLGDFGLEK	39.4	1.7e-05	2	17556.5	TA01420p
D2NUJ1	primo-1-RB	8	49	6.63	1.2e-11	726.373	2	-4.1	AELLMLGDFGLEK	AELLM(Oxidation)LGDFGLEK	28.8	8.7e-05	2	17556.5	TA01420p
D2NUJ1	primo-1-RB	8	49	6.63	1.2e-11	594.621	3	-4.1	DVEVDSAAIGGWHVGNR	DVEVDSAAIGGWHVGNR	27.5	0.0011	2	17556.5	TA01420p
D2NUJ1	primo-1-RB	8	49	6.63	1.2e-11	599.29	2	-4.1	IIEDPYYER	IIEDPYYER	32.3	0.0043	2	17556.5	TA01420p
D2NUJ1	primo-1-RB	8	49	6.63	1.2e-11	726.373	2	-4.1	AELLMLGDFGLEK	AELLM(Oxidation)LGDFGLEK	18.6	0.005	2	17556.5	TA01420p
D2NUJ1	primo-1-RB	8	49	6.63	1.2e-11	527.281	3	-8.2	AELLMLGDFGLEKK	AELLM(Oxidation)LGDFGLEKK	18.8	0.014	2	17556.5	TA01420p
Q8IPM8	cpx	9	50.7	4.44	1.3e-07	802.72	3	-4.2	TPEELAAEAEQEELDDFTKLK	TPEELAAEAEQEELDDFTKLK	40.6	1.3e-07	5	16416.5	Complexin
Q8IPM8	cpx	9	50.7	4.44	1.3e-07	765.026	3	-4.2	KTPEELAAEAEQEELDDFTK	KTPEELAAEAEQEELDDFTK	43.1	5.8e-07	5	16416.5	Complexin
Q8IPM8	cpx	9	50.7	4.44	1.3e-07	722.33	3	-0.72	TPEELAAEAEQEELDDFTK	TPEELAAEAEQEELDDFTK	43.2	1e-06	5	16416.5	Complexin
Q8IPM8	cpx	9	50.7	4.44	1.3e-07	722.33	3	-0.72	TPEELAAEAEQEELDDFTK	TPEELAAEAEQEELDDFTK	33.5	2e-06	5	16416.5	Complexin
Q8IPM8	cpx	9	50.7	4.44	1.3e-07	802.72	3	-4.2	TPEELAAEAEQEELDDFTKLK	TPEELAAEAEQEELDDFTKLK	46.1	2.7e-06	5	16416.5	Complexin
Q8IPM8	cpx	9	50.7	4.44	1.3e-07	699.343	3	-8.1	KEEIVEAAPQEEPNPLMR	KEEIVEAAPQEEPNPLM(Oxidation)R	24.1	9e-05	6	16416.5	Complexin
Q8IPM8	cpx	9	50.7	4.44	1.3e-07	587.298	2	-4	QMVGNQLSAVK	Q(Gln->pyro-Glu)M(Oxidation)VGNQLSAVK	42.3	0.00032	6	16416.5	Complexin
Q8IPM8	cpx	9	50.7	4.44	1.3e-07	694.015	3	-3.8	KEEIVEAAPQEEPNPLMR	KEEIVEAAPQEEPNPLMR	22.7	0.0023	6	16416.5	Complexin
Q8IPM8	cpx	9	50.7	4.44	1.3e-07	586.28	2	-5.4	QEAIKEAEDR	Q(Gln->pyro-Glu)EAIKEAEDR	20.3	0.0028	5	16416.5	Complexin
Q8IPM8	cpx	9	50.7	4.44	1.3e-07	658.343	2	-4.3	NQIETQVNELK	NQIETQVNELK	29.8	0.0047	5	16416.5	Complexin
Q8IPM8	cpx	9	50.7	4.44	1.3e-07	587.81	2	-10	QMVGNQLSAVK	QMVGNQLSAVK	30.6	0.021	6	16416.5	Complexin
E1JJ32	cpx	9	49.3	4.44	1.3e-07	802.72	3	-4.2	TPEELAAEAEQEELDDFTKLK	TPEELAAEAEQEELDDFTKLK	40.6	1.3e-07	5	16730.8	Complexin, isoform S
E1JJ32	cpx	9	49.3	4.44	1.3e-07	765.026	3	-4.2	KTPEELAAEAEQEELDDFTK	KTPEELAAEAEQEELDDFTK	43.1	5.8e-07	5	16730.8	Complexin, isoform S
E1JJ32	cpx	9	49.3	4.44	1.3e-07	722.33	3	-0.72	TPEELAAEAEQEELDDFTK	TPEELAAEAEQEELDDFTK	43.2	1e-06	5	16730.8	Complexin, isoform S
E1JJ32	cpx	9	49.3	4.44	1.3e-07	722.33	3	-0.72	TPEELAAEAEQEELDDFTK	TPEELAAEAEQEELDDFTK	33.5	2e-06	5	16730.8	Complexin, isoform S
E1JJ32	cpx	9	49.3	4.44	1.3e-07	802.72	3	-4.2	TPEELAAEAEQEELDDFTKLK	TPEELAAEAEQEELDDFTKLK	46.1	2.7e-06	5	16730.8	Complexin, isoform S
E1JJ32	cpx	9	49.3	4.44	1.3e-07	699.343	3	-8.1	KEEIVEAAPQEEPNPLMR	KEEIVEAAPQEEPNPLM(Oxidation)R	24.1	9e-05	6	16730.8	Complexin, isoform S
E1JJ32	cpx	9	49.3	4.44	1.3e-07	587.298	2	-4	QMVGNQLSAVK	Q(Gln->pyro-Glu)M(Oxidation)VGNQLSAVK	42.3	0.00032	6	16730.8	Complexin, isoform S
E1JJ32	cpx	9	49.3	4.44	1.3e-07	694.015	3	-3.8	KEEIVEAAPQEEPNPLMR	KEEIVEAAPQEEPNPLMR	22.7	0.0023	6	16730.8	Complexin, isoform S
E1JJ32	cpx	9	49.3	4.44	1.3e-07	586.28	2	-5.4	QEAIKEAEDR	Q(Gln->pyro-Glu)EAIKEAEDR	20.3	0.0028	5	16730.8	Complexin, isoform S
E1JJ32	cpx	9	49.3	4.44	1.3e-07	658.343	2	-4.3	NQIETQVNELK	NQIETQVNELK	29.8	0.0047	5	16730.8	Complexin, isoform S
E1JJ32	cpx	9	49.3	4.44	1.3e-07	587.81	2	-10	QMVGNQLSAVK	QMVGNQLSAVK	30.6	0.021	6	16730.8	Complexin, isoform S
E1JJ33	cpx	9	50.3	4.44	1.3e-07	802.72	3	-4.2	TPEELAAEAEQEELDDFTKLK	TPEELAAEAEQEELDDFTKLK	40.6	1.3e-07	5	16503.5	Complexin, isoform U
E1JJ33	cpx	9	50.3	4.44	1.3e-07	765.026	3	-4.2	KTPEELAAEAEQEELDDFTK	KTPEELAAEAEQEELDDFTK	43.1	5.8e-07	5	16503.5	Complexin, isoform U
E1JJ33	cpx	9	50.3	4.44	1.3e-07	722.33	3	-0.72	TPEELAAEAEQEELDDFTK	TPEELAAEAEQEELDDFTK	43.2	1e-06	5	16503.5	Complexin, isoform U
E1JJ33	cpx	9	50.3	4.44	1.3e-07	722.33	3	-0.72	TPEELAAEAEQEELDDFTK	TPEELAAEAEQEELDDFTK	33.5	2e-06	5	16503.5	Complexin, isoform U
E1JJ33	cpx	9	50.3	4.44	1.3e-07	802.72	3	-4.2	TPEELAAEAEQEELDDFTKLK	TPEELAAEAEQEELDDFTKLK	46.1	2.7e-06	5	16503.5	Complexin, isoform U
E1JJ33	cpx	9	50.3	4.44	1.3e-07	699.343	3	-8.1	KEEIVEAAPQEEPNPLMR	KEEIVEAAPQEEPNPLM(Oxidation)R	24.1	9e-05	6	16503.5	Complexin, isoform U
E1JJ33	cpx	9	50.3	4.44	1.3e-07	587.298	2	-4	QMVGNQLSAVK	Q(Gln->pyro-Glu)M(Oxidation)VGNQLSAVK	42.3	0.00032	6	16503.5	Complexin, isoform U
E1JJ33	cpx	9	50.3	4.44	1.3e-07	694.015	3	-3.8	KEEIVEAAPQEEPNPLMR	KEEIVEAAPQEEPNPLMR	22.7	0.0023	6	16503.5	Complexin, isoform U
E1JJ33	cpx	9	50.3	4.44	1.3e-07	586.28	2	-5.4	QEAIKEAEDR	Q(Gln->pyro-Glu)EAIKEAEDR	20.3	0.0028	5	16503.5	Complexin, isoform U
E1JJ33	cpx	9	50.3	4.44	1.3e-07	658.343	2	-4.3	NQIETQVNELK	NQIETQVNELK	29.8	0.0047	5	16503.5	Complexin, isoform U
E1JJ33	cpx	9	50.3	4.44	1.3e-07	587.81	2	-10	QMVGNQLSAVK	QMVGNQLSAVK	30.6	0.021	6	16503.5	Complexin, isoform U
E1JJ35	cpx	9	50.7	4.44	1.3e-07	802.72	3	-4.2	TPEELAAEAEQEELDDFTKLK	TPEELAAEAEQEELDDFTKLK	40.6	1.3e-07	5	16416.5	Complexin, isoform V
E1JJ35	cpx	9	50.7	4.44	1.3e-07	765.026	3	-4.2	KTPEELAAEAEQEELDDFTK	KTPEELAAEAEQEELDDFTK	43.1	5.8e-07	5	16416.5	Complexin, isoform V
E1JJ35	cpx	9	50.7	4.44	1.3e-07	722.33	3	-0.72	TPEELAAEAEQEELDDFTK	TPEELAAEAEQEELDDFTK	43.2	1e-06	5	16416.5	Complexin, isoform V
E1JJ35	cpx	9	50.7	4.44	1.3e-07	722.33	3	-0.72	TPEELAAEAEQEELDDFTK	TPEELAAEAEQEELDDFTK	33.5	2e-06	5	16416.5	Complexin, isoform V
E1JJ35	cpx	9	50.7	4.44	1.3e-07	802.72	3	-4.2	TPEELAAEAEQEELDDFTKLK	TPEELAAEAEQEELDDFTKLK	46.1	2.7e-06	5	16416.5	Complexin, isoform V
E1JJ35	cpx	9	50.7	4.44	1.3e-07	699.343	3	-8.1	KEEIVEAAPQEEPNPLMR	KEEIVEAAPQEEPNPLM(Oxidation)R	24.1	9e-05	6	16416.5	Complexin, isoform V
E1JJ35	cpx	9	50.7	4.44	1.3e-07	587.298	2	-4	QMVGNQLSAVK	Q(Gln->pyro-Glu)M(Oxidation)VGNQLSAVK	42.3	0.00032	6	16416.5	Complexin, isoform V
E1JJ35	cpx	9	50.7	4.44	1.3e-07	694.015	3	-3.8	KEEIVEAAPQEEPNPLMR	KEEIVEAAPQEEPNPLMR	22.7	0.0023	6	16416.5	Complexin, isoform V
E1JJ35	cpx	9	50.7	4.44	1.3e-07	586.28	2	-5.4	QEAIKEAEDR	Q(Gln->pyro-Glu)EAIKEAEDR	20.3	0.0028	5	16416.5	Complexin, isoform V
E1JJ35	cpx	9	50.7	4.44	1.3e-07	658.343	2	-4.3	NQIETQVNELK	NQIETQVNELK	29.8	0.0047	5	16416.5	Complexin, isoform V
E1JJ35	cpx	9	50.7	4.44	1.3e-07	587.81	2	-10	QMVGNQLSAVK	QMVGNQLSAVK	30.6	0.021	6	16416.5	Complexin, isoform V
E1JJ37	cpx	9	51.8	4.44	1.3e-07	802.72	3	-4.2	TPEELAAEAEQEELDDFTKLK	TPEELAAEAEQEELDDFTKLK	40.6	1.3e-07	5	16189.2	Complexin, isoform W
E1JJ37	cpx	9	51.8	4.44	1.3e-07	765.026	3	-4.2	KTPEELAAEAEQEELDDFTK	KTPEELAAEAEQEELDDFTK	43.1	5.8e-07	5	16189.2	Complexin, isoform W
E1JJ37	cpx	9	51.8	4.44	1.3e-07	722.33	3	-0.72	TPEELAAEAEQEELDDFTK	TPEELAAEAEQEELDDFTK	43.2	1e-06	5	16189.2	Complexin, isoform W
E1JJ37	cpx	9	51.8	4.44	1.3e-07	722.33	3	-0.72	TPEELAAEAEQEELDDFTK	TPEELAAEAEQEELDDFTK	33.5	2e-06	5	16189.2	Complexin, isoform W
E1JJ37	cpx	9	51.8	4.44	1.3e-07	802.72	3	-4.2	TPEELAAEAEQEELDDFTKLK	TPEELAAEAEQEELDDFTKLK	46.1	2.7e-06	5	16189.2	Complexin, isoform W
E1JJ37	cpx	9	51.8	4.44	1.3e-07	699.343	3	-8.1	KEEIVEAAPQEEPNPLMR	KEEIVEAAPQEEPNPLM(Oxidation)R	24.1	9e-05	6	16189.2	Complexin, isoform W
E1JJ37	cpx	9	51.8	4.44	1.3e-07	587.298	2	-4	QMVGNQLSAVK	Q(Gln->pyro-Glu)M(Oxidation)VGNQLSAVK	42.3	0.00032	6	16189.2	Complexin, isoform W
E1JJ37	cpx	9	51.8	4.44	1.3e-07	694.015	3	-3.8	KEEIVEAAPQEEPNPLMR	KEEIVEAAPQEEPNPLMR	22.7	0.0023	6	16189.2	Complexin, isoform W
E1JJ37	cpx	9	51.8	4.44	1.3e-07	586.28	2	-5.4	QEAIKEAEDR	Q(Gln->pyro-Glu)EAIKEAEDR	20.3	0.0028	5	16189.2	Complexin, isoform W
E1JJ37	cpx	9	51.8	4.44	1.3e-07	658.343	2	-4.3	NQIETQVNELK	NQIETQVNELK	29.8	0.0047	5	16189.2	Complexin, isoform W
E1JJ37	cpx	9	51.8	4.44	1.3e-07	587.81	2	-10	QMVGNQLSAVK	QMVGNQLSAVK	30.6	0.021	6	16189.2	Complexin, isoform W
D5AEK0	cpx-RC	2	17.2	2.6	0.00032	587.298	2	-4	QMVGNQLSAVK	Q(Gln->pyro-Glu)M(Oxidation)VGNQLSAVK	42.3	0.00032	6	7059.1	MIP20873p
D5AEK0	cpx-RC	2	17.2	2.6	0.00032	587.81	2	-10	QMVGNQLSAVK	QMVGNQLSAVK	30.6	0.021	6	7059.1	MIP20873p
E8NH35	cpx-RK	2	18.4	1.31	9e-05	699.343	3	-8.1	KEEIVEAAPQEEPNPLMR	KEEIVEAAPQEEPNPLM(Oxidation)R	24.1	9e-05	6	11037.6	MIP27931p
E8NH35	cpx-RK	2	18.4	1.31	9e-05	694.015	3	-3.8	KEEIVEAAPQEEPNPLMR	KEEIVEAAPQEEPNPLMR	22.7	0.0023	6	11037.6	MIP27931p
P07487	Gapdh2	10	34.9	4.87	2e-08	878.112	3	-2.6	VINDNFEIVEGLMTTVHATTATQK	VINDNFEIVEGLMTTVHATTATQK	51.1	2e-08	2	35369.8	Glyceraldehyde-3-phosphate dehydrogenase 2
P07487	Gapdh2	10	34.9	4.87	2e-08	773.909	2	-8.2	GTVAAEGGFLVVNGQK	GTVAAEGGFLVVNGQK	43.1	6.5e-07	2	35369.8	Glyceraldehyde-3-phosphate dehydrogenase 2
P07487	Gapdh2	10	34.9	4.87	2e-08	882.401	2	-4.5	LISWYDNEFGYSNR	LISWYDNEFGYSNR	40.9	1e-06	2	35369.8	Glyceraldehyde-3-phosphate dehydrogenase 2
P07487	Gapdh2	10	34.9	4.87	2e-08	883.446	3	0.19	VINDNFEIVEGLMTTVHATTATQK	VINDNFEIVEGLM(Oxidation)TTVHATTATQK	28.5	9.7e-05	2	35369.8	Glyceraldehyde-3-phosphate dehydrogenase 2
P07487	Gapdh2	10	34.9	4.87	2e-08	406.208	2	-4.9	LTGMAFR	LTGM(Oxidation)AFR	18.8	0.0078	3	35369.8	Glyceraldehyde-3-phosphate dehydrogenase 2
P07487	Gapdh2	10	34.9	4.87	2e-08	685.371	2	-6.6	GAAQNIIPASTGAAK	GAAQNIIPASTGAAK	20.2	0.014	1	35369.8	Glyceraldehyde-3-phosphate dehydrogenase 2
P07487	Gapdh2	10	34.9	4.87	2e-08	748.423	2	-5.4	VPTPNVSVVDLTVR	VPTPNVSVVDLTVR	18.1	0.015	2	35369.8	Glyceraldehyde-3-phosphate dehydrogenase 2
P07487	Gapdh2	10	34.9	4.87	2e-08	685.372	2	-5	GAAQNIIPASTGAAK	GAAQNIIPASTGAAK	20.6	0.018	1	35369.8	Glyceraldehyde-3-phosphate dehydrogenase 2
P07487	Gapdh2	10	34.9	4.87	2e-08	513.78	2	-5.4	VQEAANGPLK	VQEAANGPLK	28.6	0.021	1	35369.8	Glyceraldehyde-3-phosphate dehydrogenase 2
P07487	Gapdh2	10	34.9	4.87	2e-08	406.208	2	-4.9	LTGMAFR	LTGM(Oxidation)AFR	15.7	0.026	3	35369.8	Glyceraldehyde-3-phosphate dehydrogenase 2
P07487	Gapdh2	10	34.9	4.87	2e-08	409.223	2	-3.6	AGISLNDK	AGISLNDK	31.8	0.028	2	35369.8	Glyceraldehyde-3-phosphate dehydrogenase 2
P07487	Gapdh2	10	34.9	4.87	2e-08	441.712	2	-4.3	GASYDEIK	GASYDEIK	17.2	0.029	1	35369.8	Glyceraldehyde-3-phosphate dehydrogenase 2
P07487	Gapdh2	10	34.9	4.87	2e-08	441.712	2	-4.3	GASYDEIK	GASYDEIK	15.8	0.038	1	35369.8	Glyceraldehyde-3-phosphate dehydrogenase 2
P07486	Gapdh1	8	27.4	4.87	2e-08	878.112	3	-2.6	VINDNFEIVEGLMTTVHATTATQK	VINDNFEIVEGLMTTVHATTATQK	51.1	2e-08	2	35350.7	Glyceraldehyde-3-phosphate dehydrogenase 1
P07486	Gapdh1	8	27.4	4.87	2e-08	773.909	2	-8.2	GTVAAEGGFLVVNGQK	GTVAAEGGFLVVNGQK	43.1	6.5e-07	2	35350.7	Glyceraldehyde-3-phosphate dehydrogenase 1
P07486	Gapdh1	8	27.4	4.87	2e-08	882.401	2	-4.5	LISWYDNEFGYSNR	LISWYDNEFGYSNR	40.9	1e-06	2	35350.7	Glyceraldehyde-3-phosphate dehydrogenase 1
P07486	Gapdh1	8	27.4	4.87	2e-08	883.446	3	0.19	VINDNFEIVEGLMTTVHATTATQK	VINDNFEIVEGLM(Oxidation)TTVHATTATQK	28.5	9.7e-05	2	35350.7	Glyceraldehyde-3-phosphate dehydrogenase 1
P07486	Gapdh1	8	27.4	4.87	2e-08	448.72	2	-4.5	GATYDEIK	GATYDEIK	24.4	0.0031	1	35350.7	Glyceraldehyde-3-phosphate dehydrogenase 1
P07486	Gapdh1	8	27.4	4.87	2e-08	406.208	2	-4.9	LTGMAFR	LTGM(Oxidation)AFR	18.8	0.0078	3	35350.7	Glyceraldehyde-3-phosphate dehydrogenase 1
P07486	Gapdh1	8	27.4	4.87	2e-08	748.423	2	-5.4	VPTPNVSVVDLTVR	VPTPNVSVVDLTVR	18.1	0.015	2	35350.7	Glyceraldehyde-3-phosphate dehydrogenase 1
P07486	Gapdh1	8	27.4	4.87	2e-08	406.208	2	-4.9	LTGMAFR	LTGM(Oxidation)AFR	15.7	0.026	3	35350.7	Glyceraldehyde-3-phosphate dehydrogenase 1
P07486	Gapdh1	8	27.4	4.87	2e-08	409.223	2	-3.6	AGISLNDK	AGISLNDK	31.8	0.028	2	35350.7	Glyceraldehyde-3-phosphate dehydrogenase 1
Q960M4	Prx5	9	52.6	3.52	6.6e-06	825.436	2	-4.8	VIIFGVPGAFTPGCSK	VIIFGVPGAFTPGC(Carbamidomethyl)SK	39	6.6e-06	1	19896.1	LD45324p
Q960M4	Prx5	9	52.6	3.52	6.6e-06	504.769	2	-6.2	YSLVVENGK	YSLVVENGK	30.2	1.4e-05	1	19896.1	LD45324p
Q960M4	Prx5	9	52.6	3.52	6.6e-06	506.258	3	-3.1	THLPGYVSSADELK	THLPGYVSSADELK	41	1.7e-05	1	19896.1	LD45324p
Q960M4	Prx5	9	52.6	3.52	6.6e-06	506.258	3	-2.4	THLPGYVSSADELK	THLPGYVSSADELK	25.6	2.8e-05	1	19896.1	LD45324p
Q960M4	Prx5	9	52.6	3.52	6.6e-06	768.441	2	-3	ALDVTIDLPPLGGVR	ALDVTIDLPPLGGVR	38.8	3.2e-05	1	19896.1	LD45324p
Q960M4	Prx5	9	52.6	3.52	6.6e-06	768.441	2	-2.9	ALDVTIDLPPLGGVR	ALDVTIDLPPLGGVR	42.2	3.6e-05	1	19896.1	LD45324p
Q960M4	Prx5	9	52.6	3.52	6.6e-06	506.258	3	-3.1	THLPGYVSSADELK	THLPGYVSSADELK	39.3	3.9e-05	1	19896.1	LD45324p
Q960M4	Prx5	9	52.6	3.52	6.6e-06	768.441	2	-2.8	ALDVTIDLPPLGGVR	ALDVTIDLPPLGGVR	42.6	5.5e-05	1	19896.1	LD45324p
Q960M4	Prx5	9	52.6	3.52	6.6e-06	629.82	4	-2.5	VTELNVEPDGTGLSCSLANNIGKK	VTELNVEPDGTGLSC(Carbamidomethyl)SLANNIGKK	28.2	7e-05	1	19896.1	LD45324p
Q960M4	Prx5	9	52.6	3.52	6.6e-06	504.769	2	-6.2	YSLVVENGK	YSLVVENGK	37.3	0.00012	1	19896.1	LD45324p
Q960M4	Prx5	9	52.6	3.52	6.6e-06	768.441	2	-3.6	ALDVTIDLPPLGGVR	ALDVTIDLPPLGGVR	31.9	0.00016	1	19896.1	LD45324p
Q960M4	Prx5	9	52.6	3.52	6.6e-06	593.322	3	-7.8	KVIIFGVPGAFTPGCSK	KVIIFGVPGAFTPGC(Carbamidomethyl)SK	31	0.00016	1	19896.1	LD45324p
Q960M4	Prx5	9	52.6	3.52	6.6e-06	545.299	2	-2.8	LLADPAGGFTK	LLADPAGGFTK	40.6	0.00018	1	19896.1	LD45324p
Q960M4	Prx5	9	52.6	3.52	6.6e-06	545.299	2	-2.8	LLADPAGGFTK	LLADPAGGFTK	46.8	0.00026	1	19896.1	LD45324p
Q960M4	Prx5	9	52.6	3.52	6.6e-06	593.322	3	-8	KVIIFGVPGAFTPGCSK	KVIIFGVPGAFTPGC(Carbamidomethyl)SK	25.6	0.00031	1	19896.1	LD45324p
Q960M4	Prx5	9	52.6	3.52	6.6e-06	550.626	3	-5.8	VIIFGVPGAFTPGCSK	VIIFGVPGAFTPGC(Carbamidomethyl)SK	22.2	0.0013	1	19896.1	LD45324p
Q960M4	Prx5	9	52.6	3.52	6.6e-06	515.776	2	-8.6	INTGDLVNGK	INTGDLVNGK	27.6	0.0017	1	19896.1	LD45324p
Q960M4	Prx5	9	52.6	3.52	6.6e-06	506.257	3	-5.2	THLPGYVSSADELK	THLPGYVSSADELK	18.4	0.011	1	19896.1	LD45324p
Q960M4	Prx5	9	52.6	3.52	6.6e-06	579.823	2	-7.4	INTGDLVNGKK	INTGDLVNGKK	26.2	0.024	1	19896.1	LD45324p
Q7K084	Obp44a	10	56.6	3.96	9.9e-07	679.296	2	-4.8	TFDYPDDDITR	TFDYPDDDITR	33.4	9.9e-07	1	15860.4	Obp44a
Q7K084	Obp44a	10	56.6	3.96	9.9e-07	679.296	2	-4.5	TFDYPDDDITR	TFDYPDDDITR	28.8	1e-06	1	15860.4	Obp44a
Q7K084	Obp44a	10	56.6	3.96	9.9e-07	539.257	2	-4.8	SPANEWAFR	SPANEWAFR	29.9	9e-05	1	15860.4	Obp44a
Q7K084	Obp44a	10	56.6	3.96	9.9e-07	495.744	2	-4.8	TAEDLQSAR	TAEDLQSAR	44.5	0.00011	1	15860.4	Obp44a
Q7K084	Obp44a	10	56.6	3.96	9.9e-07	647.873	2	-7.3	NLPLVQAAVQKN	NLPLVQAAVQKN	39.1	0.00016	1	15860.4	Obp44a
Q7K084	Obp44a	10	56.6	3.96	9.9e-07	539.257	2	-4.8	SPANEWAFR	SPANEWAFR	19.7	0.00017	1	15860.4	Obp44a
Q7K084	Obp44a	10	56.6	3.96	9.9e-07	647.875	2	-4.5	NLPLVQAAVQKN	NLPLVQAAVQKN	27.4	0.00034	1	15860.4	Obp44a
Q7K084	Obp44a	10	56.6	3.96	9.9e-07	543.29	3	-4.9	VENLVAQLGQGKEDK	VENLVAQLGQGKEDK	36.6	0.00036	1	15860.4	Obp44a
Q7K084	Obp44a	10	56.6	3.96	9.9e-07	543.29	3	-4.9	VENLVAQLGQGKEDK	VENLVAQLGQGKEDK	30	0.00064	1	15860.4	Obp44a
Q7K084	Obp44a	10	56.6	3.96	9.9e-07	495.743	2	-6.8	TAEDLQSAR	TAEDLQSAR	36.6	0.00068	1	15860.4	Obp44a
Q7K084	Obp44a	10	56.6	3.96	9.9e-07	628.351	2	-5	VENLVAQLGQGK	VENLVAQLGQGK	35	0.00072	1	15860.4	Obp44a
Q7K084	Obp44a	10	56.6	3.96	9.9e-07	647.874	2	-5.1	NLPLVQAAVQKN	NLPLVQAAVQKN	26.7	0.00075	1	15860.4	Obp44a
Q7K084	Obp44a	10	56.6	3.96	9.9e-07	495.743	2	-5.7	TAEDLQSAR	TAEDLQSAR	37.7	0.00084	1	15860.4	Obp44a
Q7K084	Obp44a	10	56.6	3.96	9.9e-07	495.743	2	-6.2	TAEDLQSAR	TAEDLQSAR	38.1	0.0015	1	15860.4	Obp44a
Q7K084	Obp44a	10	56.6	3.96	9.9e-07	590.853	2	-5.9	NLPLVQAAVQK	NLPLVQAAVQK	25.1	0.004	1	15860.4	Obp44a
Q7K084	Obp44a	10	56.6	3.96	9.9e-07	590.852	2	-6.3	NLPLVQAAVQK	NLPLVQAAVQK	22.2	0.0059	1	15860.4	Obp44a
Q7K084	Obp44a	10	56.6	3.96	9.9e-07	492.735	2	-5.3	FDLFDEAK	FDLFDEAK	23.4	0.0065	1	15860.4	Obp44a
Q7K084	Obp44a	10	56.6	3.96	9.9e-07	492.735	2	-5.3	FDLFDEAK	FDLFDEAK	29.2	0.0072	1	15860.4	Obp44a
Q7K084	Obp44a	10	56.6	3.96	9.9e-07	592.806	2	-6.7	NYIQCIFVK	NYIQC(Carbamidomethyl)IFVK	27.4	0.008	1	15860.4	Obp44a
Q7K084	Obp44a	10	56.6	3.96	9.9e-07	422.759	2	-4.7	VTEALIAK	VTEALIAK	38.1	0.011	1	15860.4	Obp44a
Q7K084	Obp44a	10	56.6	3.96	9.9e-07	590.853	2	-5.5	NLPLVQAAVQK	NLPLVQAAVQK	17.4	0.029	1	15860.4	Obp44a
P84029	Cyt-c-p	8	63	4.11	5.2e-07	771.877	2	-5	KTGQAAGFAYTDANK	KTGQAAGFAYTDANK	38.7	5.2e-07	1	11734.7	Cytochrome c-2
P84029	Cyt-c-p	8	63	4.11	5.2e-07	733.029	3	-4.7	GITWNEDTLFEYLENPKK	GITWNEDTLFEYLENPKK	47.2	6.7e-07	1	11734.7	Cytochrome c-2
P84029	Cyt-c-p	8	63	4.11	5.2e-07	707.83	2	-4.5	TGQAAGFAYTDANK	TGQAAGFAYTDANK	45.9	1.9e-06	1	11734.7	Cytochrome c-2
P84029	Cyt-c-p	8	63	4.11	5.2e-07	707.83	2	-5.5	TGQAAGFAYTDANK	TGQAAGFAYTDANK	48.2	3.6e-06	1	11734.7	Cytochrome c-2
P84029	Cyt-c-p	8	63	4.11	5.2e-07	690.33	3	-5.4	GITWNEDTLFEYLENPK	GITWNEDTLFEYLENPK	36.9	7.2e-06	1	11734.7	Cytochrome c-2
P84029	Cyt-c-p	8	63	4.11	5.2e-07	566.83	2	-4.4	VGPNLHGLIGR	VGPNLHGLIGR	23.9	2.2e-05	1	11734.7	Cytochrome c-2
P84029	Cyt-c-p	8	63	4.11	5.2e-07	566.83	2	-4.4	VGPNLHGLIGR	VGPNLHGLIGR	28.6	0.00016	1	11734.7	Cytochrome c-2
P84029	Cyt-c-p	8	63	4.11	5.2e-07	514.921	3	-3.6	KTGQAAGFAYTDANK	KTGQAAGFAYTDANK	28.6	0.00049	1	11734.7	Cytochrome c-2
P84029	Cyt-c-p	8	63	4.11	5.2e-07	436.228	2	-4.8	MGVPAGDVEK	M(Met-loss)GVPAGDVEK	31.9	0.0015	1	11734.7	Cytochrome c-2
P84029	Cyt-c-p	8	63	4.11	5.2e-07	436.227	2	-5.3	MGVPAGDVEK	M(Met-loss)GVPAGDVEK	35.4	0.0048	1	11734.7	Cytochrome c-2
P84029	Cyt-c-p	8	63	4.11	5.2e-07	446.758	2	-5.4	GDLIAYLK	GDLIAYLK	19.5	0.0075	1	11734.7	Cytochrome c-2
P84029	Cyt-c-p	8	63	4.11	5.2e-07	436.227	2	-5.4	MGVPAGDVEK	M(Met-loss)GVPAGDVEK	37.4	0.0086	1	11734.7	Cytochrome c-2
P84029	Cyt-c-p	8	63	4.11	5.2e-07	436.227	2	-5.7	MGVPAGDVEK	M(Met-loss)GVPAGDVEK	27.2	0.0089	1	11734.7	Cytochrome c-2
P84029	Cyt-c-p	8	63	4.11	5.2e-07	403.74	2	-5.7	KYIPGTK	KYIPGTK	24.6	0.011	2	11734.7	Cytochrome c-2
P84029	Cyt-c-p	8	63	4.11	5.2e-07	436.228	2	-4.8	MGVPAGDVEK	M(Met-loss)GVPAGDVEK	24.6	0.026	1	11734.7	Cytochrome c-2
P84029	Cyt-c-p	8	63	4.11	5.2e-07	436.226	2	-9.2	MGVPAGDVEK	M(Met-loss)GVPAGDVEK	22.4	0.031	1	11734.7	Cytochrome c-2
A1Z6X6	CG1707	8	54	4.09	5.8e-07	821.716	3	1.3	MGDVTGLSNAQADELCQKPDSSTK	M(Met-loss+Acetyl)GDVTGLSNAQADELC(Carbamidomethyl)QKPDSSTK	42.4	5.8e-07	2	20045.9	CG1707
A1Z6X6	CG1707	8	54	4.09	5.8e-07	664.322	3	-5	GFGHIGIMVPDVYAACQR	GFGHIGIMVPDVYAAC(Carbamidomethyl)QR	31.9	1.7e-06	1	20045.9	CG1707
A1Z6X6	CG1707	8	54	4.09	5.8e-07	682.816	2	-4.3	DFLFQQTMYR	DFLFQQTM(Oxidation)YR	49.5	3.3e-06	2	20045.9	CG1707
A1Z6X6	CG1707	8	54	4.09	5.8e-07	674.819	2	-4	DFLFQQTMYR	DFLFQQTMYR	33.9	4.1e-05	2	20045.9	CG1707
A1Z6X6	CG1707	8	54	4.09	5.8e-07	735.365	3	-4.1	FSLYFLGYENATDVPKDPK	FSLYFLGYENATDVPKDPK	30.1	7.3e-05	2	20045.9	CG1707
A1Z6X6	CG1707	8	54	4.09	5.8e-07	669.654	3	-5.4	GFGHIGIMVPDVYAACQR	GFGHIGIM(Oxidation)VPDVYAAC(Carbamidomethyl)QR	25.8	0.00016	1	20045.9	CG1707
A1Z6X6	CG1707	8	54	4.09	5.8e-07	674.819	2	-4	DFLFQQTMYR	DFLFQQTMYR	30.9	0.00021	2	20045.9	CG1707
A1Z6X6	CG1707	8	54	4.09	5.8e-07	591.312	2	-3.1	FQELGVDFVK	FQELGVDFVK	44	0.00058	1	20045.9	CG1707
A1Z6X6	CG1707	8	54	4.09	5.8e-07	682.816	2	-4.3	DFLFQQTMYR	DFLFQQTM(Oxidation)YR	20	0.015	2	20045.9	CG1707
A1Z6X6	CG1707	8	54	4.09	5.8e-07	543.899	3	-3.9	DPDQNYHTGNTDPR	DPDQNYHTGNTDPR	22.4	0.025	1	20045.9	CG1707
Q8MYU8	CG1707-RA	4	55.2	4.09	5.8e-07	821.716	3	1.3	MGDVTGLSNAQADELCQKPDSSTK	M(Met-loss+Acetyl)GDVTGLSNAQADELC(Carbamidomethyl)QKPDSSTK	42.4	5.8e-07	2	10964.7	RH47207p
Q8MYU8	CG1707-RA	4	55.2	4.09	5.8e-07	682.816	2	-4.3	DFLFQQTMYR	DFLFQQTM(Oxidation)YR	49.5	3.3e-06	2	10964.7	RH47207p
Q8MYU8	CG1707-RA	4	55.2	4.09	5.8e-07	674.819	2	-4	DFLFQQTMYR	DFLFQQTMYR	33.9	4.1e-05	2	10964.7	RH47207p
Q8MYU8	CG1707-RA	4	55.2	4.09	5.8e-07	735.365	3	-4.1	FSLYFLGYENATDVPKDPK	FSLYFLGYENATDVPKDPK	30.1	7.3e-05	2	10964.7	RH47207p
Q8MYU8	CG1707-RA	4	55.2	4.09	5.8e-07	674.819	2	-4	DFLFQQTMYR	DFLFQQTMYR	30.9	0.00021	2	10964.7	RH47207p
Q8MYU8	CG1707-RA	4	55.2	4.09	5.8e-07	682.816	2	-4.3	DFLFQQTMYR	DFLFQQTM(Oxidation)YR	20	0.015	2	10964.7	RH47207p
Q9W369	t	8	20.4	3.65	3.8e-06	588.351	3	-4.6	LFLLHLDEILPQALK	LFLLHLDEILPQALK	39.5	3.8e-06	2	43696	Mutant tan
Q9W369	t	8	20.4	3.65	3.8e-06	826.79	3	-4	NFLILSKPLNETYLPLYQSPK	NFLILSKPLNETYLPLYQSPK	51	4.1e-06	2	43696	Mutant tan
Q9W369	t	8	20.4	3.65	3.8e-06	588.351	3	-4.1	LFLLHLDEILPQALK	LFLLHLDEILPQALK	33.7	1.2e-05	2	43696	Mutant tan
Q9W369	t	8	20.4	3.65	3.8e-06	462.201	3	-5.7	GTHYEVGFDMGR	GTHYEVGFDM(Oxidation)GR	21.9	3e-05	2	43696	Mutant tan
Q9W369	t	8	20.4	3.65	3.8e-06	696.859	2	-0.56	ALLATSNVDDAFR	ALLATSNVDDAFR	27.9	3.6e-05	1	43696	Mutant tan
Q9W369	t	8	20.4	3.65	3.8e-06	456.869	3	-5.7	GTHYEVGFDMGR	GTHYEVGFDMGR	23.1	0.00011	2	43696	Mutant tan
Q9W369	t	8	20.4	3.65	3.8e-06	400.202	2	-6.1	TFGSMIK	TFGSM(Oxidation)IK	23.1	0.00035	2	43696	Mutant tan
Q9W369	t	8	20.4	3.65	3.8e-06	617.817	2	-3.5	QIYNETLGSVK	Q(Gln->pyro-Glu)IYNETLGSVK	27.8	0.00046	2	43696	Mutant tan
Q9W369	t	8	20.4	3.65	3.8e-06	400.203	2	-4.7	TFGSMIK	TFGSM(Oxidation)IK	20.7	0.00071	2	43696	Mutant tan
Q9W369	t	8	20.4	3.65	3.8e-06	617.817	2	-3.2	QIYNETLGSVK	Q(Gln->pyro-Glu)IYNETLGSVK	34	0.0014	2	43696	Mutant tan
Q9W369	t	8	20.4	3.65	3.8e-06	462.201	3	-5.7	GTHYEVGFDMGR	GTHYEVGFDM(Oxidation)GR	21.4	0.0022	2	43696	Mutant tan
Q9W369	t	8	20.4	3.65	3.8e-06	626.33	2	-3.9	QIYNETLGSVK	QIYNETLGSVK	23.8	0.0023	2	43696	Mutant tan
Q9W369	t	8	20.4	3.65	3.8e-06	626.33	2	-3.9	QIYNETLGSVK	QIYNETLGSVK	24.6	0.0035	2	43696	Mutant tan
Q9W369	t	8	20.4	3.65	3.8e-06	400.203	2	-4.9	TFGSMIK	TFGSM(Oxidation)IK	21.1	0.0039	2	43696	Mutant tan
D7RHE8	tan	7	17.1	3.65	3.8e-06	588.351	3	-4.6	LFLLHLDEILPQALK	LFLLHLDEILPQALK	39.5	3.8e-06	2	43637	Tan protein
D7RHE8	tan	7	17.1	3.65	3.8e-06	826.79	3	-4	NFLILSKPLNETYLPLYQSPK	NFLILSKPLNETYLPLYQSPK	51	4.1e-06	2	43637	Tan protein
D7RHE8	tan	7	17.1	3.65	3.8e-06	588.351	3	-4.1	LFLLHLDEILPQALK	LFLLHLDEILPQALK	33.7	1.2e-05	2	43637	Tan protein
D7RHE8	tan	7	17.1	3.65	3.8e-06	462.201	3	-5.7	GTHYEVGFDMGR	GTHYEVGFDM(Oxidation)GR	21.9	3e-05	2	43637	Tan protein
D7RHE8	tan	7	17.1	3.65	3.8e-06	456.869	3	-5.7	GTHYEVGFDMGR	GTHYEVGFDMGR	23.1	0.00011	2	43637	Tan protein
D7RHE8	tan	7	17.1	3.65	3.8e-06	400.202	2	-6.1	TFGSMIK	TFGSM(Oxidation)IK	23.1	0.00035	2	43637	Tan protein
D7RHE8	tan	7	17.1	3.65	3.8e-06	617.817	2	-3.5	QIYNETLGSVK	Q(Gln->pyro-Glu)IYNETLGSVK	27.8	0.00046	2	43637	Tan protein
D7RHE8	tan	7	17.1	3.65	3.8e-06	400.203	2	-4.7	TFGSMIK	TFGSM(Oxidation)IK	20.7	0.00071	2	43637	Tan protein
D7RHE8	tan	7	17.1	3.65	3.8e-06	617.817	2	-3.2	QIYNETLGSVK	Q(Gln->pyro-Glu)IYNETLGSVK	34	0.0014	2	43637	Tan protein
D7RHE8	tan	7	17.1	3.65	3.8e-06	462.201	3	-5.7	GTHYEVGFDMGR	GTHYEVGFDM(Oxidation)GR	21.4	0.0022	2	43637	Tan protein
D7RHE8	tan	7	17.1	3.65	3.8e-06	626.33	2	-3.9	QIYNETLGSVK	QIYNETLGSVK	23.8	0.0023	2	43637	Tan protein
D7RHE8	tan	7	17.1	3.65	3.8e-06	626.33	2	-3.9	QIYNETLGSVK	QIYNETLGSVK	24.6	0.0035	2	43637	Tan protein
D7RHE8	tan	7	17.1	3.65	3.8e-06	400.203	2	-4.9	TFGSMIK	TFGSM(Oxidation)IK	21.1	0.0039	2	43637	Tan protein
H0RNN1	jdp-RB	8	34.1	3.53	6.2e-06	651.306	2	-6.3	ASEGGAALYYGSR	ASEGGAALYYGSR	44.2	6.2e-06	3	20062.4	FI17328p1
H0RNN1	jdp-RB	8	34.1	3.53	6.2e-06	501.729	2	-5.3	NSGISMSYK	NSGISM(Oxidation)SYK	29.8	7.4e-06	2	20062.4	FI17328p1
H0RNN1	jdp-RB	8	34.1	3.53	6.2e-06	501.729	2	-4.4	NSGISMSYK	NSGISM(Oxidation)SYK	33.4	4.7e-05	2	20062.4	FI17328p1
H0RNN1	jdp-RB	8	34.1	3.53	6.2e-06	646.352	2	-3	MSAVDAIINYKR	M(Met-loss+Acetyl)SAVDAIINYKR	31.9	4.8e-05	2	20062.4	FI17328p1
H0RNN1	jdp-RB	8	34.1	3.53	6.2e-06	568.301	2	-5	MSAVDAIINYK	M(Met-loss+Acetyl)SAVDAIINYK	35.9	5.1e-05	2	20062.4	FI17328p1
H0RNN1	jdp-RB	8	34.1	3.53	6.2e-06	493.732	2	-5.2	NSGISMSYK	NSGISMSYK	21.2	8.1e-05	2	20062.4	FI17328p1
H0RNN1	jdp-RB	8	34.1	3.53	6.2e-06	486.573	3	-6.2	RASEGGAALYYGSR	RASEGGAALYYGSR	31.1	0.00013	3	20062.4	FI17328p1
H0RNN1	jdp-RB	8	34.1	3.53	6.2e-06	651.308	2	-1.9	ASEGGAALYYGSR	ASEGGAALYYGSR	24.4	0.00021	3	20062.4	FI17328p1
H0RNN1	jdp-RB	8	34.1	3.53	6.2e-06	568.301	2	-5	MSAVDAIINYK	M(Met-loss+Acetyl)SAVDAIINYK	26.6	0.00071	2	20062.4	FI17328p1
H0RNN1	jdp-RB	8	34.1	3.53	6.2e-06	493.732	2	-5.2	NSGISMSYK	NSGISMSYK	18.2	0.00095	2	20062.4	FI17328p1
H0RNN1	jdp-RB	8	34.1	3.53	6.2e-06	502.237	3	-4.7	KGEWGGENTDVANK	KGEWGGENTDVANK	40.8	0.0013	3	20062.4	FI17328p1
H0RNN1	jdp-RB	8	34.1	3.53	6.2e-06	517.916	3	-3.3	EHVGQSMHWVTPK	EHVGQSM(Oxidation)HWVTPK	16.9	0.013	2	20062.4	FI17328p1
H0RNN1	jdp-RB	8	34.1	3.53	6.2e-06	517.915	3	-3.6	EHVGQSMHWVTPK	EHVGQSM(Oxidation)HWVTPK	15.7	0.03	2	20062.4	FI17328p1
Q9TVP3	jdp	7	25.1	3.53	6.2e-06	651.306	2	-6.3	ASEGGAALYYGSR	ASEGGAALYYGSR	44.2	6.2e-06	3	21651.3	J domain-containing protein
Q9TVP3	jdp	7	25.1	3.53	6.2e-06	501.729	2	-5.3	NSGISMSYK	NSGISM(Oxidation)SYK	29.8	7.4e-06	2	21651.3	J domain-containing protein
Q9TVP3	jdp	7	25.1	3.53	6.2e-06	501.729	2	-4.4	NSGISMSYK	NSGISM(Oxidation)SYK	33.4	4.7e-05	2	21651.3	J domain-containing protein
Q9TVP3	jdp	7	25.1	3.53	6.2e-06	646.352	2	-3	MSAVDAIINYKR	M(Met-loss+Acetyl)SAVDAIINYKR	31.9	4.8e-05	2	21651.3	J domain-containing protein
Q9TVP3	jdp	7	25.1	3.53	6.2e-06	568.301	2	-5	MSAVDAIINYK	M(Met-loss+Acetyl)SAVDAIINYK	35.9	5.1e-05	2	21651.3	J domain-containing protein
Q9TVP3	jdp	7	25.1	3.53	6.2e-06	493.732	2	-5.2	NSGISMSYK	NSGISMSYK	21.2	8.1e-05	2	21651.3	J domain-containing protein
Q9TVP3	jdp	7	25.1	3.53	6.2e-06	486.573	3	-6.2	RASEGGAALYYGSR	RASEGGAALYYGSR	31.1	0.00013	3	21651.3	J domain-containing protein
Q9TVP3	jdp	7	25.1	3.53	6.2e-06	651.308	2	-1.9	ASEGGAALYYGSR	ASEGGAALYYGSR	24.4	0.00021	3	21651.3	J domain-containing protein
Q9TVP3	jdp	7	25.1	3.53	6.2e-06	568.301	2	-5	MSAVDAIINYK	M(Met-loss+Acetyl)SAVDAIINYK	26.6	0.00071	2	21651.3	J domain-containing protein
Q9TVP3	jdp	7	25.1	3.53	6.2e-06	493.732	2	-5.2	NSGISMSYK	NSGISMSYK	18.2	0.00095	2	21651.3	J domain-containing protein
Q9TVP3	jdp	7	25.1	3.53	6.2e-06	502.237	3	-4.7	KGEWGGENTDVANK	KGEWGGENTDVANK	40.8	0.0013	3	21651.3	J domain-containing protein
D3DMZ5	jdp-RB	4	43.2	3.53	6.2e-06	651.306	2	-6.3	ASEGGAALYYGSR	ASEGGAALYYGSR	44.2	6.2e-06	3	10071.3	RE74353p
D3DMZ5	jdp-RB	4	43.2	3.53	6.2e-06	486.573	3	-6.2	RASEGGAALYYGSR	RASEGGAALYYGSR	31.1	0.00013	3	10071.3	RE74353p
D3DMZ5	jdp-RB	4	43.2	3.53	6.2e-06	651.308	2	-1.9	ASEGGAALYYGSR	ASEGGAALYYGSR	24.4	0.00021	3	10071.3	RE74353p
D3DMZ5	jdp-RB	4	43.2	3.53	6.2e-06	502.237	3	-4.7	KGEWGGENTDVANK	KGEWGGENTDVANK	40.8	0.0013	3	10071.3	RE74353p
D3DMZ5	jdp-RB	4	43.2	3.53	6.2e-06	517.916	3	-3.3	EHVGQSMHWVTPK	EHVGQSM(Oxidation)HWVTPK	16.9	0.013	2	10071.3	RE74353p
D3DMZ5	jdp-RB	4	43.2	3.53	6.2e-06	517.915	3	-3.6	EHVGQSMHWVTPK	EHVGQSM(Oxidation)HWVTPK	15.7	0.03	2	10071.3	RE74353p
P20432	GstD1	8	40.7	4.12	5.1e-07	801.862	2	-5.2	MVDFYYLPGSSPCR	M(Met-loss+Acetyl)VDFYYLPGSSPC(Carbamidomethyl)R	45.1	5.1e-07	1	23866.6	Glutathione S-transferase 1-1
P20432	GstD1	8	40.7	4.12	5.1e-07	803.413	3	-4.8	INPQHTIPTLVDNGFALWESR	INPQHTIPTLVDNGFALWESR	49	5.8e-07	2	23866.6	Glutathione S-transferase 1-1
P20432	GstD1	8	40.7	4.12	5.1e-07	803.413	3	-4.2	INPQHTIPTLVDNGFALWESR	INPQHTIPTLVDNGFALWESR	44	2.8e-06	2	23866.6	Glutathione S-transferase 1-1
P20432	GstD1	8	40.7	4.12	5.1e-07	473.235	2	-5.7	APADPEAFK	APADPEAFK	42.5	3e-05	1	23866.6	Glutathione S-transferase 1-1
P20432	GstD1	8	40.7	4.12	5.1e-07	463.266	4	-6.7	LLNLQAGEHLKPEFLK	LLNLQAGEHLKPEFLK	38.3	3.2e-05	1	23866.6	Glutathione S-transferase 1-1
P20432	GstD1	8	40.7	4.12	5.1e-07	801.862	2	-5.2	MVDFYYLPGSSPCR	M(Met-loss+Acetyl)VDFYYLPGSSPC(Carbamidomethyl)R	26.9	8e-05	1	23866.6	Glutathione S-transferase 1-1
P20432	GstD1	8	40.7	4.12	5.1e-07	617.353	3	-5.3	LLNLQAGEHLKPEFLK	LLNLQAGEHLKPEFLK	29.6	0.00024	1	23866.6	Glutathione S-transferase 1-1
P20432	GstD1	8	40.7	4.12	5.1e-07	473.235	2	-5.5	APADPEAFK	APADPEAFK	36.5	0.0014	1	23866.6	Glutathione S-transferase 1-1
P20432	GstD1	8	40.7	4.12	5.1e-07	531.81	2	-5.4	AIQVYLVEK	AIQVYLVEK	37.3	0.0017	1	23866.6	Glutathione S-transferase 1-1
P20432	GstD1	8	40.7	4.12	5.1e-07	479.288	2	-4.8	AVGVELNKK	AVGVELNKK	42.4	0.0028	1	23866.6	Glutathione S-transferase 1-1
P20432	GstD1	8	40.7	4.12	5.1e-07	531.809	2	-7.4	AIQVYLVEK	AIQVYLVEK	21.7	0.0041	1	23866.6	Glutathione S-transferase 1-1
P20432	GstD1	8	40.7	4.12	5.1e-07	479.288	2	-3.9	AVGVELNKK	AVGVELNKK	41.5	0.0044	1	23866.6	Glutathione S-transferase 1-1
P20432	GstD1	8	40.7	4.12	5.1e-07	415.24	2	-6.8	AVGVELNK	AVGVELNK	33.7	0.0067	1	23866.6	Glutathione S-transferase 1-1
P20432	GstD1	8	40.7	4.12	5.1e-07	463.266	4	-6.7	LLNLQAGEHLKPEFLK	LLNLQAGEHLKPEFLK	24.4	0.011	1	23866.6	Glutathione S-transferase 1-1
P20432	GstD1	8	40.7	4.12	5.1e-07	412.212	2	-4.4	TDSLYPK	TDSLYPK	25.8	0.012	3	23866.6	Glutathione S-transferase 1-1
P20432	GstD1	8	40.7	4.12	5.1e-07	479.288	2	-4.8	AVGVELNKK	AVGVELNKK	29.2	0.012	1	23866.6	Glutathione S-transferase 1-1
P20432	GstD1	8	40.7	4.12	5.1e-07	415.24	2	-6.8	AVGVELNK	AVGVELNK	28.8	0.016	1	23866.6	Glutathione S-transferase 1-1
P20432	GstD1	8	40.7	4.12	5.1e-07	412.212	2	-4.4	TDSLYPK	TDSLYPK	28.4	0.025	3	23866.6	Glutathione S-transferase 1-1
P20432	GstD1	8	40.7	4.12	5.1e-07	602.814	4	-1.2	INPQHTIPTLVDNGFALWESR	INPQHTIPTLVDNGFALWESR	21.6	0.034	2	23866.6	Glutathione S-transferase 1-1
P20432	GstD1	8	40.7	4.12	5.1e-07	473.235	2	-5.9	APADPEAFK	APADPEAFK	21.9	0.038	1	23866.6	Glutathione S-transferase 1-1
P20432	GstD1	8	40.7	4.12	5.1e-07	412.211	2	-5.5	TDSLYPK	TDSLYPK	19.4	0.045	3	23866.6	Glutathione S-transferase 1-1
Q9VG96	GstD4	1	9.8	4.09	5.8e-07	803.413	3	-4.8	LNPQHTIPTLVDNGFAIWESR	LNPQHTIPTLVDNGFAIWESR	49	5.8e-07	2	24736.5	Glutathione S-transferase D4
Q9VG96	GstD4	1	9.8	4.09	5.8e-07	803.413	3	-4.2	LNPQHTIPTLVDNGFAIWESR	LNPQHTIPTLVDNGFAIWESR	44	2.8e-06	2	24736.5	Glutathione S-transferase D4
Q9VG96	GstD4	1	9.8	4.09	5.8e-07	602.814	4	-1.2	LNPQHTIPTLVDNGFAIWESR	LNPQHTIPTLVDNGFAIWESR	21.6	0.034	2	24736.5	Glutathione S-transferase D4
Q9VRL1	Uev1A	9	53.8	3.35	1.4e-05	615.314	2	-23	MANTSSTGVVVPR	M(Met-loss+Acetyl)ANTSSTGVVVPR	29.1	1.4e-05	1	16669.3	LD28904p
Q9VRL1	Uev1A	9	53.8	3.35	1.4e-05	615.325	2	-4.2	MANTSSTGVVVPR	M(Met-loss+Acetyl)ANTSSTGVVVPR	40.2	5.4e-05	1	16669.3	LD28904p
Q9VRL1	Uev1A	9	53.8	3.35	1.4e-05	622.637	3	-4.4	VNINCINQNNGVVDHR	VNINC(Carbamidomethyl)INQNNGVVDHR	29.9	7.5e-05	3	16669.3	LD28904p
Q9VRL1	Uev1A	9	53.8	3.35	1.4e-05	553.249	2	-6.4	LAQPPEGSCF	LAQPPEGSC(Carbamidomethyl)F	24.1	0.00024	3	16669.3	LD28904p
Q9VRL1	Uev1A	9	53.8	3.35	1.4e-05	544.271	2	-5.7	YPDEPPTLR	YPDEPPTLR	27.1	0.00048	3	16669.3	LD28904p
Q9VRL1	Uev1A	9	53.8	3.35	1.4e-05	611.291	3	-3.7	IECGERYPDEPPTLR	IEC(Carbamidomethyl)GERYPDEPPTLR	28.4	0.0006	3	16669.3	LD28904p
Q9VRL1	Uev1A	9	53.8	3.35	1.4e-05	453.737	2	-5.6	TMLQEIR	TM(Oxidation)LQEIR	30	0.0018	3	16669.3	LD28904p
Q9VRL1	Uev1A	9	53.8	3.35	1.4e-05	445.74	2	-4.7	TMLQEIR	TMLQEIR	16.7	0.0034	3	16669.3	LD28904p
Q9VRL1	Uev1A	9	53.8	3.35	1.4e-05	586.81	2	-3	LLEELDQGQK	LLEELDQGQK	36.7	0.0046	2	16669.3	LD28904p
Q9VRL1	Uev1A	9	53.8	3.35	1.4e-05	586.81	2	-3	LLEELDQGQK	LLEELDQGQK	31.3	0.0049	2	16669.3	LD28904p
Q9VRL1	Uev1A	9	53.8	3.35	1.4e-05	453.737	2	-5.7	TMLQEIR	TM(Oxidation)LQEIR	24.1	0.0053	3	16669.3	LD28904p
Q9VRL1	Uev1A	9	53.8	3.35	1.4e-05	453.737	2	-5.7	TMLQEIR	TM(Oxidation)LQEIR	28.9	0.014	3	16669.3	LD28904p
Q9VRL1	Uev1A	9	53.8	3.35	1.4e-05	410.718	2	-6.8	SVQMLAR	SVQM(Oxidation)LAR	28.1	0.015	3	16669.3	LD28904p
Q9VRL1	Uev1A	9	53.8	3.35	1.4e-05	544.271	2	-6.6	YPDEPPTLR	YPDEPPTLR	16.1	0.021	3	16669.3	LD28904p
Q9VRL1	Uev1A	9	53.8	3.35	1.4e-05	611.29	3	-4.6	IECGERYPDEPPTLR	IEC(Carbamidomethyl)GERYPDEPPTLR	19.4	0.028	3	16669.3	LD28904p
Q9VRL1	Uev1A	9	53.8	3.35	1.4e-05	410.718	2	-7.1	SVQMLAR	SVQM(Oxidation)LAR	27.7	0.03	3	16669.3	LD28904p
Q8IGH9	Uev1A	8	47.4	2.62	7.5e-05	622.637	3	-4.4	VNINCINQNNGVVDHR	VNINC(Carbamidomethyl)INQNNGVVDHR	29.9	7.5e-05	3	15891.4	RH13862p (Fragment)
Q8IGH9	Uev1A	8	47.4	2.62	7.5e-05	553.249	2	-6.4	LAQPPEGSCF	LAQPPEGSC(Carbamidomethyl)F	24.1	0.00024	3	15891.4	RH13862p (Fragment)
Q8IGH9	Uev1A	8	47.4	2.62	7.5e-05	544.271	2	-5.7	YPDEPPTLR	YPDEPPTLR	27.1	0.00048	3	15891.4	RH13862p (Fragment)
Q8IGH9	Uev1A	8	47.4	2.62	7.5e-05	611.291	3	-3.7	IECGERYPDEPPTLR	IEC(Carbamidomethyl)GERYPDEPPTLR	28.4	0.0006	3	15891.4	RH13862p (Fragment)
Q8IGH9	Uev1A	8	47.4	2.62	7.5e-05	453.737	2	-5.6	TMLQEIR	TM(Oxidation)LQEIR	30	0.0018	3	15891.4	RH13862p (Fragment)
Q8IGH9	Uev1A	8	47.4	2.62	7.5e-05	445.74	2	-4.7	TMLQEIR	TMLQEIR	16.7	0.0034	3	15891.4	RH13862p (Fragment)
Q8IGH9	Uev1A	8	47.4	2.62	7.5e-05	586.81	2	-3	LLEELDQGQK	LLEELDQGQK	36.7	0.0046	2	15891.4	RH13862p (Fragment)
Q8IGH9	Uev1A	8	47.4	2.62	7.5e-05	586.81	2	-3	LLEELDQGQK	LLEELDQGQK	31.3	0.0049	2	15891.4	RH13862p (Fragment)
Q8IGH9	Uev1A	8	47.4	2.62	7.5e-05	453.737	2	-5.7	TMLQEIR	TM(Oxidation)LQEIR	24.1	0.0053	3	15891.4	RH13862p (Fragment)
Q8IGH9	Uev1A	8	47.4	2.62	7.5e-05	453.737	2	-5.7	TMLQEIR	TM(Oxidation)LQEIR	28.9	0.014	3	15891.4	RH13862p (Fragment)
Q8IGH9	Uev1A	8	47.4	2.62	7.5e-05	410.718	2	-6.8	SVQMLAR	SVQM(Oxidation)LAR	28.1	0.015	3	15891.4	RH13862p (Fragment)
Q8IGH9	Uev1A	8	47.4	2.62	7.5e-05	544.271	2	-6.6	YPDEPPTLR	YPDEPPTLR	16.1	0.021	3	15891.4	RH13862p (Fragment)
Q8IGH9	Uev1A	8	47.4	2.62	7.5e-05	611.29	3	-4.6	IECGERYPDEPPTLR	IEC(Carbamidomethyl)GERYPDEPPTLR	19.4	0.028	3	15891.4	RH13862p (Fragment)
Q8IGH9	Uev1A	8	47.4	2.62	7.5e-05	410.718	2	-7.1	SVQMLAR	SVQM(Oxidation)LAR	27.7	0.03	3	15891.4	RH13862p (Fragment)
Q8IQ53	Uev1A	7	53.4	1.95	7.5e-05	622.637	3	-4.4	VNINCINQNNGVVDHR	VNINC(Carbamidomethyl)INQNNGVVDHR	29.9	7.5e-05	3	12165.4	MIP16420p
Q8IQ53	Uev1A	7	53.4	1.95	7.5e-05	553.249	2	-6.4	LAQPPEGSCF	LAQPPEGSC(Carbamidomethyl)F	24.1	0.00024	3	12165.4	MIP16420p
Q8IQ53	Uev1A	7	53.4	1.95	7.5e-05	544.271	2	-5.7	YPDEPPTLR	YPDEPPTLR	27.1	0.00048	3	12165.4	MIP16420p
Q8IQ53	Uev1A	7	53.4	1.95	7.5e-05	611.291	3	-3.7	IECGERYPDEPPTLR	IEC(Carbamidomethyl)GERYPDEPPTLR	28.4	0.0006	3	12165.4	MIP16420p
Q8IQ53	Uev1A	7	53.4	1.95	7.5e-05	453.737	2	-5.6	TMLQEIR	TM(Oxidation)LQEIR	30	0.0018	3	12165.4	MIP16420p
Q8IQ53	Uev1A	7	53.4	1.95	7.5e-05	445.74	2	-4.7	TMLQEIR	TMLQEIR	16.7	0.0034	3	12165.4	MIP16420p
Q8IQ53	Uev1A	7	53.4	1.95	7.5e-05	453.737	2	-5.7	TMLQEIR	TM(Oxidation)LQEIR	24.1	0.0053	3	12165.4	MIP16420p
Q8IQ53	Uev1A	7	53.4	1.95	7.5e-05	453.737	2	-5.7	TMLQEIR	TM(Oxidation)LQEIR	28.9	0.014	3	12165.4	MIP16420p
Q8IQ53	Uev1A	7	53.4	1.95	7.5e-05	410.718	2	-6.8	SVQMLAR	SVQM(Oxidation)LAR	28.1	0.015	3	12165.4	MIP16420p
Q8IQ53	Uev1A	7	53.4	1.95	7.5e-05	544.271	2	-6.6	YPDEPPTLR	YPDEPPTLR	16.1	0.021	3	12165.4	MIP16420p
Q8IQ53	Uev1A	7	53.4	1.95	7.5e-05	611.29	3	-4.6	IECGERYPDEPPTLR	IEC(Carbamidomethyl)GERYPDEPPTLR	19.4	0.028	3	12165.4	MIP16420p
Q8IQ53	Uev1A	7	53.4	1.95	7.5e-05	410.718	2	-7.1	SVQMLAR	SVQM(Oxidation)LAR	27.7	0.03	3	12165.4	MIP16420p
Q6AWN0	CG32068	6	38.7	5.18	5.5e-09	790.822	2	-3.4	GYTYDDEITCSEK	GYTYDDEITC(Carbamidomethyl)SEK	36	5.5e-09	2	22255	1,2-dihydroxy-3-keto-5-methylthiopentene dioxygenase
Q6AWN0	CG32068	6	38.7	5.18	5.5e-09	839.917	2	-3.8	NPPAYLELDDLYQK	NPPAYLELDDLYQK	43.3	6.4e-09	2	22255	1,2-dihydroxy-3-keto-5-methylthiopentene dioxygenase
Q6AWN0	CG32068	6	38.7	5.18	5.5e-09	627.962	3	-5.4	INADEYQSDNTLTELR	INADEYQSDNTLTELR	45.4	1.2e-06	2	22255	1,2-dihydroxy-3-keto-5-methylthiopentene dioxygenase
Q6AWN0	CG32068	6	38.7	5.18	5.5e-09	620.816	2	-5.5	FTLDTNNFIR	FTLDTNNFIR	26.1	0.00022	2	22255	1,2-dihydroxy-3-keto-5-methylthiopentene dioxygenase
Q6AWN0	CG32068	6	38.7	5.18	5.5e-09	492.911	3	-4	HQSENFVQFNKV	HQSENFVQFNKV	23.4	0.0013	2	22255	1,2-dihydroxy-3-keto-5-methylthiopentene dioxygenase
Q6AWN0	CG32068	6	38.7	5.18	5.5e-09	422.214	2	-5.9	TGVEYFK	TGVEYFK	18.6	0.0019	2	22255	1,2-dihydroxy-3-keto-5-methylthiopentene dioxygenase
Q6AWN0	CG32068	6	38.7	5.18	5.5e-09	422.214	2	-5.9	TGVEYFK	TGVEYFK	22.8	0.002	2	22255	1,2-dihydroxy-3-keto-5-methylthiopentene dioxygenase
Q6AWN0	CG32068	6	38.7	5.18	5.5e-09	839.917	2	-3.8	NPPAYLELDDLYQK	NPPAYLELDDLYQK	17.4	0.036	2	22255	1,2-dihydroxy-3-keto-5-methylthiopentene dioxygenase
F3YDM3	CG32068-RB	6	35.8	5.18	5.5e-09	790.822	2	-3.4	GYTYDDEITCSEK	GYTYDDEITC(Carbamidomethyl)SEK	36	5.5e-09	2	23957.2	RH18256p (Fragment)
F3YDM3	CG32068-RB	6	35.8	5.18	5.5e-09	839.917	2	-3.8	NPPAYLELDDLYQK	NPPAYLELDDLYQK	43.3	6.4e-09	2	23957.2	RH18256p (Fragment)
F3YDM3	CG32068-RB	6	35.8	5.18	5.5e-09	627.962	3	-5.4	INADEYQSDNTLTELR	INADEYQSDNTLTELR	45.4	1.2e-06	2	23957.2	RH18256p (Fragment)
F3YDM3	CG32068-RB	6	35.8	5.18	5.5e-09	620.816	2	-5.5	FTLDTNNFIR	FTLDTNNFIR	26.1	0.00022	2	23957.2	RH18256p (Fragment)
F3YDM3	CG32068-RB	6	35.8	5.18	5.5e-09	492.911	3	-4	HQSENFVQFNKV	HQSENFVQFNKV	23.4	0.0013	2	23957.2	RH18256p (Fragment)
F3YDM3	CG32068-RB	6	35.8	5.18	5.5e-09	422.214	2	-5.9	TGVEYFK	TGVEYFK	18.6	0.0019	2	23957.2	RH18256p (Fragment)
F3YDM3	CG32068-RB	6	35.8	5.18	5.5e-09	422.214	2	-5.9	TGVEYFK	TGVEYFK	22.8	0.002	2	23957.2	RH18256p (Fragment)
F3YDM3	CG32068-RB	6	35.8	5.18	5.5e-09	839.917	2	-3.8	NPPAYLELDDLYQK	NPPAYLELDDLYQK	17.4	0.036	2	23957.2	RH18256p (Fragment)
P41094	RpS18	10	59.2	3.07	8.9e-06	687.9	2	-5	VVTIISNPLQYK	VVTIISNPLQYK	35.8	8.9e-06	3	17611.7	40S ribosomal protein S18
P41094	RpS18	10	59.2	3.07	8.9e-06	721.348	2	-4.2	YWQLTSSNLDSK	YWQLTSSNLDSK	36.2	9.5e-05	2	17611.7	40S ribosomal protein S18
P41094	RpS18	10	59.2	3.07	8.9e-06	460.264	2	-7.8	VGIAMTAIK	VGIAM(Oxidation)TAIK	29.2	0.00013	2	17611.7	40S ribosomal protein S18
P41094	RpS18	10	59.2	3.07	8.9e-06	721.348	2	-4.2	YWQLTSSNLDSK	YWQLTSSNLDSK	27	0.00033	2	17611.7	40S ribosomal protein S18
P41094	RpS18	10	59.2	3.07	8.9e-06	874.768	3	-2.8	AGECTEEEVDKVVTIISNPLQYK	AGEC(Carbamidomethyl)TEEEVDKVVTIISNPLQYK	26.9	0.00085	3	17611.7	40S ribosomal protein S18
P41094	RpS18	10	59.2	3.07	8.9e-06	523.279	2	-6.2	VPNWFLNR	VPNWFLNR	22.8	0.00089	2	17611.7	40S ribosomal protein S18
P41094	RpS18	10	59.2	3.07	8.9e-06	523.279	2	-6.2	VPNWFLNR	VPNWFLNR	29.8	0.0014	2	17611.7	40S ribosomal protein S18
P41094	RpS18	10	59.2	3.07	8.9e-06	541.317	3	-3.4	MSLVIPEKFQHILR	M(Met-loss+Acetyl)SLVIPEKFQHILR	22.2	0.0019	1	17611.7	40S ribosomal protein S18
P41094	RpS18	10	59.2	3.07	8.9e-06	418.745	2	-7.1	YSNIVLK	YSNIVLK	22.3	0.002	3	17611.7	40S ribosomal protein S18
P41094	RpS18	10	59.2	3.07	8.9e-06	503.253	2	-4.9	IMNTNIDGK	IMNTNIDGK	21.5	0.002	2	17611.7	40S ribosomal protein S18
P41094	RpS18	10	59.2	3.07	8.9e-06	511.25	2	-5.4	IMNTNIDGK	IM(Oxidation)NTNIDGK	31.6	0.0023	2	17611.7	40S ribosomal protein S18
P41094	RpS18	10	59.2	3.07	8.9e-06	511.249	2	-7.8	IMNTNIDGK	IM(Oxidation)NTNIDGK	33.1	0.0028	2	17611.7	40S ribosomal protein S18
P41094	RpS18	10	59.2	3.07	8.9e-06	450.243	2	-4.6	QKDIIDGK	Q(Gln->pyro-Glu)KDIIDGK	25.9	0.0042	2	17611.7	40S ribosomal protein S18
P41094	RpS18	10	59.2	3.07	8.9e-06	511.248	2	-8.9	IMNTNIDGK	IM(Oxidation)NTNIDGK	29.2	0.0045	2	17611.7	40S ribosomal protein S18
P41094	RpS18	10	59.2	3.07	8.9e-06	450.243	2	-4.6	QKDIIDGK	Q(Gln->pyro-Glu)KDIIDGK	23.8	0.0049	2	17611.7	40S ribosomal protein S18
P41094	RpS18	10	59.2	3.07	8.9e-06	511.25	2	-6.1	IMNTNIDGK	IM(Oxidation)NTNIDGK	25.1	0.0064	2	17611.7	40S ribosomal protein S18
P41094	RpS18	10	59.2	3.07	8.9e-06	460.264	2	-7.1	VGIAMTAIK	VGIAM(Oxidation)TAIK	21.3	0.0086	2	17611.7	40S ribosomal protein S18
P41094	RpS18	10	59.2	3.07	8.9e-06	503.253	2	-4.6	IMNTNIDGK	IMNTNIDGK	23.4	0.013	2	17611.7	40S ribosomal protein S18
P41094	RpS18	10	59.2	3.07	8.9e-06	418.745	2	-7.1	YSNIVLK	YSNIVLK	21.3	0.014	3	17611.7	40S ribosomal protein S18
B6IDT0	RpS18-RB	9	44.7	3.07	8.9e-06	687.9	2	-5	VVTIISNPLQYK	VVTIISNPLQYK	35.8	8.9e-06	3	19701	FI09342p (Fragment)
B6IDT0	RpS18-RB	9	44.7	3.07	8.9e-06	721.348	2	-4.2	YWQLTSSNLDSK	YWQLTSSNLDSK	36.2	9.5e-05	2	19701	FI09342p (Fragment)
B6IDT0	RpS18-RB	9	44.7	3.07	8.9e-06	460.264	2	-7.8	VGIAMTAIK	VGIAM(Oxidation)TAIK	29.2	0.00013	2	19701	FI09342p (Fragment)
B6IDT0	RpS18-RB	9	44.7	3.07	8.9e-06	721.348	2	-4.2	YWQLTSSNLDSK	YWQLTSSNLDSK	27	0.00033	2	19701	FI09342p (Fragment)
B6IDT0	RpS18-RB	9	44.7	3.07	8.9e-06	874.768	3	-2.8	AGECTEEEVDKVVTIISNPLQYK	AGEC(Carbamidomethyl)TEEEVDKVVTIISNPLQYK	26.9	0.00085	3	19701	FI09342p (Fragment)
B6IDT0	RpS18-RB	9	44.7	3.07	8.9e-06	523.279	2	-6.2	VPNWFLNR	VPNWFLNR	22.8	0.00089	2	19701	FI09342p (Fragment)
B6IDT0	RpS18-RB	9	44.7	3.07	8.9e-06	523.279	2	-6.2	VPNWFLNR	VPNWFLNR	29.8	0.0014	2	19701	FI09342p (Fragment)
B6IDT0	RpS18-RB	9	44.7	3.07	8.9e-06	418.745	2	-7.1	YSNIVLK	YSNIVLK	22.3	0.002	3	19701	FI09342p (Fragment)
B6IDT0	RpS18-RB	9	44.7	3.07	8.9e-06	503.253	2	-4.9	IMNTNIDGK	IMNTNIDGK	21.5	0.002	2	19701	FI09342p (Fragment)
B6IDT0	RpS18-RB	9	44.7	3.07	8.9e-06	511.25	2	-5.4	IMNTNIDGK	IM(Oxidation)NTNIDGK	31.6	0.0023	2	19701	FI09342p (Fragment)
B6IDT0	RpS18-RB	9	44.7	3.07	8.9e-06	511.249	2	-7.8	IMNTNIDGK	IM(Oxidation)NTNIDGK	33.1	0.0028	2	19701	FI09342p (Fragment)
B6IDT0	RpS18-RB	9	44.7	3.07	8.9e-06	450.243	2	-4.6	QKDIIDGK	Q(Gln->pyro-Glu)KDIIDGK	25.9	0.0042	2	19701	FI09342p (Fragment)
B6IDT0	RpS18-RB	9	44.7	3.07	8.9e-06	511.248	2	-8.9	IMNTNIDGK	IM(Oxidation)NTNIDGK	29.2	0.0045	2	19701	FI09342p (Fragment)
B6IDT0	RpS18-RB	9	44.7	3.07	8.9e-06	450.243	2	-4.6	QKDIIDGK	Q(Gln->pyro-Glu)KDIIDGK	23.8	0.0049	2	19701	FI09342p (Fragment)
B6IDT0	RpS18-RB	9	44.7	3.07	8.9e-06	511.25	2	-6.1	IMNTNIDGK	IM(Oxidation)NTNIDGK	25.1	0.0064	2	19701	FI09342p (Fragment)
B6IDT0	RpS18-RB	9	44.7	3.07	8.9e-06	460.264	2	-7.1	VGIAMTAIK	VGIAM(Oxidation)TAIK	21.3	0.0086	2	19701	FI09342p (Fragment)
B6IDT0	RpS18-RB	9	44.7	3.07	8.9e-06	503.253	2	-4.6	IMNTNIDGK	IMNTNIDGK	23.4	0.013	2	19701	FI09342p (Fragment)
B6IDT0	RpS18-RB	9	44.7	3.07	8.9e-06	418.745	2	-7.1	YSNIVLK	YSNIVLK	21.3	0.014	3	19701	FI09342p (Fragment)
Q4V607	CG12278	3	12.2	3.03	8.9e-06	687.9	2	-5	VVTIISNPLQYK	VVTIISNPLQYK	35.8	8.9e-06	3	28049.3	IP07925p (Fragment)
Q4V607	CG12278	3	12.2	3.03	8.9e-06	874.768	3	-2.8	AGECTEEEVDKVVTIISNPLQYK	AGEC(Carbamidomethyl)TEEEVDKVVTIISNPLQYK	26.9	0.00085	3	28049.3	IP07925p (Fragment)
Q4V607	CG12278	3	12.2	3.03	8.9e-06	418.745	2	-7.1	YSNIVLK	YSNIVLK	22.3	0.002	3	28049.3	IP07925p (Fragment)
Q4V607	CG12278	3	12.2	3.03	8.9e-06	418.745	2	-7.1	YSNIVLK	YSNIVLK	21.3	0.014	3	28049.3	IP07925p (Fragment)
Q9VG51	CG6359	9	44.3	3.24	2.1e-06	729.295	2	-3.7	MMVESDGTADATR	M(Acetyl+Oxidation)M(Oxidation)VESDGTADATR	22.6	2.1e-06	1	19436.5	CG6359
Q9VG51	CG6359	9	44.3	3.24	2.1e-06	767.676	3	0.095	QMPFRGDEGIFDESFIEER	Q(Gln->pyro-Glu)M(Oxidation)PFRGDEGIFDESFIEER	32.5	4.9e-06	1	19436.5	CG6359
Q9VG51	CG6359	9	44.3	3.24	2.1e-06	821.868	2	3.3	GDEGIFDESFIEER	GDEGIFDESFIEER	31.9	9.6e-06	1	19436.5	CG6359
Q9VG51	CG6359	9	44.3	3.24	2.1e-06	402.548	3	-8.1	IAGHPLAQNER	IAGHPLAQNER	34.5	4.5e-05	1	19436.5	CG6359
Q9VG51	CG6359	9	44.3	3.24	2.1e-06	773.355	3	4.2	QMPFRGDEGIFDESFIEER	QM(Oxidation)PFRGDEGIFDESFIEER	22.4	6.8e-05	1	19436.5	CG6359
Q9VG51	CG6359	9	44.3	3.24	2.1e-06	402.548	3	-6.3	IAGHPLAQNER	IAGHPLAQNER	34.1	8.7e-05	1	19436.5	CG6359
Q9VG51	CG6359	9	44.3	3.24	2.1e-06	473.217	2	-4.1	YTDYEVR	YTDYEVR	18.8	0.00023	1	19436.5	CG6359
Q9VG51	CG6359	9	44.3	3.24	2.1e-06	473.217	2	-4.1	YTDYEVR	YTDYEVR	16.4	0.00038	1	19436.5	CG6359
Q9VG51	CG6359	9	44.3	3.24	2.1e-06	460.3	2	-5.3	IVVPPLPGK	IVVPPLPGK	20.4	0.00079	1	19436.5	CG6359
Q9VG51	CG6359	9	44.3	3.24	2.1e-06	446.248	2	-6.5	GLEAFINK	GLEAFINK	25.4	0.0028	1	19436.5	CG6359
Q9VG51	CG6359	9	44.3	3.24	2.1e-06	409.74	2	-6.4	TNLPVFK	TNLPVFK	18.8	0.041	1	19436.5	CG6359
Q9VK60	CG6180	5	25.3	6.23	6.3e-11	997.84	3	-2.4	KYALGNPIAGNLYQAEYDDYVPILYK	KYALGNPIAGNLYQAEYDDYVPILYK	55.1	6.3e-11	1	28706.2	CG6180
Q9VK60	CG6180	5	25.3	6.23	6.3e-11	670.339	3	-3.7	GEVLSAYVGSGPPPDTGLHR	GEVLSAYVGSGPPPDTGLHR	52.4	2.7e-08	1	28706.2	CG6180
Q9VK60	CG6180	5	25.3	6.23	6.3e-11	955.143	3	-2.1	YALGNPIAGNLYQAEYDDYVPILYK	YALGNPIAGNLYQAEYDDYVPILYK	46.5	2.5e-07	1	28706.2	CG6180
Q9VK60	CG6180	5	25.3	6.23	6.3e-11	670.339	3	-3.7	GEVLSAYVGSGPPPDTGLHR	GEVLSAYVGSGPPPDTGLHR	47.6	3e-07	1	28706.2	CG6180
Q9VK60	CG6180	5	25.3	6.23	6.3e-11	615.827	2	-4.8	YVFLIYEQR	YVFLIYEQR	42.2	8.7e-06	1	28706.2	CG6180
Q9VK60	CG6180	5	25.3	6.23	6.3e-11	615.827	2	-4.8	YVFLIYEQR	YVFLIYEQR	31.4	4.3e-05	1	28706.2	CG6180
Q9VK60	CG6180	5	25.3	6.23	6.3e-11	543.272	2	-6.9	RLPNNSGDGR	RLPNNSGDGR	29.1	0.017	1	28706.2	CG6180
Q9VIE8	Acon	7	11.9	3.97	9.5e-07	688.319	2	-7.4	FDSDVYLPYEK	FDSDVYLPYEK	23.4	9.5e-07	1	85399.2	Aconitase, isoform B
Q9VIE8	Acon	7	11.9	3.97	9.5e-07	800.751	3	-2.9	QGLLPLTFANPADYDKIQPTSK	Q(Gln->pyro-Glu)GLLPLTFANPADYDKIQPTSK	39.1	4.2e-06	2	85399.2	Aconitase, isoform B
Q9VIE8	Acon	7	11.9	3.97	9.5e-07	688.323	2	-2.6	FDSDVYLPYEK	FDSDVYLPYEK	30	6.7e-06	1	85399.2	Aconitase, isoform B
Q9VIE8	Acon	7	11.9	3.97	9.5e-07	618.98	3	-4.5	VLYSHLDDPANQDIVR	VLYSHLDDPANQDIVR	41.8	5.7e-05	1	85399.2	Aconitase, isoform B
Q9VIE8	Acon	7	11.9	3.97	9.5e-07	625.316	3	-13	VALSKFDSDVYLPYEK	VALSKFDSDVYLPYEK	28.4	0.00012	1	85399.2	Aconitase, isoform B
Q9VIE8	Acon	7	11.9	3.97	9.5e-07	813.359	2	-5.7	WVAVGDENYGEGSSR	WVAVGDENYGEGSSR	26.2	0.00058	2	85399.2	Aconitase, isoform B
Q9VIE8	Acon	7	11.9	3.97	9.5e-07	702.325	2	-6.1	EVYDFLASTCAK	EVYDFLASTC(Carbamidomethyl)AK	15	0.0011	2	85399.2	Aconitase, isoform B
Q9VIE8	Acon	7	11.9	3.97	9.5e-07	442.251	3	-7.3	SLAPGKPVDAEIK	SLAPGKPVDAEIK	17.2	0.0052	2	85399.2	Aconitase, isoform B
A8DZ21	Acon	4	9.1	3.53	4.2e-06	800.751	3	-2.9	QGLLPLTFANPADYDKIQPTSK	Q(Gln->pyro-Glu)GLLPLTFANPADYDKIQPTSK	39.1	4.2e-06	2	73628.5	Aconitase, isoform C
A8DZ21	Acon	4	9.1	3.53	4.2e-06	813.359	2	-5.7	WVAVGDENYGEGSSR	WVAVGDENYGEGSSR	26.2	0.00058	2	73628.5	Aconitase, isoform C
A8DZ21	Acon	4	9.1	3.53	4.2e-06	702.325	2	-6.1	EVYDFLASTCAK	EVYDFLASTC(Carbamidomethyl)AK	15	0.0011	2	73628.5	Aconitase, isoform C
A8DZ21	Acon	4	9.1	3.53	4.2e-06	442.251	3	-7.3	SLAPGKPVDAEIK	SLAPGKPVDAEIK	17.2	0.0052	2	73628.5	Aconitase, isoform C
O16158	Scp2	6	28.8	4.94	1.5e-08	1002.97	2	-2.4	EYFAAEDVNAPGNYIFGK	EYFAAEDVNAPGNYIFGK	56.1	1.5e-08	2	21280	Calcium-binding protein
O16158	Scp2	6	28.8	4.94	1.5e-08	542.733	2	-2.3	TECEEAFAK	TEC(Carbamidomethyl)EEAFAK	33.2	2e-05	2	21280	Calcium-binding protein
O16158	Scp2	6	28.8	4.94	1.5e-08	668.98	3	-4.5	EYFAAEDVNAPGNYIFGK	EYFAAEDVNAPGNYIFGK	37	2.4e-05	2	21280	Calcium-binding protein
O16158	Scp2	6	28.8	4.94	1.5e-08	569.759	2	-4.7	MSQGQSEVTR	M(Oxidation)SQGQSEVTR	43.1	3.8e-05	2	21280	Calcium-binding protein
O16158	Scp2	6	28.8	4.94	1.5e-08	561.761	2	-4.9	MSQGQSEVTR	MSQGQSEVTR	44.9	4.5e-05	2	21280	Calcium-binding protein
O16158	Scp2	6	28.8	4.94	1.5e-08	677.987	3	-2.7	NKETYDLMMEIWTGLR	NKETYDLM(Oxidation)M(Oxidation)EIWTGLR	32.1	7.3e-05	1	21280	Calcium-binding protein
O16158	Scp2	6	28.8	4.94	1.5e-08	561.762	2	-3.4	MSQGQSEVTR	MSQGQSEVTR	43.4	0.00012	2	21280	Calcium-binding protein
O16158	Scp2	6	28.8	4.94	1.5e-08	895.409	2	-1.9	ETYDLMMEIWTGLR	ETYDLM(Oxidation)M(Oxidation)EIWTGLR	22.1	0.00055	1	21280	Calcium-binding protein
O16158	Scp2	6	28.8	4.94	1.5e-08	677.987	3	-2.7	NKETYDLMMEIWTGLR	NKETYDLM(Oxidation)M(Oxidation)EIWTGLR	18.4	0.0017	1	21280	Calcium-binding protein
O16158	Scp2	6	28.8	4.94	1.5e-08	1002.97	2	-2.4	EYFAAEDVNAPGNYIFGK	EYFAAEDVNAPGNYIFGK	23.1	0.0024	2	21280	Calcium-binding protein
O16158	Scp2	6	28.8	4.94	1.5e-08	677.99	3	1.8	NKETYDLMMEIWTGLR	NKETYDLM(Oxidation)M(Oxidation)EIWTGLR	17.4	0.0094	1	21280	Calcium-binding protein
Q6NL47		4	37.4	4.94	1.5e-08	1002.97	2	-2.4	EYFAAEDVNAPGNYIFGK	EYFAAEDVNAPGNYIFGK	56.1	1.5e-08	2	11242.5	HL05814p
Q6NL47		4	37.4	4.94	1.5e-08	542.733	2	-2.3	TECEEAFAK	TEC(Carbamidomethyl)EEAFAK	33.2	2e-05	2	11242.5	HL05814p
Q6NL47		4	37.4	4.94	1.5e-08	668.98	3	-4.5	EYFAAEDVNAPGNYIFGK	EYFAAEDVNAPGNYIFGK	37	2.4e-05	2	11242.5	HL05814p
Q6NL47		4	37.4	4.94	1.5e-08	569.759	2	-4.7	MSQGQSEVTR	M(Oxidation)SQGQSEVTR	43.1	3.8e-05	2	11242.5	HL05814p
Q6NL47		4	37.4	4.94	1.5e-08	561.761	2	-4.9	MSQGQSEVTR	MSQGQSEVTR	44.9	4.5e-05	2	11242.5	HL05814p
Q6NL47		4	37.4	4.94	1.5e-08	561.762	2	-3.4	MSQGQSEVTR	MSQGQSEVTR	43.4	0.00012	2	11242.5	HL05814p
Q6NL47		4	37.4	4.94	1.5e-08	1002.97	2	-2.4	EYFAAEDVNAPGNYIFGK	EYFAAEDVNAPGNYIFGK	23.1	0.0024	2	11242.5	HL05814p
P48148	Rho1	8	31.2	4.55	8e-08	996.449	2	-3.3	QVELALWDTAGQEDYDR	Q(Gln->pyro-Glu)VELALWDTAGQEDYDR	52.1	8e-08	2	21723.4	Ras-like GTP-binding protein Rho1
P48148	Rho1	8	31.2	4.55	8e-08	476.251	3	-6.2	MKQEPVKPQEGR	MKQEPVKPQEGR	40.4	0.00011	2	21723.4	Ras-like GTP-binding protein Rho1
P48148	Rho1	8	31.2	4.55	8e-08	481.582	3	-7.7	MKQEPVKPQEGR	M(Oxidation)KQEPVKPQEGR	32.5	0.00032	2	21723.4	Ras-like GTP-binding protein Rho1
P48148	Rho1	8	31.2	4.55	8e-08	481.582	3	-7.7	MKQEPVKPQEGR	M(Oxidation)KQEPVKPQEGR	31.4	0.00034	2	21723.4	Ras-like GTP-binding protein Rho1
P48148	Rho1	8	31.2	4.55	8e-08	670.311	3	-3.9	QVELALWDTAGQEDYDR	QVELALWDTAGQEDYDR	20	0.00071	2	21723.4	Ras-like GTP-binding protein Rho1
P48148	Rho1	8	31.2	4.55	8e-08	670.311	3	-3.9	QVELALWDTAGQEDYDR	QVELALWDTAGQEDYDR	18.1	0.00076	2	21723.4	Ras-like GTP-binding protein Rho1
P48148	Rho1	8	31.2	4.55	8e-08	575.794	2	-4.2	QEPVKPQEGR	Q(Gln->pyro-Glu)EPVKPQEGR	22.6	0.0011	2	21723.4	Ras-like GTP-binding protein Rho1
P48148	Rho1	8	31.2	4.55	8e-08	469.73	2	-5.1	DVFETATR	DVFETATR	29.2	0.011	2	21723.4	Ras-like GTP-binding protein Rho1
P48148	Rho1	8	31.2	4.55	8e-08	693.841	2	1.3	INAFAYLECSAK	INAFAYLEC(Carbamidomethyl)SAK	17.6	0.016	2	21723.4	Ras-like GTP-binding protein Rho1
P48148	Rho1	8	31.2	4.55	8e-08	693.841	2	1.2	INAFAYLECSAK	INAFAYLEC(Carbamidomethyl)SAK	21.1	0.024	2	21723.4	Ras-like GTP-binding protein Rho1
P48148	Rho1	8	31.2	4.55	8e-08	544.789	2	-5.9	LVIVGDGACGK	LVIVGDGAC(Carbamidomethyl)GK	17.4	0.033	2	21723.4	Ras-like GTP-binding protein Rho1
A4UZI6	Rho1	8	31.2	4.55	8e-08	996.449	2	-3.3	QVELALWDTAGQEDYDR	Q(Gln->pyro-Glu)VELALWDTAGQEDYDR	52.1	8e-08	2	21723.4	Rho1, isoform C
A4UZI6	Rho1	8	31.2	4.55	8e-08	476.251	3	-6.2	MKQEPVKPQEGR	MKQEPVKPQEGR	40.4	0.00011	2	21723.4	Rho1, isoform C
A4UZI6	Rho1	8	31.2	4.55	8e-08	481.582	3	-7.7	MKQEPVKPQEGR	M(Oxidation)KQEPVKPQEGR	32.5	0.00032	2	21723.4	Rho1, isoform C
A4UZI6	Rho1	8	31.2	4.55	8e-08	481.582	3	-7.7	MKQEPVKPQEGR	M(Oxidation)KQEPVKPQEGR	31.4	0.00034	2	21723.4	Rho1, isoform C
A4UZI6	Rho1	8	31.2	4.55	8e-08	670.311	3	-3.9	QVELALWDTAGQEDYDR	QVELALWDTAGQEDYDR	20	0.00071	2	21723.4	Rho1, isoform C
A4UZI6	Rho1	8	31.2	4.55	8e-08	670.311	3	-3.9	QVELALWDTAGQEDYDR	QVELALWDTAGQEDYDR	18.1	0.00076	2	21723.4	Rho1, isoform C
A4UZI6	Rho1	8	31.2	4.55	8e-08	575.794	2	-4.2	QEPVKPQEGR	Q(Gln->pyro-Glu)EPVKPQEGR	22.6	0.0011	2	21723.4	Rho1, isoform C
A4UZI6	Rho1	8	31.2	4.55	8e-08	469.73	2	-5.1	DVFETATR	DVFETATR	29.2	0.011	2	21723.4	Rho1, isoform C
A4UZI6	Rho1	8	31.2	4.55	8e-08	693.841	2	1.3	INAFAYLECSAK	INAFAYLEC(Carbamidomethyl)SAK	17.6	0.016	2	21723.4	Rho1, isoform C
A4UZI6	Rho1	8	31.2	4.55	8e-08	693.841	2	1.2	INAFAYLECSAK	INAFAYLEC(Carbamidomethyl)SAK	21.1	0.024	2	21723.4	Rho1, isoform C
A4UZI6	Rho1	8	31.2	4.55	8e-08	544.789	2	-5.9	LVIVGDGACGK	LVIVGDGAC(Carbamidomethyl)GK	17.4	0.033	2	21723.4	Rho1, isoform C
Q9VMT2	TpnC25D	10	33.6	3.37	6.8e-07	743.789	2	-10	MEDDEKMDIMR	M(Acetyl+Oxidation)EDDEKMDIM(Oxidation)R	24.3	6.8e-07	1	16795.8	RE53289p
Q9VMT2	TpnC25D	10	33.6	3.37	6.8e-07	735.8	2	0.73	MEDDEKMDIMR	Acetyl-M(Oxidation)EDDEKMDIMR	31.1	1.1e-06	1	16795.8	RE53289p
Q9VMT2	TpnC25D	10	33.6	3.37	6.8e-07	727.799	2	-3.3	MEDDEKMDIMR	Acetyl-MEDDEKMDIMR	21.9	0.00028	1	16795.8	RE53289p
Q9VMT2	TpnC25D	10	33.6	3.37	6.8e-07	743.79	2	-8.4	MEDDEKMDIMR	M(Acetyl+Oxidation)EDDEKM(Oxidation)DIMR	18.9	0.00047	1	16795.8	RE53289p
Q9VMT2	TpnC25D	10	33.6	3.37	6.8e-07	642.325	2	-3.8	EGNGYITTSTLK	EGNGYITTSTLK	29.2	0.00047	1	16795.8	RE53289p
Q9VMT2	TpnC25D	10	33.6	3.37	6.8e-07	558.26	2	-5.5	AFQMFDTQK	AFQMFDTQK	23	0.00081	1	16795.8	RE53289p
Q9VMT2	TpnC25D	10	33.6	3.37	6.8e-07	566.257	2	-6.5	AFQMFDTQK	AFQM(Oxidation)FDTQK	33.2	0.00091	1	16795.8	RE53289p
Q9VMT2	TpnC25D	10	33.6	3.37	6.8e-07	468.758	2	-5.7	TGFIETLR	TGFIETLR	32	0.0013	1	16795.8	RE53289p
Q9VMT2	TpnC25D	10	33.6	3.37	6.8e-07	494.269	2	-4.9	EILAALDDK	EILAALDDK	22.2	0.0067	1	16795.8	RE53289p
Q9VMT2	TpnC25D	10	33.6	3.37	6.8e-07	420.539	3	-4.1	KAFQMFDTQK	KAFQM(Oxidation)FDTQK	25.5	0.013	1	16795.8	RE53289p
Q9VMT2	TpnC25D	10	33.6	3.37	6.8e-07	468.758	2	-5.9	TGFIETLR	TGFIETLR	22.4	0.017	1	16795.8	RE53289p
Q8IQG9	Adk1	6	31.4	5.73	5.2e-10	782.364	3	-1.1	IAPADLALYFECSEDTMVQR	IAPADLALYFEC(Carbamidomethyl)SEDTM(Oxidation)VQR	44.2	5.2e-10	2	25279.3	Adenylate kinase-1, isoform B
Q8IQG9	Adk1	6	31.4	5.73	5.2e-10	758.384	2	-5.4	QNTNAILELYEPK	Q(Gln->pyro-Glu)NTNAILELYEPK	51.4	3.3e-07	2	25279.3	Adenylate kinase-1, isoform B
Q8IQG9	Adk1	6	31.4	5.73	5.2e-10	519.272	2	-4.9	GFLIDGYPR	GFLIDGYPR	21.2	0.00019	2	25279.3	Adenylate kinase-1, isoform B
Q8IQG9	Adk1	6	31.4	5.73	5.2e-10	532.259	2	-5.9	NQGIEFEAR	NQGIEFEAR	36.1	0.0002	2	25279.3	Adenylate kinase-1, isoform B
Q8IQG9	Adk1	6	31.4	5.73	5.2e-10	758.384	2	-5.3	QNTNAILELYEPK	Q(Gln->pyro-Glu)NTNAILELYEPK	33.1	0.00021	2	25279.3	Adenylate kinase-1, isoform B
Q8IQG9	Adk1	6	31.4	5.73	5.2e-10	489.251	3	-3.7	YGFTHLSSGDLLR	YGFTHLSSGDLLR	30.9	0.00048	2	25279.3	Adenylate kinase-1, isoform B
Q8IQG9	Adk1	6	31.4	5.73	5.2e-10	519.272	2	-5.2	GFLIDGYPR	GFLIDGYPR	15.9	0.00052	2	25279.3	Adenylate kinase-1, isoform B
Q8IQG9	Adk1	6	31.4	5.73	5.2e-10	519.272	2	-3.9	GFLIDGYPR	GFLIDGYPR	20.8	0.0008	2	25279.3	Adenylate kinase-1, isoform B
Q8IQG9	Adk1	6	31.4	5.73	5.2e-10	459.253	2	-7.7	TLTINAER	TLTINAER	31.9	0.025	2	25279.3	Adenylate kinase-1, isoform B
Q9VTV3	Adk1	6	35.8	5.73	5.2e-10	782.364	3	-1.1	IAPADLALYFECSEDTMVQR	IAPADLALYFEC(Carbamidomethyl)SEDTM(Oxidation)VQR	44.2	5.2e-10	2	21924.2	AT17975p
Q9VTV3	Adk1	6	35.8	5.73	5.2e-10	758.384	2	-5.4	QNTNAILELYEPK	Q(Gln->pyro-Glu)NTNAILELYEPK	51.4	3.3e-07	2	21924.2	AT17975p
Q9VTV3	Adk1	6	35.8	5.73	5.2e-10	519.272	2	-4.9	GFLIDGYPR	GFLIDGYPR	21.2	0.00019	2	21924.2	AT17975p
Q9VTV3	Adk1	6	35.8	5.73	5.2e-10	532.259	2	-5.9	NQGIEFEAR	NQGIEFEAR	36.1	0.0002	2	21924.2	AT17975p
Q9VTV3	Adk1	6	35.8	5.73	5.2e-10	758.384	2	-5.3	QNTNAILELYEPK	Q(Gln->pyro-Glu)NTNAILELYEPK	33.1	0.00021	2	21924.2	AT17975p
Q9VTV3	Adk1	6	35.8	5.73	5.2e-10	489.251	3	-3.7	YGFTHLSSGDLLR	YGFTHLSSGDLLR	30.9	0.00048	2	21924.2	AT17975p
Q9VTV3	Adk1	6	35.8	5.73	5.2e-10	519.272	2	-5.2	GFLIDGYPR	GFLIDGYPR	15.9	0.00052	2	21924.2	AT17975p
Q9VTV3	Adk1	6	35.8	5.73	5.2e-10	519.272	2	-3.9	GFLIDGYPR	GFLIDGYPR	20.8	0.0008	2	21924.2	AT17975p
Q9VTV3	Adk1	6	35.8	5.73	5.2e-10	459.253	2	-7.7	TLTINAER	TLTINAER	31.9	0.025	2	21924.2	AT17975p
Q9W2X6	l(1)G0230	5	37.6	4.31	2.2e-07	550.565	4	-4.9	HVPTLAVLKPGVVQVVENDGK	HVPTLAVLKPGVVQVVENDGK	39	2.2e-07	1	16728.1	Lethal (1) G0230
Q9W2X6	l(1)G0230	5	37.6	4.31	2.2e-07	741.927	2	-3.7	AQAAIAVEVAEALVK	AQAAIAVEVAEALVK	56.4	2.4e-07	1	16728.1	Lethal (1) G0230
Q9W2X6	l(1)G0230	5	37.6	4.31	2.2e-07	741.927	2	-3.7	AQAAIAVEVAEALVK	AQAAIAVEVAEALVK	54.4	5.1e-07	1	16728.1	Lethal (1) G0230
Q9W2X6	l(1)G0230	5	37.6	4.31	2.2e-07	499.909	3	-3.2	YQSQLSSAGDDKAK	YQSQLSSAGDDKAK	39.7	5.5e-07	1	16728.1	Lethal (1) G0230
Q9W2X6	l(1)G0230	5	37.6	4.31	2.2e-07	499.909	3	-3.8	YQSQLSSAGDDKAK	YQSQLSSAGDDKAK	44.6	8.9e-07	1	16728.1	Lethal (1) G0230
Q9W2X6	l(1)G0230	5	37.6	4.31	2.2e-07	741.928	2	-3.3	AQAAIAVEVAEALVK	AQAAIAVEVAEALVK	50	1.2e-06	1	16728.1	Lethal (1) G0230
Q9W2X6	l(1)G0230	5	37.6	4.31	2.2e-07	649.794	2	-3.6	YQSQLSSAGDDK	YQSQLSSAGDDK	32.5	2.2e-06	1	16728.1	Lethal (1) G0230
Q9W2X6	l(1)G0230	5	37.6	4.31	2.2e-07	499.909	3	-3.3	YQSQLSSAGDDKAK	YQSQLSSAGDDKAK	41.8	1.1e-05	1	16728.1	Lethal (1) G0230
Q9W2X6	l(1)G0230	5	37.6	4.31	2.2e-07	649.794	2	-3.6	YQSQLSSAGDDK	YQSQLSSAGDDK	38	1.4e-05	1	16728.1	Lethal (1) G0230
Q9W2X6	l(1)G0230	5	37.6	4.31	2.2e-07	499.908	3	-5.3	YQSQLSSAGDDKAK	YQSQLSSAGDDKAK	38	3.7e-05	1	16728.1	Lethal (1) G0230
Q9W2X6	l(1)G0230	5	37.6	4.31	2.2e-07	521.27	2	-4.2	TFYDAAVVR	TFYDAAVVR	39.2	7.9e-05	1	16728.1	Lethal (1) G0230
Q9W2X6	l(1)G0230	5	37.6	4.31	2.2e-07	499.909	3	-3.4	YQSQLSSAGDDKAK	YQSQLSSAGDDKAK	31.9	0.00022	1	16728.1	Lethal (1) G0230
Q9W2X6	l(1)G0230	5	37.6	4.31	2.2e-07	550.564	4	-7.6	HVPTLAVLKPGVVQVVENDGK	HVPTLAVLKPGVVQVVENDGK	21.4	0.00038	1	16728.1	Lethal (1) G0230
Q9W2X6	l(1)G0230	5	37.6	4.31	2.2e-07	733.75	3	-5.7	HVPTLAVLKPGVVQVVENDGK	HVPTLAVLKPGVVQVVENDGK	15.9	0.0005	1	16728.1	Lethal (1) G0230
P35381	blw	8	16.3	3.06	4.6e-05	532.245	2	-6.9	DGAISEASDAK	DGAISEASDAK	38.8	4.6e-05	1	59422.1	ATP synthase subunit alpha, mitochondrial
P35381	blw	8	16.3	3.06	4.6e-05	805.936	2	-6.6	TGAIVDVPVGDELLGR	TGAIVDVPVGDELLGR	38.5	4.6e-05	1	59422.1	ATP synthase subunit alpha, mitochondrial
P35381	blw	8	16.3	3.06	4.6e-05	532.248	2	-1.2	DGAISEASDAK	DGAISEASDAK	37	0.00011	1	59422.1	ATP synthase subunit alpha, mitochondrial
P35381	blw	8	16.3	3.06	4.6e-05	645.349	2	-3.5	TSEQALLDTIAK	TSEQALLDTIAK	42.8	0.00019	1	59422.1	ATP synthase subunit alpha, mitochondrial
P35381	blw	8	16.3	3.06	4.6e-05	532.247	2	-3.8	DGAISEASDAK	DGAISEASDAK	42.4	0.00032	1	59422.1	ATP synthase subunit alpha, mitochondrial
P35381	blw	8	16.3	3.06	4.6e-05	650.876	2	-1.5	TALAIDTIINQK	TALAIDTIINQK	34.5	0.00035	1	59422.1	ATP synthase subunit alpha, mitochondrial
P35381	blw	8	16.3	3.06	4.6e-05	513.799	2	-4.2	AVDSLVPIGR	AVDSLVPIGR	20.9	0.0035	1	59422.1	ATP synthase subunit alpha, mitochondrial
P35381	blw	8	16.3	3.06	4.6e-05	445.712	2	-4.4	ADLEETGR	ADLEETGR	32	0.0036	1	59422.1	ATP synthase subunit alpha, mitochondrial
P35381	blw	8	16.3	3.06	4.6e-05	500.79	2	-5.9	VLSIGDGIAR	VLSIGDGIAR	25.6	0.006	1	59422.1	ATP synthase subunit alpha, mitochondrial
P35381	blw	8	16.3	3.06	4.6e-05	805.936	2	-6.6	TGAIVDVPVGDELLGR	TGAIVDVPVGDELLGR	20.4	0.017	1	59422.1	ATP synthase subunit alpha, mitochondrial
P35381	blw	8	16.3	3.06	4.6e-05	630.821	2	-6	SAEISNILEER	SAEISNILEER	21.1	0.023	1	59422.1	ATP synthase subunit alpha, mitochondrial
P35381	blw	8	16.3	3.06	4.6e-05	630.821	2	-6	SAEISNILEER	SAEISNILEER	21.1	0.026	1	59422.1	ATP synthase subunit alpha, mitochondrial
Q9VEB1	Mdh2	7	22.9	3.58	5e-06	746.882	2	-4.4	TAGFIGADQLGDSLK	TAGFIGADQLGDSLK	40.5	5e-06	1	35318.2	CG7998
Q9VEB1	Mdh2	7	22.9	3.58	5e-06	659.85	2	-5.4	DDLFNVNAGIIK	DDLFNVNAGIIK	30.2	6e-05	1	35318.2	CG7998
Q9VEB1	Mdh2	7	22.9	3.58	5e-06	913.826	3	-1.4	TAGFIGADQLGDSLKGSDVVVIPAGVPR	TAGFIGADQLGDSLKGSDVVVIPAGVPR	27.8	7.9e-05	1	35318.2	CG7998
Q9VEB1	Mdh2	7	22.9	3.58	5e-06	633.361	2	-4.3	GSDVVVIPAGVPR	GSDVVVIPAGVPR	33.8	0.00018	1	35318.2	CG7998
Q9VEB1	Mdh2	7	22.9	3.58	5e-06	603.346	2	-4	LFGVSTLDVVR	LFGVSTLDVVR	25.7	0.0014	1	35318.2	CG7998
Q9VEB1	Mdh2	7	22.9	3.58	5e-06	727.851	2	-7.1	AGAGSATLSMAYAGAR	AGAGSATLSMAYAGAR	19.8	0.0014	1	35318.2	CG7998
Q9VEB1	Mdh2	7	22.9	3.58	5e-06	603.346	2	-4	LFGVSTLDVVR	LFGVSTLDVVR	23.2	0.0026	1	35318.2	CG7998
Q9VEB1	Mdh2	7	22.9	3.58	5e-06	746.882	2	-4.4	TAGFIGADQLGDSLK	TAGFIGADQLGDSLK	29.1	0.012	1	35318.2	CG7998
Q9VEB1	Mdh2	7	22.9	3.58	5e-06	537.293	2	-4.9	IQEAGTEVVK	IQEAGTEVVK	28.1	0.032	1	35318.2	CG7998
Q9VEB1	Mdh2	7	22.9	3.58	5e-06	603.346	2	-4	LFGVSTLDVVR	LFGVSTLDVVR	21.9	0.042	1	35318.2	CG7998
Q9VWG3	RpS10b	6	41.9	3.84	1.7e-06	565.319	3	-5	SYLHLPPEIVPSTLK	SYLHLPPEIVPSTLK	41.6	1.7e-06	4	17878.5	40S ribosomal protein S10b
Q9VWG3	RpS10b	6	41.9	3.84	1.7e-06	645.307	2	-4.4	GDVGPGAGEVEFR	GDVGPGAGEVEFR	44.6	3.2e-06	4	17878.5	40S ribosomal protein S10b
Q9VWG3	RpS10b	6	41.9	3.84	1.7e-06	473.238	3	-5.6	KGDVGPGAGEVEFR	KGDVGPGAGEVEFR	27.8	7.9e-06	4	17878.5	40S ribosomal protein S10b
Q9VWG3	RpS10b	6	41.9	3.84	1.7e-06	662.649	3	-2.6	HYYWYLTNEGIEELR	HYYWYLTNEGIEELR	36	8.7e-06	4	17878.5	40S ribosomal protein S10b
Q9VWG3	RpS10b	6	41.9	3.84	1.7e-06	645.307	2	-4.5	GDVGPGAGEVEFR	GDVGPGAGEVEFR	28.7	0.00043	4	17878.5	40S ribosomal protein S10b
Q9VWG3	RpS10b	6	41.9	3.84	1.7e-06	473.238	3	-5.5	KGDVGPGAGEVEFR	KGDVGPGAGEVEFR	21.4	0.00047	4	17878.5	40S ribosomal protein S10b
Q9VWG3	RpS10b	6	41.9	3.84	1.7e-06	573.313	2	-5.1	VAIYEYLFK	VAIYEYLFK	32.4	0.0036	5	17878.5	40S ribosomal protein S10b
Q9VWG3	RpS10b	6	41.9	3.84	1.7e-06	565.319	3	-5.1	SYLHLPPEIVPSTLK	SYLHLPPEIVPSTLK	15.3	0.0056	4	17878.5	40S ribosomal protein S10b
Q9VWG3	RpS10b	6	41.9	3.84	1.7e-06	542.635	3	-6.1	HPELESIPNLHVIK	HPELESIPNLHVIK	17.9	0.03	4	17878.5	40S ribosomal protein S10b
B7ZWP7	RpS10b-RB	6	36	3.84	1.7e-06	565.319	3	-5	SYLHLPPEIVPSTLK	SYLHLPPEIVPSTLK	41.6	1.7e-06	4	20872.8	RH14172p (Fragment)
B7ZWP7	RpS10b-RB	6	36	3.84	1.7e-06	645.307	2	-4.4	GDVGPGAGEVEFR	GDVGPGAGEVEFR	44.6	3.2e-06	4	20872.8	RH14172p (Fragment)
B7ZWP7	RpS10b-RB	6	36	3.84	1.7e-06	473.238	3	-5.6	KGDVGPGAGEVEFR	KGDVGPGAGEVEFR	27.8	7.9e-06	4	20872.8	RH14172p (Fragment)
B7ZWP7	RpS10b-RB	6	36	3.84	1.7e-06	662.649	3	-2.6	HYYWYLTNEGIEELR	HYYWYLTNEGIEELR	36	8.7e-06	4	20872.8	RH14172p (Fragment)
B7ZWP7	RpS10b-RB	6	36	3.84	1.7e-06	645.307	2	-4.5	GDVGPGAGEVEFR	GDVGPGAGEVEFR	28.7	0.00043	4	20872.8	RH14172p (Fragment)
B7ZWP7	RpS10b-RB	6	36	3.84	1.7e-06	473.238	3	-5.5	KGDVGPGAGEVEFR	KGDVGPGAGEVEFR	21.4	0.00047	4	20872.8	RH14172p (Fragment)
B7ZWP7	RpS10b-RB	6	36	3.84	1.7e-06	573.313	2	-5.1	VAIYEYLFK	VAIYEYLFK	32.4	0.0036	5	20872.8	RH14172p (Fragment)
B7ZWP7	RpS10b-RB	6	36	3.84	1.7e-06	565.319	3	-5.1	SYLHLPPEIVPSTLK	SYLHLPPEIVPSTLK	15.3	0.0056	4	20872.8	RH14172p (Fragment)
B7ZWP7	RpS10b-RB	6	36	3.84	1.7e-06	542.635	3	-6.1	HPELESIPNLHVIK	HPELESIPNLHVIK	17.9	0.03	4	20872.8	RH14172p (Fragment)
C0H6Z8	RpS10b-RB	6	37.2	3.84	1.7e-06	565.319	3	-5	SYLHLPPEIVPSTLK	SYLHLPPEIVPSTLK	41.6	1.7e-06	4	20160.1	GM15153p (Fragment)
C0H6Z8	RpS10b-RB	6	37.2	3.84	1.7e-06	645.307	2	-4.4	GDVGPGAGEVEFR	GDVGPGAGEVEFR	44.6	3.2e-06	4	20160.1	GM15153p (Fragment)
C0H6Z8	RpS10b-RB	6	37.2	3.84	1.7e-06	473.238	3	-5.6	KGDVGPGAGEVEFR	KGDVGPGAGEVEFR	27.8	7.9e-06	4	20160.1	GM15153p (Fragment)
C0H6Z8	RpS10b-RB	6	37.2	3.84	1.7e-06	662.649	3	-2.6	HYYWYLTNEGIEELR	HYYWYLTNEGIEELR	36	8.7e-06	4	20160.1	GM15153p (Fragment)
C0H6Z8	RpS10b-RB	6	37.2	3.84	1.7e-06	645.307	2	-4.5	GDVGPGAGEVEFR	GDVGPGAGEVEFR	28.7	0.00043	4	20160.1	GM15153p (Fragment)
C0H6Z8	RpS10b-RB	6	37.2	3.84	1.7e-06	473.238	3	-5.5	KGDVGPGAGEVEFR	KGDVGPGAGEVEFR	21.4	0.00047	4	20160.1	GM15153p (Fragment)
C0H6Z8	RpS10b-RB	6	37.2	3.84	1.7e-06	573.313	2	-5.1	VAIYEYLFK	VAIYEYLFK	32.4	0.0036	5	20160.1	GM15153p (Fragment)
C0H6Z8	RpS10b-RB	6	37.2	3.84	1.7e-06	565.319	3	-5.1	SYLHLPPEIVPSTLK	SYLHLPPEIVPSTLK	15.3	0.0056	4	20160.1	GM15153p (Fragment)
C0H6Z8	RpS10b-RB	6	37.2	3.84	1.7e-06	542.635	3	-6.1	HPELESIPNLHVIK	HPELESIPNLHVIK	17.9	0.03	4	20160.1	GM15153p (Fragment)
D4G7H1	RpS10b-RC	6	37.4	3.84	1.7e-06	565.319	3	-5	SYLHLPPEIVPSTLK	SYLHLPPEIVPSTLK	41.6	1.7e-06	4	20003.9	FI14147p (Fragment)
D4G7H1	RpS10b-RC	6	37.4	3.84	1.7e-06	645.307	2	-4.4	GDVGPGAGEVEFR	GDVGPGAGEVEFR	44.6	3.2e-06	4	20003.9	FI14147p (Fragment)
D4G7H1	RpS10b-RC	6	37.4	3.84	1.7e-06	473.238	3	-5.6	KGDVGPGAGEVEFR	KGDVGPGAGEVEFR	27.8	7.9e-06	4	20003.9	FI14147p (Fragment)
D4G7H1	RpS10b-RC	6	37.4	3.84	1.7e-06	662.649	3	-2.6	HYYWYLTNEGIEELR	HYYWYLTNEGIEELR	36	8.7e-06	4	20003.9	FI14147p (Fragment)
D4G7H1	RpS10b-RC	6	37.4	3.84	1.7e-06	645.307	2	-4.5	GDVGPGAGEVEFR	GDVGPGAGEVEFR	28.7	0.00043	4	20003.9	FI14147p (Fragment)
D4G7H1	RpS10b-RC	6	37.4	3.84	1.7e-06	473.238	3	-5.5	KGDVGPGAGEVEFR	KGDVGPGAGEVEFR	21.4	0.00047	4	20003.9	FI14147p (Fragment)
D4G7H1	RpS10b-RC	6	37.4	3.84	1.7e-06	573.313	2	-5.1	VAIYEYLFK	VAIYEYLFK	32.4	0.0036	5	20003.9	FI14147p (Fragment)
D4G7H1	RpS10b-RC	6	37.4	3.84	1.7e-06	565.319	3	-5.1	SYLHLPPEIVPSTLK	SYLHLPPEIVPSTLK	15.3	0.0056	4	20003.9	FI14147p (Fragment)
D4G7H1	RpS10b-RC	6	37.4	3.84	1.7e-06	542.635	3	-6.1	HPELESIPNLHVIK	HPELESIPNLHVIK	17.9	0.03	4	20003.9	FI14147p (Fragment)
Q9VB14	RpS10a	1	5.5	1.28	0.0036	573.313	2	-5.1	VAIYEYLFK	VAIYEYLFK	32.4	0.0036	5	18230.8	40S ribosomal protein S10a
P06603	alphaTub84B	7	22.2	4.16	4.3e-07	997.444	2	2.1	TVGGGDDSFNTFFSETGAGK	TVGGGDDSFNTFFSETGAGK	45.6	4.3e-07	3	49908.9	Tubulin alpha-1 chain
P06603	alphaTub84B	7	22.2	4.16	4.3e-07	800.062	3	-3.1	QLFHPEQLITGKEDAANNYAR	Q(Gln->pyro-Glu)LFHPEQLITGKEDAANNYAR	34.7	2.5e-05	4	49908.9	Tubulin alpha-1 chain
P06603	alphaTub84B	7	22.2	4.16	4.3e-07	844.442	2	-7.5	AVFVDLEPTVVDEVR	AVFVDLEPTVVDEVR	36.1	7.3e-05	4	49908.9	Tubulin alpha-1 chain
P06603	alphaTub84B	7	22.2	4.16	4.3e-07	536.303	2	-4.5	EIVDLVLDR	EIVDLVLDR	35.2	0.00073	3	49908.9	Tubulin alpha-1 chain
P06603	alphaTub84B	7	22.2	4.16	4.3e-07	452.216	2	-4.8	FDLMYAK	FDLM(Oxidation)YAK	20.7	0.012	4	49908.9	Tubulin alpha-1 chain
P06603	alphaTub84B	7	22.2	4.16	4.3e-07	508.29	2	-5.4	DVNAAIATIK	DVNAAIATIK	24.6	0.016	4	49908.9	Tubulin alpha-1 chain
P06603	alphaTub84B	7	22.2	4.16	4.3e-07	912.994	2	-2.7	VGINYQPPTVVPGGDLAK	VGINYQPPTVVPGGDLAK	21.4	0.029	4	49908.9	Tubulin alpha-1 chain
P06605	alphaTub84D	7	22.2	4.16	4.3e-07	997.444	2	2.1	TVGGGDDSFNTFFSETGAGK	TVGGGDDSFNTFFSETGAGK	45.6	4.3e-07	3	49890.9	Tubulin alpha-3 chain
P06605	alphaTub84D	7	22.2	4.16	4.3e-07	800.062	3	-3.1	QLFHPEQLITGKEDAANNYAR	Q(Gln->pyro-Glu)LFHPEQLITGKEDAANNYAR	34.7	2.5e-05	4	49890.9	Tubulin alpha-3 chain
P06605	alphaTub84D	7	22.2	4.16	4.3e-07	844.442	2	-7.5	AVFVDLEPTVVDEVR	AVFVDLEPTVVDEVR	36.1	7.3e-05	4	49890.9	Tubulin alpha-3 chain
P06605	alphaTub84D	7	22.2	4.16	4.3e-07	536.303	2	-4.5	EIVDLVLDR	EIVDLVLDR	35.2	0.00073	3	49890.9	Tubulin alpha-3 chain
P06605	alphaTub84D	7	22.2	4.16	4.3e-07	452.216	2	-4.8	FDLMYAK	FDLM(Oxidation)YAK	20.7	0.012	4	49890.9	Tubulin alpha-3 chain
P06605	alphaTub84D	7	22.2	4.16	4.3e-07	508.29	2	-5.4	DVNAAIATIK	DVNAAIATIK	24.6	0.016	4	49890.9	Tubulin alpha-3 chain
P06605	alphaTub84D	7	22.2	4.16	4.3e-07	912.994	2	-2.7	VGINYQPPTVVPGGDLAK	VGINYQPPTVVPGGDLAK	21.4	0.029	4	49890.9	Tubulin alpha-3 chain
A4V2J2	alphaTub84D	7	22.2	4.16	4.3e-07	997.444	2	2.1	TVGGGDDSFNTFFSETGAGK	TVGGGDDSFNTFFSETGAGK	45.6	4.3e-07	3	49890.9	Alpha-Tubulin at 84D, isoform B
A4V2J2	alphaTub84D	7	22.2	4.16	4.3e-07	800.062	3	-3.1	QLFHPEQLITGKEDAANNYAR	Q(Gln->pyro-Glu)LFHPEQLITGKEDAANNYAR	34.7	2.5e-05	4	49890.9	Alpha-Tubulin at 84D, isoform B
A4V2J2	alphaTub84D	7	22.2	4.16	4.3e-07	844.442	2	-7.5	AVFVDLEPTVVDEVR	AVFVDLEPTVVDEVR	36.1	7.3e-05	4	49890.9	Alpha-Tubulin at 84D, isoform B
A4V2J2	alphaTub84D	7	22.2	4.16	4.3e-07	536.303	2	-4.5	EIVDLVLDR	EIVDLVLDR	35.2	0.00073	3	49890.9	Alpha-Tubulin at 84D, isoform B
A4V2J2	alphaTub84D	7	22.2	4.16	4.3e-07	452.216	2	-4.8	FDLMYAK	FDLM(Oxidation)YAK	20.7	0.012	4	49890.9	Alpha-Tubulin at 84D, isoform B
A4V2J2	alphaTub84D	7	22.2	4.16	4.3e-07	508.29	2	-5.4	DVNAAIATIK	DVNAAIATIK	24.6	0.016	4	49890.9	Alpha-Tubulin at 84D, isoform B
A4V2J2	alphaTub84D	7	22.2	4.16	4.3e-07	912.994	2	-2.7	VGINYQPPTVVPGGDLAK	VGINYQPPTVVPGGDLAK	21.4	0.029	4	49890.9	Alpha-Tubulin at 84D, isoform B
P06604	alphaTub85E	5	15.8	2.82	2.5e-05	800.062	3	-3.1	QLFHPEQLITGKEDAANNYAR	Q(Gln->pyro-Glu)LFHPEQLITGKEDAANNYAR	34.7	2.5e-05	4	49967.1	Tubulin alpha-2 chain
P06604	alphaTub85E	5	15.8	2.82	2.5e-05	844.442	2	-7.5	AVFVDLEPTVVDEVR	AVFVDLEPTVVDEVR	36.1	7.3e-05	4	49967.1	Tubulin alpha-2 chain
P06604	alphaTub85E	5	15.8	2.82	2.5e-05	452.216	2	-4.8	FDLMYAK	FDLM(Oxidation)YAK	20.7	0.012	4	49967.1	Tubulin alpha-2 chain
P06604	alphaTub85E	5	15.8	2.82	2.5e-05	508.29	2	-5.4	DVNAAIATIK	DVNAAIATIK	24.6	0.016	4	49967.1	Tubulin alpha-2 chain
P06604	alphaTub85E	5	15.8	2.82	2.5e-05	912.994	2	-2.7	VGINYQPPTVVPGGDLAK	VGINYQPPTVVPGGDLAK	21.4	0.029	4	49967.1	Tubulin alpha-2 chain
P27619	shi	7	8.8	4.54	7.2e-08	698.403	3	-3.7	VYSPHVLNLTLIDLPGLTK	VYSPHVLNLTLIDLPGLTK	39.6	7.2e-08	6	97810.1	Dynamin
P27619	shi	7	8.8	4.54	7.2e-08	588.317	2	-6.6	MDSLITIVNK	Acetyl-MDSLITIVNK	37.5	0.00025	5	97810.1	Dynamin
P27619	shi	7	8.8	4.54	7.2e-08	826.942	2	-5.6	VAIGDQPVDIEQQIK	VAIGDQPVDIEQQIK	36.9	0.00042	6	97810.1	Dynamin
P27619	shi	7	8.8	4.54	7.2e-08	540.286	2	-7.2	SSVLENFVGK	SSVLENFVGK	32.8	0.0015	5	97810.1	Dynamin
P27619	shi	7	8.8	4.54	7.2e-08	551.628	3	-9.5	VAIGDQPVDIEQQIK	VAIGDQPVDIEQQIK	23.1	0.005	6	97810.1	Dynamin
P27619	shi	7	8.8	4.54	7.2e-08	569.968	3	-9.4	SSVLENFVGKDFLPR	SSVLENFVGKDFLPR	18.5	0.0057	5	97810.1	Dynamin
P27619	shi	7	8.8	4.54	7.2e-08	548.825	2	-4.6	GISNIPINLR	GISNIPINLR	20.8	0.0066	6	97810.1	Dynamin
P27619	shi	7	8.8	4.54	7.2e-08	541.275	2	-5.7	QMIFQFIR	Q(Gln->pyro-Glu)M(Oxidation)IFQFIR	28.7	0.0083	6	97810.1	Dynamin
A4V4I8	shi	7	8.8	4.54	7.2e-08	698.403	3	-3.7	VYSPHVLNLTLIDLPGLTK	VYSPHVLNLTLIDLPGLTK	39.6	7.2e-08	6	97810.1	Shibire, isoform F
A4V4I8	shi	7	8.8	4.54	7.2e-08	588.317	2	-6.6	MDSLITIVNK	Acetyl-MDSLITIVNK	37.5	0.00025	5	97810.1	Shibire, isoform F
A4V4I8	shi	7	8.8	4.54	7.2e-08	826.942	2	-5.6	VAIGDQPVDIEQQIK	VAIGDQPVDIEQQIK	36.9	0.00042	6	97810.1	Shibire, isoform F
A4V4I8	shi	7	8.8	4.54	7.2e-08	540.286	2	-7.2	SSVLENFVGK	SSVLENFVGK	32.8	0.0015	5	97810.1	Shibire, isoform F
A4V4I8	shi	7	8.8	4.54	7.2e-08	551.628	3	-9.5	VAIGDQPVDIEQQIK	VAIGDQPVDIEQQIK	23.1	0.005	6	97810.1	Shibire, isoform F
A4V4I8	shi	7	8.8	4.54	7.2e-08	569.968	3	-9.4	SSVLENFVGKDFLPR	SSVLENFVGKDFLPR	18.5	0.0057	5	97810.1	Shibire, isoform F
A4V4I8	shi	7	8.8	4.54	7.2e-08	548.825	2	-4.6	GISNIPINLR	GISNIPINLR	20.8	0.0066	6	97810.1	Shibire, isoform F
A4V4I8	shi	7	8.8	4.54	7.2e-08	541.275	2	-5.7	QMIFQFIR	Q(Gln->pyro-Glu)M(Oxidation)IFQFIR	28.7	0.0083	6	97810.1	Shibire, isoform F
A4V4J0	shi	7	9.3	4.54	7.2e-08	698.403	3	-3.7	VYSPHVLNLTLIDLPGLTK	VYSPHVLNLTLIDLPGLTK	39.6	7.2e-08	6	93031.8	Shibire, isoform C
A4V4J0	shi	7	9.3	4.54	7.2e-08	588.317	2	-6.6	MDSLITIVNK	Acetyl-MDSLITIVNK	37.5	0.00025	5	93031.8	Shibire, isoform C
A4V4J0	shi	7	9.3	4.54	7.2e-08	826.942	2	-5.6	VAIGDQPVDIEQQIK	VAIGDQPVDIEQQIK	36.9	0.00042	6	93031.8	Shibire, isoform C
A4V4J0	shi	7	9.3	4.54	7.2e-08	540.286	2	-7.2	SSVLENFVGK	SSVLENFVGK	32.8	0.0015	5	93031.8	Shibire, isoform C
A4V4J0	shi	7	9.3	4.54	7.2e-08	551.628	3	-9.5	VAIGDQPVDIEQQIK	VAIGDQPVDIEQQIK	23.1	0.005	6	93031.8	Shibire, isoform C
A4V4J0	shi	7	9.3	4.54	7.2e-08	569.968	3	-9.4	SSVLENFVGKDFLPR	SSVLENFVGKDFLPR	18.5	0.0057	5	93031.8	Shibire, isoform C
A4V4J0	shi	7	9.3	4.54	7.2e-08	548.825	2	-4.6	GISNIPINLR	GISNIPINLR	20.8	0.0066	6	93031.8	Shibire, isoform C
A4V4J0	shi	7	9.3	4.54	7.2e-08	541.275	2	-5.7	QMIFQFIR	Q(Gln->pyro-Glu)M(Oxidation)IFQFIR	28.7	0.0083	6	93031.8	Shibire, isoform C
E1JJA4	shi	7	8.7	4.54	7.2e-08	698.403	3	-3.7	VYSPHVLNLTLIDLPGLTK	VYSPHVLNLTLIDLPGLTK	39.6	7.2e-08	6	98509.9	Shibire, isoform L
E1JJA4	shi	7	8.7	4.54	7.2e-08	588.317	2	-6.6	MDSLITIVNK	Acetyl-MDSLITIVNK	37.5	0.00025	5	98509.9	Shibire, isoform L
E1JJA4	shi	7	8.7	4.54	7.2e-08	826.942	2	-5.6	VAIGDQPVDIEQQIK	VAIGDQPVDIEQQIK	36.9	0.00042	6	98509.9	Shibire, isoform L
E1JJA4	shi	7	8.7	4.54	7.2e-08	540.286	2	-7.2	SSVLENFVGK	SSVLENFVGK	32.8	0.0015	5	98509.9	Shibire, isoform L
E1JJA4	shi	7	8.7	4.54	7.2e-08	551.628	3	-9.5	VAIGDQPVDIEQQIK	VAIGDQPVDIEQQIK	23.1	0.005	6	98509.9	Shibire, isoform L
E1JJA4	shi	7	8.7	4.54	7.2e-08	569.968	3	-9.4	SSVLENFVGKDFLPR	SSVLENFVGKDFLPR	18.5	0.0057	5	98509.9	Shibire, isoform L
E1JJA4	shi	7	8.7	4.54	7.2e-08	548.825	2	-4.6	GISNIPINLR	GISNIPINLR	20.8	0.0066	6	98509.9	Shibire, isoform L
E1JJA4	shi	7	8.7	4.54	7.2e-08	541.275	2	-5.7	QMIFQFIR	Q(Gln->pyro-Glu)M(Oxidation)IFQFIR	28.7	0.0083	6	98509.9	Shibire, isoform L
E1JJA5	shi	7	9.2	4.54	7.2e-08	698.403	3	-3.7	VYSPHVLNLTLIDLPGLTK	VYSPHVLNLTLIDLPGLTK	39.6	7.2e-08	6	93731.5	Shibire, isoform M
E1JJA5	shi	7	9.2	4.54	7.2e-08	588.317	2	-6.6	MDSLITIVNK	Acetyl-MDSLITIVNK	37.5	0.00025	5	93731.5	Shibire, isoform M
E1JJA5	shi	7	9.2	4.54	7.2e-08	826.942	2	-5.6	VAIGDQPVDIEQQIK	VAIGDQPVDIEQQIK	36.9	0.00042	6	93731.5	Shibire, isoform M
E1JJA5	shi	7	9.2	4.54	7.2e-08	540.286	2	-7.2	SSVLENFVGK	SSVLENFVGK	32.8	0.0015	5	93731.5	Shibire, isoform M
E1JJA5	shi	7	9.2	4.54	7.2e-08	551.628	3	-9.5	VAIGDQPVDIEQQIK	VAIGDQPVDIEQQIK	23.1	0.005	6	93731.5	Shibire, isoform M
E1JJA5	shi	7	9.2	4.54	7.2e-08	569.968	3	-9.4	SSVLENFVGKDFLPR	SSVLENFVGKDFLPR	18.5	0.0057	5	93731.5	Shibire, isoform M
E1JJA5	shi	7	9.2	4.54	7.2e-08	548.825	2	-4.6	GISNIPINLR	GISNIPINLR	20.8	0.0066	6	93731.5	Shibire, isoform M
E1JJA5	shi	7	9.2	4.54	7.2e-08	541.275	2	-5.7	QMIFQFIR	Q(Gln->pyro-Glu)M(Oxidation)IFQFIR	28.7	0.0083	6	93731.5	Shibire, isoform M
F6J732	CG18102	4	22.4	4.54	7.2e-08	698.403	3	-3.7	VYSPHVLNLTLIDLPGLTK	VYSPHVLNLTLIDLPGLTK	39.6	7.2e-08	6	26391.7	CG18102 (Fragment)
F6J732	CG18102	4	22.4	4.54	7.2e-08	826.942	2	-5.6	VAIGDQPVDIEQQIK	VAIGDQPVDIEQQIK	36.9	0.00042	6	26391.7	CG18102 (Fragment)
F6J732	CG18102	4	22.4	4.54	7.2e-08	551.628	3	-9.5	VAIGDQPVDIEQQIK	VAIGDQPVDIEQQIK	23.1	0.005	6	26391.7	CG18102 (Fragment)
F6J732	CG18102	4	22.4	4.54	7.2e-08	548.825	2	-4.6	GISNIPINLR	GISNIPINLR	20.8	0.0066	6	26391.7	CG18102 (Fragment)
F6J732	CG18102	4	22.4	4.54	7.2e-08	541.275	2	-5.7	QMIFQFIR	Q(Gln->pyro-Glu)M(Oxidation)IFQFIR	28.7	0.0083	6	26391.7	CG18102 (Fragment)
Q9VF28	Arpc3A	7	20.9	3.15	3.2e-05	661.868	2	2.5	QQVGNMAILPLR	Q(Gln->pyro-Glu)QVGNMAILPLR	40.8	3.2e-05	1	20248.4	Arpc3A, isoform C
Q9VF28	Arpc3A	7	20.9	3.15	3.2e-05	770.373	2	-5	AQGQQDMYSLAISK	AQGQQDMYSLAISK	29.1	3.7e-05	2	20248.4	Arpc3A, isoform C
Q9VF28	Arpc3A	7	20.9	3.15	3.2e-05	669.861	2	-3.7	QQVGNMAILPLR	Q(Gln->pyro-Glu)QVGNM(Oxidation)AILPLR	34.1	0.00049	1	20248.4	Arpc3A, isoform C
Q9VF28	Arpc3A	7	20.9	3.15	3.2e-05	778.37	2	-5.5	AQGQQDMYSLAISK	AQGQQDM(Oxidation)YSLAISK	25.2	0.0015	2	20248.4	Arpc3A, isoform C
Q9VF28	Arpc3A	7	20.9	3.15	3.2e-05	416.876	3	-7.1	VFNTEDGKPNK	VFNTEDGKPNK	29.7	0.0016	2	20248.4	Arpc3A, isoform C
Q9VF28	Arpc3A	7	20.9	3.15	3.2e-05	416.876	3	-6.4	VFNTEDGKPNK	VFNTEDGKPNK	34.5	0.0018	2	20248.4	Arpc3A, isoform C
Q9VF28	Arpc3A	7	20.9	3.15	3.2e-05	678.371	2	-7.8	QQVGNMAILPLR	QQVGNM(Oxidation)AILPLR	19.8	0.0036	1	20248.4	Arpc3A, isoform C
Q9VF28	Arpc3A	7	20.9	3.15	3.2e-05	670.372	2	-10	QQVGNMAILPLR	QQVGNMAILPLR	15.9	0.0097	1	20248.4	Arpc3A, isoform C
Q8IND1	Arpc3A	3	15.6	2.57	3.7e-05	770.373	2	-5	AQGQQDMYSLAISK	AQGQQDMYSLAISK	29.1	3.7e-05	2	18281.2	Arpc3A, isoform D
Q8IND1	Arpc3A	3	15.6	2.57	3.7e-05	778.37	2	-5.5	AQGQQDMYSLAISK	AQGQQDM(Oxidation)YSLAISK	25.2	0.0015	2	18281.2	Arpc3A, isoform D
Q8IND1	Arpc3A	3	15.6	2.57	3.7e-05	416.876	3	-7.1	VFNTEDGKPNK	VFNTEDGKPNK	29.7	0.0016	2	18281.2	Arpc3A, isoform D
Q8IND1	Arpc3A	3	15.6	2.57	3.7e-05	416.876	3	-6.4	VFNTEDGKPNK	VFNTEDGKPNK	34.5	0.0018	2	18281.2	Arpc3A, isoform D
Q9VD29	sar1	6	40.4	3.65	3.7e-06	467.57	3	-4.8	IDKPGAASEDELR	IDKPGAASEDELR	42.8	3.7e-06	3	21811.3	RE74312p
Q9VD29	sar1	6	40.4	3.65	3.7e-06	670.862	2	-3.7	NVFGLYQLTTGK	NVFGLYQLTTGK	32.9	8.7e-06	2	21811.3	RE74312p
Q9VD29	sar1	6	40.4	3.65	3.7e-06	484.239	3	-4	FTTFDLGGHTQAR	FTTFDLGGHTQAR	21.7	9.5e-05	2	21811.3	RE74312p
Q9VD29	sar1	6	40.4	3.65	3.7e-06	580.835	2	-4.4	LLFLGLDNAGK	LLFLGLDNAGK	44.1	0.00018	2	21811.3	RE74312p
Q9VD29	sar1	6	40.4	3.65	3.7e-06	670.862	2	-3.7	NVFGLYQLTTGK	NVFGLYQLTTGK	21.2	0.0024	2	21811.3	RE74312p
Q9VD29	sar1	6	40.4	3.65	3.7e-06	583.298	4	-9.6	LAQHVPTLHPTSEELSIGNMR	LAQHVPTLHPTSEELSIGNMR	21.5	0.0055	2	21811.3	RE74312p
Q9VD29	sar1	6	40.4	3.65	3.7e-06	457.209	2	-6.8	QGYGEGFR	QGYGEGFR	23	0.0069	3	21811.3	RE74312p
Q95SY7	sar1	5	43.2	3.65	3.7e-06	467.57	3	-4.8	IDKPGAASEDELR	IDKPGAASEDELR	42.8	3.7e-06	3	17488.1	LD39266p
Q95SY7	sar1	5	43.2	3.65	3.7e-06	670.862	2	-3.7	NVFGLYQLTTGK	NVFGLYQLTTGK	32.9	8.7e-06	2	17488.1	LD39266p
Q95SY7	sar1	5	43.2	3.65	3.7e-06	484.239	3	-4	FTTFDLGGHTQAR	FTTFDLGGHTQAR	21.7	9.5e-05	2	17488.1	LD39266p
Q95SY7	sar1	5	43.2	3.65	3.7e-06	670.862	2	-3.7	NVFGLYQLTTGK	NVFGLYQLTTGK	21.2	0.0024	2	17488.1	LD39266p
Q95SY7	sar1	5	43.2	3.65	3.7e-06	583.298	4	-9.6	LAQHVPTLHPTSEELSIGNMR	LAQHVPTLHPTSEELSIGNMR	21.5	0.0055	2	17488.1	LD39266p
Q95SY7	sar1	5	43.2	3.65	3.7e-06	457.209	2	-6.8	QGYGEGFR	QGYGEGFR	23	0.0069	3	17488.1	LD39266p
Q9NFN8	sar1	3	16.2	3.65	3.7e-06	467.57	3	-4.8	IDKPGAASEDELR	IDKPGAASEDELR	42.8	3.7e-06	3	22356	Putative Sar1 protein
Q9NFN8	sar1	3	16.2	3.65	3.7e-06	580.835	2	-4.4	LLFLGLDNAGK	LLFLGLDNAGK	44.1	0.00018	2	22356	Putative Sar1 protein
Q9NFN8	sar1	3	16.2	3.65	3.7e-06	457.209	2	-6.8	QGYGEGFR	QGYGEGFR	23	0.0069	3	22356	Putative Sar1 protein
Q05825	ATPsyn-beta	6	16.8	4.48	1.1e-07	994.52	2	-0.23	AIAELGIYPAVDPLDSTSR	AIAELGIYPAVDPLDSTSR	42.5	1.1e-07	4	54108.4	ATP synthase subunit beta, mitochondrial
[truncated: 116,313 more rows]

## Sheet: Old Head
Acc #	Gene	Num Unique	% Cov	Best Disc Score	Best Expect Val	m/z	z	ppm	DB Peptide	Peptide	Score	Expect	# in DB	Protein MW	Protein Name
Q8T3P0	P5CDh1	33	52.6	5.17	5.7e-09	516.279	2	-2.1	ITGYIEHAK	ITGYIEHAK	35.9	9.6e-05	2	63694.6	GM01289p
Q8T3P0	P5CDh1	33	52.6	5.17	5.7e-09	516.279	2	-2.2	ITGYIEHAK	ITGYIEHAK	38.1	0.00014	2	63694.6	GM01289p
Q8T3P0	P5CDh1	33	52.6	5.17	5.7e-09	511.268	2	-2.4	EYKTPEVR	EYKTPEVR	16.7	0.017	2	63694.6	GM01289p
Q8T3P0	P5CDh1	33	52.6	5.17	5.7e-09	488.741	2	-1.9	EGLVCEAAK	EGLVC(Carbamidomethyl)EAAK	39.5	0.0022	2	63694.6	GM01289p
Q8T3P0	P5CDh1	33	52.6	5.17	5.7e-09	488.74	2	-3.3	EGLVCEAAK	EGLVC(Carbamidomethyl)EAAK	40.4	0.0019	2	63694.6	GM01289p
Q8T3P0	P5CDh1	33	52.6	5.17	5.7e-09	488.74	2	-3.2	EGLVCEAAK	EGLVC(Carbamidomethyl)EAAK	37	0.001	2	63694.6	GM01289p
Q8T3P0	P5CDh1	33	52.6	5.17	5.7e-09	492.274	2	-2.3	AGGPHYILR	AGGPHYILR	26.2	0.013	2	63694.6	GM01289p
Q8T3P0	P5CDh1	33	52.6	5.17	5.7e-09	492.274	2	-2.5	AGGPHYILR	AGGPHYILR	49.8	0.00023	2	63694.6	GM01289p
Q8T3P0	P5CDh1	33	52.6	5.17	5.7e-09	451.272	2	-10	VSIADRLK	VSIADRLK	26	0.049	2	63694.6	GM01289p
Q8T3P0	P5CDh1	33	52.6	5.17	5.7e-09	564.769	2	-3.6	AADLMATTYR	AADLM(Oxidation)ATTYR	50.1	2.9e-07	2	63694.6	GM01289p
Q8T3P0	P5CDh1	33	52.6	5.17	5.7e-09	541.256	2	-2.5	ESDLLETMK	ESDLLETM(Oxidation)K	34.9	0.00029	2	63694.6	GM01289p
Q8T3P0	P5CDh1	33	52.6	5.17	5.7e-09	564.769	2	-3.2	AADLMATTYR	AADLM(Oxidation)ATTYR	34.7	0.00016	2	63694.6	GM01289p
Q8T3P0	P5CDh1	33	52.6	5.17	5.7e-09	473.751	2	-4.4	WTSPQSIK	WTSPQSIK	36.6	0.0032	2	63694.6	GM01289p
Q8T3P0	P5CDh1	33	52.6	5.17	5.7e-09	603.312	2	-3	LASFYYADKK	LASFYYADKK	35.1	0.00026	2	63694.6	GM01289p
Q8T3P0	P5CDh1	33	52.6	5.17	5.7e-09	546.288	2	-3.9	YQPISENIK	YQPISENIK	31.6	0.0028	2	63694.6	GM01289p
Q8T3P0	P5CDh1	33	52.6	5.17	5.7e-09	696.842	2	-1.9	QDLNAATMLGQSK	QDLNAATM(Oxidation)LGQSK	49.5	3.2e-07	2	63694.6	GM01289p
Q8T3P0	P5CDh1	33	52.6	5.17	5.7e-09	696.819	2	-35	QDLNAATMLGQSK	QDLNAATM(Oxidation)LGQSK	28.9	6.8e-05	2	63694.6	GM01289p
Q8T3P0	P5CDh1	33	52.6	5.17	5.7e-09	717.359	2	-1.3	STGSVVGQQPFGGGR	STGSVVGQQPFGGGR	45.4	2.1e-05	2	63694.6	GM01289p
Q8T3P0	P5CDh1	33	52.6	5.17	5.7e-09	630.288	2	-2.7	MAAGNFYINDK	M(Oxidation)AAGNFYINDK	42.6	9.6e-07	2	63694.6	GM01289p
Q8T3P0	P5CDh1	33	52.6	5.17	5.7e-09	451.723	2	-5.6	MNAYFLK	M(Oxidation)NAYFLK	25.1	0.012	2	63694.6	GM01289p
Q8T3P0	P5CDh1	33	52.6	5.17	5.7e-09	630.288	2	-2.7	MAAGNFYINDK	M(Oxidation)AAGNFYINDK	30.4	6.8e-05	2	63694.6	GM01289p
Q8T3P0	P5CDh1	33	52.6	5.17	5.7e-09	696.843	2	0.49	QDLNAATMLGQSK	QDLNAATM(Oxidation)LGQSK	21.8	0.0017	2	63694.6	GM01289p
Q8T3P0	P5CDh1	33	52.6	5.17	5.7e-09	431.243	2	-5.7	ETFVPLR	ETFVPLR	26.3	0.033	2	63694.6	GM01289p
Q8T3P0	P5CDh1	33	52.6	5.17	5.7e-09	431.242	2	-6.1	ETFVPLR	ETFVPLR	30.9	0.0038	2	63694.6	GM01289p
Q8T3P0	P5CDh1	33	52.6	5.17	5.7e-09	539.265	2	-2.8	LASFYYADK	LASFYYADK	32.8	0.0014	2	63694.6	GM01289p
Q8T3P0	P5CDh1	33	52.6	5.17	5.7e-09	593.974	3	-3.2	KSPNLEILAGGTYSDSK	KSPNLEILAGGTYSDSK	47.2	7.1e-07	2	63694.6	GM01289p
Q8T3P0	P5CDh1	33	52.6	5.17	5.7e-09	688.328	2	-2.4	QDLNAATMLGQSK	Q(Gln->pyro-Glu)DLNAATM(Oxidation)LGQSK	29.4	8.5e-05	2	63694.6	GM01289p
Q8T3P0	P5CDh1	33	52.6	5.17	5.7e-09	688.328	2	-2.4	QDLNAATMLGQSK	Q(Gln->pyro-Glu)DLNAATM(Oxidation)LGQSK	54.3	5.7e-09	2	63694.6	GM01289p
Q8T3P0	P5CDh1	33	52.6	5.17	5.7e-09	825.396	2	-11	QVGNNIDNYVNFPR	QVGNNIDNYVNFPR	22.7	0.0031	2	63694.6	GM01289p
Q8T3P0	P5CDh1	33	52.6	5.17	5.7e-09	551.275	3	-3.3	SPNLEILAGGTYSDSK	SPNLEILAGGTYSDSK	36.2	2.1e-06	2	63694.6	GM01289p
Q8T3P0	P5CDh1	33	52.6	5.17	5.7e-09	559.977	3	-3.1	GYFVNPTIVLSKDPK	GYFVNPTIVLSKDPK	32.5	3.7e-05	2	63694.6	GM01289p
Q8T3P0	P5CDh1	33	52.6	5.17	5.7e-09	826.407	2	-6.1	SPNLEILAGGTYSDSK	SPNLEILAGGTYSDSK	29	0.0044	2	63694.6	GM01289p
Q8T3P0	P5CDh1	33	52.6	5.17	5.7e-09	839.463	2	-1.6	GYFVNPTIVLSKDPK	GYFVNPTIVLSKDPK	48.5	3.3e-08	2	63694.6	GM01289p
Q8T3P0	P5CDh1	33	52.6	5.17	5.7e-09	825.404	2	-1.1	QVGNNIDNYVNFPR	QVGNNIDNYVNFPR	43.6	1.3e-06	2	63694.6	GM01289p
Q8T3P0	P5CDh1	33	52.6	5.17	5.7e-09	825.404	2	-1.9	QVGNNIDNYVNFPR	QVGNNIDNYVNFPR	23.6	0.0022	2	63694.6	GM01289p
Q8T3P0	P5CDh1	33	52.6	5.17	5.7e-09	1024.96	2	-2.9	ETFVPLRDVNYPYMCE	ETFVPLRDVNYPYM(Oxidation)C(Carbamidomethyl)E	37.8	9.6e-06	2	63694.6	GM01289p
Q8T3P0	P5CDh1	33	52.6	5.17	5.7e-09	558.285	4	-2.3	NFHFIHASADVESVVTSTIR	NFHFIHASADVESVVTSTIR	38.9	5.9e-05	2	63694.6	GM01289p
Q8T3P0	P5CDh1	33	52.6	5.17	5.7e-09	669.373	2	-5.9	GYFVNPTIVLSK	GYFVNPTIVLSK	30.9	3.4e-05	2	63694.6	GM01289p
Q8T3P0	P5CDh1	33	52.6	5.17	5.7e-09	753.883	2	-4.7	MYVPESLWPQIK	M(Oxidation)YVPESLWPQIK	20.4	0.0098	2	63694.6	GM01289p
Q8T3P0	P5CDh1	33	52.6	5.17	5.7e-09	669.373	2	-5.6	GYFVNPTIVLSK	GYFVNPTIVLSK	40.5	5.9e-07	2	63694.6	GM01289p
Q8T3P0	P5CDh1	33	52.6	5.17	5.7e-09	753.884	2	-3.6	MYVPESLWPQIK	M(Oxidation)YVPESLWPQIK	39.2	1.1e-05	2	63694.6	GM01289p
Q8T3P0	P5CDh1	33	52.6	5.17	5.7e-09	753.884	2	-3.4	MYVPESLWPQIK	M(Oxidation)YVPESLWPQIK	26.9	0.00011	2	63694.6	GM01289p
Q8T3P0	P5CDh1	33	52.6	5.17	5.7e-09	753.884	2	-3.4	MYVPESLWPQIK	M(Oxidation)YVPESLWPQIK	29.7	2.9e-05	2	63694.6	GM01289p
Q8T3P0	P5CDh1	33	52.6	5.17	5.7e-09	816.89	2	-2.8	QVGNNIDNYVNFPR	Q(Gln->pyro-Glu)VGNNIDNYVNFPR	49.9	9.5e-07	2	63694.6	GM01289p
Q8T3P0	P5CDh1	33	52.6	5.17	5.7e-09	825.388	2	-21	QVGNNIDNYVNFPR	QVGNNIDNYVNFPR	27.1	0.00015	2	63694.6	GM01289p
Q8T3P0	P5CDh1	33	52.6	5.17	5.7e-09	816.889	2	-3.3	QVGNNIDNYVNFPR	Q(Gln->pyro-Glu)VGNNIDNYVNFPR	38.5	3.7e-06	2	63694.6	GM01289p
Q8T3P0	P5CDh1	33	52.6	5.17	5.7e-09	916.02	2	-2.3	LKDFPIANEPILGYLK	LKDFPIANEPILGYLK	38.1	1.6e-05	2	63694.6	GM01289p
Q8T3P0	P5CDh1	33	52.6	5.17	5.7e-09	611.015	3	-2.4	LKDFPIANEPILGYLK	LKDFPIANEPILGYLK	46.6	1.3e-06	2	63694.6	GM01289p
Q8T3P0	P5CDh1	33	52.6	5.17	5.7e-09	916.02	2	-1.7	LKDFPIANEPILGYLK	LKDFPIANEPILGYLK	52.4	1.2e-07	2	63694.6	GM01289p
Q8T3P0	P5CDh1	33	52.6	5.17	5.7e-09	581.955	3	-4.3	FALTGAVFGQDEDFVK	FALTGAVFGQDEDFVK	49.9	2.9e-06	2	63694.6	GM01289p
Q8T3P0	P5CDh1	33	52.6	5.17	5.7e-09	872.431	2	-2.6	FALTGAVFGQDEDFVK	FALTGAVFGQDEDFVK	50.7	4.3e-08	2	63694.6	GM01289p
Q8T3P0	P5CDh1	33	52.6	5.17	5.7e-09	872.426	2	-8.2	FALTGAVFGQDEDFVK	FALTGAVFGQDEDFVK	41.4	3.2e-06	2	63694.6	GM01289p
Q8T3P0	P5CDh1	33	52.6	5.17	5.7e-09	729.036	3	-3.7	LKIGDVQDFSSFTSAVIDDK	LKIGDVQDFSSFTSAVIDDK	46.8	5.5e-08	2	63694.6	GM01289p
Q8T3P0	P5CDh1	33	52.6	5.17	5.7e-09	972.464	2	-1.6	IGDVQDFSSFTSAVIDDK	IGDVQDFSSFTSAVIDDK	48.5	3.7e-07	2	63694.6	GM01289p
Q8T3P0	P5CDh1	33	52.6	5.17	5.7e-09	764.036	3	-13	IGDVQDFSSFTSAVIDDKAFK	IGDVQDFSSFTSAVIDDKAFK	23.4	0.016	2	63694.6	GM01289p
Q8T3P0	P5CDh1	33	52.6	5.17	5.7e-09	972.466	2	0.78	IGDVQDFSSFTSAVIDDK	IGDVQDFSSFTSAVIDDK	45.1	6.7e-08	2	63694.6	GM01289p
Q8T3P0	P5CDh1	33	52.6	5.17	5.7e-09	795.428	2	-4.8	DFPIANEPILGYLK	DFPIANEPILGYLK	24.9	0.0095	2	63694.6	GM01289p
Q8T3P0	P5CDh1	33	52.6	5.17	5.7e-09	530.62	3	-7.1	DFPIANEPILGYLK	DFPIANEPILGYLK	49	8.8e-07	2	63694.6	GM01289p
Q8T3P0	P5CDh1	33	52.6	5.17	5.7e-09	659.345	3	-6.1	TAIQAEIDSAAELIDFIR	TAIQAEIDSAAELIDFIR	54.6	1.3e-07	2	63694.6	GM01289p
Q9VNX4	P5CDh1	33	52.6	5.17	5.7e-09	516.279	2	-2.1	ITGYIEHAK	ITGYIEHAK	35.9	9.6e-05	2	63667.6	CG7145, isoform A
Q9VNX4	P5CDh1	33	52.6	5.17	5.7e-09	516.279	2	-2.2	ITGYIEHAK	ITGYIEHAK	38.1	0.00014	2	63667.6	CG7145, isoform A
Q9VNX4	P5CDh1	33	52.6	5.17	5.7e-09	511.268	2	-2.4	EYKTPEVR	EYKTPEVR	16.7	0.017	2	63667.6	CG7145, isoform A
Q9VNX4	P5CDh1	33	52.6	5.17	5.7e-09	488.741	2	-1.9	EGLVCEAAK	EGLVC(Carbamidomethyl)EAAK	39.5	0.0022	2	63667.6	CG7145, isoform A
Q9VNX4	P5CDh1	33	52.6	5.17	5.7e-09	488.74	2	-3.3	EGLVCEAAK	EGLVC(Carbamidomethyl)EAAK	40.4	0.0019	2	63667.6	CG7145, isoform A
Q9VNX4	P5CDh1	33	52.6	5.17	5.7e-09	488.74	2	-3.2	EGLVCEAAK	EGLVC(Carbamidomethyl)EAAK	37	0.001	2	63667.6	CG7145, isoform A
Q9VNX4	P5CDh1	33	52.6	5.17	5.7e-09	492.274	2	-2.3	AGGPHYILR	AGGPHYILR	26.2	0.013	2	63667.6	CG7145, isoform A
Q9VNX4	P5CDh1	33	52.6	5.17	5.7e-09	492.274	2	-2.5	AGGPHYILR	AGGPHYILR	49.8	0.00023	2	63667.6	CG7145, isoform A
Q9VNX4	P5CDh1	33	52.6	5.17	5.7e-09	451.272	2	-10	VSIADRLK	VSIADRLK	26	0.049	2	63667.6	CG7145, isoform A
Q9VNX4	P5CDh1	33	52.6	5.17	5.7e-09	564.769	2	-3.6	AADLMATTYR	AADLM(Oxidation)ATTYR	50.1	2.9e-07	2	63667.6	CG7145, isoform A
Q9VNX4	P5CDh1	33	52.6	5.17	5.7e-09	541.256	2	-2.5	ESDLLETMK	ESDLLETM(Oxidation)K	34.9	0.00029	2	63667.6	CG7145, isoform A
Q9VNX4	P5CDh1	33	52.6	5.17	5.7e-09	564.769	2	-3.2	AADLMATTYR	AADLM(Oxidation)ATTYR	34.7	0.00016	2	63667.6	CG7145, isoform A
Q9VNX4	P5CDh1	33	52.6	5.17	5.7e-09	473.751	2	-4.4	WTSPQSIK	WTSPQSIK	36.6	0.0032	2	63667.6	CG7145, isoform A
Q9VNX4	P5CDh1	33	52.6	5.17	5.7e-09	603.312	2	-3	LASFYYADKK	LASFYYADKK	35.1	0.00026	2	63667.6	CG7145, isoform A
Q9VNX4	P5CDh1	33	52.6	5.17	5.7e-09	546.288	2	-3.9	YQPISENIK	YQPISENIK	31.6	0.0028	2	63667.6	CG7145, isoform A
Q9VNX4	P5CDh1	33	52.6	5.17	5.7e-09	696.842	2	-1.9	QDLNAATMLGQSK	QDLNAATM(Oxidation)LGQSK	49.5	3.2e-07	2	63667.6	CG7145, isoform A
Q9VNX4	P5CDh1	33	52.6	5.17	5.7e-09	696.819	2	-35	QDLNAATMLGQSK	QDLNAATM(Oxidation)LGQSK	28.9	6.8e-05	2	63667.6	CG7145, isoform A
Q9VNX4	P5CDh1	33	52.6	5.17	5.7e-09	717.359	2	-1.3	STGSVVGQQPFGGGR	STGSVVGQQPFGGGR	45.4	2.1e-05	2	63667.6	CG7145, isoform A
Q9VNX4	P5CDh1	33	52.6	5.17	5.7e-09	630.288	2	-2.7	MAAGNFYINDK	M(Oxidation)AAGNFYINDK	42.6	9.6e-07	2	63667.6	CG7145, isoform A
Q9VNX4	P5CDh1	33	52.6	5.17	5.7e-09	451.723	2	-5.6	MNAYFLK	M(Oxidation)NAYFLK	25.1	0.012	2	63667.6	CG7145, isoform A
Q9VNX4	P5CDh1	33	52.6	5.17	5.7e-09	630.288	2	-2.7	MAAGNFYINDK	M(Oxidation)AAGNFYINDK	30.4	6.8e-05	2	63667.6	CG7145, isoform A
Q9VNX4	P5CDh1	33	52.6	5.17	5.7e-09	696.843	2	0.49	QDLNAATMLGQSK	QDLNAATM(Oxidation)LGQSK	21.8	0.0017	2	63667.6	CG7145, isoform A
Q9VNX4	P5CDh1	33	52.6	5.17	5.7e-09	431.243	2	-5.7	ETFVPLR	ETFVPLR	26.3	0.033	2	63667.6	CG7145, isoform A
Q9VNX4	P5CDh1	33	52.6	5.17	5.7e-09	431.242	2	-6.1	ETFVPLR	ETFVPLR	30.9	0.0038	2	63667.6	CG7145, isoform A
Q9VNX4	P5CDh1	33	52.6	5.17	5.7e-09	539.265	2	-2.8	LASFYYADK	LASFYYADK	32.8	0.0014	2	63667.6	CG7145, isoform A
Q9VNX4	P5CDh1	33	52.6	5.17	5.7e-09	593.974	3	-3.2	KSPNLEILAGGTYSDSK	KSPNLEILAGGTYSDSK	47.2	7.1e-07	2	63667.6	CG7145, isoform A
Q9VNX4	P5CDh1	33	52.6	5.17	5.7e-09	688.328	2	-2.4	QDLNAATMLGQSK	Q(Gln->pyro-Glu)DLNAATM(Oxidation)LGQSK	29.4	8.5e-05	2	63667.6	CG7145, isoform A
Q9VNX4	P5CDh1	33	52.6	5.17	5.7e-09	688.328	2	-2.4	QDLNAATMLGQSK	Q(Gln->pyro-Glu)DLNAATM(Oxidation)LGQSK	54.3	5.7e-09	2	63667.6	CG7145, isoform A
Q9VNX4	P5CDh1	33	52.6	5.17	5.7e-09	825.396	2	-11	QVGNNIDNYVNFPR	QVGNNIDNYVNFPR	22.7	0.0031	2	63667.6	CG7145, isoform A
Q9VNX4	P5CDh1	33	52.6	5.17	5.7e-09	551.275	3	-3.3	SPNLEILAGGTYSDSK	SPNLEILAGGTYSDSK	36.2	2.1e-06	2	63667.6	CG7145, isoform A
Q9VNX4	P5CDh1	33	52.6	5.17	5.7e-09	559.977	3	-3.1	GYFVNPTIVLSKDPK	GYFVNPTIVLSKDPK	32.5	3.7e-05	2	63667.6	CG7145, isoform A
Q9VNX4	P5CDh1	33	52.6	5.17	5.7e-09	826.407	2	-6.1	SPNLEILAGGTYSDSK	SPNLEILAGGTYSDSK	29	0.0044	2	63667.6	CG7145, isoform A
Q9VNX4	P5CDh1	33	52.6	5.17	5.7e-09	839.463	2	-1.6	GYFVNPTIVLSKDPK	GYFVNPTIVLSKDPK	48.5	3.3e-08	2	63667.6	CG7145, isoform A
Q9VNX4	P5CDh1	33	52.6	5.17	5.7e-09	825.404	2	-1.1	QVGNNIDNYVNFPR	QVGNNIDNYVNFPR	43.6	1.3e-06	2	63667.6	CG7145, isoform A
Q9VNX4	P5CDh1	33	52.6	5.17	5.7e-09	825.404	2	-1.9	QVGNNIDNYVNFPR	QVGNNIDNYVNFPR	23.6	0.0022	2	63667.6	CG7145, isoform A
Q9VNX4	P5CDh1	33	52.6	5.17	5.7e-09	1024.96	2	-2.9	ETFVPLRDVNYPYMCE	ETFVPLRDVNYPYM(Oxidation)C(Carbamidomethyl)E	37.8	9.6e-06	2	63667.6	CG7145, isoform A
Q9VNX4	P5CDh1	33	52.6	5.17	5.7e-09	558.285	4	-2.3	NFHFIHASADVESVVTSTIR	NFHFIHASADVESVVTSTIR	38.9	5.9e-05	2	63667.6	CG7145, isoform A
Q9VNX4	P5CDh1	33	52.6	5.17	5.7e-09	669.373	2	-5.9	GYFVNPTIVLSK	GYFVNPTIVLSK	30.9	3.4e-05	2	63667.6	CG7145, isoform A
Q9VNX4	P5CDh1	33	52.6	5.17	5.7e-09	753.883	2	-4.7	MYVPESLWPQIK	M(Oxidation)YVPESLWPQIK	20.4	0.0098	2	63667.6	CG7145, isoform A
Q9VNX4	P5CDh1	33	52.6	5.17	5.7e-09	669.373	2	-5.6	GYFVNPTIVLSK	GYFVNPTIVLSK	40.5	5.9e-07	2	63667.6	CG7145, isoform A
Q9VNX4	P5CDh1	33	52.6	5.17	5.7e-09	753.884	2	-3.6	MYVPESLWPQIK	M(Oxidation)YVPESLWPQIK	39.2	1.1e-05	2	63667.6	CG7145, isoform A
Q9VNX4	P5CDh1	33	52.6	5.17	5.7e-09	753.884	2	-3.4	MYVPESLWPQIK	M(Oxidation)YVPESLWPQIK	26.9	0.00011	2	63667.6	CG7145, isoform A
Q9VNX4	P5CDh1	33	52.6	5.17	5.7e-09	753.884	2	-3.4	MYVPESLWPQIK	M(Oxidation)YVPESLWPQIK	29.7	2.9e-05	2	63667.6	CG7145, isoform A
Q9VNX4	P5CDh1	33	52.6	5.17	5.7e-09	816.89	2	-2.8	QVGNNIDNYVNFPR	Q(Gln->pyro-Glu)VGNNIDNYVNFPR	49.9	9.5e-07	2	63667.6	CG7145, isoform A
Q9VNX4	P5CDh1	33	52.6	5.17	5.7e-09	825.388	2	-21	QVGNNIDNYVNFPR	QVGNNIDNYVNFPR	27.1	0.00015	2	63667.6	CG7145, isoform A
Q9VNX4	P5CDh1	33	52.6	5.17	5.7e-09	816.889	2	-3.3	QVGNNIDNYVNFPR	Q(Gln->pyro-Glu)VGNNIDNYVNFPR	38.5	3.7e-06	2	63667.6	CG7145, isoform A
Q9VNX4	P5CDh1	33	52.6	5.17	5.7e-09	916.02	2	-2.3	LKDFPIANEPILGYLK	LKDFPIANEPILGYLK	38.1	1.6e-05	2	63667.6	CG7145, isoform A
Q9VNX4	P5CDh1	33	52.6	5.17	5.7e-09	611.015	3	-2.4	LKDFPIANEPILGYLK	LKDFPIANEPILGYLK	46.6	1.3e-06	2	63667.6	CG7145, isoform A
Q9VNX4	P5CDh1	33	52.6	5.17	5.7e-09	916.02	2	-1.7	LKDFPIANEPILGYLK	LKDFPIANEPILGYLK	52.4	1.2e-07	2	63667.6	CG7145, isoform A
Q9VNX4	P5CDh1	33	52.6	5.17	5.7e-09	581.955	3	-4.3	FALTGAVFGQDEDFVK	FALTGAVFGQDEDFVK	49.9	2.9e-06	2	63667.6	CG7145, isoform A
Q9VNX4	P5CDh1	33	52.6	5.17	5.7e-09	872.431	2	-2.6	FALTGAVFGQDEDFVK	FALTGAVFGQDEDFVK	50.7	4.3e-08	2	63667.6	CG7145, isoform A
Q9VNX4	P5CDh1	33	52.6	5.17	5.7e-09	872.426	2	-8.2	FALTGAVFGQDEDFVK	FALTGAVFGQDEDFVK	41.4	3.2e-06	2	63667.6	CG7145, isoform A
Q9VNX4	P5CDh1	33	52.6	5.17	5.7e-09	729.036	3	-3.7	LKIGDVQDFSSFTSAVIDDK	LKIGDVQDFSSFTSAVIDDK	46.8	5.5e-08	2	63667.6	CG7145, isoform A
Q9VNX4	P5CDh1	33	52.6	5.17	5.7e-09	972.464	2	-1.6	IGDVQDFSSFTSAVIDDK	IGDVQDFSSFTSAVIDDK	48.5	3.7e-07	2	63667.6	CG7145, isoform A
Q9VNX4	P5CDh1	33	52.6	5.17	5.7e-09	764.036	3	-13	IGDVQDFSSFTSAVIDDKAFK	IGDVQDFSSFTSAVIDDKAFK	23.4	0.016	2	63667.6	CG7145, isoform A
Q9VNX4	P5CDh1	33	52.6	5.17	5.7e-09	972.466	2	0.78	IGDVQDFSSFTSAVIDDK	IGDVQDFSSFTSAVIDDK	45.1	6.7e-08	2	63667.6	CG7145, isoform A
Q9VNX4	P5CDh1	33	52.6	5.17	5.7e-09	795.428	2	-4.8	DFPIANEPILGYLK	DFPIANEPILGYLK	24.9	0.0095	2	63667.6	CG7145, isoform A
Q9VNX4	P5CDh1	33	52.6	5.17	5.7e-09	530.62	3	-7.1	DFPIANEPILGYLK	DFPIANEPILGYLK	49	8.8e-07	2	63667.6	CG7145, isoform A
Q9VNX4	P5CDh1	33	52.6	5.17	5.7e-09	659.345	3	-6.1	TAIQAEIDSAAELIDFIR	TAIQAEIDSAAELIDFIR	54.6	1.3e-07	2	63667.6	CG7145, isoform A
P54399	Pdi	33	64.5	5.06	9.1e-09	460.712	2	-4.8	DLESEEAK	DLESEEAK	31.1	0.023	1	55781.6	Protein disulfide-isomerase
P54399	Pdi	33	64.5	5.06	9.1e-09	460.712	2	-3.8	DLESEEAK	DLESEEAK	35.9	0.0089	1	55781.6	Protein disulfide-isomerase
P54399	Pdi	33	64.5	5.06	9.1e-09	548.257	2	0.16	SGSPVEYSGGR	SGSPVEYSGGR	40.6	2.2e-06	1	55781.6	Protein disulfide-isomerase
P54399	Pdi	33	64.5	5.06	9.1e-09	548.257	2	-0.22	SGSPVEYSGGR	SGSPVEYSGGR	50.1	1.1e-07	1	55781.6	Protein disulfide-isomerase
P54399	Pdi	33	64.5	5.06	9.1e-09	548.257	2	-0.5	SGSPVEYSGGR	SGSPVEYSGGR	41.4	3.5e-07	1	55781.6	Protein disulfide-isomerase
P54399	Pdi	33	64.5	5.06	9.1e-09	548.257	2	-0.61	SGSPVEYSGGR	SGSPVEYSGGR	48.8	9.1e-08	1	55781.6	Protein disulfide-isomerase
P54399	Pdi	33	64.5	5.06	9.1e-09	431.734	2	-7.9	ALAPEYAK	ALAPEYAK	23.8	0.0089	1	55781.6	Protein disulfide-isomerase
P54399	Pdi	33	64.5	5.06	9.1e-09	548.257	2	-0.62	SGSPVEYSGGR	SGSPVEYSGGR	46.5	9.8e-07	1	55781.6	Protein disulfide-isomerase
P54399	Pdi	33	64.5	5.06	9.1e-09	431.732	2	-13	ALAPEYAK	ALAPEYAK	41.5	0.0068	1	55781.6	Protein disulfide-isomerase
P54399	Pdi	33	64.5	5.06	9.1e-09	402.552	3	-2.7	LIKLEEDMAK	LIKLEEDM(Oxidation)AK	34.6	3.7e-05	1	55781.6	Protein disulfide-isomerase
P54399	Pdi	33	64.5	5.06	9.1e-09	706.89	2	-0.46	AAQQLAEKESPIK	AAQQLAEKESPIK	31.9	0.00021	1	55781.6	Protein disulfide-isomerase
P54399	Pdi	33	64.5	5.06	9.1e-09	654.345	2	-1.4	YKDNEDIVIAK	YKDNEDIVIAK	48.8	2.7e-06	1	55781.6	Protein disulfide-isomerase
P54399	Pdi	33	64.5	5.06	9.1e-09	422.229	2	-6.7	EEVPTIR	EEVPTIR	30.6	0.0074	1	55781.6	Protein disulfide-isomerase
P54399	Pdi	33	64.5	5.06	9.1e-09	508.764	2	-6	DNEDIVIAK	DNEDIVIAK	18.4	0.043	1	55781.6	Protein disulfide-isomerase
P54399	Pdi	33	64.5	5.06	9.1e-09	451.888	3	21	MDSTANELESIK	M(Oxidation)DSTANELESIK	34.6	0.0031	1	55781.6	Protein disulfide-isomerase
P54399	Pdi	33	64.5	5.06	9.1e-09	419.219	2	-6.2	TLDDFVK	TLDDFVK	36.5	0.0049	1	55781.6	Protein disulfide-isomerase
P54399	Pdi	33	64.5	5.06	9.1e-09	818.415	2	0.48	SVFEGELNEENLKK	SVFEGELNEENLKK	46.7	1.3e-05	1	55781.6	Protein disulfide-isomerase
P54399	Pdi	33	64.5	5.06	9.1e-09	574.979	3	-3.3	VLVSSNFESVALDKSK	VLVSSNFESVALDKSK	40	1.1e-06	1	55781.6	Protein disulfide-isomerase
P54399	Pdi	33	64.5	5.06	9.1e-09	541.289	3	-3.8	DNGVVLFKPFDDKK	DNGVVLFKPFDDKK	41	3.8e-06	1	55781.6	Protein disulfide-isomerase
P54399	Pdi	33	64.5	5.06	9.1e-09	406.217	4	-7.5	DNGVVLFKPFDDKK	DNGVVLFKPFDDKK	33.9	0.00016	1	55781.6	Protein disulfide-isomerase
P54399	Pdi	33	64.5	5.06	9.1e-09	726.038	3	-2.2	QHLLSQELPEDWDKNPVK	QHLLSQELPEDWDKNPVK	37	2.2e-05	1	55781.6	Protein disulfide-isomerase
P54399	Pdi	33	64.5	5.06	9.1e-09	754.366	2	-1.7	SVFEGELNEENLK	SVFEGELNEENLK	58.9	6.5e-05	1	55781.6	Protein disulfide-isomerase
P54399	Pdi	33	64.5	5.06	9.1e-09	496.261	2	-6.3	VIDFNLDR	VIDFNLDR	43.1	0.009	1	55781.6	Protein disulfide-isomerase
P54399	Pdi	33	64.5	5.06	9.1e-09	553.308	2	-6.5	SHLLFFVSR	SHLLFFVSR	31.9	0.00026	1	55781.6	Protein disulfide-isomerase
P54399	Pdi	33	64.5	5.06	9.1e-09	754.402	2	-1.9	VLVSSNFESVALDK	VLVSSNFESVALDK	40	1.7e-05	1	55781.6	Protein disulfide-isomerase
P54399	Pdi	33	64.5	5.06	9.1e-09	583.96	3	-0.73	VDATVEGELAEQYAVR	VDATVEGELAEQYAVR	50.4	4.1e-07	1	55781.6	Protein disulfide-isomerase
P54399	Pdi	33	64.5	5.06	9.1e-09	771.035	3	2.9	YRDDILFVTISSDEEDHTR	YRDDILFVTISSDEEDHTR	26.2	0.00025	1	55781.6	Protein disulfide-isomerase
P54399	Pdi	33	64.5	5.06	9.1e-09	875.435	2	-1.2	VDATVEGELAEQYAVR	VDATVEGELAEQYAVR	46.5	5.1e-07	1	55781.6	Protein disulfide-isomerase
P54399	Pdi	33	64.5	5.06	9.1e-09	875.436	2	-0.86	VDATVEGELAEQYAVR	VDATVEGELAEQYAVR	32.7	1.5e-05	1	55781.6	Protein disulfide-isomerase
P54399	Pdi	33	64.5	5.06	9.1e-09	590.315	4	-3.6	KFAQVQSLPLIVDFNHESASK	KFAQVQSLPLIVDFNHESASK	38.3	7.5e-05	1	55781.6	Protein disulfide-isomerase
P54399	Pdi	33	64.5	5.06	9.1e-09	986.994	2	-1.7	IFEFFGMNKEEVPTIR	IFEFFGM(Oxidation)NKEEVPTIR	45.2	5.2e-07	1	55781.6	Protein disulfide-isomerase
P54399	Pdi	33	64.5	5.06	9.1e-09	860.911	2	-1.4	QHLLSQELPEDWDK	Q(Gln->pyro-Glu)HLLSQELPEDWDK	34	1.2e-05	1	55781.6	Protein disulfide-isomerase
P54399	Pdi	33	64.5	5.06	9.1e-09	760.401	2	-3.5	VEEGVLVATVDNFK	VEEGVLVATVDNFK	41.7	1.4e-06	1	55781.6	Protein disulfide-isomerase
P54399	Pdi	33	64.5	5.06	9.1e-09	546.78	4	-4.2	YKPESDDLSAETIEAFLKK	YKPESDDLSAETIEAFLKK	23.8	0.032	1	55781.6	Protein disulfide-isomerase
P54399	Pdi	33	64.5	5.06	9.1e-09	728.707	3	-1	YKPESDDLSAETIEAFLKK	YKPESDDLSAETIEAFLKK	45.8	8e-08	1	55781.6	Protein disulfide-isomerase
P54399	Pdi	33	64.5	5.06	9.1e-09	608.336	2	-6.4	QAADIIAWVTK	QAADIIAWVTK	42.1	6.7e-05	1	55781.6	Protein disulfide-isomerase
P54399	Pdi	33	64.5	5.06	9.1e-09	744.053	3	-2.5	FAQVQSLPLIVDFNHESASK	FAQVQSLPLIVDFNHESASK	50.6	2.9e-08	1	55781.6	Protein disulfide-isomerase
P54399	Pdi	33	64.5	5.06	9.1e-09	718.864	2	-4.2	DLTSVADAEQFLK	DLTSVADAEQFLK	46.9	4.5e-06	1	55781.6	Protein disulfide-isomerase
P54399	Pdi	33	64.5	5.06	9.1e-09	686.007	3	-2.2	YKPESDDLSAETIEAFLK	YKPESDDLSAETIEAFLK	46.9	4.1e-07	1	55781.6	Protein disulfide-isomerase
P54399	Pdi	33	64.5	5.06	9.1e-09	663.87	2	-6.5	QAADIIAWVTKK	Q(Gln->pyro-Glu)AADIIAWVTKK	38.2	3.2e-06	1	55781.6	Protein disulfide-isomerase
P54399	Pdi	33	64.5	5.06	9.1e-09	633.837	2	-5.7	DNEIAIIGFFK	DNEIAIIGFFK	34.4	0.00083	1	55781.6	Protein disulfide-isomerase
P54399	Pdi	33	64.5	5.06	9.1e-09	708.701	3	-3.7	VANALDSFVFGVSSNADVIAK	VANALDSFVFGVSSNADVIAK	26.1	9.2e-05	1	55781.6	Protein disulfide-isomerase
P54399	Pdi	33	64.5	5.06	9.1e-09	708.701	3	-3.7	VANALDSFVFGVSSNADVIAK	VANALDSFVFGVSSNADVIAK	53.9	9.1e-09	1	55781.6	Protein disulfide-isomerase
P54399	Pdi	33	64.5	5.06	9.1e-09	599.824	2	-5.2	QAADIIAWVTK	Q(Gln->pyro-Glu)AADIIAWVTK	42.1	2.5e-05	1	55781.6	Protein disulfide-isomerase
O62619	PyK	30	69	6.18	7.6e-11	543.815	2	-3.3	NAAALTEIRK	NAAALTEIRK	29.6	0.024	1	57440.9	Pyruvate kinase
O62619	PyK	30	69	6.18	7.6e-11	715.331	3	2.1	MNFSHGSHEYHAATVANVR	M(Oxidation)NFSHGSHEYHAATVANVR	52.4	1.9e-08	1	57440.9	Pyruvate kinase
O62619	PyK	30	69	6.18	7.6e-11	611.837	2	-1.7	LTTNKEFLEK	LTTNKEFLEK	42	0.00021	1	57440.9	Pyruvate kinase
O62619	PyK	30	69	6.18	7.6e-11	540.774	2	-1.9	QGSGFTNTIR	QGSGFTNTIR	43.5	4.3e-06	1	57440.9	Pyruvate kinase
O62619	PyK	30	69	6.18	7.6e-11	479.767	2	-5.2	NAAALTEIR	NAAALTEIR	41.5	0.00062	1	57440.9	Pyruvate kinase
O62619	PyK	30	69	6.18	7.6e-11	552.33	2	-5	VQFGLQVGKK	VQFGLQVGKK	37.7	0.0097	1	57440.9	Pyruvate kinase
O62619	PyK	30	69	6.18	7.6e-11	573.838	2	-3.6	ASAIVVITTSGK	ASAIVVITTSGK	31.9	0.00019	1	57440.9	Pyruvate kinase
O62619	PyK	30	69	6.18	7.6e-11	698.664	3	-0.29	EVGKDSLTCEVENGGSLGSR	EVGKDSLTC(Carbamidomethyl)EVENGGSLGSR	44.8	1.8e-05	1	57440.9	Pyruvate kinase
O62619	PyK	30	69	6.18	7.6e-11	947.979	2	3.3	AGKPVICATQMLESMVK	AGKPVIC(Carbamidomethyl)ATQM(Oxidation)LESM(Oxidation)VK	46.5	1.2e-07	1	57440.9	Pyruvate kinase
O62619	PyK	30	69	6.18	7.6e-11	647.846	2	-4.5	LQFDSPVPHVR	LQFDSPVPHVR	26.1	0.011	1	57440.9	Pyruvate kinase
O62619	PyK	30	69	6.18	7.6e-11	532.286	2	46	QGSGFTNTIR	Q(Gln->pyro-Glu)GSGFTNTIR	34.1	0.0029	1	57440.9	Pyruvate kinase
O62619	PyK	30	69	6.18	7.6e-11	488.281	2	-6.6	VQFGLQVGK	VQFGLQVGK	31.9	0.0093	1	57440.9	Pyruvate kinase
O62619	PyK	30	69	6.18	7.6e-11	763.913	2	-2.1	LGYEHPVAIALDTK	LGYEHPVAIALDTK	16.8	0.039	1	57440.9	Pyruvate kinase
O62619	PyK	30	69	6.18	7.6e-11	509.61	3	-4	LGYEHPVAIALDTK	LGYEHPVAIALDTK	53.4	1.2e-07	1	57440.9	Pyruvate kinase
O62619	PyK	30	69	6.18	7.6e-11	520.534	4	-3.9	LGYEHPVAIALDTKGPEIR	LGYEHPVAIALDTKGPEIR	39.5	6.2e-06	1	57440.9	Pyruvate kinase
O62619	PyK	30	69	6.18	7.6e-11	571.306	2	-4.4	GDLGIEIPAEK	GDLGIEIPAEK	22.6	0.047	1	57440.9	Pyruvate kinase
O62619	PyK	30	69	6.18	7.6e-11	624.332	2	-5.8	TGDSVVVVTGWK	TGDSVVVVTGWK	48.4	4.6e-05	1	57440.9	Pyruvate kinase
O62619	PyK	30	69	6.18	7.6e-11	723.394	2	-3.3	TGLIGGSGTAEIELK	TGLIGGSGTAEIELK	48.8	8.6e-06	1	57440.9	Pyruvate kinase
O62619	PyK	30	69	6.18	7.6e-11	723.394	2	-3.3	TGLIGGSGTAEIELK	TGLIGGSGTAEIELK	42.8	0.00017	1	57440.9	Pyruvate kinase
O62619	PyK	30	69	6.18	7.6e-11	723.394	2	-3.2	TGLIGGSGTAEIELK	TGLIGGSGTAEIELK	50.6	3.3e-06	1	57440.9	Pyruvate kinase
O62619	PyK	30	69	6.18	7.6e-11	723.394	2	-2	TGLIGGSGTAEIELK	TGLIGGSGTAEIELK	37.2	2e-05	1	57440.9	Pyruvate kinase
O62619	PyK	30	69	6.18	7.6e-11	451.786	2	-7.3	GLVPLIYK	GLVPLIYK	32.5	0.0076	1	57440.9	Pyruvate kinase
O62619	PyK	30	69	6.18	7.6e-11	723.385	2	-15	TGLIGGSGTAEIELK	TGLIGGSGTAEIELK	29.1	0.001	1	57440.9	Pyruvate kinase
O62619	PyK	30	69	6.18	7.6e-11	607.014	3	-2.1	KGVNLPGVPVDLPAVSEK	KGVNLPGVPVDLPAVSEK	39.6	4.7e-07	1	57440.9	Pyruvate kinase
O62619	PyK	30	69	6.18	7.6e-11	895.759	3	0.45	IENQQGMHNLDEIIEAGDGIMVAR	IENQQGM(Oxidation)HNLDEIIEAGDGIM(Oxidation)VAR	47	7.7e-07	1	57440.9	Pyruvate kinase
O62619	PyK	30	69	6.18	7.6e-11	910.02	2	0.24	KGVNLPGVPVDLPAVSEK	KGVNLPGVPVDLPAVSEK	24.1	0.0012	1	57440.9	Pyruvate kinase
O62619	PyK	30	69	6.18	7.6e-11	645.356	3	-2.9	GVNLPGVPVDLPAVSEKDK	GVNLPGVPVDLPAVSEKDK	46.8	1.4e-08	1	57440.9	Pyruvate kinase
O62619	PyK	30	69	6.18	7.6e-11	895.758	3	-0.072	IENQQGMHNLDEIIEAGDGIMVAR	IENQQGM(Oxidation)HNLDEIIEAGDGIM(Oxidation)VAR	54	8.5e-09	1	57440.9	Pyruvate kinase
O62619	PyK	30	69	6.18	7.6e-11	1047.53	2	0.67	LSGIVCTIGPASSSVEMLEK	LSGIVC(Carbamidomethyl)TIGPASSSVEM(Oxidation)LEK	43	1.5e-05	1	57440.9	Pyruvate kinase
O62619	PyK	30	69	6.18	7.6e-11	895.758	3	-0.072	IENQQGMHNLDEIIEAGDGIMVAR	IENQQGM(Oxidation)HNLDEIIEAGDGIM(Oxidation)VAR	47	1e-07	1	57440.9	Pyruvate kinase
O62619	PyK	30	69	6.18	7.6e-11	698.687	3	-0.25	LSGIVCTIGPASSSVEMLEK	LSGIVC(Carbamidomethyl)TIGPASSSVEM(Oxidation)LEK	39.9	5.7e-07	1	57440.9	Pyruvate kinase
O62619	PyK	30	69	6.18	7.6e-11	698.686	3	-0.87	LSGIVCTIGPASSSVEMLEK	LSGIVC(Carbamidomethyl)TIGPASSSVEM(Oxidation)LEK	39.1	3.8e-06	1	57440.9	Pyruvate kinase
O62619	PyK	30	69	6.18	7.6e-11	763.862	2	-4.3	GEYPLECVLTMAK	GEYPLEC(Carbamidomethyl)VLTM(Oxidation)AK	25.4	0.00035	1	57440.9	Pyruvate kinase
O62619	PyK	30	69	6.18	7.6e-11	763.861	2	-4.7	GEYPLECVLTMAK	GEYPLEC(Carbamidomethyl)VLTM(Oxidation)AK	31.8	1.5e-05	1	57440.9	Pyruvate kinase
O62619	PyK	30	69	6.18	7.6e-11	845.971	2	-1.4	GVNLPGVPVDLPAVSEK	GVNLPGVPVDLPAVSEK	37	3.2e-06	1	57440.9	Pyruvate kinase
O62619	PyK	30	69	6.18	7.6e-11	632.654	3	-18	GAGTIDASHAAAIAAVEAATK	GAGTIDASHAAAIAAVEAATK	25.6	0.00037	1	57440.9	Pyruvate kinase
O62619	PyK	30	69	6.18	7.6e-11	1013.51	2	-1	EAEAALWHQNLFNDLVR	EAEAALWHQNLFNDLVR	52.3	1.3e-08	1	57440.9	Pyruvate kinase
O62619	PyK	30	69	6.18	7.6e-11	851.399	3	-1.4	AEISDVANAVLDGADCVMLSGETAK	AEISDVANAVLDGADC(Carbamidomethyl)VM(Oxidation)LSGETAK	52	7.6e-11	1	57440.9	Pyruvate kinase
O62619	PyK	30	69	6.18	7.6e-11	949.542	2	-1.1	GLVPLIYKEPGLGDWLK	GLVPLIYKEPGLGDWLK	34.8	2.8e-05	1	57440.9	Pyruvate kinase
O62619	PyK	30	69	6.18	7.6e-11	826.437	3	-2.4	GSLEIVYVDYENIVNVVKPGNR	GSLEIVYVDYENIVNVVKPGNR	59.5	1.3e-07	1	57440.9	Pyruvate kinase
O62619	PyK	30	69	6.18	7.6e-11	723.419	2	-4.3	VFVDDGLISLIVR	VFVDDGLISLIVR	54.4	6.7e-07	1	57440.9	Pyruvate kinase
O62619	PyK	30	69	6.18	7.6e-11	723.419	2	-4	VFVDDGLISLIVR	VFVDDGLISLIVR	53	7.7e-07	1	57440.9	Pyruvate kinase
O62619	PyK	30	69	6.18	7.6e-11	723.39	2	-8	TGLIGGSGTAEIELK	TGLIGGSGTAEIELK	26.4	0.0012	1	57440.9	Pyruvate kinase
Q8T9D5	CG1640	33	48.2	6.15	9e-11	576.8	2	4.5	VFHAEFMKK	VFHAEFM(Oxidation)KK	30.9	0.0001	3	63156.1	SD05601p
Q8T9D5	CG1640	33	48.2	6.15	9e-11	567.817	2	-0.71	QVAQYIEKR	QVAQYIEKR	34.5	0.0028	3	63156.1	SD05601p
Q8T9D5	CG1640	33	48.2	6.15	9e-11	567.817	2	-0.053	QVAQYIEKR	QVAQYIEKR	30.6	0.0041	3	63156.1	SD05601p
Q8T9D5	CG1640	33	48.2	6.15	9e-11	567.817	2	-0.55	QVAQYIEKR	QVAQYIEKR	33.8	0.0053	3	63156.1	SD05601p
Q8T9D5	CG1640	33	48.2	6.15	9e-11	448.879	3	-2.9	KVAYEMGDPYR	KVAYEM(Oxidation)GDPYR	33.3	1.5e-05	3	63156.1	SD05601p
Q8T9D5	CG1640	33	48.2	6.15	9e-11	512.749	2	-2.1	VFHAEFMK	VFHAEFM(Oxidation)K	33.4	0.00012	3	63156.1	SD05601p
Q8T9D5	CG1640	33	48.2	6.15	9e-11	512.749	2	-2.3	VFHAEFMK	VFHAEFM(Oxidation)K	41.5	7.1e-05	3	63156.1	SD05601p
Q8T9D5	CG1640	33	48.2	6.15	9e-11	501.775	2	-4.4	STILPQTDK	STILPQTDK	33.2	0.003	3	63156.1	SD05601p
Q8T9D5	CG1640	33	48.2	6.15	9e-11	501.788	2	-3.7	KPFDQVIR	KPFDQVIR	42.1	0.0049	3	63156.1	SD05601p
Q8T9D5	CG1640	33	48.2	6.15	9e-11	608.768	2	-1.9	VAYEMGDPYR	VAYEM(Oxidation)GDPYR	42.4	7.2e-07	3	63156.1	SD05601p
Q8T9D5	CG1640	33	48.2	6.15	9e-11	506.926	3	-2.7	LLDSPDYPEDVKK	LLDSPDYPEDVKK	42	0.00012	3	63156.1	SD05601p
Q8T9D5	CG1640	33	48.2	6.15	9e-11	512.747	2	-1.7	GYLGECGIR	GYLGEC(Carbamidomethyl)GIR	35.5	0.00079	3	63156.1	SD05601p
Q8T9D5	CG1640	33	48.2	6.15	9e-11	514.754	2	-3.9	ALNSFEGYK	ALNSFEGYK	36.2	0.00026	3	63156.1	SD05601p
Q8T9D5	CG1640	33	48.2	6.15	9e-11	773.89	2	-1.3	RLLDSPDYPEDVK	RLLDSPDYPEDVK	22.5	0.0031	1	63156.1	SD05601p
Q8T9D5	CG1640	33	48.2	6.15	9e-11	543.317	2	-4.6	ERDGILAALK	ERDGILAALK	31.1	0.027	3	63156.1	SD05601p
Q8T9D5	CG1640	33	48.2	6.15	9e-11	559.302	2	-3.7	QVAQYIEKR	Q(Gln->pyro-Glu)VAQYIEKR	38.9	0.00099	3	63156.1	SD05601p
Q8T9D5	CG1640	33	48.2	6.15	9e-11	695.839	2	-2.1	LLDSPDYPEDVK	LLDSPDYPEDVK	48	7.4e-06	3	63156.1	SD05601p
Q8T9D5	CG1640	33	48.2	6.15	9e-11	543.318	2	-2.3	DGILAALKER	DGILAALKER	29.6	0.011	3	63156.1	SD05601p
Q8T9D5	CG1640	33	48.2	6.15	9e-11	481.25	2	-5.7	QVAQYIEK	Q(Gln->pyro-Glu)VAQYIEK	35.2	0.005	3	63156.1	SD05601p
Q8T9D5	CG1640	33	48.2	6.15	9e-11	1022.99	2	-1	ANIGDCHAMGQQPLTFLR	ANIGDC(Carbamidomethyl)HAM(Oxidation)GQQPLTFLR	28.7	4e-06	3	63156.1	SD05601p
Q8T9D5	CG1640	33	48.2	6.15	9e-11	609.861	2	-5.1	QLLALTFEKR	QLLALTFEKR	33.8	0.0028	1	63156.1	SD05601p
Q8T9D5	CG1640	33	48.2	6.15	9e-11	676.329	2	-3.5	GGYMEVLNLDPK	GGYM(Oxidation)EVLNLDPK	46	2.6e-05	3	63156.1	SD05601p
Q8T9D5	CG1640	33	48.2	6.15	9e-11	400.745	2	-6.9	DGILAALK	DGILAALK	38.6	0.0093	3	63156.1	SD05601p
Q8T9D5	CG1640	33	48.2	6.15	9e-11	686.342	2	-3.7	NLEMVSFLSTSK	NLEM(Oxidation)VSFLSTSK	44.5	6.9e-07	3	63156.1	SD05601p
Q8T9D5	CG1640	33	48.2	6.15	9e-11	738.042	3	-0.88	VLVLADEVYQDNVYDKNSK	VLVLADEVYQDNVYDKNSK	52.9	1.4e-08	3	63156.1	SD05601p
Q8T9D5	CG1640	33	48.2	6.15	9e-11	738.042	3	-0.88	VLVLADEVYQDNVYDKNSK	VLVLADEVYQDNVYDKNSK	20.9	0.003	3	63156.1	SD05601p
Q8T9D5	CG1640	33	48.2	6.15	9e-11	668.315	3	-3.9	VDYYLEEETGWSLDRK	VDYYLEEETGWSLDRK	27.1	0.00052	3	63156.1	SD05601p
Q8T9D5	CG1640	33	48.2	6.15	9e-11	531.81	2	-6.8	QLLALTFEK	QLLALTFEK	32.4	0.0027	1	63156.1	SD05601p
Q8T9D5	CG1640	33	48.2	6.15	9e-11	941.974	2	-0.93	VLVLADEVYQDNVYDK	VLVLADEVYQDNVYDK	54.1	5e-08	3	63156.1	SD05601p
Q8T9D5	CG1640	33	48.2	6.15	9e-11	719.355	2	-3.2	SILSMINAEVGCK	SILSM(Oxidation)INAEVGC(Carbamidomethyl)K	45	1.9e-06	3	63156.1	SD05601p
Q8T9D5	CG1640	33	48.2	6.15	9e-11	937.925	2	-0.41	VDYYLEEETGWSLDR	VDYYLEEETGWSLDR	46.8	2.3e-07	3	63156.1	SD05601p
Q8T9D5	CG1640	33	48.2	6.15	9e-11	601.347	2	-6.5	QLLALTFEKR	Q(Gln->pyro-Glu)LLALTFEKR	31.9	4.6e-05	1	63156.1	SD05601p
Q8T9D5	CG1640	33	48.2	6.15	9e-11	1072.07	2	0.13	VNPVQGAMYVFPQIEIPPK	VNPVQGAM(Oxidation)YVFPQIEIPPK	35.6	3.4e-08	3	63156.1	SD05601p
Q8T9D5	CG1640	33	48.2	6.15	9e-11	1072.06	2	-2.2	VNPVQGAMYVFPQIEIPPK	VNPVQGAM(Oxidation)YVFPQIEIPPK	41.5	9.1e-07	3	63156.1	SD05601p
Q8T9D5	CG1640	33	48.2	6.15	9e-11	1072.07	2	-0.65	VNPVQGAMYVFPQIEIPPK	VNPVQGAM(Oxidation)YVFPQIEIPPK	20.8	0.00038	3	63156.1	SD05601p
Q8T9D5	CG1640	33	48.2	6.15	9e-11	740.701	3	-2.4	DGGIASNWQDIYLTGGASPGIK	DGGIASNWQDIYLTGGASPGIK	46.9	1.1e-05	3	63156.1	SD05601p
Q8T9D5	CG1640	33	48.2	6.15	9e-11	715.046	3	-0.62	VNPVQGAMYVFPQIEIPPK	VNPVQGAM(Oxidation)YVFPQIEIPPK	35.9	3.1e-05	3	63156.1	SD05601p
Q8T9D5	CG1640	33	48.2	6.15	9e-11	715.045	3	-1.8	VNPVQGAMYVFPQIEIPPK	VNPVQGAM(Oxidation)YVFPQIEIPPK	36.5	4e-06	3	63156.1	SD05601p
Q8T9D5	CG1640	33	48.2	6.15	9e-11	915.787	3	-1.8	APGVMVPIPQYPLYSATISEYGMTK	APGVM(Oxidation)VPIPQYPLYSATISEYGM(Oxidation)TK	52.3	9e-11	3	63156.1	SD05601p
Q8T9D5	CG1640	33	48.2	6.15	9e-11	715.045	3	-2.6	VNPVQGAMYVFPQIEIPPK	VNPVQGAM(Oxidation)YVFPQIEIPPK	36.3	2.5e-07	3	63156.1	SD05601p
Q8T9D5	CG1640	33	48.2	6.15	9e-11	727.703	3	-2.9	ALTLDNINPNFIAMEYAVR	ALTLDNINPNFIAM(Oxidation)EYAVR	19.4	0.032	3	63156.1	SD05601p
Q8T9D5	CG1640	33	48.2	6.15	9e-11	715.044	3	-3.5	VNPVQGAMYVFPQIEIPPK	VNPVQGAM(Oxidation)YVFPQIEIPPK	37.5	7.6e-07	3	63156.1	SD05601p
Q8T9D5	CG1640	33	48.2	6.15	9e-11	1072.07	2	-1.4	VNPVQGAMYVFPQIEIPPK	VNPVQGAM(Oxidation)YVFPQIEIPPK	38.5	6.3e-07	3	63156.1	SD05601p
Q8T9D5	CG1640	33	48.2	6.15	9e-11	715.044	3	-3.7	VNPVQGAMYVFPQIEIPPK	VNPVQGAM(Oxidation)YVFPQIEIPPK	41.5	3.1e-07	3	63156.1	SD05601p
Q8T9D5	CG1640	33	48.2	6.15	9e-11	523.297	2	-6.6	QLLALTFEK	Q(Gln->pyro-Glu)LLALTFEK	37.2	0.00035	1	63156.1	SD05601p
Q7KV27	CG1640	29	48.2	6.15	9e-11	576.8	2	4.5	VFHAEFMKK	VFHAEFM(Oxidation)KK	30.9	0.0001	3	63129.1	CG1640, isoform A
Q7KV27	CG1640	29	48.2	6.15	9e-11	567.817	2	-0.71	QVAQYIEKR	QVAQYIEKR	34.5	0.0028	3	63129.1	CG1640, isoform A
Q7KV27	CG1640	29	48.2	6.15	9e-11	567.817	2	-0.053	QVAQYIEKR	QVAQYIEKR	30.6	0.0041	3	63129.1	CG1640, isoform A
Q7KV27	CG1640	29	48.2	6.15	9e-11	567.817	2	-0.55	QVAQYIEKR	QVAQYIEKR	33.8	0.0053	3	63129.1	CG1640, isoform A
Q7KV27	CG1640	29	48.2	6.15	9e-11	448.879	3	-2.9	KVAYEMGDPYR	KVAYEM(Oxidation)GDPYR	33.3	1.5e-05	3	63129.1	CG1640, isoform A
Q7KV27	CG1640	29	48.2	6.15	9e-11	512.749	2	-2.1	VFHAEFMK	VFHAEFM(Oxidation)K	33.4	0.00012	3	63129.1	CG1640, isoform A
Q7KV27	CG1640	29	48.2	6.15	9e-11	512.749	2	-2.3	VFHAEFMK	VFHAEFM(Oxidation)K	41.5	7.1e-05	3	63129.1	CG1640, isoform A
Q7KV27	CG1640	29	48.2	6.15	9e-11	501.775	2	-4.4	STILPQTDK	STILPQTDK	33.2	0.003	3	63129.1	CG1640, isoform A
Q7KV27	CG1640	29	48.2	6.15	9e-11	501.788	2	-3.7	KPFDQVIR	KPFDQVIR	42.1	0.0049	3	63129.1	CG1640, isoform A
Q7KV27	CG1640	29	48.2	6.15	9e-11	608.768	2	-1.9	VAYEMGDPYR	VAYEM(Oxidation)GDPYR	42.4	7.2e-07	3	63129.1	CG1640, isoform A
Q7KV27	CG1640	29	48.2	6.15	9e-11	506.926	3	-2.7	LLDSPDYPEDVKK	LLDSPDYPEDVKK	42	0.00012	3	63129.1	CG1640, isoform A
Q7KV27	CG1640	29	48.2	6.15	9e-11	512.747	2	-1.7	GYLGECGIR	GYLGEC(Carbamidomethyl)GIR	35.5	0.00079	3	63129.1	CG1640, isoform A
Q7KV27	CG1640	29	48.2	6.15	9e-11	514.754	2	-3.9	ALNSFEGYK	ALNSFEGYK	36.2	0.00026	3	63129.1	CG1640, isoform A
Q7KV27	CG1640	29	48.2	6.15	9e-11	543.317	2	-4.6	ERDGILAALK	ERDGILAALK	31.1	0.027	3	63129.1	CG1640, isoform A
Q7KV27	CG1640	29	48.2	6.15	9e-11	559.302	2	-3.7	QVAQYIEKR	Q(Gln->pyro-Glu)VAQYIEKR	38.9	0.00099	3	63129.1	CG1640, isoform A
Q7KV27	CG1640	29	48.2	6.15	9e-11	695.839	2	-2.1	LLDSPDYPEDVK	LLDSPDYPEDVK	48	7.4e-06	3	63129.1	CG1640, isoform A
Q7KV27	CG1640	29	48.2	6.15	9e-11	543.318	2	-2.3	DGILAALKER	DGILAALKER	29.6	0.011	3	63129.1	CG1640, isoform A
Q7KV27	CG1640	29	48.2	6.15	9e-11	481.25	2	-5.7	QVAQYIEK	Q(Gln->pyro-Glu)VAQYIEK	35.2	0.005	3	63129.1	CG1640, isoform A
Q7KV27	CG1640	29	48.2	6.15	9e-11	1022.99	2	-1	ANIGDCHAMGQQPLTFLR	ANIGDC(Carbamidomethyl)HAM(Oxidation)GQQPLTFLR	28.7	4e-06	3	63129.1	CG1640, isoform A
Q7KV27	CG1640	29	48.2	6.15	9e-11	676.329	2	-3.5	GGYMEVLNLDPK	GGYM(Oxidation)EVLNLDPK	46	2.6e-05	3	63129.1	CG1640, isoform A
Q7KV27	CG1640	29	48.2	6.15	9e-11	400.745	2	-6.9	DGILAALK	DGILAALK	38.6	0.0093	3	63129.1	CG1640, isoform A
Q7KV27	CG1640	29	48.2	6.15	9e-11	686.342	2	-3.7	NLEMVSFLSTSK	NLEM(Oxidation)VSFLSTSK	44.5	6.9e-07	3	63129.1	CG1640, isoform A
Q7KV27	CG1640	29	48.2	6.15	9e-11	738.042	3	-0.88	VLVLADEVYQDNVYDKNSK	VLVLADEVYQDNVYDKNSK	52.9	1.4e-08	3	63129.1	CG1640, isoform A
Q7KV27	CG1640	29	48.2	6.15	9e-11	738.042	3	-0.88	VLVLADEVYQDNVYDKNSK	VLVLADEVYQDNVYDKNSK	20.9	0.003	3	63129.1	CG1640, isoform A
Q7KV27	CG1640	29	48.2	6.15	9e-11	668.315	3	-3.9	VDYYLEEETGWSLDRK	VDYYLEEETGWSLDRK	27.1	0.00052	3	63129.1	CG1640, isoform A
Q7KV27	CG1640	29	48.2	6.15	9e-11	941.974	2	-0.93	VLVLADEVYQDNVYDK	VLVLADEVYQDNVYDK	54.1	5e-08	3	63129.1	CG1640, isoform A
Q7KV27	CG1640	29	48.2	6.15	9e-11	596.338	2	-4.3	QLLALTFETR	QLLALTFETR	23.9	0.0012	2	63129.1	CG1640, isoform A
Q7KV27	CG1640	29	48.2	6.15	9e-11	719.355	2	-3.2	SILSMINAEVGCK	SILSM(Oxidation)INAEVGC(Carbamidomethyl)K	45	1.9e-06	3	63129.1	CG1640, isoform A
Q7KV27	CG1640	29	48.2	6.15	9e-11	937.925	2	-0.41	VDYYLEEETGWSLDR	VDYYLEEETGWSLDR	46.8	2.3e-07	3	63129.1	CG1640, isoform A
Q7KV27	CG1640	29	48.2	6.15	9e-11	1072.07	2	0.13	VNPVQGAMYVFPQIEIPPK	VNPVQGAM(Oxidation)YVFPQIEIPPK	35.6	3.4e-08	3	63129.1	CG1640, isoform A
Q7KV27	CG1640	29	48.2	6.15	9e-11	1072.06	2	-2.2	VNPVQGAMYVFPQIEIPPK	VNPVQGAM(Oxidation)YVFPQIEIPPK	41.5	9.1e-07	3	63129.1	CG1640, isoform A
Q7KV27	CG1640	29	48.2	6.15	9e-11	1072.07	2	-0.65	VNPVQGAMYVFPQIEIPPK	VNPVQGAM(Oxidation)YVFPQIEIPPK	20.8	0.00038	3	63129.1	CG1640, isoform A
Q7KV27	CG1640	29	48.2	6.15	9e-11	740.701	3	-2.4	DGGIASNWQDIYLTGGASPGIK	DGGIASNWQDIYLTGGASPGIK	46.9	1.1e-05	3	63129.1	CG1640, isoform A
Q7KV27	CG1640	29	48.2	6.15	9e-11	715.046	3	-0.62	VNPVQGAMYVFPQIEIPPK	VNPVQGAM(Oxidation)YVFPQIEIPPK	35.9	3.1e-05	3	63129.1	CG1640, isoform A
Q7KV27	CG1640	29	48.2	6.15	9e-11	715.045	3	-1.8	VNPVQGAMYVFPQIEIPPK	VNPVQGAM(Oxidation)YVFPQIEIPPK	36.5	4e-06	3	63129.1	CG1640, isoform A
Q7KV27	CG1640	29	48.2	6.15	9e-11	915.787	3	-1.8	APGVMVPIPQYPLYSATISEYGMTK	APGVM(Oxidation)VPIPQYPLYSATISEYGM(Oxidation)TK	52.3	9e-11	3	63129.1	CG1640, isoform A
Q7KV27	CG1640	29	48.2	6.15	9e-11	715.045	3	-2.6	VNPVQGAMYVFPQIEIPPK	VNPVQGAM(Oxidation)YVFPQIEIPPK	36.3	2.5e-07	3	63129.1	CG1640, isoform A
Q7KV27	CG1640	29	48.2	6.15	9e-11	727.703	3	-2.9	ALTLDNINPNFIAMEYAVR	ALTLDNINPNFIAM(Oxidation)EYAVR	19.4	0.032	3	63129.1	CG1640, isoform A
Q7KV27	CG1640	29	48.2	6.15	9e-11	715.044	3	-3.5	VNPVQGAMYVFPQIEIPPK	VNPVQGAM(Oxidation)YVFPQIEIPPK	37.5	7.6e-07	3	63129.1	CG1640, isoform A
Q7KV27	CG1640	29	48.2	6.15	9e-11	1072.07	2	-1.4	VNPVQGAMYVFPQIEIPPK	VNPVQGAM(Oxidation)YVFPQIEIPPK	38.5	6.3e-07	3	63129.1	CG1640, isoform A
Q7KV27	CG1640	29	48.2	6.15	9e-11	715.044	3	-3.7	VNPVQGAMYVFPQIEIPPK	VNPVQGAM(Oxidation)YVFPQIEIPPK	41.5	3.1e-07	3	63129.1	CG1640, isoform A
Q9VYD9	CG1640	29	47.7	6.15	9e-11	576.8	2	4.5	VFHAEFMKK	VFHAEFM(Oxidation)KK	30.9	0.0001	3	64047.2	AT04676p
Q9VYD9	CG1640	29	47.7	6.15	9e-11	567.817	2	-0.71	QVAQYIEKR	QVAQYIEKR	34.5	0.0028	3	64047.2	AT04676p
Q9VYD9	CG1640	29	47.7	6.15	9e-11	567.817	2	-0.053	QVAQYIEKR	QVAQYIEKR	30.6	0.0041	3	64047.2	AT04676p
Q9VYD9	CG1640	29	47.7	6.15	9e-11	567.817	2	-0.55	QVAQYIEKR	QVAQYIEKR	33.8	0.0053	3	64047.2	AT04676p
Q9VYD9	CG1640	29	47.7	6.15	9e-11	448.879	3	-2.9	KVAYEMGDPYR	KVAYEM(Oxidation)GDPYR	33.3	1.5e-05	3	64047.2	AT04676p
Q9VYD9	CG1640	29	47.7	6.15	9e-11	512.749	2	-2.1	VFHAEFMK	VFHAEFM(Oxidation)K	33.4	0.00012	3	64047.2	AT04676p
Q9VYD9	CG1640	29	47.7	6.15	9e-11	512.749	2	-2.3	VFHAEFMK	VFHAEFM(Oxidation)K	41.5	7.1e-05	3	64047.2	AT04676p
Q9VYD9	CG1640	29	47.7	6.15	9e-11	501.775	2	-4.4	STILPQTDK	STILPQTDK	33.2	0.003	3	64047.2	AT04676p
Q9VYD9	CG1640	29	47.7	6.15	9e-11	501.788	2	-3.7	KPFDQVIR	KPFDQVIR	42.1	0.0049	3	64047.2	AT04676p
Q9VYD9	CG1640	29	47.7	6.15	9e-11	608.768	2	-1.9	VAYEMGDPYR	VAYEM(Oxidation)GDPYR	42.4	7.2e-07	3	64047.2	AT04676p
Q9VYD9	CG1640	29	47.7	6.15	9e-11	506.926	3	-2.7	LLDSPDYPEDVKK	LLDSPDYPEDVKK	42	0.00012	3	64047.2	AT04676p
Q9VYD9	CG1640	29	47.7	6.15	9e-11	512.747	2	-1.7	GYLGECGIR	GYLGEC(Carbamidomethyl)GIR	35.5	0.00079	3	64047.2	AT04676p
Q9VYD9	CG1640	29	47.7	6.15	9e-11	514.754	2	-3.9	ALNSFEGYK	ALNSFEGYK	36.2	0.00026	3	64047.2	AT04676p
Q9VYD9	CG1640	29	47.7	6.15	9e-11	543.317	2	-4.6	ERDGILAALK	ERDGILAALK	31.1	0.027	3	64047.2	AT04676p
Q9VYD9	CG1640	29	47.7	6.15	9e-11	559.302	2	-3.7	QVAQYIEKR	Q(Gln->pyro-Glu)VAQYIEKR	38.9	0.00099	3	64047.2	AT04676p
Q9VYD9	CG1640	29	47.7	6.15	9e-11	695.839	2	-2.1	LLDSPDYPEDVK	LLDSPDYPEDVK	48	7.4e-06	3	64047.2	AT04676p
Q9VYD9	CG1640	29	47.7	6.15	9e-11	543.318	2	-2.3	DGILAALKER	DGILAALKER	29.6	0.011	3	64047.2	AT04676p
Q9VYD9	CG1640	29	47.7	6.15	9e-11	481.25	2	-5.7	QVAQYIEK	Q(Gln->pyro-Glu)VAQYIEK	35.2	0.005	3	64047.2	AT04676p
Q9VYD9	CG1640	29	47.7	6.15	9e-11	1022.99	2	-1	ANIGDCHAMGQQPLTFLR	ANIGDC(Carbamidomethyl)HAM(Oxidation)GQQPLTFLR	28.7	4e-06	3	64047.2	AT04676p
Q9VYD9	CG1640	29	47.7	6.15	9e-11	676.329	2	-3.5	GGYMEVLNLDPK	GGYM(Oxidation)EVLNLDPK	46	2.6e-05	3	64047.2	AT04676p
Q9VYD9	CG1640	29	47.7	6.15	9e-11	400.745	2	-6.9	DGILAALK	DGILAALK	38.6	0.0093	3	64047.2	AT04676p
Q9VYD9	CG1640	29	47.7	6.15	9e-11	686.342	2	-3.7	NLEMVSFLSTSK	NLEM(Oxidation)VSFLSTSK	44.5	6.9e-07	3	64047.2	AT04676p
Q9VYD9	CG1640	29	47.7	6.15	9e-11	738.042	3	-0.88	VLVLADEVYQDNVYDKNSK	VLVLADEVYQDNVYDKNSK	52.9	1.4e-08	3	64047.2	AT04676p
Q9VYD9	CG1640	29	47.7	6.15	9e-11	738.042	3	-0.88	VLVLADEVYQDNVYDKNSK	VLVLADEVYQDNVYDKNSK	20.9	0.003	3	64047.2	AT04676p
Q9VYD9	CG1640	29	47.7	6.15	9e-11	668.315	3	-3.9	VDYYLEEETGWSLDRK	VDYYLEEETGWSLDRK	27.1	0.00052	3	64047.2	AT04676p
Q9VYD9	CG1640	29	47.7	6.15	9e-11	941.974	2	-0.93	VLVLADEVYQDNVYDK	VLVLADEVYQDNVYDK	54.1	5e-08	3	64047.2	AT04676p
Q9VYD9	CG1640	29	47.7	6.15	9e-11	596.338	2	-4.3	QLLALTFETR	QLLALTFETR	23.9	0.0012	2	64047.2	AT04676p
Q9VYD9	CG1640	29	47.7	6.15	9e-11	719.355	2	-3.2	SILSMINAEVGCK	SILSM(Oxidation)INAEVGC(Carbamidomethyl)K	45	1.9e-06	3	64047.2	AT04676p
Q9VYD9	CG1640	29	47.7	6.15	9e-11	937.925	2	-0.41	VDYYLEEETGWSLDR	VDYYLEEETGWSLDR	46.8	2.3e-07	3	64047.2	AT04676p
Q9VYD9	CG1640	29	47.7	6.15	9e-11	1072.07	2	0.13	VNPVQGAMYVFPQIEIPPK	VNPVQGAM(Oxidation)YVFPQIEIPPK	35.6	3.4e-08	3	64047.2	AT04676p
Q9VYD9	CG1640	29	47.7	6.15	9e-11	1072.06	2	-2.2	VNPVQGAMYVFPQIEIPPK	VNPVQGAM(Oxidation)YVFPQIEIPPK	41.5	9.1e-07	3	64047.2	AT04676p
Q9VYD9	CG1640	29	47.7	6.15	9e-11	1072.07	2	-0.65	VNPVQGAMYVFPQIEIPPK	VNPVQGAM(Oxidation)YVFPQIEIPPK	20.8	0.00038	3	64047.2	AT04676p
Q9VYD9	CG1640	29	47.7	6.15	9e-11	740.701	3	-2.4	DGGIASNWQDIYLTGGASPGIK	DGGIASNWQDIYLTGGASPGIK	46.9	1.1e-05	3	64047.2	AT04676p
Q9VYD9	CG1640	29	47.7	6.15	9e-11	715.046	3	-0.62	VNPVQGAMYVFPQIEIPPK	VNPVQGAM(Oxidation)YVFPQIEIPPK	35.9	3.1e-05	3	64047.2	AT04676p
Q9VYD9	CG1640	29	47.7	6.15	9e-11	715.045	3	-1.8	VNPVQGAMYVFPQIEIPPK	VNPVQGAM(Oxidation)YVFPQIEIPPK	36.5	4e-06	3	64047.2	AT04676p
Q9VYD9	CG1640	29	47.7	6.15	9e-11	915.787	3	-1.8	APGVMVPIPQYPLYSATISEYGMTK	APGVM(Oxidation)VPIPQYPLYSATISEYGM(Oxidation)TK	52.3	9e-11	3	64047.2	AT04676p
Q9VYD9	CG1640	29	47.7	6.15	9e-11	715.045	3	-2.6	VNPVQGAMYVFPQIEIPPK	VNPVQGAM(Oxidation)YVFPQIEIPPK	36.3	2.5e-07	3	64047.2	AT04676p
Q9VYD9	CG1640	29	47.7	6.15	9e-11	727.703	3	-2.9	ALTLDNINPNFIAMEYAVR	ALTLDNINPNFIAM(Oxidation)EYAVR	19.4	0.032	3	64047.2	AT04676p
Q9VYD9	CG1640	29	47.7	6.15	9e-11	715.044	3	-3.5	VNPVQGAMYVFPQIEIPPK	VNPVQGAM(Oxidation)YVFPQIEIPPK	37.5	7.6e-07	3	64047.2	AT04676p
Q9VYD9	CG1640	29	47.7	6.15	9e-11	1072.07	2	-1.4	VNPVQGAMYVFPQIEIPPK	VNPVQGAM(Oxidation)YVFPQIEIPPK	38.5	6.3e-07	3	64047.2	AT04676p
Q9VYD9	CG1640	29	47.7	6.15	9e-11	715.044	3	-3.7	VNPVQGAMYVFPQIEIPPK	VNPVQGAM(Oxidation)YVFPQIEIPPK	41.5	3.1e-07	3	64047.2	AT04676p
Q05825	ATPsyn-beta	24	58.2	5.63	8e-10	506.791	2	-3	IPVGAETLGR	IPVGAETLGR	45.7	0.0003	2	54108.4	ATP synthase subunit beta, mitochondrial
Q05825	ATPsyn-beta	24	58.2	5.63	8e-10	639.821	2	-1	TIAMDGTEGLVR	TIAM(Oxidation)DGTEGLVR	55.1	2.3e-06	2	54108.4	ATP synthase subunit beta, mitochondrial
Q05825	ATPsyn-beta	24	58.2	5.63	8e-10	639.82	2	-2.5	TIAMDGTEGLVR	TIAM(Oxidation)DGTEGLVR	48.8	1.3e-06	2	54108.4	ATP synthase subunit beta, mitochondrial
Q05825	ATPsyn-beta	24	58.2	5.63	8e-10	639.82	2	-2.5	TIAMDGTEGLVR	TIAM(Oxidation)DGTEGLVR	46.4	4.9e-06	2	54108.4	ATP synthase subunit beta, mitochondrial
Q05825	ATPsyn-beta	24	58.2	5.63	8e-10	809.406	2	-0.19	VALVYGQMNEPPGAR	VALVYGQM(Oxidation)NEPPGAR	61.8	3.4e-08	4	54108.4	ATP synthase subunit beta, mitochondrial
Q05825	ATPsyn-beta	24	58.2	5.63	8e-10	809.406	2	-0.31	VALVYGQMNEPPGAR	VALVYGQM(Oxidation)NEPPGAR	53.9	3.4e-08	4	54108.4	ATP synthase subunit beta, mitochondrial
Q05825	ATPsyn-beta	24	58.2	5.63	8e-10	703.841	2	-4.1	AHGGYSVFAGVGER	AHGGYSVFAGVGER	43.8	3.7e-07	4	54108.4	ATP synthase subunit beta, mitochondrial
Q05825	ATPsyn-beta	24	58.2	5.63	8e-10	517.285	2	-4.3	VLDTGYPIR	VLDTGYPIR	40.7	0.00018	2	54108.4	ATP synthase subunit beta, mitochondrial
Q05825	ATPsyn-beta	24	58.2	5.63	8e-10	809.405	2	-0.95	VALVYGQMNEPPGAR	VALVYGQM(Oxidation)NEPPGAR	60.9	1.5e-07	4	54108.4	ATP synthase subunit beta, mitochondrial
Q05825	ATPsyn-beta	24	58.2	5.63	8e-10	539.938	3	-3.8	VALVYGQMNEPPGAR	VALVYGQM(Oxidation)NEPPGAR	21.4	0.0051	4	54108.4	ATP synthase subunit beta, mitochondrial
Q05825	ATPsyn-beta	24	58.2	5.63	8e-10	469.563	3	-4.3	AHGGYSVFAGVGER	AHGGYSVFAGVGER	28.2	0.0022	4	54108.4	ATP synthase subunit beta, mitochondrial
Q05825	ATPsyn-beta	24	58.2	5.63	8e-10	517.285	2	-4	VLDTGYPIR	VLDTGYPIR	45.1	3.8e-05	2	54108.4	ATP synthase subunit beta, mitochondrial
Q05825	ATPsyn-beta	24	58.2	5.63	8e-10	809.406	2	-0.13	VALVYGQMNEPPGAR	VALVYGQM(Oxidation)NEPPGAR	55	2.4e-07	4	54108.4	ATP synthase subunit beta, mitochondrial
Q05825	ATPsyn-beta	24	58.2	5.63	8e-10	629.312	3	-1.2	IMDPNIIGQEHYNVAR	IM(Oxidation)DPNIIGQEHYNVAR	37.4	0.00012	4	54108.4	ATP synthase subunit beta, mitochondrial
Q05825	ATPsyn-beta	24	58.2	5.63	8e-10	809.406	2	-0.043	VALVYGQMNEPPGAR	VALVYGQM(Oxidation)NEPPGAR	54.7	2e-08	4	54108.4	ATP synthase subunit beta, mitochondrial
Q05825	ATPsyn-beta	24	58.2	5.63	8e-10	520.819	2	-4.4	LVPLEQTIK	LVPLEQTIK	41.7	0.0043	4	54108.4	ATP synthase subunit beta, mitochondrial
Q05825	ATPsyn-beta	24	58.2	5.63	8e-10	762.024	3	-1.1	IPSAVGYQPTLATDMGSMQER	IPSAVGYQPTLATDM(Oxidation)GSM(Oxidation)QER	46.1	2.2e-09	4	54108.4	ATP synthase subunit beta, mitochondrial
Q05825	ATPsyn-beta	24	58.2	5.63	8e-10	1142.53	2	1.1	IPSAVGYQPTLATDMGSMQER	IPSAVGYQPTLATDM(Oxidation)GSM(Oxidation)QER	48.4	1e-08	4	54108.4	ATP synthase subunit beta, mitochondrial
Q05825	ATPsyn-beta	24	58.2	5.63	8e-10	559.978	3	-4.5	LVLEVAQHLGENTVR	LVLEVAQHLGENTVR	42.6	3.6e-06	2	54108.4	ATP synthase subunit beta, mitochondrial
Q05825	ATPsyn-beta	24	58.2	5.63	8e-10	456.586	3	-6.5	IINVIGEPIDER	IINVIGEPIDER	36.2	9.6e-05	1	54108.4	ATP synthase subunit beta, mitochondrial
Q05825	ATPsyn-beta	24	58.2	5.63	8e-10	684.378	2	-3.7	IINVIGEPIDER	IINVIGEPIDER	30.6	0.01	1	54108.4	ATP synthase subunit beta, mitochondrial
Q05825	ATPsyn-beta	24	58.2	5.63	8e-10	1127.55	2	0.28	TREGNDLYNEMIEGGVISLK	TREGNDLYNEM(Oxidation)IEGGVISLK	33.5	0.00023	4	54108.4	ATP synthase subunit beta, mitochondrial
Q05825	ATPsyn-beta	24	58.2	5.63	8e-10	747.363	3	-0.41	EGNDLYNEMIEGGVISLKDK	EGNDLYNEM(Oxidation)IEGGVISLKDK	54.1	5.4e-09	4	54108.4	ATP synthase subunit beta, mitochondrial
Q05825	ATPsyn-beta	24	58.2	5.63	8e-10	544.818	2	-5.1	VVDLLAPYAK	VVDLLAPYAK	39.5	0.00011	4	54108.4	ATP synthase subunit beta, mitochondrial
Q05825	ATPsyn-beta	24	58.2	5.63	8e-10	479.253	3	-6	FTQAGSEVSALLGR	FTQAGSEVSALLGR	46.4	6.4e-05	5	54108.4	ATP synthase subunit beta, mitochondrial
Q05825	ATPsyn-beta	24	58.2	5.63	8e-10	718.379	2	-3	FTQAGSEVSALLGR	FTQAGSEVSALLGR	58.2	2.1e-08	5	54108.4	ATP synthase subunit beta, mitochondrial
Q05825	ATPsyn-beta	24	58.2	5.63	8e-10	998.98	2	-0.26	EGNDLYNEMIEGGVISLK	EGNDLYNEM(Oxidation)IEGGVISLK	58.6	1.2e-08	4	54108.4	ATP synthase subunit beta, mitochondrial
Q05825	ATPsyn-beta	24	58.2	5.63	8e-10	676.38	3	-1.9	VLDTGYPIRIPVGAETLGR	VLDTGYPIRIPVGAETLGR	39.1	1.3e-05	2	54108.4	ATP synthase subunit beta, mitochondrial
Q05825	ATPsyn-beta	24	58.2	5.63	8e-10	982.005	2	-2.4	FLSQPFQVAEVFTGHAGK	FLSQPFQVAEVFTGHAGK	40.5	5.4e-05	4	54108.4	ATP synthase subunit beta, mitochondrial
Q05825	ATPsyn-beta	24	58.2	5.63	8e-10	663.346	3	-4.6	AIAELGIYPAVDPLDSTSR	AIAELGIYPAVDPLDSTSR	38.7	1.8e-06	4	54108.4	ATP synthase subunit beta, mitochondrial
Q05825	ATPsyn-beta	24	58.2	5.63	8e-10	994.518	2	-2	AIAELGIYPAVDPLDSTSR	AIAELGIYPAVDPLDSTSR	43.8	1.6e-06	4	54108.4	ATP synthase subunit beta, mitochondrial
Q05825	ATPsyn-beta	24	58.2	5.63	8e-10	663.347	3	-3.3	AIAELGIYPAVDPLDSTSR	AIAELGIYPAVDPLDSTSR	43.4	1.9e-07	4	54108.4	ATP synthase subunit beta, mitochondrial
Q05825	ATPsyn-beta	24	58.2	5.63	8e-10	655.007	3	-0.41	FLSQPFQVAEVFTGHAGK	FLSQPFQVAEVFTGHAGK	28.6	0.0017	4	54108.4	ATP synthase subunit beta, mitochondrial
Q05825	ATPsyn-beta	24	58.2	5.63	8e-10	889.207	4	-0.41	GPIDTDKTAAIHAEAPEFVQMSVEQEILVTGIK	GPIDTDKTAAIHAEAPEFVQM(Oxidation)SVEQEILVTGIK	41.1	1.3e-06	3	54108.4	ATP synthase subunit beta, mitochondrial
Q05825	ATPsyn-beta	24	58.2	5.63	8e-10	1185.27	3	-0.16	GPIDTDKTAAIHAEAPEFVQMSVEQEILVTGIK	GPIDTDKTAAIHAEAPEFVQM(Oxidation)SVEQEILVTGIK	41	2.4e-07	3	54108.4	ATP synthase subunit beta, mitochondrial
Q05825	ATPsyn-beta	24	58.2	5.63	8e-10	943.156	3	-0.88	TAAIHAEAPEFVQMSVEQEILVTGIK	TAAIHAEAPEFVQM(Oxidation)SVEQEILVTGIK	52.1	1.5e-09	3	54108.4	ATP synthase subunit beta, mitochondrial
Q05825	ATPsyn-beta	24	58.2	5.63	8e-10	480.599	3	-5.9	VALTGLTVAEYFR	VALTGLTVAEYFR	45.5	4.5e-05	4	54108.4	ATP synthase subunit beta, mitochondrial
Q05825	ATPsyn-beta	24	58.2	5.63	8e-10	889.207	4	-0.56	GPIDTDKTAAIHAEAPEFVQMSVEQEILVTGIK	GPIDTDKTAAIHAEAPEFVQM(Oxidation)SVEQEILVTGIK	48.7	9.4e-10	3	54108.4	ATP synthase subunit beta, mitochondrial
Q05825	ATPsyn-beta	24	58.2	5.63	8e-10	943.155	3	-1.3	TAAIHAEAPEFVQMSVEQEILVTGIK	TAAIHAEAPEFVQM(Oxidation)SVEQEILVTGIK	59.7	8e-10	3	54108.4	ATP synthase subunit beta, mitochondrial
Q05825	ATPsyn-beta	24	58.2	5.63	8e-10	720.394	2	-5.4	VALTGLTVAEYFR	VALTGLTVAEYFR	21.7	0.0081	4	54108.4	ATP synthase subunit beta, mitochondrial
Q05825	ATPsyn-beta	24	58.2	5.63	8e-10	707.618	4	-2.1	TAAIHAEAPEFVQMSVEQEILVTGIK	TAAIHAEAPEFVQM(Oxidation)SVEQEILVTGIK	43	1.1e-07	3	54108.4	ATP synthase subunit beta, mitochondrial
Q05825	ATPsyn-beta	24	58.2	5.63	8e-10	737.418	2	-3.8	TVLIMELINNVAK	TVLIM(Oxidation)ELINNVAK	54.9	3.5e-06	4	54108.4	ATP synthase subunit beta, mitochondrial
Q05825	ATPsyn-beta	24	58.2	5.63	8e-10	737.418	2	-4.1	TVLIMELINNVAK	TVLIM(Oxidation)ELINNVAK	53.2	2.4e-05	4	54108.4	ATP synthase subunit beta, mitochondrial
Q05825	ATPsyn-beta	24	58.2	5.63	8e-10	737.418	2	-4.4	TVLIMELINNVAK	TVLIM(Oxidation)ELINNVAK	48.2	7.1e-06	4	54108.4	ATP synthase subunit beta, mitochondrial
Q05825	ATPsyn-beta	24	58.2	5.63	8e-10	737.417	2	-5.2	TVLIMELINNVAK	TVLIM(Oxidation)ELINNVAK	38.1	2.2e-05	4	54108.4	ATP synthase subunit beta, mitochondrial
Q05825	ATPsyn-beta	24	58.2	5.63	8e-10	737.416	2	-7.2	TVLIMELINNVAK	TVLIM(Oxidation)ELINNVAK	26.2	0.0039	4	54108.4	ATP synthase subunit beta, mitochondrial
Q05825	ATPsyn-beta	24	58.2	5.63	8e-10	737.418	2	-3.6	TVLIMELINNVAK	TVLIM(Oxidation)ELINNVAK	22.6	0.039	4	54108.4	ATP synthase subunit beta, mitochondrial
Q05825	ATPsyn-beta	24	58.2	5.63	8e-10	729.421	2	-3.4	TVLIMELINNVAK	TVLIMELINNVAK	43.6	0.00026	4	54108.4	ATP synthase subunit beta, mitochondrial
Q05825	ATPsyn-beta	24	58.2	5.63	8e-10	712.35	3	-3.6	SLQDIIAILGMDELSEEDK	SLQDIIAILGM(Oxidation)DELSEEDK	50.1	4e-08	5	54108.4	ATP synthase subunit beta, mitochondrial
Q6W4K9	ATPsyn-beta	18	62.3	5.63	8e-10	809.406	2	-0.19	VALVYGQMNEPPGAR	VALVYGQM(Oxidation)NEPPGAR	61.8	3.4e-08	4	40865	ATP synthase subunit beta (Fragment)
Q6W4K9	ATPsyn-beta	18	62.3	5.63	8e-10	809.406	2	-0.31	VALVYGQMNEPPGAR	VALVYGQM(Oxidation)NEPPGAR	53.9	3.4e-08	4	40865	ATP synthase subunit beta (Fragment)
Q6W4K9	ATPsyn-beta	18	62.3	5.63	8e-10	703.841	2	-4.1	AHGGYSVFAGVGER	AHGGYSVFAGVGER	43.8	3.7e-07	4	40865	ATP synthase subunit beta (Fragment)
Q6W4K9	ATPsyn-beta	18	62.3	5.63	8e-10	809.405	2	-0.95	VALVYGQMNEPPGAR	VALVYGQM(Oxidation)NEPPGAR	60.9	1.5e-07	4	40865	ATP synthase subunit beta (Fragment)
Q6W4K9	ATPsyn-beta	18	62.3	5.63	8e-10	539.938	3	-3.8	VALVYGQMNEPPGAR	VALVYGQM(Oxidation)NEPPGAR	21.4	0.0051	4	40865	ATP synthase subunit beta (Fragment)
Q6W4K9	ATPsyn-beta	18	62.3	5.63	8e-10	469.563	3	-4.3	AHGGYSVFAGVGER	AHGGYSVFAGVGER	28.2	0.0022	4	40865	ATP synthase subunit beta (Fragment)
Q6W4K9	ATPsyn-beta	18	62.3	5.63	8e-10	809.406	2	-0.13	VALVYGQMNEPPGAR	VALVYGQM(Oxidation)NEPPGAR	55	2.4e-07	4	40865	ATP synthase subunit beta (Fragment)
Q6W4K9	ATPsyn-beta	18	62.3	5.63	8e-10	629.312	3	-1.2	IMDPNIIGQEHYNVAR	IM(Oxidation)DPNIIGQEHYNVAR	37.4	0.00012	4	40865	ATP synthase subunit beta (Fragment)
Q6W4K9	ATPsyn-beta	18	62.3	5.63	8e-10	809.406	2	-0.043	VALVYGQMNEPPGAR	VALVYGQM(Oxidation)NEPPGAR	54.7	2e-08	4	40865	ATP synthase subunit beta (Fragment)
Q6W4K9	ATPsyn-beta	18	62.3	5.63	8e-10	520.819	2	-4.4	LVPLEQTIK	LVPLEQTIK	41.7	0.0043	4	40865	ATP synthase subunit beta (Fragment)
Q6W4K9	ATPsyn-beta	18	62.3	5.63	8e-10	762.024	3	-1.1	IPSAVGYQPTLATDMGSMQER	IPSAVGYQPTLATDM(Oxidation)GSM(Oxidation)QER	46.1	2.2e-09	4	40865	ATP synthase subunit beta (Fragment)
Q6W4K9	ATPsyn-beta	18	62.3	5.63	8e-10	1142.53	2	1.1	IPSAVGYQPTLATDMGSMQER	IPSAVGYQPTLATDM(Oxidation)GSM(Oxidation)QER	48.4	1e-08	4	40865	ATP synthase subunit beta (Fragment)
Q6W4K9	ATPsyn-beta	18	62.3	5.63	8e-10	1127.55	2	0.28	TREGNDLYNEMIEGGVISLK	TREGNDLYNEM(Oxidation)IEGGVISLK	33.5	0.00023	4	40865	ATP synthase subunit beta (Fragment)
Q6W4K9	ATPsyn-beta	18	62.3	5.63	8e-10	747.363	3	-0.41	EGNDLYNEMIEGGVISLKDK	EGNDLYNEM(Oxidation)IEGGVISLKDK	54.1	5.4e-09	4	40865	ATP synthase subunit beta (Fragment)
Q6W4K9	ATPsyn-beta	18	62.3	5.63	8e-10	544.818	2	-5.1	VVDLLAPYAK	VVDLLAPYAK	39.5	0.00011	4	40865	ATP synthase subunit beta (Fragment)
Q6W4K9	ATPsyn-beta	18	62.3	5.63	8e-10	479.253	3	-6	FTQAGSEVSALLGR	FTQAGSEVSALLGR	46.4	6.4e-05	5	40865	ATP synthase subunit beta (Fragment)
Q6W4K9	ATPsyn-beta	18	62.3	5.63	8e-10	718.379	2	-3	FTQAGSEVSALLGR	FTQAGSEVSALLGR	58.2	2.1e-08	5	40865	ATP synthase subunit beta (Fragment)
Q6W4K9	ATPsyn-beta	18	62.3	5.63	8e-10	998.98	2	-0.26	EGNDLYNEMIEGGVISLK	EGNDLYNEM(Oxidation)IEGGVISLK	58.6	1.2e-08	4	40865	ATP synthase subunit beta (Fragment)
Q6W4K9	ATPsyn-beta	18	62.3	5.63	8e-10	982.005	2	-2.4	FLSQPFQVAEVFTGHAGK	FLSQPFQVAEVFTGHAGK	40.5	5.4e-05	4	40865	ATP synthase subunit beta (Fragment)
Q6W4K9	ATPsyn-beta	18	62.3	5.63	8e-10	663.346	3	-4.6	AIAELGIYPAVDPLDSTSR	AIAELGIYPAVDPLDSTSR	38.7	1.8e-06	4	40865	ATP synthase subunit beta (Fragment)
Q6W4K9	ATPsyn-beta	18	62.3	5.63	8e-10	994.518	2	-2	AIAELGIYPAVDPLDSTSR	AIAELGIYPAVDPLDSTSR	43.8	1.6e-06	4	40865	ATP synthase subunit beta (Fragment)
Q6W4K9	ATPsyn-beta	18	62.3	5.63	8e-10	663.347	3	-3.3	AIAELGIYPAVDPLDSTSR	AIAELGIYPAVDPLDSTSR	43.4	1.9e-07	4	40865	ATP synthase subunit beta (Fragment)
Q6W4K9	ATPsyn-beta	18	62.3	5.63	8e-10	655.007	3	-0.41	FLSQPFQVAEVFTGHAGK	FLSQPFQVAEVFTGHAGK	28.6	0.0017	4	40865	ATP synthase subunit beta (Fragment)
Q6W4K9	ATPsyn-beta	18	62.3	5.63	8e-10	889.207	4	-0.41	GPIDTDKTAAIHAEAPEFVQMSVEQEILVTGIK	GPIDTDKTAAIHAEAPEFVQM(Oxidation)SVEQEILVTGIK	41.1	1.3e-06	3	40865	ATP synthase subunit beta (Fragment)
Q6W4K9	ATPsyn-beta	18	62.3	5.63	8e-10	1185.27	3	-0.16	GPIDTDKTAAIHAEAPEFVQMSVEQEILVTGIK	GPIDTDKTAAIHAEAPEFVQM(Oxidation)SVEQEILVTGIK	41	2.4e-07	3	40865	ATP synthase subunit beta (Fragment)
Q6W4K9	ATPsyn-beta	18	62.3	5.63	8e-10	943.156	3	-0.88	TAAIHAEAPEFVQMSVEQEILVTGIK	TAAIHAEAPEFVQM(Oxidation)SVEQEILVTGIK	52.1	1.5e-09	3	40865	ATP synthase subunit beta (Fragment)
Q6W4K9	ATPsyn-beta	18	62.3	5.63	8e-10	480.599	3	-5.9	VALTGLTVAEYFR	VALTGLTVAEYFR	45.5	4.5e-05	4	40865	ATP synthase subunit beta (Fragment)
Q6W4K9	ATPsyn-beta	18	62.3	5.63	8e-10	889.207	4	-0.56	GPIDTDKTAAIHAEAPEFVQMSVEQEILVTGIK	GPIDTDKTAAIHAEAPEFVQM(Oxidation)SVEQEILVTGIK	48.7	9.4e-10	3	40865	ATP synthase subunit beta (Fragment)
Q6W4K9	ATPsyn-beta	18	62.3	5.63	8e-10	943.155	3	-1.3	TAAIHAEAPEFVQMSVEQEILVTGIK	TAAIHAEAPEFVQM(Oxidation)SVEQEILVTGIK	59.7	8e-10	3	40865	ATP synthase subunit beta (Fragment)
Q6W4K9	ATPsyn-beta	18	62.3	5.63	8e-10	720.394	2	-5.4	VALTGLTVAEYFR	VALTGLTVAEYFR	21.7	0.0081	4	40865	ATP synthase subunit beta (Fragment)
Q6W4K9	ATPsyn-beta	18	62.3	5.63	8e-10	707.618	4	-2.1	TAAIHAEAPEFVQMSVEQEILVTGIK	TAAIHAEAPEFVQM(Oxidation)SVEQEILVTGIK	43	1.1e-07	3	40865	ATP synthase subunit beta (Fragment)
Q6W4K9	ATPsyn-beta	18	62.3	5.63	8e-10	737.418	2	-3.8	TVLIMELINNVAK	TVLIM(Oxidation)ELINNVAK	54.9	3.5e-06	4	40865	ATP synthase subunit beta (Fragment)
Q6W4K9	ATPsyn-beta	18	62.3	5.63	8e-10	737.418	2	-4.1	TVLIMELINNVAK	TVLIM(Oxidation)ELINNVAK	53.2	2.4e-05	4	40865	ATP synthase subunit beta (Fragment)
Q6W4K9	ATPsyn-beta	18	62.3	5.63	8e-10	737.418	2	-4.4	TVLIMELINNVAK	TVLIM(Oxidation)ELINNVAK	48.2	7.1e-06	4	40865	ATP synthase subunit beta (Fragment)
Q6W4K9	ATPsyn-beta	18	62.3	5.63	8e-10	737.417	2	-5.2	TVLIMELINNVAK	TVLIM(Oxidation)ELINNVAK	38.1	2.2e-05	4	40865	ATP synthase subunit beta (Fragment)
Q6W4K9	ATPsyn-beta	18	62.3	5.63	8e-10	737.416	2	-7.2	TVLIMELINNVAK	TVLIM(Oxidation)ELINNVAK	26.2	0.0039	4	40865	ATP synthase subunit beta (Fragment)
Q6W4K9	ATPsyn-beta	18	62.3	5.63	8e-10	737.418	2	-3.6	TVLIMELINNVAK	TVLIM(Oxidation)ELINNVAK	22.6	0.039	4	40865	ATP synthase subunit beta (Fragment)
Q6W4K9	ATPsyn-beta	18	62.3	5.63	8e-10	729.421	2	-3.4	TVLIMELINNVAK	TVLIMELINNVAK	43.6	0.00026	4	40865	ATP synthase subunit beta (Fragment)
Q6W4K9	ATPsyn-beta	18	62.3	5.63	8e-10	712.35	3	-3.6	SLQDIIAILGMDELSEEDK	SLQDIIAILGM(Oxidation)DELSEEDK	50.1	4e-08	5	40865	ATP synthase subunit beta (Fragment)
Q6W4M9	ATPsyn-beta	18	62.3	5.63	8e-10	809.406	2	-0.19	VALVYGQMNEPPGAR	VALVYGQM(Oxidation)NEPPGAR	61.8	3.4e-08	4	40880	ATP synthase subunit beta (Fragment)
Q6W4M9	ATPsyn-beta	18	62.3	5.63	8e-10	809.406	2	-0.31	VALVYGQMNEPPGAR	VALVYGQM(Oxidation)NEPPGAR	53.9	3.4e-08	4	40880	ATP synthase subunit beta (Fragment)
Q6W4M9	ATPsyn-beta	18	62.3	5.63	8e-10	703.841	2	-4.1	AHGGYSVFAGVGER	AHGGYSVFAGVGER	43.8	3.7e-07	4	40880	ATP synthase subunit beta (Fragment)
Q6W4M9	ATPsyn-beta	18	62.3	5.63	8e-10	809.405	2	-0.95	VALVYGQMNEPPGAR	VALVYGQM(Oxidation)NEPPGAR	60.9	1.5e-07	4	40880	ATP synthase subunit beta (Fragment)
Q6W4M9	ATPsyn-beta	18	62.3	5.63	8e-10	539.938	3	-3.8	VALVYGQMNEPPGAR	VALVYGQM(Oxidation)NEPPGAR	21.4	0.0051	4	40880	ATP synthase subunit beta (Fragment)
Q6W4M9	ATPsyn-beta	18	62.3	5.63	8e-10	469.563	3	-4.3	AHGGYSVFAGVGER	AHGGYSVFAGVGER	28.2	0.0022	4	40880	ATP synthase subunit beta (Fragment)
Q6W4M9	ATPsyn-beta	18	62.3	5.63	8e-10	809.406	2	-0.13	VALVYGQMNEPPGAR	VALVYGQM(Oxidation)NEPPGAR	55	2.4e-07	4	40880	ATP synthase subunit beta (Fragment)
Q6W4M9	ATPsyn-beta	18	62.3	5.63	8e-10	629.312	3	-1.2	IMDPNIIGQEHYNVAR	IM(Oxidation)DPNIIGQEHYNVAR	37.4	0.00012	4	40880	ATP synthase subunit beta (Fragment)
Q6W4M9	ATPsyn-beta	18	62.3	5.63	8e-10	809.406	2	-0.043	VALVYGQMNEPPGAR	VALVYGQM(Oxidation)NEPPGAR	54.7	2e-08	4	40880	ATP synthase subunit beta (Fragment)
Q6W4M9	ATPsyn-beta	18	62.3	5.63	8e-10	520.819	2	-4.4	LVPLEQTIK	LVPLEQTIK	41.7	0.0043	4	40880	ATP synthase subunit beta (Fragment)
Q6W4M9	ATPsyn-beta	18	62.3	5.63	8e-10	762.024	3	-1.1	IPSAVGYQPTLATDMGSMQER	IPSAVGYQPTLATDM(Oxidation)GSM(Oxidation)QER	46.1	2.2e-09	4	40880	ATP synthase subunit beta (Fragment)
Q6W4M9	ATPsyn-beta	18	62.3	5.63	8e-10	1142.53	2	1.1	IPSAVGYQPTLATDMGSMQER	IPSAVGYQPTLATDM(Oxidation)GSM(Oxidation)QER	48.4	1e-08	4	40880	ATP synthase subunit beta (Fragment)
Q6W4M9	ATPsyn-beta	18	62.3	5.63	8e-10	1127.55	2	0.28	TREGNDLYNEMIEGGVISLK	TREGNDLYNEM(Oxidation)IEGGVISLK	33.5	0.00023	4	40880	ATP synthase subunit beta (Fragment)
Q6W4M9	ATPsyn-beta	18	62.3	5.63	8e-10	747.363	3	-0.41	EGNDLYNEMIEGGVISLKDK	EGNDLYNEM(Oxidation)IEGGVISLKDK	54.1	5.4e-09	4	40880	ATP synthase subunit beta (Fragment)
Q6W4M9	ATPsyn-beta	18	62.3	5.63	8e-10	544.818	2	-5.1	VVDLLAPYAK	VVDLLAPYAK	39.5	0.00011	4	40880	ATP synthase subunit beta (Fragment)
Q6W4M9	ATPsyn-beta	18	62.3	5.63	8e-10	479.253	3	-6	FTQAGSEVSALLGR	FTQAGSEVSALLGR	46.4	6.4e-05	5	40880	ATP synthase subunit beta (Fragment)
Q6W4M9	ATPsyn-beta	18	62.3	5.63	8e-10	718.379	2	-3	FTQAGSEVSALLGR	FTQAGSEVSALLGR	58.2	2.1e-08	5	40880	ATP synthase subunit beta (Fragment)
Q6W4M9	ATPsyn-beta	18	62.3	5.63	8e-10	998.98	2	-0.26	EGNDLYNEMIEGGVISLK	EGNDLYNEM(Oxidation)IEGGVISLK	58.6	1.2e-08	4	40880	ATP synthase subunit beta (Fragment)
Q6W4M9	ATPsyn-beta	18	62.3	5.63	8e-10	982.005	2	-2.4	FLSQPFQVAEVFTGHAGK	FLSQPFQVAEVFTGHAGK	40.5	5.4e-05	4	40880	ATP synthase subunit beta (Fragment)
Q6W4M9	ATPsyn-beta	18	62.3	5.63	8e-10	663.346	3	-4.6	AIAELGIYPAVDPLDSTSR	AIAELGIYPAVDPLDSTSR	38.7	1.8e-06	4	40880	ATP synthase subunit beta (Fragment)
Q6W4M9	ATPsyn-beta	18	62.3	5.63	8e-10	994.518	2	-2	AIAELGIYPAVDPLDSTSR	AIAELGIYPAVDPLDSTSR	43.8	1.6e-06	4	40880	ATP synthase subunit beta (Fragment)
Q6W4M9	ATPsyn-beta	18	62.3	5.63	8e-10	663.347	3	-3.3	AIAELGIYPAVDPLDSTSR	AIAELGIYPAVDPLDSTSR	43.4	1.9e-07	4	40880	ATP synthase subunit beta (Fragment)
Q6W4M9	ATPsyn-beta	18	62.3	5.63	8e-10	655.007	3	-0.41	FLSQPFQVAEVFTGHAGK	FLSQPFQVAEVFTGHAGK	28.6	0.0017	4	40880	ATP synthase subunit beta (Fragment)
Q6W4M9	ATPsyn-beta	18	62.3	5.63	8e-10	889.207	4	-0.41	GPIDTDKTAAIHAEAPEFVQMSVEQEILVTGIK	GPIDTDKTAAIHAEAPEFVQM(Oxidation)SVEQEILVTGIK	41.1	1.3e-06	3	40880	ATP synthase subunit beta (Fragment)
Q6W4M9	ATPsyn-beta	18	62.3	5.63	8e-10	1185.27	3	-0.16	GPIDTDKTAAIHAEAPEFVQMSVEQEILVTGIK	GPIDTDKTAAIHAEAPEFVQM(Oxidation)SVEQEILVTGIK	41	2.4e-07	3	40880	ATP synthase subunit beta (Fragment)
Q6W4M9	ATPsyn-beta	18	62.3	5.63	8e-10	943.156	3	-0.88	TAAIHAEAPEFVQMSVEQEILVTGIK	TAAIHAEAPEFVQM(Oxidation)SVEQEILVTGIK	52.1	1.5e-09	3	40880	ATP synthase subunit beta (Fragment)
Q6W4M9	ATPsyn-beta	18	62.3	5.63	8e-10	480.599	3	-5.9	VALTGLTVAEYFR	VALTGLTVAEYFR	45.5	4.5e-05	4	40880	ATP synthase subunit beta (Fragment)
Q6W4M9	ATPsyn-beta	18	62.3	5.63	8e-10	889.207	4	-0.56	GPIDTDKTAAIHAEAPEFVQMSVEQEILVTGIK	GPIDTDKTAAIHAEAPEFVQM(Oxidation)SVEQEILVTGIK	48.7	9.4e-10	3	40880	ATP synthase subunit beta (Fragment)
Q6W4M9	ATPsyn-beta	18	62.3	5.63	8e-10	943.155	3	-1.3	TAAIHAEAPEFVQMSVEQEILVTGIK	TAAIHAEAPEFVQM(Oxidation)SVEQEILVTGIK	59.7	8e-10	3	40880	ATP synthase subunit beta (Fragment)
Q6W4M9	ATPsyn-beta	18	62.3	5.63	8e-10	720.394	2	-5.4	VALTGLTVAEYFR	VALTGLTVAEYFR	21.7	0.0081	4	40880	ATP synthase subunit beta (Fragment)
Q6W4M9	ATPsyn-beta	18	62.3	5.63	8e-10	707.618	4	-2.1	TAAIHAEAPEFVQMSVEQEILVTGIK	TAAIHAEAPEFVQM(Oxidation)SVEQEILVTGIK	43	1.1e-07	3	40880	ATP synthase subunit beta (Fragment)
Q6W4M9	ATPsyn-beta	18	62.3	5.63	8e-10	737.418	2	-3.8	TVLIMELINNVAK	TVLIM(Oxidation)ELINNVAK	54.9	3.5e-06	4	40880	ATP synthase subunit beta (Fragment)
Q6W4M9	ATPsyn-beta	18	62.3	5.63	8e-10	737.418	2	-4.1	TVLIMELINNVAK	TVLIM(Oxidation)ELINNVAK	53.2	2.4e-05	4	40880	ATP synthase subunit beta (Fragment)
Q6W4M9	ATPsyn-beta	18	62.3	5.63	8e-10	737.418	2	-4.4	TVLIMELINNVAK	TVLIM(Oxidation)ELINNVAK	48.2	7.1e-06	4	40880	ATP synthase subunit beta (Fragment)
Q6W4M9	ATPsyn-beta	18	62.3	5.63	8e-10	737.417	2	-5.2	TVLIMELINNVAK	TVLIM(Oxidation)ELINNVAK	38.1	2.2e-05	4	40880	ATP synthase subunit beta (Fragment)
Q6W4M9	ATPsyn-beta	18	62.3	5.63	8e-10	737.416	2	-7.2	TVLIMELINNVAK	TVLIM(Oxidation)ELINNVAK	26.2	0.0039	4	40880	ATP synthase subunit beta (Fragment)
Q6W4M9	ATPsyn-beta	18	62.3	5.63	8e-10	737.418	2	-3.6	TVLIMELINNVAK	TVLIM(Oxidation)ELINNVAK	22.6	0.039	4	40880	ATP synthase subunit beta (Fragment)
Q6W4M9	ATPsyn-beta	18	62.3	5.63	8e-10	729.421	2	-3.4	TVLIMELINNVAK	TVLIMELINNVAK	43.6	0.00026	4	40880	ATP synthase subunit beta (Fragment)
Q6W4M9	ATPsyn-beta	18	62.3	5.63	8e-10	712.35	3	-3.6	SLQDIIAILGMDELSEEDK	SLQDIIAILGM(Oxidation)DELSEEDK	50.1	4e-08	5	40880	ATP synthase subunit beta (Fragment)
D3DMY7	ATPsyn-beta-RA	16	57.5	5.4	2.2e-09	809.406	2	-0.19	VALVYGQMNEPPGAR	VALVYGQM(Oxidation)NEPPGAR	61.8	3.4e-08	4	38047.9	ATP synthase subunit beta
D3DMY7	ATPsyn-beta-RA	16	57.5	5.4	2.2e-09	809.406	2	-0.31	VALVYGQMNEPPGAR	VALVYGQM(Oxidation)NEPPGAR	53.9	3.4e-08	4	38047.9	ATP synthase subunit beta
D3DMY7	ATPsyn-beta-RA	16	57.5	5.4	2.2e-09	703.841	2	-4.1	AHGGYSVFAGVGER	AHGGYSVFAGVGER	43.8	3.7e-07	4	38047.9	ATP synthase subunit beta
D3DMY7	ATPsyn-beta-RA	16	57.5	5.4	2.2e-09	809.405	2	-0.95	VALVYGQMNEPPGAR	VALVYGQM(Oxidation)NEPPGAR	60.9	1.5e-07	4	38047.9	ATP synthase subunit beta
D3DMY7	ATPsyn-beta-RA	16	57.5	5.4	2.2e-09	539.938	3	-3.8	VALVYGQMNEPPGAR	VALVYGQM(Oxidation)NEPPGAR	21.4	0.0051	4	38047.9	ATP synthase subunit beta
D3DMY7	ATPsyn-beta-RA	16	57.5	5.4	2.2e-09	469.563	3	-4.3	AHGGYSVFAGVGER	AHGGYSVFAGVGER	28.2	0.0022	4	38047.9	ATP synthase subunit beta
D3DMY7	ATPsyn-beta-RA	16	57.5	5.4	2.2e-09	809.406	2	-0.13	VALVYGQMNEPPGAR	VALVYGQM(Oxidation)NEPPGAR	55	2.4e-07	4	38047.9	ATP synthase subunit beta
D3DMY7	ATPsyn-beta-RA	16	57.5	5.4	2.2e-09	629.312	3	-1.2	IMDPNIIGQEHYNVAR	IM(Oxidation)DPNIIGQEHYNVAR	37.4	0.00012	4	38047.9	ATP synthase subunit beta
D3DMY7	ATPsyn-beta-RA	16	57.5	5.4	2.2e-09	809.406	2	-0.043	VALVYGQMNEPPGAR	VALVYGQM(Oxidation)NEPPGAR	54.7	2e-08	4	38047.9	ATP synthase subunit beta
D3DMY7	ATPsyn-beta-RA	16	57.5	5.4	2.2e-09	520.819	2	-4.4	LVPLEQTIK	LVPLEQTIK	41.7	0.0043	4	38047.9	ATP synthase subunit beta
D3DMY7	ATPsyn-beta-RA	16	57.5	5.4	2.2e-09	762.024	3	-1.1	IPSAVGYQPTLATDMGSMQER	IPSAVGYQPTLATDM(Oxidation)GSM(Oxidation)QER	46.1	2.2e-09	4	38047.9	ATP synthase subunit beta
D3DMY7	ATPsyn-beta-RA	16	57.5	5.4	2.2e-09	1142.53	2	1.1	IPSAVGYQPTLATDMGSMQER	IPSAVGYQPTLATDM(Oxidation)GSM(Oxidation)QER	48.4	1e-08	4	38047.9	ATP synthase subunit beta
D3DMY7	ATPsyn-beta-RA	16	57.5	5.4	2.2e-09	1127.55	2	0.28	TREGNDLYNEMIEGGVISLK	TREGNDLYNEM(Oxidation)IEGGVISLK	33.5	0.00023	4	38047.9	ATP synthase subunit beta
D3DMY7	ATPsyn-beta-RA	16	57.5	5.4	2.2e-09	747.363	3	-0.41	EGNDLYNEMIEGGVISLKDK	EGNDLYNEM(Oxidation)IEGGVISLKDK	54.1	5.4e-09	4	38047.9	ATP synthase subunit beta
D3DMY7	ATPsyn-beta-RA	16	57.5	5.4	2.2e-09	544.818	2	-5.1	VVDLLAPYAK	VVDLLAPYAK	39.5	0.00011	4	38047.9	ATP synthase subunit beta
D3DMY7	ATPsyn-beta-RA	16	57.5	5.4	2.2e-09	479.253	3	-6	FTQAGSEVSALLGR	FTQAGSEVSALLGR	46.4	6.4e-05	5	38047.9	ATP synthase subunit beta
D3DMY7	ATPsyn-beta-RA	16	57.5	5.4	2.2e-09	718.379	2	-3	FTQAGSEVSALLGR	FTQAGSEVSALLGR	58.2	2.1e-08	5	38047.9	ATP synthase subunit beta
D3DMY7	ATPsyn-beta-RA	16	57.5	5.4	2.2e-09	998.98	2	-0.26	EGNDLYNEMIEGGVISLK	EGNDLYNEM(Oxidation)IEGGVISLK	58.6	1.2e-08	4	38047.9	ATP synthase subunit beta
D3DMY7	ATPsyn-beta-RA	16	57.5	5.4	2.2e-09	982.005	2	-2.4	FLSQPFQVAEVFTGHAGK	FLSQPFQVAEVFTGHAGK	40.5	5.4e-05	4	38047.9	ATP synthase subunit beta
D3DMY7	ATPsyn-beta-RA	16	57.5	5.4	2.2e-09	663.346	3	-4.6	AIAELGIYPAVDPLDSTSR	AIAELGIYPAVDPLDSTSR	38.7	1.8e-06	4	38047.9	ATP synthase subunit beta
D3DMY7	ATPsyn-beta-RA	16	57.5	5.4	2.2e-09	994.518	2	-2	AIAELGIYPAVDPLDSTSR	AIAELGIYPAVDPLDSTSR	43.8	1.6e-06	4	38047.9	ATP synthase subunit beta
D3DMY7	ATPsyn-beta-RA	16	57.5	5.4	2.2e-09	663.347	3	-3.3	AIAELGIYPAVDPLDSTSR	AIAELGIYPAVDPLDSTSR	43.4	1.9e-07	4	38047.9	ATP synthase subunit beta
D3DMY7	ATPsyn-beta-RA	16	57.5	5.4	2.2e-09	655.007	3	-0.41	FLSQPFQVAEVFTGHAGK	FLSQPFQVAEVFTGHAGK	28.6	0.0017	4	38047.9	ATP synthase subunit beta
D3DMY7	ATPsyn-beta-RA	16	57.5	5.4	2.2e-09	480.599	3	-5.9	VALTGLTVAEYFR	VALTGLTVAEYFR	45.5	4.5e-05	4	38047.9	ATP synthase subunit beta
D3DMY7	ATPsyn-beta-RA	16	57.5	5.4	2.2e-09	720.394	2	-5.4	VALTGLTVAEYFR	VALTGLTVAEYFR	21.7	0.0081	4	38047.9	ATP synthase subunit beta
D3DMY7	ATPsyn-beta-RA	16	57.5	5.4	2.2e-09	737.418	2	-3.8	TVLIMELINNVAK	TVLIM(Oxidation)ELINNVAK	54.9	3.5e-06	4	38047.9	ATP synthase subunit beta
D3DMY7	ATPsyn-beta-RA	16	57.5	5.4	2.2e-09	737.418	2	-4.1	TVLIMELINNVAK	TVLIM(Oxidation)ELINNVAK	53.2	2.4e-05	4	38047.9	ATP synthase subunit beta
D3DMY7	ATPsyn-beta-RA	16	57.5	5.4	2.2e-09	737.418	2	-4.4	TVLIMELINNVAK	TVLIM(Oxidation)ELINNVAK	48.2	7.1e-06	4	38047.9	ATP synthase subunit beta
D3DMY7	ATPsyn-beta-RA	16	57.5	5.4	2.2e-09	737.417	2	-5.2	TVLIMELINNVAK	TVLIM(Oxidation)ELINNVAK	38.1	2.2e-05	4	38047.9	ATP synthase subunit beta
D3DMY7	ATPsyn-beta-RA	16	57.5	5.4	2.2e-09	737.416	2	-7.2	TVLIMELINNVAK	TVLIM(Oxidation)ELINNVAK	26.2	0.0039	4	38047.9	ATP synthase subunit beta
D3DMY7	ATPsyn-beta-RA	16	57.5	5.4	2.2e-09	737.418	2	-3.6	TVLIMELINNVAK	TVLIM(Oxidation)ELINNVAK	22.6	0.039	4	38047.9	ATP synthase subunit beta
D3DMY7	ATPsyn-beta-RA	16	57.5	5.4	2.2e-09	729.421	2	-3.4	TVLIMELINNVAK	TVLIMELINNVAK	43.6	0.00026	4	38047.9	ATP synthase subunit beta
D3DMY7	ATPsyn-beta-RA	16	57.5	5.4	2.2e-09	712.35	3	-3.6	SLQDIIAILGMDELSEEDK	SLQDIIAILGM(Oxidation)DELSEEDK	50.1	4e-08	5	38047.9	ATP synthase subunit beta
Q8IM98	ATPsyn-beta	5	36.2	3.9	1.3e-06	506.791	2	-3	IPVGAETLGR	IPVGAETLGR	45.7	0.0003	2	13374.7	ATP synthase-beta, isoform B
Q8IM98	ATPsyn-beta	5	36.2	3.9	1.3e-06	639.821	2	-1	TIAMDGTEGLVR	TIAM(Oxidation)DGTEGLVR	55.1	2.3e-06	2	13374.7	ATP synthase-beta, isoform B
Q8IM98	ATPsyn-beta	5	36.2	3.9	1.3e-06	639.82	2	-2.5	TIAMDGTEGLVR	TIAM(Oxidation)DGTEGLVR	48.8	1.3e-06	2	13374.7	ATP synthase-beta, isoform B
Q8IM98	ATPsyn-beta	5	36.2	3.9	1.3e-06	639.82	2	-2.5	TIAMDGTEGLVR	TIAM(Oxidation)DGTEGLVR	46.4	4.9e-06	2	13374.7	ATP synthase-beta, isoform B
Q8IM98	ATPsyn-beta	5	36.2	3.9	1.3e-06	517.285	2	-4.3	VLDTGYPIR	VLDTGYPIR	40.7	0.00018	2	13374.7	ATP synthase-beta, isoform B
Q8IM98	ATPsyn-beta	5	36.2	3.9	1.3e-06	517.285	2	-4	VLDTGYPIR	VLDTGYPIR	45.1	3.8e-05	2	13374.7	ATP synthase-beta, isoform B
Q8IM98	ATPsyn-beta	5	36.2	3.9	1.3e-06	559.978	3	-4.5	LVLEVAQHLGENTVR	LVLEVAQHLGENTVR	42.6	3.6e-06	2	13374.7	ATP synthase-beta, isoform B
Q8IM98	ATPsyn-beta	5	36.2	3.9	1.3e-06	676.38	3	-1.9	VLDTGYPIRIPVGAETLGR	VLDTGYPIRIPVGAETLGR	39.1	1.3e-05	2	13374.7	ATP synthase-beta, isoform B
Q8T4C4	CG5389	2	5.3	4.86	2.1e-08	479.253	3	-6	FTQAGSEVSALLGR	FTQAGSEVSALLGR	46.4	6.4e-05	5	67710.6	ATP synthase subunit beta
Q8T4C4	CG5389	2	5.3	4.86	2.1e-08	718.379	2	-3	FTQAGSEVSALLGR	FTQAGSEVSALLGR	58.2	2.1e-08	5	67710.6	ATP synthase subunit beta
Q8T4C4	CG5389	2	5.3	4.86	2.1e-08	712.35	3	-3.6	SLQDIIAILGMDELSEEDK	SLQDIIAILGM(Oxidation)DELSEEDK	50.1	4e-08	5	67710.6	ATP synthase subunit beta
P52029	Pgi	27	53.4	6.28	5e-11	424.2	2	-4.8	DVMPDVR	DVM(Oxidation)PDVR	25.4	0.0032	1	62339.6	Glucose-6-phosphate isomerase
P52029	Pgi	27	53.4	6.28	5e-11	440.771	2	-3	AVLHTALR	AVLHTALR	50.2	0.00052	1	62339.6	Glucose-6-phosphate isomerase
P52029	Pgi	27	53.4	6.28	5e-11	508.778	2	-3.5	HFVALSTNK	HFVALSTNK	42.5	9.3e-05	1	62339.6	Glucose-6-phosphate isomerase
P52029	Pgi	27	53.4	6.28	5e-11	508.778	2	-3	HFVALSTNK	HFVALSTNK	43.4	4.7e-05	1	62339.6	Glucose-6-phosphate isomerase
P52029	Pgi	27	53.4	6.28	5e-11	508.779	2	-1.7	HFVALSTNK	HFVALSTNK	36.2	5.5e-05	1	62339.6	Glucose-6-phosphate isomerase
P52029	Pgi	27	53.4	6.28	5e-11	476.26	2	-2.9	DLFVKDSK	DLFVKDSK	30.5	0.021	1	62339.6	Glucose-6-phosphate isomerase
P52029	Pgi	27	53.4	6.28	5e-11	523.244	2	-2.7	LQEYYDSK	LQEYYDSK	34.3	0.0056	1	62339.6	Glucose-6-phosphate isomerase
P52029	Pgi	27	53.4	6.28	5e-11	529.771	2	-1.7	GTDPVLVDDK	GTDPVLVDDK	41.9	1.1e-05	1	62339.6	Glucose-6-phosphate isomerase
P52029	Pgi	27	53.4	6.28	5e-11	765.443	2	-1.2	VFVGNRPTNSIVVK	VFVGNRPTNSIVVK	34.4	0.0023	1	62339.6	Glucose-6-phosphate isomerase
P52029	Pgi	27	53.4	6.28	5e-11	585.307	3	-2.4	TWLLEHSKEPESVAK	TWLLEHSKEPESVAK	41.5	1.6e-05	1	62339.6	Glucose-6-phosphate isomerase
P52029	Pgi	27	53.4	6.28	5e-11	874.905	2	0.63	DAMFSGQHINITENR	DAM(Oxidation)FSGQHINITENR	59	4.4e-09	1	62339.6	Glucose-6-phosphate isomerase
P52029	Pgi	27	53.4	6.28	5e-11	583.605	3	-1.1	DAMFSGQHINITENR	DAM(Oxidation)FSGQHINITENR	37	5.9e-07	1	62339.6	Glucose-6-phosphate isomerase
P52029	Pgi	27	53.4	6.28	5e-11	807.404	2	-0.25	TFTTQETITNATSAK	TFTTQETITNATSAK	56.5	7.3e-08	1	62339.6	Glucose-6-phosphate isomerase
P52029	Pgi	27	53.4	6.28	5e-11	807.404	2	-0.1	TFTTQETITNATSAK	TFTTQETITNATSAK	46.1	1.6e-07	1	62339.6	Glucose-6-phosphate isomerase
P52029	Pgi	27	53.4	6.28	5e-11	807.404	2	-0.31	TFTTQETITNATSAK	TFTTQETITNATSAK	19.1	0.0084	1	62339.6	Glucose-6-phosphate isomerase
P52029	Pgi	27	53.4	6.28	5e-11	807.407	2	3	TFTTQETITNATSAK	TFTTQETITNATSAK	22.8	0.00059	1	62339.6	Glucose-6-phosphate isomerase
P52029	Pgi	27	53.4	6.28	5e-11	943.963	2	1	GTDPVLVDDKDVMPDVR	GTDPVLVDDKDVM(Oxidation)PDVR	31.8	2.9e-06	1	62339.6	Glucose-6-phosphate isomerase
P52029	Pgi	27	53.4	6.28	5e-11	854.867	2	0.024	FAAYFQQGDMESNGK	FAAYFQQGDM(Oxidation)ESNGK	60.1	5e-11	1	62339.6	Glucose-6-phosphate isomerase
P52029	Pgi	27	53.4	6.28	5e-11	807.398	2	-8	TFTTQETITNATSAK	TFTTQETITNATSAK	30.1	2.5e-05	1	62339.6	Glucose-6-phosphate isomerase
P52029	Pgi	27	53.4	6.28	5e-11	846.859	2	-13	FAAYFQQGDMESNGK	FAAYFQQGDMESNGK	20.9	0.025	1	62339.6	Glucose-6-phosphate isomerase
P52029	Pgi	27	53.4	6.28	5e-11	576.312	4	-1	GLHSHFVSNIDGTHLAEVLKK	GLHSHFVSNIDGTHLAEVLKK	25.6	0.0023	1	62339.6	Glucose-6-phosphate isomerase
P52029	Pgi	27	53.4	6.28	5e-11	873.439	2	0.15	LHTQNDGEILLDYSK	LHTQNDGEILLDYSK	58.8	1.3e-07	1	62339.6	Glucose-6-phosphate isomerase
P52029	Pgi	27	53.4	6.28	5e-11	913.957	2	-6.7	AETHALLPYDQYLHR	AETHALLPYDQYLHR	22.1	0.001	1	62339.6	Glucose-6-phosphate isomerase
P52029	Pgi	27	53.4	6.28	5e-11	544.288	4	-2.6	GLHSHFVSNIDGTHLAEVLK	GLHSHFVSNIDGTHLAEVLK	18.9	0.034	1	62339.6	Glucose-6-phosphate isomerase
P52029	Pgi	27	53.4	6.28	5e-11	806.95	2	-0.99	KVNYETTLFIVASK	KVNYETTLFIVASK	58.7	6.7e-08	1	62339.6	Glucose-6-phosphate isomerase
P52029	Pgi	27	53.4	6.28	5e-11	550.944	3	-5.4	AGLCGNELDNLLPHK	AGLC(Carbamidomethyl)GNELDNLLPHK	32.9	3.1e-05	1	62339.6	Glucose-6-phosphate isomerase
P52029	Pgi	27	53.4	6.28	5e-11	727.856	2	-3	EFTNMVISGVWR	EFTNM(Oxidation)VISGVWR	41.9	0.00011	1	62339.6	Glucose-6-phosphate isomerase
P52029	Pgi	27	53.4	6.28	5e-11	811.929	2	-2.2	MAGPLPPLNQEAAFQK	M(Met-loss+Acetyl)AGPLPPLNQEAAFQK	17.6	0.028	1	62339.6	Glucose-6-phosphate isomerase
P52029	Pgi	27	53.4	6.28	5e-11	602.846	2	-6.8	DLNIKDLFVK	DLNIKDLFVK	26.4	0.012	1	62339.6	Glucose-6-phosphate isomerase
P52029	Pgi	27	53.4	6.28	5e-11	541.62	3	-4.2	MAGPLPPLNQEAAFQK	M(Met-loss+Acetyl)AGPLPPLNQEAAFQK	28.1	0.0022	1	62339.6	Glucose-6-phosphate isomerase
P52029	Pgi	27	53.4	6.28	5e-11	811.928	2	-2.6	MAGPLPPLNQEAAFQK	M(Met-loss+Acetyl)AGPLPPLNQEAAFQK	41.5	1.2e-06	1	62339.6	Glucose-6-phosphate isomerase
P52029	Pgi	27	53.4	6.28	5e-11	742.901	2	-3.7	VNYETTLFIVASK	VNYETTLFIVASK	42.6	1.1e-06	1	62339.6	Glucose-6-phosphate isomerase
P52029	Pgi	27	53.4	6.28	5e-11	1038.84	3	-1.4	YSTGPIVWGEPGTNGQHAFYQLIHQGTR	YSTGPIVWGEPGTNGQHAFYQLIHQGTR	44.4	3.8e-08	1	62339.6	Glucose-6-phosphate isomerase
P52029	Pgi	27	53.4	6.28	5e-11	629.694	3	-3.1	KVSPFTLGALIALYEHK	KVSPFTLGALIALYEHK	47.1	1.2e-05	1	62339.6	Glucose-6-phosphate isomerase
P52029	Pgi	27	53.4	6.28	5e-11	918.497	2	-3.4	ILLSNFLAQTEALMAGK	ILLSNFLAQTEALM(Oxidation)AGK	62.9	1.6e-09	1	62339.6	Glucose-6-phosphate isomerase
P52029	Pgi	27	53.4	6.28	5e-11	918.497	2	-3.2	ILLSNFLAQTEALMAGK	ILLSNFLAQTEALM(Oxidation)AGK	54.2	6.9e-09	1	62339.6	Glucose-6-phosphate isomerase
P52029	Pgi	27	53.4	6.28	5e-11	586.995	3	-5.1	VSPFTLGALIALYEHK	VSPFTLGALIALYEHK	41.8	1.5e-06	1	62339.6	Glucose-6-phosphate isomerase
Q9VW68	CG7433	28	69.5	5.64	7.6e-10	558.306	2	-1.1	TLGALSTTHSK	TLGALSTTHSK	29	0.0038	2	54585.2	CG7433, isoform A
Q9VW68	CG7433	28	69.5	5.64	7.6e-10	558.306	2	-1.5	TLGALSTTHSK	TLGALSTTHSK	45.9	0.00019	2	54585.2	CG7433, isoform A
Q9VW68	CG7433	28	69.5	5.64	7.6e-10	678.368	2	1.1	LRGNAPLTEQEK	LRGNAPLTEQEK	45.8	0.00031	2	54585.2	CG7433, isoform A
Q9VW68	CG7433	28	69.5	5.64	7.6e-10	558.306	2	-1.1	TLGALSTTHSK	TLGALSTTHSK	48.1	0.00037	2	54585.2	CG7433, isoform A
Q9VW68	CG7433	28	69.5	5.64	7.6e-10	452.58	3	-2.3	LRGNAPLTEQEK	LRGNAPLTEQEK	40.8	0.011	2	54585.2	CG7433, isoform A
Q9VW68	CG7433	28	69.5	5.64	7.6e-10	678.367	2	0.022	LRGNAPLTEQEK	LRGNAPLTEQEK	44.2	0.00072	2	54585.2	CG7433, isoform A
Q9VW68	CG7433	28	69.5	5.64	7.6e-10	558.303	2	-6.9	TLGALSTTHSK	TLGALSTTHSK	24.9	0.032	2	54585.2	CG7433, isoform A
Q9VW68	CG7433	28	69.5	5.64	7.6e-10	469.233	2	-3	YSTNVEPK	YSTNVEPK	24.9	0.0035	2	54585.2	CG7433, isoform A
Q9VW68	CG7433	28	69.5	5.64	7.6e-10	469.234	2	-2.9	YSTNVEPK	YSTNVEPK	34.5	0.00071	2	54585.2	CG7433, isoform A
Q9VW68	CG7433	28	69.5	5.64	7.6e-10	469.234	2	-2.6	YSTNVEPK	YSTNVEPK	27	0.001	2	54585.2	CG7433, isoform A
Q9VW68	CG7433	28	69.5	5.64	7.6e-10	476.579	3	-3	YPLDENVAHNKK	YPLDENVAHNKK	29.4	0.00079	2	54585.2	CG7433, isoform A
Q9VW68	CG7433	28	69.5	5.64	7.6e-10	476.58	3	-2	YPLDENVAHNKK	YPLDENVAHNKK	36.8	4.2e-05	2	54585.2	CG7433, isoform A
Q9VW68	CG7433	28	69.5	5.64	7.6e-10	476.58	3	-1.9	YPLDENVAHNKK	YPLDENVAHNKK	42	5.8e-06	2	54585.2	CG7433, isoform A
Q9VW68	CG7433	28	69.5	5.64	7.6e-10	476.58	3	-1.5	YPLDENVAHNKK	YPLDENVAHNKK	31.1	0.001	2	54585.2	CG7433, isoform A
Q9VW68	CG7433	28	69.5	5.64	7.6e-10	553.284	2	-1.9	VFNNEQNLK	VFNNEQNLK	31.4	0.0026	1	54585.2	CG7433, isoform A
Q9VW68	CG7433	28	69.5	5.64	7.6e-10	633.585	3	0.34	ITTMMCGSCSNENAYK	ITTM(Oxidation)M(Oxidation)C(Carbamidomethyl)GSC(Carbamidomethyl)SNENAYK	48.6	6.9e-08	2	54585.2	CG7433, isoform A
Q9VW68	CG7433	28	69.5	5.64	7.6e-10	553.272	2	-24	VFNNEQNLK	VFNNEQNLK	22.2	0.043	1	54585.2	CG7433, isoform A
Q9VW68	CG7433	28	69.5	5.64	7.6e-10	553.279	2	-12	VFNNEQNLK	VFNNEQNLK	28.1	0.0032	1	54585.2	CG7433, isoform A
Q9VW68	CG7433	28	69.5	5.64	7.6e-10	615.316	2	-2.3	EYHANIVLDR	EYHANIVLDR	40.9	0.00014	2	54585.2	CG7433, isoform A
Q9VW68	CG7433	28	69.5	5.64	7.6e-10	707.844	2	-0.13	NSCMINIPPGAPK	NSC(Carbamidomethyl)M(Oxidation)INIPPGAPK	43.1	1.8e-06	2	54585.2	CG7433, isoform A
Q9VW68	CG7433	28	69.5	5.64	7.6e-10	500.293	2	-4.3	LLANVDVAGK	LLANVDVAGK	42.2	0.00021	2	54585.2	CG7433, isoform A
Q9VW68	CG7433	28	69.5	5.64	7.6e-10	799.409	2	-0.49	LHGIQTGGCGEISIR	LHGIQTGGC(Carbamidomethyl)GEISIR	44.5	2e-07	2	54585.2	CG7433, isoform A
Q9VW68	CG7433	28	69.5	5.64	7.6e-10	533.274	3	-2.8	LHGIQTGGCGEISIR	LHGIQTGGC(Carbamidomethyl)GEISIR	38.2	9.6e-06	2	54585.2	CG7433, isoform A
Q9VW68	CG7433	28	69.5	5.64	7.6e-10	607.319	2	-1.9	EFPHILNSTR	EFPHILNSTR	46.1	0.00012	2	54585.2	CG7433, isoform A
Q9VW68	CG7433	28	69.5	5.64	7.6e-10	437.252	2	-8.2	NGLLSLEK	NGLLSLEK	31.3	0.018	2	54585.2	CG7433, isoform A
Q9VW68	CG7433	28	69.5	5.64	7.6e-10	402.249	3	-7.4	LHSVLLNIAPK	LHSVLLNIAPK	29.1	0.00027	2	54585.2	CG7433, isoform A
Q9VW68	CG7433	28	69.5	5.64	7.6e-10	602.872	2	-3.6	LHSVLLNIAPK	LHSVLLNIAPK	38.8	1.7e-05	2	54585.2	CG7433, isoform A
Q9VW68	CG7433	28	69.5	5.64	7.6e-10	641.298	2	-3.1	IFNTWMGDPGK	IFNTWM(Oxidation)GDPGK	47	5.4e-06	2	54585.2	CG7433, isoform A
Q9VW68	CG7433	28	69.5	5.64	7.6e-10	707.848	2	5.4	NSCMINIPPGAPK	NSC(Carbamidomethyl)M(Oxidation)INIPPGAPK	22.7	0.0069	2	54585.2	CG7433, isoform A
Q9VW68	CG7433	28	69.5	5.64	7.6e-10	496.305	2	-6.1	FRPALIFK	FRPALIFK	26.6	0.048	2	54585.2	CG7433, isoform A
Q9VW68	CG7433	28	69.5	5.64	7.6e-10	741.942	2	-2.2	TLINRPALGVFPGK	TLINRPALGVFPGK	23.5	0.0083	2	54585.2	CG7433, isoform A
Q9VW68	CG7433	28	69.5	5.64	7.6e-10	718.067	3	-1.9	TLINRPALGVFPGKEWPEK	TLINRPALGVFPGKEWPEK	29.4	0.00049	1	54585.2	CG7433, isoform A
Q9VW68	CG7433	28	69.5	5.64	7.6e-10	718.067	3	-1.7	TLINRPALGVFPGKEWPEK	TLINRPALGVFPGKEWPEK	24.4	0.00027	1	54585.2	CG7433, isoform A
Q9VW68	CG7433	28	69.5	5.64	7.6e-10	606.548	4	-2.6	KLQLGGYFHNDDFIPNEPYR	KLQLGGYFHNDDFIPNEPYR	31.1	0.0038	2	54585.2	CG7433, isoform A
Q9VW68	CG7433	28	69.5	5.64	7.6e-10	808.397	3	-0.87	KLQLGGYFHNDDFIPNEPYR	KLQLGGYFHNDDFIPNEPYR	49	3.4e-07	2	54585.2	CG7433, isoform A
Q9VW68	CG7433	28	69.5	5.64	7.6e-10	601.29	4	-2	FWAHEHFELESPPDVVTFSK	FWAHEHFELESPPDVVTFSK	31.7	2.9e-05	2	54585.2	CG7433, isoform A
Q9VW68	CG7433	28	69.5	5.64	7.6e-10	763.714	3	-5.8	KQLDSVQATGTIQFFADYEK	KQLDSVQATGTIQFFADYEK	43.2	1.7e-06	2	54585.2	CG7433, isoform A
Q9VW68	CG7433	28	69.5	5.64	7.6e-10	521.328	2	-6.1	VLLLEEVVK	VLLLEEVVK	37.4	0.00068	2	54585.2	CG7433, isoform A
Q9VW68	CG7433	28	69.5	5.64	7.6e-10	599.813	2	-5.7	SIFIWYQNK	SIFIWYQNK	36.4	0.0023	2	54585.2	CG7433, isoform A
Q9VW68	CG7433	28	69.5	5.64	7.6e-10	574.523	4	-6.4	LQLGGYFHNDDFIPNEPYR	LQLGGYFHNDDFIPNEPYR	23.6	0.001	2	54585.2	CG7433, isoform A
Q9VW68	CG7433	28	69.5	5.64	7.6e-10	765.698	3	-1.5	LQLGGYFHNDDFIPNEPYR	LQLGGYFHNDDFIPNEPYR	38.9	3.7e-05	2	54585.2	CG7433, isoform A
Q9VW68	CG7433	28	69.5	5.64	7.6e-10	920.113	3	-2.9	NPVAGIVVEPIQSEGGDNEASPEFFR	NPVAGIVVEPIQSEGGDNEASPEFFR	52.2	7.6e-10	2	54585.2	CG7433, isoform A
Q9VW68	CG7433	28	69.5	5.64	7.6e-10	915.482	2	-2	NGIALLIDEVQTGGGSTGK	NGIALLIDEVQTGGGSTGK	56.8	1.9e-07	2	54585.2	CG7433, isoform A
Q9VW68	CG7433	28	69.5	5.64	7.6e-10	721.021	3	2.1	QLDSVQATGTIQFFADYEK	QLDSVQATGTIQFFADYEK	33	1.7e-05	2	54585.2	CG7433, isoform A
Q9VW68	CG7433	28	69.5	5.64	7.6e-10	915.482	2	-2	NGIALLIDEVQTGGGSTGK	NGIALLIDEVQTGGGSTGK	23.5	0.0017	2	54585.2	CG7433, isoform A
Q9VW68	CG7433	28	69.5	5.64	7.6e-10	915.482	2	-2	NGIALLIDEVQTGGGSTGK	NGIALLIDEVQTGGGSTGK	21.9	0.011	2	54585.2	CG7433, isoform A
Q9VW68	CG7433	28	69.5	5.64	7.6e-10	891.439	2	-2.1	CLSEVQDLIQQYASK	C(Carbamidomethyl)LSEVQDLIQQYASK	38.9	1.4e-06	2	54585.2	CG7433, isoform A
Q9VW68	CG7433	28	69.5	5.64	7.6e-10	680.333	3	-3.3	LDVPSFDWPIASFPEYR	LDVPSFDWPIASFPEYR	37.7	4.2e-06	2	54585.2	CG7433, isoform A
Q8MYV0	CG7433	26	66.7	5.64	7.6e-10	558.306	2	-1.1	TLGALSTTHSK	TLGALSTTHSK	29	0.0038	2	54531.1	RH42429p
Q8MYV0	CG7433	26	66.7	5.64	7.6e-10	558.306	2	-1.5	TLGALSTTHSK	TLGALSTTHSK	45.9	0.00019	2	54531.1	RH42429p
Q8MYV0	CG7433	26	66.7	5.64	7.6e-10	678.368	2	1.1	LRGNAPLTEQEK	LRGNAPLTEQEK	45.8	0.00031	2	54531.1	RH42429p
Q8MYV0	CG7433	26	66.7	5.64	7.6e-10	558.306	2	-1.1	TLGALSTTHSK	TLGALSTTHSK	48.1	0.00037	2	54531.1	RH42429p
Q8MYV0	CG7433	26	66.7	5.64	7.6e-10	452.58	3	-2.3	LRGNAPLTEQEK	LRGNAPLTEQEK	40.8	0.011	2	54531.1	RH42429p
Q8MYV0	CG7433	26	66.7	5.64	7.6e-10	678.367	2	0.022	LRGNAPLTEQEK	LRGNAPLTEQEK	44.2	0.00072	2	54531.1	RH42429p
Q8MYV0	CG7433	26	66.7	5.64	7.6e-10	558.303	2	-6.9	TLGALSTTHSK	TLGALSTTHSK	24.9	0.032	2	54531.1	RH42429p
Q8MYV0	CG7433	26	66.7	5.64	7.6e-10	469.233	2	-3	YSTNVEPK	YSTNVEPK	24.9	0.0035	2	54531.1	RH42429p
Q8MYV0	CG7433	26	66.7	5.64	7.6e-10	469.234	2	-2.9	YSTNVEPK	YSTNVEPK	34.5	0.00071	2	54531.1	RH42429p
Q8MYV0	CG7433	26	66.7	5.64	7.6e-10	469.234	2	-2.6	YSTNVEPK	YSTNVEPK	27	0.001	2	54531.1	RH42429p
Q8MYV0	CG7433	26	66.7	5.64	7.6e-10	476.579	3	-3	YPLDENVAHNKK	YPLDENVAHNKK	29.4	0.00079	2	54531.1	RH42429p
Q8MYV0	CG7433	26	66.7	5.64	7.6e-10	476.58	3	-2	YPLDENVAHNKK	YPLDENVAHNKK	36.8	4.2e-05	2	54531.1	RH42429p
Q8MYV0	CG7433	26	66.7	5.64	7.6e-10	476.58	3	-1.9	YPLDENVAHNKK	YPLDENVAHNKK	42	5.8e-06	2	54531.1	RH42429p
Q8MYV0	CG7433	26	66.7	5.64	7.6e-10	476.58	3	-1.5	YPLDENVAHNKK	YPLDENVAHNKK	31.1	0.001	2	54531.1	RH42429p
Q8MYV0	CG7433	26	66.7	5.64	7.6e-10	633.585	3	0.34	ITTMMCGSCSNENAYK	ITTM(Oxidation)M(Oxidation)C(Carbamidomethyl)GSC(Carbamidomethyl)SNENAYK	48.6	6.9e-08	2	54531.1	RH42429p
Q8MYV0	CG7433	26	66.7	5.64	7.6e-10	615.316	2	-2.3	EYHANIVLDR	EYHANIVLDR	40.9	0.00014	2	54531.1	RH42429p
Q8MYV0	CG7433	26	66.7	5.64	7.6e-10	707.844	2	-0.13	NSCMINIPPGAPK	NSC(Carbamidomethyl)M(Oxidation)INIPPGAPK	43.1	1.8e-06	2	54531.1	RH42429p
Q8MYV0	CG7433	26	66.7	5.64	7.6e-10	500.293	2	-4.3	LLANVDVAGK	LLANVDVAGK	42.2	0.00021	2	54531.1	RH42429p
Q8MYV0	CG7433	26	66.7	5.64	7.6e-10	799.409	2	-0.49	LHGIQTGGCGEISIR	LHGIQTGGC(Carbamidomethyl)GEISIR	44.5	2e-07	2	54531.1	RH42429p
Q8MYV0	CG7433	26	66.7	5.64	7.6e-10	533.274	3	-2.8	LHGIQTGGCGEISIR	LHGIQTGGC(Carbamidomethyl)GEISIR	38.2	9.6e-06	2	54531.1	RH42429p
Q8MYV0	CG7433	26	66.7	5.64	7.6e-10	607.319	2	-1.9	EFPHILNSTR	EFPHILNSTR	46.1	0.00012	2	54531.1	RH42429p
Q8MYV0	CG7433	26	66.7	5.64	7.6e-10	437.252	2	-8.2	NGLLSLEK	NGLLSLEK	31.3	0.018	2	54531.1	RH42429p
Q8MYV0	CG7433	26	66.7	5.64	7.6e-10	402.249	3	-7.4	LHSVLLNIAPK	LHSVLLNIAPK	29.1	0.00027	2	54531.1	RH42429p
Q8MYV0	CG7433	26	66.7	5.64	7.6e-10	602.872	2	-3.6	LHSVLLNIAPK	LHSVLLNIAPK	38.8	1.7e-05	2	54531.1	RH42429p
Q8MYV0	CG7433	26	66.7	5.64	7.6e-10	641.298	2	-3.1	IFNTWMGDPGK	IFNTWM(Oxidation)GDPGK	47	5.4e-06	2	54531.1	RH42429p
Q8MYV0	CG7433	26	66.7	5.64	7.6e-10	707.848	2	5.4	NSCMINIPPGAPK	NSC(Carbamidomethyl)M(Oxidation)INIPPGAPK	22.7	0.0069	2	54531.1	RH42429p
Q8MYV0	CG7433	26	66.7	5.64	7.6e-10	496.305	2	-6.1	FRPALIFK	FRPALIFK	26.6	0.048	2	54531.1	RH42429p
Q8MYV0	CG7433	26	66.7	5.64	7.6e-10	741.942	2	-2.2	TLINRPALGVFPGK	TLINRPALGVFPGK	23.5	0.0083	2	54531.1	RH42429p
Q8MYV0	CG7433	26	66.7	5.64	7.6e-10	606.548	4	-2.6	KLQLGGYFHNDDFIPNEPYR	KLQLGGYFHNDDFIPNEPYR	31.1	0.0038	2	54531.1	RH42429p
Q8MYV0	CG7433	26	66.7	5.64	7.6e-10	808.397	3	-0.87	KLQLGGYFHNDDFIPNEPYR	KLQLGGYFHNDDFIPNEPYR	49	3.4e-07	2	54531.1	RH42429p
Q8MYV0	CG7433	26	66.7	5.64	7.6e-10	601.29	4	-2	FWAHEHFELESPPDVVTFSK	FWAHEHFELESPPDVVTFSK	31.7	2.9e-05	2	54531.1	RH42429p
Q8MYV0	CG7433	26	66.7	5.64	7.6e-10	763.714	3	-5.8	KQLDSVQATGTIQFFADYEK	KQLDSVQATGTIQFFADYEK	43.2	1.7e-06	2	54531.1	RH42429p
Q8MYV0	CG7433	26	66.7	5.64	7.6e-10	521.328	2	-6.1	VLLLEEVVK	VLLLEEVVK	37.4	0.00068	2	54531.1	RH42429p
Q8MYV0	CG7433	26	66.7	5.64	7.6e-10	599.813	2	-5.7	SIFIWYQNK	SIFIWYQNK	36.4	0.0023	2	54531.1	RH42429p
Q8MYV0	CG7433	26	66.7	5.64	7.6e-10	574.523	4	-6.4	LQLGGYFHNDDFIPNEPYR	LQLGGYFHNDDFIPNEPYR	23.6	0.001	2	54531.1	RH42429p
Q8MYV0	CG7433	26	66.7	5.64	7.6e-10	765.698	3	-1.5	LQLGGYFHNDDFIPNEPYR	LQLGGYFHNDDFIPNEPYR	38.9	3.7e-05	2	54531.1	RH42429p
Q8MYV0	CG7433	26	66.7	5.64	7.6e-10	920.113	3	-2.9	NPVAGIVVEPIQSEGGDNEASPEFFR	NPVAGIVVEPIQSEGGDNEASPEFFR	52.2	7.6e-10	2	54531.1	RH42429p
Q8MYV0	CG7433	26	66.7	5.64	7.6e-10	915.482	2	-2	NGIALLIDEVQTGGGSTGK	NGIALLIDEVQTGGGSTGK	56.8	1.9e-07	2	54531.1	RH42429p
Q8MYV0	CG7433	26	66.7	5.64	7.6e-10	721.021	3	2.1	QLDSVQATGTIQFFADYEK	QLDSVQATGTIQFFADYEK	33	1.7e-05	2	54531.1	RH42429p
Q8MYV0	CG7433	26	66.7	5.64	7.6e-10	915.482	2	-2	NGIALLIDEVQTGGGSTGK	NGIALLIDEVQTGGGSTGK	23.5	0.0017	2	54531.1	RH42429p
Q8MYV0	CG7433	26	66.7	5.64	7.6e-10	915.482	2	-2	NGIALLIDEVQTGGGSTGK	NGIALLIDEVQTGGGSTGK	21.9	0.011	2	54531.1	RH42429p
Q8MYV0	CG7433	26	66.7	5.64	7.6e-10	891.439	2	-2.1	CLSEVQDLIQQYASK	C(Carbamidomethyl)LSEVQDLIQQYASK	38.9	1.4e-06	2	54531.1	RH42429p
Q8MYV0	CG7433	26	66.7	5.64	7.6e-10	680.333	3	-3.3	LDVPSFDWPIASFPEYR	LDVPSFDWPIASFPEYR	37.7	4.2e-06	2	54531.1	RH42429p
A4V2J2	alphaTub84D	24	64.2	5.91	2.4e-10	455.254	2	-4	LSVDYGKK	LSVDYGKK	22.4	0.0092	4	49890.9	Alpha-Tubulin at 84D, isoform B
A4V2J2	alphaTub84D	24	64.2	5.91	2.4e-10	455.254	2	-3.6	LSVDYGKK	LSVDYGKK	36.5	0.0011	4	49890.9	Alpha-Tubulin at 84D, isoform B
A4V2J2	alphaTub84D	24	64.2	5.91	2.4e-10	650.252	2	-1.4	YMACCMLYR	YM(Oxidation)AC(Carbamidomethyl)C(Carbamidomethyl)M(Oxidation)LYR	24.9	1.4e-05	4	49890.9	Alpha-Tubulin at 84D, isoform B
A4V2J2	alphaTub84D	24	64.2	5.91	2.4e-10	444.735	2	-4.4	EDLAALEK	EDLAALEK	33.6	0.0035	4	49890.9	Alpha-Tubulin at 84D, isoform B
A4V2J2	alphaTub84D	24	64.2	5.91	2.4e-10	466.234	3	-3.1	LDHKFDLMYAK	LDHKFDLM(Oxidation)YAK	35.7	3.4e-05	4	49890.9	Alpha-Tubulin at 84D, isoform B
A4V2J2	alphaTub84D	24	64.2	5.91	2.4e-10	625.664	3	-3	RNLDIERPTYTNLNR	RNLDIERPTYTNLNR	30.4	0.0036	3	49890.9	Alpha-Tubulin at 84D, isoform B
A4V2J2	alphaTub84D	24	64.2	5.91	2.4e-10	573.63	3	-3	NLDIERPTYTNLNR	NLDIERPTYTNLNR	36.4	5.6e-05	3	49890.9	Alpha-Tubulin at 84D, isoform B
A4V2J2	alphaTub84D	24	64.2	5.91	2.4e-10	859.945	2	-0.023	NLDIERPTYTNLNR	NLDIERPTYTNLNR	46	0.00015	3	49890.9	Alpha-Tubulin at 84D, isoform B
A4V2J2	alphaTub84D	24	64.2	5.91	2.4e-10	508.29	2	-5.5	DVNAAIATIK	DVNAAIATIK	34.5	0.00012	4	49890.9	Alpha-Tubulin at 84D, isoform B
A4V2J2	alphaTub84D	24	64.2	5.91	2.4e-10	1077.39	2	2.5	DYEEVGMDSGDGEGEGAEEY	DYEEVGM(Oxidation)DSGDGEGEGAEEY	36.2	1.9e-08	3	49890.9	Alpha-Tubulin at 84D, isoform B
A4V2J2	alphaTub84D	24	64.2	5.91	2.4e-10	604.556	4	-2	QLFHPEQLITGKEDAANNYAR	QLFHPEQLITGKEDAANNYAR	51	3.4e-07	4	49890.9	Alpha-Tubulin at 84D, isoform B
A4V2J2	alphaTub84D	24	64.2	5.91	2.4e-10	805.74	3	-0.4	QLFHPEQLITGKEDAANNYAR	QLFHPEQLITGKEDAANNYAR	54.9	5.7e-06	4	49890.9	Alpha-Tubulin at 84D, isoform B
A4V2J2	alphaTub84D	24	64.2	5.91	2.4e-10	705.889	2	-3	QLFHPEQLITGK	QLFHPEQLITGK	21.9	0.011	4	49890.9	Alpha-Tubulin at 84D, isoform B
A4V2J2	alphaTub84D	24	64.2	5.91	2.4e-10	705.889	2	-3	QLFHPEQLITGK	QLFHPEQLITGK	22	0.0059	4	49890.9	Alpha-Tubulin at 84D, isoform B
A4V2J2	alphaTub84D	24	64.2	5.91	2.4e-10	912.992	2	-4.2	VGINYQPPTVVPGGDLAK	VGINYQPPTVVPGGDLAK	21.2	0.019	4	49890.9	Alpha-Tubulin at 84D, isoform B
A4V2J2	alphaTub84D	24	64.2	5.91	2.4e-10	912.997	2	0.66	VGINYQPPTVVPGGDLAK	VGINYQPPTVVPGGDLAK	35.6	0.0003	4	49890.9	Alpha-Tubulin at 84D, isoform B
A4V2J2	alphaTub84D	24	64.2	5.91	2.4e-10	912.996	2	-0.37	VGINYQPPTVVPGGDLAK	VGINYQPPTVVPGGDLAK	36.2	0.00034	4	49890.9	Alpha-Tubulin at 84D, isoform B
A4V2J2	alphaTub84D	24	64.2	5.91	2.4e-10	912.996	2	-0.4	VGINYQPPTVVPGGDLAK	VGINYQPPTVVPGGDLAK	39.4	1.8e-05	4	49890.9	Alpha-Tubulin at 84D, isoform B
A4V2J2	alphaTub84D	24	64.2	5.91	2.4e-10	922.768	3	0.77	AYHEQLSVAEITNACFEPANQMVK	AYHEQLSVAEITNAC(Carbamidomethyl)FEPANQM(Oxidation)VK	54.4	2.4e-10	3	49890.9	Alpha-Tubulin at 84D, isoform B
A4V2J2	alphaTub84D	24	64.2	5.91	2.4e-10	1173.51	2	-2.5	AFVHWYVGEGMEEGEFSEAR	AFVHWYVGEGM(Oxidation)EEGEFSEAR	28.9	0.0001	3	49890.9	Alpha-Tubulin at 84D, isoform B
A4V2J2	alphaTub84D	24	64.2	5.91	2.4e-10	800.064	3	-0.71	QLFHPEQLITGKEDAANNYAR	Q(Gln->pyro-Glu)LFHPEQLITGKEDAANNYAR	46.6	3.9e-09	4	49890.9	Alpha-Tubulin at 84D, isoform B
A4V2J2	alphaTub84D	24	64.2	5.91	2.4e-10	536.303	2	-5	EIVDLVLDR	EIVDLVLDR	49.7	0.0018	3	49890.9	Alpha-Tubulin at 84D, isoform B
A4V2J2	alphaTub84D	24	64.2	5.91	2.4e-10	600.299	4	-1.7	QLFHPEQLITGKEDAANNYAR	Q(Gln->pyro-Glu)LFHPEQLITGKEDAANNYAR	49.1	9.5e-08	4	49890.9	Alpha-Tubulin at 84D, isoform B
A4V2J2	alphaTub84D	24	64.2	5.91	2.4e-10	627.637	3	-2.1	AVCMLSNTTAIAEAWAR	AVC(Carbamidomethyl)M(Oxidation)LSNTTAIAEAWAR	26.6	0.0019	4	49890.9	Alpha-Tubulin at 84D, isoform B
A4V2J2	alphaTub84D	24	64.2	5.91	2.4e-10	940.952	2	-1.7	AVCMLSNTTAIAEAWAR	AVC(Carbamidomethyl)M(Oxidation)LSNTTAIAEAWAR	58.4	6e-08	4	49890.9	Alpha-Tubulin at 84D, isoform B
A4V2J2	alphaTub84D	24	64.2	5.91	2.4e-10	595.668	3	-3.5	IHFPLVTYAPVISAEK	IHFPLVTYAPVISAEK	44.4	2.2e-07	3	49890.9	Alpha-Tubulin at 84D, isoform B
A4V2J2	alphaTub84D	24	64.2	5.91	2.4e-10	997.447	2	5.2	TVGGGDDSFNTFFSETGAGK	TVGGGDDSFNTFFSETGAGK	15.5	0.012	3	49890.9	Alpha-Tubulin at 84D, isoform B
A4V2J2	alphaTub84D	24	64.2	5.91	2.4e-10	892.999	2	-1.9	IHFPLVTYAPVISAEK	IHFPLVTYAPVISAEK	29.9	8.2e-06	3	49890.9	Alpha-Tubulin at 84D, isoform B
A4V2J2	alphaTub84D	24	64.2	5.91	2.4e-10	595.668	3	-3.3	IHFPLVTYAPVISAEK	IHFPLVTYAPVISAEK	42.9	4.7e-07	3	49890.9	Alpha-Tubulin at 84D, isoform B
A4V2J2	alphaTub84D	24	64.2	5.91	2.4e-10	892.999	2	-1.9	IHFPLVTYAPVISAEK	IHFPLVTYAPVISAEK	46	9e-08	3	49890.9	Alpha-Tubulin at 84D, isoform B
A4V2J2	alphaTub84D	24	64.2	5.91	2.4e-10	844.445	2	-4.2	AVFVDLEPTVVDEVR	AVFVDLEPTVVDEVR	41.9	0.00012	4	49890.9	Alpha-Tubulin at 84D, isoform B
A4V2J2	alphaTub84D	24	64.2	5.91	2.4e-10	595.668	3	-2.7	IHFPLVTYAPVISAEK	IHFPLVTYAPVISAEK	38.8	1.3e-06	3	49890.9	Alpha-Tubulin at 84D, isoform B
A4V2J2	alphaTub84D	24	64.2	5.91	2.4e-10	997.44	2	-2.3	TVGGGDDSFNTFFSETGAGK	TVGGGDDSFNTFFSETGAGK	55.9	2.4e-09	3	49890.9	Alpha-Tubulin at 84D, isoform B
A4V2J2	alphaTub84D	24	64.2	5.91	2.4e-10	697.375	2	-3.3	QLFHPEQLITGK	Q(Gln->pyro-Glu)LFHPEQLITGK	25.8	0.011	4	49890.9	Alpha-Tubulin at 84D, isoform B
A4V2J2	alphaTub84D	24	64.2	5.91	2.4e-10	697.375	2	-3.6	QLFHPEQLITGK	Q(Gln->pyro-Glu)LFHPEQLITGK	33	8.8e-05	4	49890.9	Alpha-Tubulin at 84D, isoform B
A4V2J2	alphaTub84D	24	64.2	5.91	2.4e-10	844.447	2	-2.4	AVFVDLEPTVVDEVR	AVFVDLEPTVVDEVR	45.5	1.8e-05	4	49890.9	Alpha-Tubulin at 84D, isoform B
A4V2J2	alphaTub84D	24	64.2	5.91	2.4e-10	1008.41	3	1.3	EDLAALEKDYEEVGMDSGDGEGEGAEEY	EDLAALEKDYEEVGM(Oxidation)DSGDGEGEGAEEY	21.1	0.00053	3	49890.9	Alpha-Tubulin at 84D, isoform B
A4V2J2	alphaTub84D	24	64.2	5.91	2.4e-10	799.885	2	-2.3	TIQFVDWCPTGFK	TIQFVDWC(Carbamidomethyl)PTGFK	52.2	1.7e-05	3	49890.9	Alpha-Tubulin at 84D, isoform B
A4V2J2	alphaTub84D	24	64.2	5.91	2.4e-10	729.435	2	-4.5	LIGQIVSSITASLR	LIGQIVSSITASLR	50	9.2e-07	4	49890.9	Alpha-Tubulin at 84D, isoform B
A4V2J2	alphaTub84D	24	64.2	5.91	2.4e-10	803.74	3	-1.3	FDGALNVDLTEFQTNLVPYPR	FDGALNVDLTEFQTNLVPYPR	50.2	3.2e-08	4	49890.9	Alpha-Tubulin at 84D, isoform B
P06603	alphaTub84B	24	64.2	5.91	2.4e-10	455.254	2	-4	LSVDYGKK	LSVDYGKK	22.4	0.0092	4	49908.9	Tubulin alpha-1 chain
P06603	alphaTub84B	24	64.2	5.91	2.4e-10	455.254	2	-3.6	LSVDYGKK	LSVDYGKK	36.5	0.0011	4	49908.9	Tubulin alpha-1 chain
P06603	alphaTub84B	24	64.2	5.91	2.4e-10	650.252	2	-1.4	YMACCMLYR	YM(Oxidation)AC(Carbamidomethyl)C(Carbamidomethyl)M(Oxidation)LYR	24.9	1.4e-05	4	49908.9	Tubulin alpha-1 chain
P06603	alphaTub84B	24	64.2	5.91	2.4e-10	444.735	2	-4.4	EDLAALEK	EDLAALEK	33.6	0.0035	4	49908.9	Tubulin alpha-1 chain
P06603	alphaTub84B	24	64.2	5.91	2.4e-10	466.234	3	-3.1	LDHKFDLMYAK	LDHKFDLM(Oxidation)YAK	35.7	3.4e-05	4	49908.9	Tubulin alpha-1 chain
P06603	alphaTub84B	24	64.2	5.91	2.4e-10	625.664	3	-3	RNLDIERPTYTNLNR	RNLDIERPTYTNLNR	30.4	0.0036	3	49908.9	Tubulin alpha-1 chain
P06603	alphaTub84B	24	64.2	5.91	2.4e-10	573.63	3	-3	NLDIERPTYTNLNR	NLDIERPTYTNLNR	36.4	5.6e-05	3	49908.9	Tubulin alpha-1 chain
P06603	alphaTub84B	24	64.2	5.91	2.4e-10	859.945	2	-0.023	NLDIERPTYTNLNR	NLDIERPTYTNLNR	46	0.00015	3	49908.9	Tubulin alpha-1 chain
P06603	alphaTub84B	24	64.2	5.91	2.4e-10	508.29	2	-5.5	DVNAAIATIK	DVNAAIATIK	34.5	0.00012	4	49908.9	Tubulin alpha-1 chain
P06603	alphaTub84B	24	64.2	5.91	2.4e-10	1077.39	2	2.5	DYEEVGMDSGDGEGEGAEEY	DYEEVGM(Oxidation)DSGDGEGEGAEEY	36.2	1.9e-08	3	49908.9	Tubulin alpha-1 chain
P06603	alphaTub84B	24	64.2	5.91	2.4e-10	604.556	4	-2	QLFHPEQLITGKEDAANNYAR	QLFHPEQLITGKEDAANNYAR	51	3.4e-07	4	49908.9	Tubulin alpha-1 chain
P06603	alphaTub84B	24	64.2	5.91	2.4e-10	805.74	3	-0.4	QLFHPEQLITGKEDAANNYAR	QLFHPEQLITGKEDAANNYAR	54.9	5.7e-06	4	49908.9	Tubulin alpha-1 chain
P06603	alphaTub84B	24	64.2	5.91	2.4e-10	705.889	2	-3	QLFHPEQLITGK	QLFHPEQLITGK	21.9	0.011	4	49908.9	Tubulin alpha-1 chain
P06603	alphaTub84B	24	64.2	5.91	2.4e-10	705.889	2	-3	QLFHPEQLITGK	QLFHPEQLITGK	22	0.0059	4	49908.9	Tubulin alpha-1 chain
P06603	alphaTub84B	24	64.2	5.91	2.4e-10	912.992	2	-4.2	VGINYQPPTVVPGGDLAK	VGINYQPPTVVPGGDLAK	21.2	0.019	4	49908.9	Tubulin alpha-1 chain
P06603	alphaTub84B	24	64.2	5.91	2.4e-10	912.997	2	0.66	VGINYQPPTVVPGGDLAK	VGINYQPPTVVPGGDLAK	35.6	0.0003	4	49908.9	Tubulin alpha-1 chain
P06603	alphaTub84B	24	64.2	5.91	2.4e-10	912.996	2	-0.37	VGINYQPPTVVPGGDLAK	VGINYQPPTVVPGGDLAK	36.2	0.00034	4	49908.9	Tubulin alpha-1 chain
P06603	alphaTub84B	24	64.2	5.91	2.4e-10	912.996	2	-0.4	VGINYQPPTVVPGGDLAK	VGINYQPPTVVPGGDLAK	39.4	1.8e-05	4	49908.9	Tubulin alpha-1 chain
P06603	alphaTub84B	24	64.2	5.91	2.4e-10	922.768	3	0.77	AYHEQLSVAEITNACFEPANQMVK	AYHEQLSVAEITNAC(Carbamidomethyl)FEPANQM(Oxidation)VK	54.4	2.4e-10	3	49908.9	Tubulin alpha-1 chain
P06603	alphaTub84B	24	64.2	5.91	2.4e-10	1173.51	2	-2.5	AFVHWYVGEGMEEGEFSEAR	AFVHWYVGEGM(Oxidation)EEGEFSEAR	28.9	0.0001	3	49908.9	Tubulin alpha-1 chain
P06603	alphaTub84B	24	64.2	5.91	2.4e-10	800.064	3	-0.71	QLFHPEQLITGKEDAANNYAR	Q(Gln->pyro-Glu)LFHPEQLITGKEDAANNYAR	46.6	3.9e-09	4	49908.9	Tubulin alpha-1 chain
P06603	alphaTub84B	24	64.2	5.91	2.4e-10	536.303	2	-5	EIVDLVLDR	EIVDLVLDR	49.7	0.0018	3	49908.9	Tubulin alpha-1 chain
P06603	alphaTub84B	24	64.2	5.91	2.4e-10	600.299	4	-1.7	QLFHPEQLITGKEDAANNYAR	Q(Gln->pyro-Glu)LFHPEQLITGKEDAANNYAR	49.1	9.5e-08	4	49908.9	Tubulin alpha-1 chain
P06603	alphaTub84B	24	64.2	5.91	2.4e-10	627.637	3	-2.1	AVCMLSNTTAIAEAWAR	AVC(Carbamidomethyl)M(Oxidation)LSNTTAIAEAWAR	26.6	0.0019	4	49908.9	Tubulin alpha-1 chain
P06603	alphaTub84B	24	64.2	5.91	2.4e-10	940.952	2	-1.7	AVCMLSNTTAIAEAWAR	AVC(Carbamidomethyl)M(Oxidation)LSNTTAIAEAWAR	58.4	6e-08	4	49908.9	Tubulin alpha-1 chain
P06603	alphaTub84B	24	64.2	5.91	2.4e-10	595.668	3	-3.5	IHFPLVTYAPVISAEK	IHFPLVTYAPVISAEK	44.4	2.2e-07	3	49908.9	Tubulin alpha-1 chain
P06603	alphaTub84B	24	64.2	5.91	2.4e-10	997.447	2	5.2	TVGGGDDSFNTFFSETGAGK	TVGGGDDSFNTFFSETGAGK	15.5	0.012	3	49908.9	Tubulin alpha-1 chain
P06603	alphaTub84B	24	64.2	5.91	2.4e-10	892.999	2	-1.9	IHFPLVTYAPVISAEK	IHFPLVTYAPVISAEK	29.9	8.2e-06	3	49908.9	Tubulin alpha-1 chain
P06603	alphaTub84B	24	64.2	5.91	2.4e-10	595.668	3	-3.3	IHFPLVTYAPVISAEK	IHFPLVTYAPVISAEK	42.9	4.7e-07	3	49908.9	Tubulin alpha-1 chain
P06603	alphaTub84B	24	64.2	5.91	2.4e-10	892.999	2	-1.9	IHFPLVTYAPVISAEK	IHFPLVTYAPVISAEK	46	9e-08	3	49908.9	Tubulin alpha-1 chain
P06603	alphaTub84B	24	64.2	5.91	2.4e-10	844.445	2	-4.2	AVFVDLEPTVVDEVR	AVFVDLEPTVVDEVR	41.9	0.00012	4	49908.9	Tubulin alpha-1 chain
P06603	alphaTub84B	24	64.2	5.91	2.4e-10	595.668	3	-2.7	IHFPLVTYAPVISAEK	IHFPLVTYAPVISAEK	38.8	1.3e-06	3	49908.9	Tubulin alpha-1 chain
P06603	alphaTub84B	24	64.2	5.91	2.4e-10	997.44	2	-2.3	TVGGGDDSFNTFFSETGAGK	TVGGGDDSFNTFFSETGAGK	55.9	2.4e-09	3	49908.9	Tubulin alpha-1 chain
P06603	alphaTub84B	24	64.2	5.91	2.4e-10	697.375	2	-3.3	QLFHPEQLITGK	Q(Gln->pyro-Glu)LFHPEQLITGK	25.8	0.011	4	49908.9	Tubulin alpha-1 chain
P06603	alphaTub84B	24	64.2	5.91	2.4e-10	697.375	2	-3.6	QLFHPEQLITGK	Q(Gln->pyro-Glu)LFHPEQLITGK	33	8.8e-05	4	49908.9	Tubulin alpha-1 chain
P06603	alphaTub84B	24	64.2	5.91	2.4e-10	844.447	2	-2.4	AVFVDLEPTVVDEVR	AVFVDLEPTVVDEVR	45.5	1.8e-05	4	49908.9	Tubulin alpha-1 chain
P06603	alphaTub84B	24	64.2	5.91	2.4e-10	1008.41	3	1.3	EDLAALEKDYEEVGMDSGDGEGEGAEEY	EDLAALEKDYEEVGM(Oxidation)DSGDGEGEGAEEY	21.1	0.00053	3	49908.9	Tubulin alpha-1 chain
P06603	alphaTub84B	24	64.2	5.91	2.4e-10	799.885	2	-2.3	TIQFVDWCPTGFK	TIQFVDWC(Carbamidomethyl)PTGFK	52.2	1.7e-05	3	49908.9	Tubulin alpha-1 chain
P06603	alphaTub84B	24	64.2	5.91	2.4e-10	729.435	2	-4.5	LIGQIVSSITASLR	LIGQIVSSITASLR	50	9.2e-07	4	49908.9	Tubulin alpha-1 chain
P06603	alphaTub84B	24	64.2	5.91	2.4e-10	803.74	3	-1.3	FDGALNVDLTEFQTNLVPYPR	FDGALNVDLTEFQTNLVPYPR	50.2	3.2e-08	4	49908.9	Tubulin alpha-1 chain
P06605	alphaTub84D	24	64.2	5.91	2.4e-10	455.254	2	-4	LSVDYGKK	LSVDYGKK	22.4	0.0092	4	49890.9	Tubulin alpha-3 chain
P06605	alphaTub84D	24	64.2	5.91	2.4e-10	455.254	2	-3.6	LSVDYGKK	LSVDYGKK	36.5	0.0011	4	49890.9	Tubulin alpha-3 chain
P06605	alphaTub84D	24	64.2	5.91	2.4e-10	650.252	2	-1.4	YMACCMLYR	YM(Oxidation)AC(Carbamidomethyl)C(Carbamidomethyl)M(Oxidation)LYR	24.9	1.4e-05	4	49890.9	Tubulin alpha-3 chain
P06605	alphaTub84D	24	64.2	5.91	2.4e-10	444.735	2	-4.4	EDLAALEK	EDLAALEK	33.6	0.0035	4	49890.9	Tubulin alpha-3 chain
P06605	alphaTub84D	24	64.2	5.91	2.4e-10	466.234	3	-3.1	LDHKFDLMYAK	LDHKFDLM(Oxidation)YAK	35.7	3.4e-05	4	49890.9	Tubulin alpha-3 chain
P06605	alphaTub84D	24	64.2	5.91	2.4e-10	625.664	3	-3	RNLDIERPTYTNLNR	RNLDIERPTYTNLNR	30.4	0.0036	3	49890.9	Tubulin alpha-3 chain
P06605	alphaTub84D	24	64.2	5.91	2.4e-10	573.63	3	-3	NLDIERPTYTNLNR	NLDIERPTYTNLNR	36.4	5.6e-05	3	49890.9	Tubulin alpha-3 chain
P06605	alphaTub84D	24	64.2	5.91	2.4e-10	859.945	2	-0.023	NLDIERPTYTNLNR	NLDIERPTYTNLNR	46	0.00015	3	49890.9	Tubulin alpha-3 chain
P06605	alphaTub84D	24	64.2	5.91	2.4e-10	508.29	2	-5.5	DVNAAIATIK	DVNAAIATIK	34.5	0.00012	4	49890.9	Tubulin alpha-3 chain
P06605	alphaTub84D	24	64.2	5.91	2.4e-10	1077.39	2	2.5	DYEEVGMDSGDGEGEGAEEY	DYEEVGM(Oxidation)DSGDGEGEGAEEY	36.2	1.9e-08	3	49890.9	Tubulin alpha-3 chain
P06605	alphaTub84D	24	64.2	5.91	2.4e-10	604.556	4	-2	QLFHPEQLITGKEDAANNYAR	QLFHPEQLITGKEDAANNYAR	51	3.4e-07	4	49890.9	Tubulin alpha-3 chain
P06605	alphaTub84D	24	64.2	5.91	2.4e-10	805.74	3	-0.4	QLFHPEQLITGKEDAANNYAR	QLFHPEQLITGKEDAANNYAR	54.9	5.7e-06	4	49890.9	Tubulin alpha-3 chain
P06605	alphaTub84D	24	64.2	5.91	2.4e-10	705.889	2	-3	QLFHPEQLITGK	QLFHPEQLITGK	21.9	0.011	4	49890.9	Tubulin alpha-3 chain
P06605	alphaTub84D	24	64.2	5.91	2.4e-10	705.889	2	-3	QLFHPEQLITGK	QLFHPEQLITGK	22	0.0059	4	49890.9	Tubulin alpha-3 chain
P06605	alphaTub84D	24	64.2	5.91	2.4e-10	912.992	2	-4.2	VGINYQPPTVVPGGDLAK	VGINYQPPTVVPGGDLAK	21.2	0.019	4	49890.9	Tubulin alpha-3 chain
P06605	alphaTub84D	24	64.2	5.91	2.4e-10	912.997	2	0.66	VGINYQPPTVVPGGDLAK	VGINYQPPTVVPGGDLAK	35.6	0.0003	4	49890.9	Tubulin alpha-3 chain
P06605	alphaTub84D	24	64.2	5.91	2.4e-10	912.996	2	-0.37	VGINYQPPTVVPGGDLAK	VGINYQPPTVVPGGDLAK	36.2	0.00034	4	49890.9	Tubulin alpha-3 chain
P06605	alphaTub84D	24	64.2	5.91	2.4e-10	912.996	2	-0.4	VGINYQPPTVVPGGDLAK	VGINYQPPTVVPGGDLAK	39.4	1.8e-05	4	49890.9	Tubulin alpha-3 chain
P06605	alphaTub84D	24	64.2	5.91	2.4e-10	922.768	3	0.77	AYHEQLSVAEITNACFEPANQMVK	AYHEQLSVAEITNAC(Carbamidomethyl)FEPANQM(Oxidation)VK	54.4	2.4e-10	3	49890.9	Tubulin alpha-3 chain
P06605	alphaTub84D	24	64.2	5.91	2.4e-10	1173.51	2	-2.5	AFVHWYVGEGMEEGEFSEAR	AFVHWYVGEGM(Oxidation)EEGEFSEAR	28.9	0.0001	3	49890.9	Tubulin alpha-3 chain
P06605	alphaTub84D	24	64.2	5.91	2.4e-10	800.064	3	-0.71	QLFHPEQLITGKEDAANNYAR	Q(Gln->pyro-Glu)LFHPEQLITGKEDAANNYAR	46.6	3.9e-09	4	49890.9	Tubulin alpha-3 chain
P06605	alphaTub84D	24	64.2	5.91	2.4e-10	536.303	2	-5	EIVDLVLDR	EIVDLVLDR	49.7	0.0018	3	49890.9	Tubulin alpha-3 chain
P06605	alphaTub84D	24	64.2	5.91	2.4e-10	600.299	4	-1.7	QLFHPEQLITGKEDAANNYAR	Q(Gln->pyro-Glu)LFHPEQLITGKEDAANNYAR	49.1	9.5e-08	4	49890.9	Tubulin alpha-3 chain
P06605	alphaTub84D	24	64.2	5.91	2.4e-10	627.637	3	-2.1	AVCMLSNTTAIAEAWAR	AVC(Carbamidomethyl)M(Oxidation)LSNTTAIAEAWAR	26.6	0.0019	4	49890.9	Tubulin alpha-3 chain
P06605	alphaTub84D	24	64.2	5.91	2.4e-10	940.952	2	-1.7	AVCMLSNTTAIAEAWAR	AVC(Carbamidomethyl)M(Oxidation)LSNTTAIAEAWAR	58.4	6e-08	4	49890.9	Tubulin alpha-3 chain
P06605	alphaTub84D	24	64.2	5.91	2.4e-10	595.668	3	-3.5	IHFPLVTYAPVISAEK	IHFPLVTYAPVISAEK	44.4	2.2e-07	3	49890.9	Tubulin alpha-3 chain
P06605	alphaTub84D	24	64.2	5.91	2.4e-10	997.447	2	5.2	TVGGGDDSFNTFFSETGAGK	TVGGGDDSFNTFFSETGAGK	15.5	0.012	3	49890.9	Tubulin alpha-3 chain
P06605	alphaTub84D	24	64.2	5.91	2.4e-10	892.999	2	-1.9	IHFPLVTYAPVISAEK	IHFPLVTYAPVISAEK	29.9	8.2e-06	3	49890.9	Tubulin alpha-3 chain
P06605	alphaTub84D	24	64.2	5.91	2.4e-10	595.668	3	-3.3	IHFPLVTYAPVISAEK	IHFPLVTYAPVISAEK	42.9	4.7e-07	3	49890.9	Tubulin alpha-3 chain
P06605	alphaTub84D	24	64.2	5.91	2.4e-10	892.999	2	-1.9	IHFPLVTYAPVISAEK	IHFPLVTYAPVISAEK	46	9e-08	3	49890.9	Tubulin alpha-3 chain
P06605	alphaTub84D	24	64.2	5.91	2.4e-10	844.445	2	-4.2	AVFVDLEPTVVDEVR	AVFVDLEPTVVDEVR	41.9	0.00012	4	49890.9	Tubulin alpha-3 chain
P06605	alphaTub84D	24	64.2	5.91	2.4e-10	595.668	3	-2.7	IHFPLVTYAPVISAEK	IHFPLVTYAPVISAEK	38.8	1.3e-06	3	49890.9	Tubulin alpha-3 chain
P06605	alphaTub84D	24	64.2	5.91	2.4e-10	997.44	2	-2.3	TVGGGDDSFNTFFSETGAGK	TVGGGDDSFNTFFSETGAGK	55.9	2.4e-09	3	49890.9	Tubulin alpha-3 chain
P06605	alphaTub84D	24	64.2	5.91	2.4e-10	697.375	2	-3.3	QLFHPEQLITGK	Q(Gln->pyro-Glu)LFHPEQLITGK	25.8	0.011	4	49890.9	Tubulin alpha-3 chain
P06605	alphaTub84D	24	64.2	5.91	2.4e-10	697.375	2	-3.6	QLFHPEQLITGK	Q(Gln->pyro-Glu)LFHPEQLITGK	33	8.8e-05	4	49890.9	Tubulin alpha-3 chain
P06605	alphaTub84D	24	64.2	5.91	2.4e-10	844.447	2	-2.4	AVFVDLEPTVVDEVR	AVFVDLEPTVVDEVR	45.5	1.8e-05	4	49890.9	Tubulin alpha-3 chain
P06605	alphaTub84D	24	64.2	5.91	2.4e-10	1008.41	3	1.3	EDLAALEKDYEEVGMDSGDGEGEGAEEY	EDLAALEKDYEEVGM(Oxidation)DSGDGEGEGAEEY	21.1	0.00053	3	49890.9	Tubulin alpha-3 chain
P06605	alphaTub84D	24	64.2	5.91	2.4e-10	799.885	2	-2.3	TIQFVDWCPTGFK	TIQFVDWC(Carbamidomethyl)PTGFK	52.2	1.7e-05	3	49890.9	Tubulin alpha-3 chain
P06605	alphaTub84D	24	64.2	5.91	2.4e-10	729.435	2	-4.5	LIGQIVSSITASLR	LIGQIVSSITASLR	50	9.2e-07	4	49890.9	Tubulin alpha-3 chain
P06605	alphaTub84D	24	64.2	5.91	2.4e-10	803.74	3	-1.3	FDGALNVDLTEFQTNLVPYPR	FDGALNVDLTEFQTNLVPYPR	50.2	3.2e-08	4	49890.9	Tubulin alpha-3 chain
P06604	alphaTub85E	16	40.3	5.26	3.9e-09	455.254	2	-4	LSVDYGKK	LSVDYGKK	22.4	0.0092	4	49967.1	Tubulin alpha-2 chain
P06604	alphaTub85E	16	40.3	5.26	3.9e-09	455.254	2	-3.6	LSVDYGKK	LSVDYGKK	36.5	0.0011	4	49967.1	Tubulin alpha-2 chain
P06604	alphaTub85E	16	40.3	5.26	3.9e-09	650.252	2	-1.4	YMACCMLYR	YM(Oxidation)AC(Carbamidomethyl)C(Carbamidomethyl)M(Oxidation)LYR	24.9	1.4e-05	4	49967.1	Tubulin alpha-2 chain
P06604	alphaTub85E	16	40.3	5.26	3.9e-09	444.735	2	-4.4	EDLAALEK	EDLAALEK	33.6	0.0035	4	49967.1	Tubulin alpha-2 chain
P06604	alphaTub85E	16	40.3	5.26	3.9e-09	466.234	3	-3.1	LDHKFDLMYAK	LDHKFDLM(Oxidation)YAK	35.7	3.4e-05	4	49967.1	Tubulin alpha-2 chain
P06604	alphaTub85E	16	40.3	5.26	3.9e-09	508.29	2	-5.5	DVNAAIATIK	DVNAAIATIK	34.5	0.00012	4	49967.1	Tubulin alpha-2 chain
P06604	alphaTub85E	16	40.3	5.26	3.9e-09	604.556	4	-2	QLFHPEQLITGKEDAANNYAR	QLFHPEQLITGKEDAANNYAR	51	3.4e-07	4	49967.1	Tubulin alpha-2 chain
P06604	alphaTub85E	16	40.3	5.26	3.9e-09	805.74	3	-0.4	QLFHPEQLITGKEDAANNYAR	QLFHPEQLITGKEDAANNYAR	54.9	5.7e-06	4	49967.1	Tubulin alpha-2 chain
P06604	alphaTub85E	16	40.3	5.26	3.9e-09	705.889	2	-3	QLFHPEQLITGK	QLFHPEQLITGK	21.9	0.011	4	49967.1	Tubulin alpha-2 chain
P06604	alphaTub85E	16	40.3	5.26	3.9e-09	705.889	2	-3	QLFHPEQLITGK	QLFHPEQLITGK	22	0.0059	4	49967.1	Tubulin alpha-2 chain
P06604	alphaTub85E	16	40.3	5.26	3.9e-09	912.992	2	-4.2	VGINYQPPTVVPGGDLAK	VGINYQPPTVVPGGDLAK	21.2	0.019	4	49967.1	Tubulin alpha-2 chain
P06604	alphaTub85E	16	40.3	5.26	3.9e-09	529.296	2	-4	EIVDVVLDR	EIVDVVLDR	24.8	0.0067	1	49967.1	Tubulin alpha-2 chain
P06604	alphaTub85E	16	40.3	5.26	3.9e-09	912.997	2	0.66	VGINYQPPTVVPGGDLAK	VGINYQPPTVVPGGDLAK	35.6	0.0003	4	49967.1	Tubulin alpha-2 chain
P06604	alphaTub85E	16	40.3	5.26	3.9e-09	912.996	2	-0.37	VGINYQPPTVVPGGDLAK	VGINYQPPTVVPGGDLAK	36.2	0.00034	4	49967.1	Tubulin alpha-2 chain
P06604	alphaTub85E	16	40.3	5.26	3.9e-09	912.996	2	-0.4	VGINYQPPTVVPGGDLAK	VGINYQPPTVVPGGDLAK	39.4	1.8e-05	4	49967.1	Tubulin alpha-2 chain
P06604	alphaTub85E	16	40.3	5.26	3.9e-09	800.064	3	-0.71	QLFHPEQLITGKEDAANNYAR	Q(Gln->pyro-Glu)LFHPEQLITGKEDAANNYAR	46.6	3.9e-09	4	49967.1	Tubulin alpha-2 chain
P06604	alphaTub85E	16	40.3	5.26	3.9e-09	600.299	4	-1.7	QLFHPEQLITGKEDAANNYAR	Q(Gln->pyro-Glu)LFHPEQLITGKEDAANNYAR	49.1	9.5e-08	4	49967.1	Tubulin alpha-2 chain
P06604	alphaTub85E	16	40.3	5.26	3.9e-09	627.637	3	-2.1	AVCMLSNTTAIAEAWAR	AVC(Carbamidomethyl)M(Oxidation)LSNTTAIAEAWAR	26.6	0.0019	4	49967.1	Tubulin alpha-2 chain
P06604	alphaTub85E	16	40.3	5.26	3.9e-09	940.952	2	-1.7	AVCMLSNTTAIAEAWAR	AVC(Carbamidomethyl)M(Oxidation)LSNTTAIAEAWAR	58.4	6e-08	4	49967.1	Tubulin alpha-2 chain
P06604	alphaTub85E	16	40.3	5.26	3.9e-09	844.445	2	-4.2	AVFVDLEPTVVDEVR	AVFVDLEPTVVDEVR	41.9	0.00012	4	49967.1	Tubulin alpha-2 chain
P06604	alphaTub85E	16	40.3	5.26	3.9e-09	697.375	2	-3.3	QLFHPEQLITGK	Q(Gln->pyro-Glu)LFHPEQLITGK	25.8	0.011	4	49967.1	Tubulin alpha-2 chain
P06604	alphaTub85E	16	40.3	5.26	3.9e-09	697.375	2	-3.6	QLFHPEQLITGK	Q(Gln->pyro-Glu)LFHPEQLITGK	33	8.8e-05	4	49967.1	Tubulin alpha-2 chain
P06604	alphaTub85E	16	40.3	5.26	3.9e-09	656.293	3	-0.92	TVGGGDDSFSTFFSETGAGK	TVGGGDDSFSTFFSETGAGK	23.1	0.0016	1	49967.1	Tubulin alpha-2 chain
P06604	alphaTub85E	16	40.3	5.26	3.9e-09	844.447	2	-2.4	AVFVDLEPTVVDEVR	AVFVDLEPTVVDEVR	45.5	1.8e-05	4	49967.1	Tubulin alpha-2 chain
P06604	alphaTub85E	16	40.3	5.26	3.9e-09	729.435	2	-4.5	LIGQIVSSITASLR	LIGQIVSSITASLR	50	9.2e-07	4	49967.1	Tubulin alpha-2 chain
P06604	alphaTub85E	16	40.3	5.26	3.9e-09	803.74	3	-1.3	FDGALNVDLTEFQTNLVPYPR	FDGALNVDLTEFQTNLVPYPR	50.2	3.2e-08	4	49967.1	Tubulin alpha-2 chain
Q24560	betaTub56D	23	65.3	5.38	2.3e-09	539.268	2	-3.9	IREEYPDR	IREEYPDR	34.2	0.0037	8	50147.8	Tubulin beta-1 chain
Q24560	betaTub56D	23	65.3	5.38	2.3e-09	539.269	2	-1.3	IREEYPDR	IREEYPDR	34.4	0.0091	8	50147.8	Tubulin beta-1 chain
Q24560	betaTub56D	23	65.3	5.38	2.3e-09	514.762	2	-3	TAVCDIPPR	TAVC(Carbamidomethyl)DIPPR	22.1	0.022	5	50147.8	Tubulin beta-1 chain
Q24560	betaTub56D	23	65.3	5.38	2.3e-09	514.761	2	-3.9	TAVCDIPPR	TAVC(Carbamidomethyl)DIPPR	22.6	0.0063	5	50147.8	Tubulin beta-1 chain
Q24560	betaTub56D	23	65.3	5.38	2.3e-09	709.359	3	1.1	MREIVHIQAGQCGNQIGAK	M(Oxidation)REIVHIQAGQC(Carbamidomethyl)GNQIGAK	35.9	3.1e-06	3	50147.8	Tubulin beta-1 chain
Q24560	betaTub56D	23	65.3	5.38	2.3e-09	738.852	2	-2.5	EVDEQMLNIQNK	EVDEQM(Oxidation)LNIQNK	53.6	2.8e-05	5	50147.8	Tubulin beta-1 chain
Q24560	betaTub56D	23	65.3	5.38	2.3e-09	608.312	3	-0.85	EIVHIQAGQCGNQIGAK	EIVHIQAGQC(Carbamidomethyl)GNQIGAK	45.1	1.1e-05	3	50147.8	Tubulin beta-1 chain
Q24560	betaTub56D	23	65.3	5.38	2.3e-09	657.81	2	-15	INVYYNEASGGK	INVYYNEASGGK	23.8	0.0012	3	50147.8	Tubulin beta-1 chain
Q24560	betaTub56D	23	65.3	5.38	2.3e-09	738.852	2	-2.2	EVDEQMLNIQNK	EVDEQM(Oxidation)LNIQNK	39.1	0.0003	5	50147.8	Tubulin beta-1 chain
Q24560	betaTub56D	23	65.3	5.38	2.3e-09	738.847	2	-9.5	EVDEQMLNIQNK	EVDEQM(Oxidation)LNIQNK	22.1	0.027	5	50147.8	Tubulin beta-1 chain
Q24560	betaTub56D	23	65.3	5.38	2.3e-09	657.819	2	-1.4	INVYYNEASGGK	INVYYNEASGGK	45	9.2e-06	3	50147.8	Tubulin beta-1 chain
Q24560	betaTub56D	23	65.3	5.38	2.3e-09	738.845	2	-12	EVDEQMLNIQNK	EVDEQM(Oxidation)LNIQNK	33.1	0.00015	5	50147.8	Tubulin beta-1 chain
Q24560	betaTub56D	23	65.3	5.38	2.3e-09	676.348	2	-2.1	IMNTYSVVPSPK	IM(Oxidation)NTYSVVPSPK	45.2	1.5e-05	5	50147.8	Tubulin beta-1 chain
Q24560	betaTub56D	23	65.3	5.38	2.3e-09	676.348	2	-2.9	IMNTYSVVPSPK	IM(Oxidation)NTYSVVPSPK	46.1	2.8e-06	5	50147.8	Tubulin beta-1 chain
Q24560	betaTub56D	23	65.3	5.38	2.3e-09	676.348	2	-2.9	IMNTYSVVPSPK	IM(Oxidation)NTYSVVPSPK	48.1	3.6e-06	5	50147.8	Tubulin beta-1 chain
Q24560	betaTub56D	23	65.3	5.38	2.3e-09	676.348	2	-2.8	IMNTYSVVPSPK	IM(Oxidation)NTYSVVPSPK	26.9	4.9e-05	5	50147.8	Tubulin beta-1 chain
Q24560	betaTub56D	23	65.3	5.38	2.3e-09	429.911	3	-5.3	KLAVNMVPFPR	KLAVNM(Oxidation)VPFPR	24.9	0.0056	11	50147.8	Tubulin beta-1 chain
Q24560	betaTub56D	23	65.3	5.38	2.3e-09	644.364	2	-3	KLAVNMVPFPR	KLAVNM(Oxidation)VPFPR	47.7	2.9e-06	11	50147.8	Tubulin beta-1 chain
Q24560	betaTub56D	23	65.3	5.38	2.3e-09	565.798	2	-5.6	FPGQLNADLR	FPGQLNADLR	45.9	0.00032	11	50147.8	Tubulin beta-1 chain
Q24560	betaTub56D	23	65.3	5.38	2.3e-09	565.799	2	-4.7	FPGQLNADLR	FPGQLNADLR	40.4	0.00017	11	50147.8	Tubulin beta-1 chain
Q24560	betaTub56D	23	65.3	5.38	2.3e-09	565.799	2	-4.2	FPGQLNADLR	FPGQLNADLR	45	7.1e-05	11	50147.8	Tubulin beta-1 chain
Q24560	betaTub56D	23	65.3	5.38	2.3e-09	623.298	2	-4.3	ISEQFTAMFR	ISEQFTAM(Oxidation)FR	55.9	4.8e-06	6	50147.8	Tubulin beta-1 chain
Q24560	betaTub56D	23	65.3	5.38	2.3e-09	415.867	3	-6.5	ISEQFTAMFR	ISEQFTAM(Oxidation)FR	33.4	0.00023	6	50147.8	Tubulin beta-1 chain
Q24560	betaTub56D	23	65.3	5.38	2.3e-09	565.799	2	-4.4	FPGQLNADLR	FPGQLNADLR	45.4	6e-05	11	50147.8	Tubulin beta-1 chain
Q24560	betaTub56D	23	65.3	5.38	2.3e-09	565.798	2	-5.2	FPGQLNADLR	FPGQLNADLR	27.4	0.005	11	50147.8	Tubulin beta-1 chain
Q24560	betaTub56D	23	65.3	5.38	2.3e-09	580.316	2	-4.8	LAVNMVPFPR	LAVNM(Oxidation)VPFPR	48.2	1.1e-05	11	50147.8	Tubulin beta-1 chain
Q24560	betaTub56D	23	65.3	5.38	2.3e-09	580.316	2	-4.7	LAVNMVPFPR	LAVNM(Oxidation)VPFPR	37.6	0.00021	11	50147.8	Tubulin beta-1 chain
Q24560	betaTub56D	23	65.3	5.38	2.3e-09	539.94	3	-5.6	AVLVDLEPGTMDSVR	AVLVDLEPGTM(Oxidation)DSVR	40.5	7.3e-06	3	50147.8	Tubulin beta-1 chain
Q24560	betaTub56D	23	65.3	5.38	2.3e-09	809.409	2	-3.2	AVLVDLEPGTMDSVR	AVLVDLEPGTM(Oxidation)DSVR	49	1.7e-06	3	50147.8	Tubulin beta-1 chain
Q24560	betaTub56D	23	65.3	5.38	2.3e-09	809.409	2	-3.2	AVLVDLEPGTMDSVR	AVLVDLEPGTM(Oxidation)DSVR	32.5	0.0004	3	50147.8	Tubulin beta-1 chain
Q24560	betaTub56D	23	65.3	5.38	2.3e-09	854.434	2	-1	ALTVPELTQQMFDAK	ALTVPELTQQM(Oxidation)FDAK	49	1.4e-06	9	50147.8	Tubulin beta-1 chain
Q24560	betaTub56D	23	65.3	5.38	2.3e-09	854.433	2	-1.7	ALTVPELTQQMFDAK	ALTVPELTQQM(Oxidation)FDAK	53.3	2.3e-09	9	50147.8	Tubulin beta-1 chain
Q24560	betaTub56D	23	65.3	5.38	2.3e-09	546.28	3	-3.4	LHFFMPGFAPLTSR	LHFFM(Oxidation)PGFAPLTSR	45.4	3.4e-06	9	50147.8	Tubulin beta-1 chain
Q24560	betaTub56D	23	65.3	5.38	2.3e-09	818.917	2	-2.1	LHFFMPGFAPLTSR	LHFFM(Oxidation)PGFAPLTSR	45.1	4e-07	9	50147.8	Tubulin beta-1 chain
Q24560	betaTub56D	23	65.3	5.38	2.3e-09	546.28	3	-3.3	LHFFMPGFAPLTSR	LHFFM(Oxidation)PGFAPLTSR	35.5	0.00011	9	50147.8	Tubulin beta-1 chain
Q24560	betaTub56D	23	65.3	5.38	2.3e-09	1109.85	3	0.55	EAESCDCLQGFQLTHSLGGGTGSGMGTLLISK	EAESC(Carbamidomethyl)DC(Carbamidomethyl)LQGFQLTHSLGGGTGSGM(Oxidation)GTLLISK	42.1	3.4e-06	3	50147.8	Tubulin beta-1 chain
Q24560	betaTub56D	23	65.3	5.38	2.3e-09	769.358	4	-0.58	FWEIISDEHGIDATGAYHGDSDLQLER	FWEIISDEHGIDATGAYHGDSDLQLER	47.9	1.3e-08	1	50147.8	Tubulin beta-1 chain
Q24560	betaTub56D	23	65.3	5.38	2.3e-09	527.305	2	-6	YLTVAAIFR	YLTVAAIFR	20.6	0.0058	7	50147.8	Tubulin beta-1 chain
Q24560	betaTub56D	23	65.3	5.38	2.3e-09	677.348	3	-3.9	MSATFIGNSTAIQELFKR	M(Oxidation)SATFIGNSTAIQELFKR	62.7	2.5e-09	7	50147.8	Tubulin beta-1 chain
Q24560	betaTub56D	23	65.3	5.38	2.3e-09	848.918	2	-2.7	NSSYFVEWIPNNVK	NSSYFVEWIPNNVK	50.9	6.4e-08	7	50147.8	Tubulin beta-1 chain
Q24560	betaTub56D	23	65.3	5.38	2.3e-09	696.362	3	-2.8	GHYTEGAELVDSVLDVVRK	GHYTEGAELVDSVLDVVRK	37.6	8.3e-06	5	50147.8	Tubulin beta-1 chain
Q24560	betaTub56D	23	65.3	5.38	2.3e-09	937.469	2	-2.7	MSATFIGNSTAIQELFK	M(Oxidation)SATFIGNSTAIQELFK	32.2	3.5e-06	7	50147.8	Tubulin beta-1 chain
Q24560	betaTub56D	23	65.3	5.38	2.3e-09	933.452	3	-0.42	SGPFGQIFRPDNFVFGQSGAGNNWAK	SGPFGQIFRPDNFVFGQSGAGNNWAK	50.5	9.3e-08	4	50147.8	Tubulin beta-1 chain
Q24560	betaTub56D	23	65.3	5.38	2.3e-09	933.452	3	-0.25	SGPFGQIFRPDNFVFGQSGAGNNWAK	SGPFGQIFRPDNFVFGQSGAGNNWAK	37.6	2.2e-05	4	50147.8	Tubulin beta-1 chain
Q24560	betaTub56D	23	65.3	5.38	2.3e-09	653.663	3	-4	GHYTEGAELVDSVLDVVR	GHYTEGAELVDSVLDVVR	56.7	2.7e-06	5	50147.8	Tubulin beta-1 chain
Q24560	betaTub56D	23	65.3	5.38	2.3e-09	937.47	2	-2.1	MSATFIGNSTAIQELFK	M(Oxidation)SATFIGNSTAIQELFK	30.3	9.1e-05	7	50147.8	Tubulin beta-1 chain
A1ZBL0	betaTub56D	20	53.9	5.38	2.3e-09	539.268	2	-3.9	IREEYPDR	IREEYPDR	34.2	0.0037	8	51297.2	Beta-Tubulin at 56D, isoform A
A1ZBL0	betaTub56D	20	53.9	5.38	2.3e-09	539.269	2	-1.3	IREEYPDR	IREEYPDR	34.4	0.0091	8	51297.2	Beta-Tubulin at 56D, isoform A
A1ZBL0	betaTub56D	20	53.9	5.38	2.3e-09	514.762	2	-3	TAVCDIPPR	TAVC(Carbamidomethyl)DIPPR	22.1	0.022	5	51297.2	Beta-Tubulin at 56D, isoform A
A1ZBL0	betaTub56D	20	53.9	5.38	2.3e-09	514.761	2	-3.9	TAVCDIPPR	TAVC(Carbamidomethyl)DIPPR	22.6	0.0063	5	51297.2	Beta-Tubulin at 56D, isoform A
A1ZBL0	betaTub56D	20	53.9	5.38	2.3e-09	738.852	2	-2.5	EVDEQMLNIQNK	EVDEQM(Oxidation)LNIQNK	53.6	2.8e-05	5	51297.2	Beta-Tubulin at 56D, isoform A
A1ZBL0	betaTub56D	20	53.9	5.38	2.3e-09	657.81	2	-15	INVYYNEASGGK	INVYYNEASGGK	23.8	0.0012	3	51297.2	Beta-Tubulin at 56D, isoform A
A1ZBL0	betaTub56D	20	53.9	5.38	2.3e-09	738.852	2	-2.2	EVDEQMLNIQNK	EVDEQM(Oxidation)LNIQNK	39.1	0.0003	5	51297.2	Beta-Tubulin at 56D, isoform A
A1ZBL0	betaTub56D	20	53.9	5.38	2.3e-09	738.847	2	-9.5	EVDEQMLNIQNK	EVDEQM(Oxidation)LNIQNK	22.1	0.027	5	51297.2	Beta-Tubulin at 56D, isoform A
A1ZBL0	betaTub56D	20	53.9	5.38	2.3e-09	657.819	2	-1.4	INVYYNEASGGK	INVYYNEASGGK	45	9.2e-06	3	51297.2	Beta-Tubulin at 56D, isoform A
A1ZBL0	betaTub56D	20	53.9	5.38	2.3e-09	738.845	2	-12	EVDEQMLNIQNK	EVDEQM(Oxidation)LNIQNK	33.1	0.00015	5	51297.2	Beta-Tubulin at 56D, isoform A
A1ZBL0	betaTub56D	20	53.9	5.38	2.3e-09	676.348	2	-2.1	IMNTYSVVPSPK	IM(Oxidation)NTYSVVPSPK	45.2	1.5e-05	5	51297.2	Beta-Tubulin at 56D, isoform A
A1ZBL0	betaTub56D	20	53.9	5.38	2.3e-09	676.348	2	-2.9	IMNTYSVVPSPK	IM(Oxidation)NTYSVVPSPK	46.1	2.8e-06	5	51297.2	Beta-Tubulin at 56D, isoform A
A1ZBL0	betaTub56D	20	53.9	5.38	2.3e-09	676.348	2	-2.9	IMNTYSVVPSPK	IM(Oxidation)NTYSVVPSPK	48.1	3.6e-06	5	51297.2	Beta-Tubulin at 56D, isoform A
A1ZBL0	betaTub56D	20	53.9	5.38	2.3e-09	676.348	2	-2.8	IMNTYSVVPSPK	IM(Oxidation)NTYSVVPSPK	26.9	4.9e-05	5	51297.2	Beta-Tubulin at 56D, isoform A
A1ZBL0	betaTub56D	20	53.9	5.38	2.3e-09	429.911	3	-5.3	KLAVNMVPFPR	KLAVNM(Oxidation)VPFPR	24.9	0.0056	11	51297.2	Beta-Tubulin at 56D, isoform A
A1ZBL0	betaTub56D	20	53.9	5.38	2.3e-09	644.364	2	-3	KLAVNMVPFPR	KLAVNM(Oxidation)VPFPR	47.7	2.9e-06	11	51297.2	Beta-Tubulin at 56D, isoform A
A1ZBL0	betaTub56D	20	53.9	5.38	2.3e-09	565.798	2	-5.6	FPGQLNADLR	FPGQLNADLR	45.9	0.00032	11	51297.2	Beta-Tubulin at 56D, isoform A
A1ZBL0	betaTub56D	20	53.9	5.38	2.3e-09	565.799	2	-4.7	FPGQLNADLR	FPGQLNADLR	40.4	0.00017	11	51297.2	Beta-Tubulin at 56D, isoform A
A1ZBL0	betaTub56D	20	53.9	5.38	2.3e-09	565.799	2	-4.2	FPGQLNADLR	FPGQLNADLR	45	7.1e-05	11	51297.2	Beta-Tubulin at 56D, isoform A
A1ZBL0	betaTub56D	20	53.9	5.38	2.3e-09	623.298	2	-4.3	ISEQFTAMFR	ISEQFTAM(Oxidation)FR	55.9	4.8e-06	6	51297.2	Beta-Tubulin at 56D, isoform A
A1ZBL0	betaTub56D	20	53.9	5.38	2.3e-09	415.867	3	-6.5	ISEQFTAMFR	ISEQFTAM(Oxidation)FR	33.4	0.00023	6	51297.2	Beta-Tubulin at 56D, isoform A
A1ZBL0	betaTub56D	20	53.9	5.38	2.3e-09	565.799	2	-4.4	FPGQLNADLR	FPGQLNADLR	45.4	6e-05	11	51297.2	Beta-Tubulin at 56D, isoform A
A1ZBL0	betaTub56D	20	53.9	5.38	2.3e-09	565.798	2	-5.2	FPGQLNADLR	FPGQLNADLR	27.4	0.005	11	51297.2	Beta-Tubulin at 56D, isoform A
A1ZBL0	betaTub56D	20	53.9	5.38	2.3e-09	580.316	2	-4.8	LAVNMVPFPR	LAVNM(Oxidation)VPFPR	48.2	1.1e-05	11	51297.2	Beta-Tubulin at 56D, isoform A
A1ZBL0	betaTub56D	20	53.9	5.38	2.3e-09	580.316	2	-4.7	LAVNMVPFPR	LAVNM(Oxidation)VPFPR	37.6	0.00021	11	51297.2	Beta-Tubulin at 56D, isoform A
A1ZBL0	betaTub56D	20	53.9	5.38	2.3e-09	539.94	3	-5.6	AVLVDLEPGTMDSVR	AVLVDLEPGTM(Oxidation)DSVR	40.5	7.3e-06	3	51297.2	Beta-Tubulin at 56D, isoform A
A1ZBL0	betaTub56D	20	53.9	5.38	2.3e-09	809.409	2	-3.2	AVLVDLEPGTMDSVR	AVLVDLEPGTM(Oxidation)DSVR	49	1.7e-06	3	51297.2	Beta-Tubulin at 56D, isoform A
A1ZBL0	betaTub56D	20	53.9	5.38	2.3e-09	809.409	2	-3.2	AVLVDLEPGTMDSVR	AVLVDLEPGTM(Oxidation)DSVR	32.5	0.0004	3	51297.2	Beta-Tubulin at 56D, isoform A
A1ZBL0	betaTub56D	20	53.9	5.38	2.3e-09	854.434	2	-1	ALTVPELTQQMFDAK	ALTVPELTQQM(Oxidation)FDAK	49	1.4e-06	9	51297.2	Beta-Tubulin at 56D, isoform A
A1ZBL0	betaTub56D	20	53.9	5.38	2.3e-09	854.433	2	-1.7	ALTVPELTQQMFDAK	ALTVPELTQQM(Oxidation)FDAK	53.3	2.3e-09	9	51297.2	Beta-Tubulin at 56D, isoform A
A1ZBL0	betaTub56D	20	53.9	5.38	2.3e-09	546.28	3	-3.4	LHFFMPGFAPLTSR	LHFFM(Oxidation)PGFAPLTSR	45.4	3.4e-06	9	51297.2	Beta-Tubulin at 56D, isoform A
A1ZBL0	betaTub56D	20	53.9	5.38	2.3e-09	818.917	2	-2.1	LHFFMPGFAPLTSR	LHFFM(Oxidation)PGFAPLTSR	45.1	4e-07	9	51297.2	Beta-Tubulin at 56D, isoform A
A1ZBL0	betaTub56D	20	53.9	5.38	2.3e-09	546.28	3	-3.3	LHFFMPGFAPLTSR	LHFFM(Oxidation)PGFAPLTSR	35.5	0.00011	9	51297.2	Beta-Tubulin at 56D, isoform A
A1ZBL0	betaTub56D	20	53.9	5.38	2.3e-09	1109.85	3	0.55	EAESCDCLQGFQLTHSLGGGTGSGMGTLLISK	EAESC(Carbamidomethyl)DC(Carbamidomethyl)LQGFQLTHSLGGGTGSGM(Oxidation)GTLLISK	42.1	3.4e-06	3	51297.2	Beta-Tubulin at 56D, isoform A
A1ZBL0	betaTub56D	20	53.9	5.38	2.3e-09	527.305	2	-6	YLTVAAIFR	YLTVAAIFR	20.6	0.0058	7	51297.2	Beta-Tubulin at 56D, isoform A
A1ZBL0	betaTub56D	20	53.9	5.38	2.3e-09	677.348	3	-3.9	MSATFIGNSTAIQELFKR	M(Oxidation)SATFIGNSTAIQELFKR	62.7	2.5e-09	7	51297.2	Beta-Tubulin at 56D, isoform A
A1ZBL0	betaTub56D	20	53.9	5.38	2.3e-09	848.918	2	-2.7	NSSYFVEWIPNNVK	NSSYFVEWIPNNVK	50.9	6.4e-08	7	51297.2	Beta-Tubulin at 56D, isoform A
A1ZBL0	betaTub56D	20	53.9	5.38	2.3e-09	696.362	3	-2.8	GHYTEGAELVDSVLDVVRK	GHYTEGAELVDSVLDVVRK	37.6	8.3e-06	5	51297.2	Beta-Tubulin at 56D, isoform A
A1ZBL0	betaTub56D	20	53.9	5.38	2.3e-09	937.469	2	-2.7	MSATFIGNSTAIQELFK	M(Oxidation)SATFIGNSTAIQELFK	32.2	3.5e-06	7	51297.2	Beta-Tubulin at 56D, isoform A
A1ZBL0	betaTub56D	20	53.9	5.38	2.3e-09	933.452	3	-0.42	SGPFGQIFRPDNFVFGQSGAGNNWAK	SGPFGQIFRPDNFVFGQSGAGNNWAK	50.5	9.3e-08	4	51297.2	Beta-Tubulin at 56D, isoform A
A1ZBL0	betaTub56D	20	53.9	5.38	2.3e-09	933.452	3	-0.25	SGPFGQIFRPDNFVFGQSGAGNNWAK	SGPFGQIFRPDNFVFGQSGAGNNWAK	37.6	2.2e-05	4	51297.2	Beta-Tubulin at 56D, isoform A
A1ZBL0	betaTub56D	20	53.9	5.38	2.3e-09	653.663	3	-4	GHYTEGAELVDSVLDVVR	GHYTEGAELVDSVLDVVR	56.7	2.7e-06	5	51297.2	Beta-Tubulin at 56D, isoform A
A1ZBL0	betaTub56D	20	53.9	5.38	2.3e-09	937.47	2	-2.1	MSATFIGNSTAIQELFK	M(Oxidation)SATFIGNSTAIQELFK	30.3	9.1e-05	7	51297.2	Beta-Tubulin at 56D, isoform A
E0R982	betaTub56D-RA	19	46.9	5.38	2.3e-09	539.268	2	-3.9	IREEYPDR	IREEYPDR	34.2	0.0037	8	51355.2	GH12877p
E0R982	betaTub56D-RA	19	46.9	5.38	2.3e-09	539.269	2	-1.3	IREEYPDR	IREEYPDR	34.4	0.0091	8	51355.2	GH12877p
E0R982	betaTub56D-RA	19	46.9	5.38	2.3e-09	514.762	2	-3	TAVCDIPPR	TAVC(Carbamidomethyl)DIPPR	22.1	0.022	5	51355.2	GH12877p
E0R982	betaTub56D-RA	19	46.9	5.38	2.3e-09	514.761	2	-3.9	TAVCDIPPR	TAVC(Carbamidomethyl)DIPPR	22.6	0.0063	5	51355.2	GH12877p
E0R982	betaTub56D-RA	19	46.9	5.38	2.3e-09	738.852	2	-2.5	EVDEQMLNIQNK	EVDEQM(Oxidation)LNIQNK	53.6	2.8e-05	5	51355.2	GH12877p
E0R982	betaTub56D-RA	19	46.9	5.38	2.3e-09	657.81	2	-15	INVYYNEASGGK	INVYYNEASGGK	23.8	0.0012	3	51355.2	GH12877p
E0R982	betaTub56D-RA	19	46.9	5.38	2.3e-09	738.852	2	-2.2	EVDEQMLNIQNK	EVDEQM(Oxidation)LNIQNK	39.1	0.0003	5	51355.2	GH12877p
E0R982	betaTub56D-RA	19	46.9	5.38	2.3e-09	738.847	2	-9.5	EVDEQMLNIQNK	EVDEQM(Oxidation)LNIQNK	22.1	0.027	5	51355.2	GH12877p
E0R982	betaTub56D-RA	19	46.9	5.38	2.3e-09	657.819	2	-1.4	INVYYNEASGGK	INVYYNEASGGK	45	9.2e-06	3	51355.2	GH12877p
E0R982	betaTub56D-RA	19	46.9	5.38	2.3e-09	738.845	2	-12	EVDEQMLNIQNK	EVDEQM(Oxidation)LNIQNK	33.1	0.00015	5	51355.2	GH12877p
E0R982	betaTub56D-RA	19	46.9	5.38	2.3e-09	676.348	2	-2.1	IMNTYSVVPSPK	IM(Oxidation)NTYSVVPSPK	45.2	1.5e-05	5	51355.2	GH12877p
E0R982	betaTub56D-RA	19	46.9	5.38	2.3e-09	676.348	2	-2.9	IMNTYSVVPSPK	IM(Oxidation)NTYSVVPSPK	46.1	2.8e-06	5	51355.2	GH12877p
E0R982	betaTub56D-RA	19	46.9	5.38	2.3e-09	676.348	2	-2.9	IMNTYSVVPSPK	IM(Oxidation)NTYSVVPSPK	48.1	3.6e-06	5	51355.2	GH12877p
E0R982	betaTub56D-RA	19	46.9	5.38	2.3e-09	676.348	2	-2.8	IMNTYSVVPSPK	IM(Oxidation)NTYSVVPSPK	26.9	4.9e-05	5	51355.2	GH12877p
E0R982	betaTub56D-RA	19	46.9	5.38	2.3e-09	429.911	3	-5.3	KLAVNMVPFPR	KLAVNM(Oxidation)VPFPR	24.9	0.0056	11	51355.2	GH12877p
E0R982	betaTub56D-RA	19	46.9	5.38	2.3e-09	644.364	2	-3	KLAVNMVPFPR	KLAVNM(Oxidation)VPFPR	47.7	2.9e-06	11	51355.2	GH12877p
E0R982	betaTub56D-RA	19	46.9	5.38	2.3e-09	565.798	2	-5.6	FPGQLNADLR	FPGQLNADLR	45.9	0.00032	11	51355.2	GH12877p
E0R982	betaTub56D-RA	19	46.9	5.38	2.3e-09	565.799	2	-4.7	FPGQLNADLR	FPGQLNADLR	40.4	0.00017	11	51355.2	GH12877p
E0R982	betaTub56D-RA	19	46.9	5.38	2.3e-09	565.799	2	-4.2	FPGQLNADLR	FPGQLNADLR	45	7.1e-05	11	51355.2	GH12877p
E0R982	betaTub56D-RA	19	46.9	5.38	2.3e-09	623.298	2	-4.3	ISEQFTAMFR	ISEQFTAM(Oxidation)FR	55.9	4.8e-06	6	51355.2	GH12877p
E0R982	betaTub56D-RA	19	46.9	5.38	2.3e-09	415.867	3	-6.5	ISEQFTAMFR	ISEQFTAM(Oxidation)FR	33.4	0.00023	6	51355.2	GH12877p
E0R982	betaTub56D-RA	19	46.9	5.38	2.3e-09	565.799	2	-4.4	FPGQLNADLR	FPGQLNADLR	45.4	6e-05	11	51355.2	GH12877p
E0R982	betaTub56D-RA	19	46.9	5.38	2.3e-09	565.798	2	-5.2	FPGQLNADLR	FPGQLNADLR	27.4	0.005	11	51355.2	GH12877p
E0R982	betaTub56D-RA	19	46.9	5.38	2.3e-09	580.316	2	-4.8	LAVNMVPFPR	LAVNM(Oxidation)VPFPR	48.2	1.1e-05	11	51355.2	GH12877p
E0R982	betaTub56D-RA	19	46.9	5.38	2.3e-09	580.316	2	-4.7	LAVNMVPFPR	LAVNM(Oxidation)VPFPR	37.6	0.00021	11	51355.2	GH12877p
E0R982	betaTub56D-RA	19	46.9	5.38	2.3e-09	539.94	3	-5.6	AVLVDLEPGTMDSVR	AVLVDLEPGTM(Oxidation)DSVR	40.5	7.3e-06	3	51355.2	GH12877p
E0R982	betaTub56D-RA	19	46.9	5.38	2.3e-09	809.409	2	-3.2	AVLVDLEPGTMDSVR	AVLVDLEPGTM(Oxidation)DSVR	49	1.7e-06	3	51355.2	GH12877p
E0R982	betaTub56D-RA	19	46.9	5.38	2.3e-09	809.409	2	-3.2	AVLVDLEPGTMDSVR	AVLVDLEPGTM(Oxidation)DSVR	32.5	0.0004	3	51355.2	GH12877p
E0R982	betaTub56D-RA	19	46.9	5.38	2.3e-09	854.434	2	-1	ALTVPELTQQMFDAK	ALTVPELTQQM(Oxidation)FDAK	49	1.4e-06	9	51355.2	GH12877p
E0R982	betaTub56D-RA	19	46.9	5.38	2.3e-09	854.433	2	-1.7	ALTVPELTQQMFDAK	ALTVPELTQQM(Oxidation)FDAK	53.3	2.3e-09	9	51355.2	GH12877p
E0R982	betaTub56D-RA	19	46.9	5.38	2.3e-09	546.28	3	-3.4	LHFFMPGFAPLTSR	LHFFM(Oxidation)PGFAPLTSR	45.4	3.4e-06	9	51355.2	GH12877p
E0R982	betaTub56D-RA	19	46.9	5.38	2.3e-09	818.917	2	-2.1	LHFFMPGFAPLTSR	LHFFM(Oxidation)PGFAPLTSR	45.1	4e-07	9	51355.2	GH12877p
E0R982	betaTub56D-RA	19	46.9	5.38	2.3e-09	546.28	3	-3.3	LHFFMPGFAPLTSR	LHFFM(Oxidation)PGFAPLTSR	35.5	0.00011	9	51355.2	GH12877p
E0R982	betaTub56D-RA	19	46.9	5.38	2.3e-09	527.305	2	-6	YLTVAAIFR	YLTVAAIFR	20.6	0.0058	7	51355.2	GH12877p
E0R982	betaTub56D-RA	19	46.9	5.38	2.3e-09	677.348	3	-3.9	MSATFIGNSTAIQELFKR	M(Oxidation)SATFIGNSTAIQELFKR	62.7	2.5e-09	7	51355.2	GH12877p
E0R982	betaTub56D-RA	19	46.9	5.38	2.3e-09	848.918	2	-2.7	NSSYFVEWIPNNVK	NSSYFVEWIPNNVK	50.9	6.4e-08	7	51355.2	GH12877p
E0R982	betaTub56D-RA	19	46.9	5.38	2.3e-09	696.362	3	-2.8	GHYTEGAELVDSVLDVVRK	GHYTEGAELVDSVLDVVRK	37.6	8.3e-06	5	51355.2	GH12877p
E0R982	betaTub56D-RA	19	46.9	5.38	2.3e-09	937.469	2	-2.7	MSATFIGNSTAIQELFK	M(Oxidation)SATFIGNSTAIQELFK	32.2	3.5e-06	7	51355.2	GH12877p
E0R982	betaTub56D-RA	19	46.9	5.38	2.3e-09	933.452	3	-0.42	SGPFGQIFRPDNFVFGQSGAGNNWAK	SGPFGQIFRPDNFVFGQSGAGNNWAK	50.5	9.3e-08	4	51355.2	GH12877p
E0R982	betaTub56D-RA	19	46.9	5.38	2.3e-09	933.452	3	-0.25	SGPFGQIFRPDNFVFGQSGAGNNWAK	SGPFGQIFRPDNFVFGQSGAGNNWAK	37.6	2.2e-05	4	51355.2	GH12877p
E0R982	betaTub56D-RA	19	46.9	5.38	2.3e-09	653.663	3	-4	GHYTEGAELVDSVLDVVR	GHYTEGAELVDSVLDVVR	56.7	2.7e-06	5	51355.2	GH12877p
E0R982	betaTub56D-RA	19	46.9	5.38	2.3e-09	937.47	2	-2.1	MSATFIGNSTAIQELFK	M(Oxidation)SATFIGNSTAIQELFK	30.3	9.1e-05	7	51355.2	GH12877p
A1ZBL1	betaTub56D	18	58.4	5.38	2.3e-09	539.268	2	-3.9	IREEYPDR	IREEYPDR	34.2	0.0037	8	42248	Beta-Tubulin at 56D, isoform C
A1ZBL1	betaTub56D	18	58.4	5.38	2.3e-09	539.269	2	-1.3	IREEYPDR	IREEYPDR	34.4	0.0091	8	42248	Beta-Tubulin at 56D, isoform C
A1ZBL1	betaTub56D	18	58.4	5.38	2.3e-09	514.762	2	-3	TAVCDIPPR	TAVC(Carbamidomethyl)DIPPR	22.1	0.022	5	42248	Beta-Tubulin at 56D, isoform C
A1ZBL1	betaTub56D	18	58.4	5.38	2.3e-09	514.761	2	-3.9	TAVCDIPPR	TAVC(Carbamidomethyl)DIPPR	22.6	0.0063	5	42248	Beta-Tubulin at 56D, isoform C
A1ZBL1	betaTub56D	18	58.4	5.38	2.3e-09	738.852	2	-2.5	EVDEQMLNIQNK	EVDEQM(Oxidation)LNIQNK	53.6	2.8e-05	5	42248	Beta-Tubulin at 56D, isoform C
A1ZBL1	betaTub56D	18	58.4	5.38	2.3e-09	738.852	2	-2.2	EVDEQMLNIQNK	EVDEQM(Oxidation)LNIQNK	39.1	0.0003	5	42248	Beta-Tubulin at 56D, isoform C
A1ZBL1	betaTub56D	18	58.4	5.38	2.3e-09	738.847	2	-9.5	EVDEQMLNIQNK	EVDEQM(Oxidation)LNIQNK	22.1	0.027	5	42248	Beta-Tubulin at 56D, isoform C
A1ZBL1	betaTub56D	18	58.4	5.38	2.3e-09	738.845	2	-12	EVDEQMLNIQNK	EVDEQM(Oxidation)LNIQNK	33.1	0.00015	5	42248	Beta-Tubulin at 56D, isoform C
A1ZBL1	betaTub56D	18	58.4	5.38	2.3e-09	676.348	2	-2.1	IMNTYSVVPSPK	IM(Oxidation)NTYSVVPSPK	45.2	1.5e-05	5	42248	Beta-Tubulin at 56D, isoform C
A1ZBL1	betaTub56D	18	58.4	5.38	2.3e-09	676.348	2	-2.9	IMNTYSVVPSPK	IM(Oxidation)NTYSVVPSPK	46.1	2.8e-06	5	42248	Beta-Tubulin at 56D, isoform C
A1ZBL1	betaTub56D	18	58.4	5.38	2.3e-09	676.348	2	-2.9	IMNTYSVVPSPK	IM(Oxidation)NTYSVVPSPK	48.1	3.6e-06	5	42248	Beta-Tubulin at 56D, isoform C
A1ZBL1	betaTub56D	18	58.4	5.38	2.3e-09	676.348	2	-2.8	IMNTYSVVPSPK	IM(Oxidation)NTYSVVPSPK	26.9	4.9e-05	5	42248	Beta-Tubulin at 56D, isoform C
A1ZBL1	betaTub56D	18	58.4	5.38	2.3e-09	429.911	3	-5.3	KLAVNMVPFPR	KLAVNM(Oxidation)VPFPR	24.9	0.0056	11	42248	Beta-Tubulin at 56D, isoform C
A1ZBL1	betaTub56D	18	58.4	5.38	2.3e-09	644.364	2	-3	KLAVNMVPFPR	KLAVNM(Oxidation)VPFPR	47.7	2.9e-06	11	42248	Beta-Tubulin at 56D, isoform C
A1ZBL1	betaTub56D	18	58.4	5.38	2.3e-09	565.798	2	-5.6	FPGQLNADLR	FPGQLNADLR	45.9	0.00032	11	42248	Beta-Tubulin at 56D, isoform C
A1ZBL1	betaTub56D	18	58.4	5.38	2.3e-09	565.799	2	-4.7	FPGQLNADLR	FPGQLNADLR	40.4	0.00017	11	42248	Beta-Tubulin at 56D, isoform C
A1ZBL1	betaTub56D	18	58.4	5.38	2.3e-09	565.799	2	-4.2	FPGQLNADLR	FPGQLNADLR	45	7.1e-05	11	42248	Beta-Tubulin at 56D, isoform C
A1ZBL1	betaTub56D	18	58.4	5.38	2.3e-09	623.298	2	-4.3	ISEQFTAMFR	ISEQFTAM(Oxidation)FR	55.9	4.8e-06	6	42248	Beta-Tubulin at 56D, isoform C
A1ZBL1	betaTub56D	18	58.4	5.38	2.3e-09	415.867	3	-6.5	ISEQFTAMFR	ISEQFTAM(Oxidation)FR	33.4	0.00023	6	42248	Beta-Tubulin at 56D, isoform C
A1ZBL1	betaTub56D	18	58.4	5.38	2.3e-09	565.799	2	-4.4	FPGQLNADLR	FPGQLNADLR	45.4	6e-05	11	42248	Beta-Tubulin at 56D, isoform C
A1ZBL1	betaTub56D	18	58.4	5.38	2.3e-09	565.798	2	-5.2	FPGQLNADLR	FPGQLNADLR	27.4	0.005	11	42248	Beta-Tubulin at 56D, isoform C
A1ZBL1	betaTub56D	18	58.4	5.38	2.3e-09	580.316	2	-4.8	LAVNMVPFPR	LAVNM(Oxidation)VPFPR	48.2	1.1e-05	11	42248	Beta-Tubulin at 56D, isoform C
A1ZBL1	betaTub56D	18	58.4	5.38	2.3e-09	580.316	2	-4.7	LAVNMVPFPR	LAVNM(Oxidation)VPFPR	37.6	0.00021	11	42248	Beta-Tubulin at 56D, isoform C
A1ZBL1	betaTub56D	18	58.4	5.38	2.3e-09	854.434	2	-1	ALTVPELTQQMFDAK	ALTVPELTQQM(Oxidation)FDAK	49	1.4e-06	9	42248	Beta-Tubulin at 56D, isoform C
A1ZBL1	betaTub56D	18	58.4	5.38	2.3e-09	854.433	2	-1.7	ALTVPELTQQMFDAK	ALTVPELTQQM(Oxidation)FDAK	53.3	2.3e-09	9	42248	Beta-Tubulin at 56D, isoform C
A1ZBL1	betaTub56D	18	58.4	5.38	2.3e-09	546.28	3	-3.4	LHFFMPGFAPLTSR	LHFFM(Oxidation)PGFAPLTSR	45.4	3.4e-06	9	42248	Beta-Tubulin at 56D, isoform C
A1ZBL1	betaTub56D	18	58.4	5.38	2.3e-09	818.917	2	-2.1	LHFFMPGFAPLTSR	LHFFM(Oxidation)PGFAPLTSR	45.1	4e-07	9	42248	Beta-Tubulin at 56D, isoform C
A1ZBL1	betaTub56D	18	58.4	5.38	2.3e-09	546.28	3	-3.3	LHFFMPGFAPLTSR	LHFFM(Oxidation)PGFAPLTSR	35.5	0.00011	9	42248	Beta-Tubulin at 56D, isoform C
A1ZBL1	betaTub56D	18	58.4	5.38	2.3e-09	1109.85	3	0.55	EAESCDCLQGFQLTHSLGGGTGSGMGTLLISK	EAESC(Carbamidomethyl)DC(Carbamidomethyl)LQGFQLTHSLGGGTGSGM(Oxidation)GTLLISK	42.1	3.4e-06	3	42248	Beta-Tubulin at 56D, isoform C
A1ZBL1	betaTub56D	18	58.4	5.38	2.3e-09	527.305	2	-6	YLTVAAIFR	YLTVAAIFR	20.6	0.0058	7	42248	Beta-Tubulin at 56D, isoform C
A1ZBL1	betaTub56D	18	58.4	5.38	2.3e-09	677.348	3	-3.9	MSATFIGNSTAIQELFKR	M(Oxidation)SATFIGNSTAIQELFKR	62.7	2.5e-09	7	42248	Beta-Tubulin at 56D, isoform C
A1ZBL1	betaTub56D	18	58.4	5.38	2.3e-09	848.918	2	-2.7	NSSYFVEWIPNNVK	NSSYFVEWIPNNVK	50.9	6.4e-08	7	42248	Beta-Tubulin at 56D, isoform C
A1ZBL1	betaTub56D	18	58.4	5.38	2.3e-09	696.362	3	-2.8	GHYTEGAELVDSVLDVVRK	GHYTEGAELVDSVLDVVRK	37.6	8.3e-06	5	42248	Beta-Tubulin at 56D, isoform C
A1ZBL1	betaTub56D	18	58.4	5.38	2.3e-09	937.469	2	-2.7	MSATFIGNSTAIQELFK	M(Oxidation)SATFIGNSTAIQELFK	32.2	3.5e-06	7	42248	Beta-Tubulin at 56D, isoform C
A1ZBL1	betaTub56D	18	58.4	5.38	2.3e-09	933.452	3	-0.42	SGPFGQIFRPDNFVFGQSGAGNNWAK	SGPFGQIFRPDNFVFGQSGAGNNWAK	50.5	9.3e-08	4	42248	Beta-Tubulin at 56D, isoform C
A1ZBL1	betaTub56D	18	58.4	5.38	2.3e-09	933.452	3	-0.25	SGPFGQIFRPDNFVFGQSGAGNNWAK	SGPFGQIFRPDNFVFGQSGAGNNWAK	37.6	2.2e-05	4	42248	Beta-Tubulin at 56D, isoform C
A1ZBL1	betaTub56D	18	58.4	5.38	2.3e-09	653.663	3	-4	GHYTEGAELVDSVLDVVR	GHYTEGAELVDSVLDVVR	56.7	2.7e-06	5	42248	Beta-Tubulin at 56D, isoform C
A1ZBL1	betaTub56D	18	58.4	5.38	2.3e-09	937.47	2	-2.1	MSATFIGNSTAIQELFK	M(Oxidation)SATFIGNSTAIQELFK	30.3	9.1e-05	7	42248	Beta-Tubulin at 56D, isoform C
Q8MST5	betaTub97EF	14	36.3	5.36	2.5e-09	539.268	2	-3.9	IREEYPDR	IREEYPDR	34.2	0.0037	8	51253	Beta-Tubulin at 97EF, isoform B
Q8MST5	betaTub97EF	14	36.3	5.36	2.5e-09	539.269	2	-1.3	IREEYPDR	IREEYPDR	34.4	0.0091	8	51253	Beta-Tubulin at 97EF, isoform B
Q8MST5	betaTub97EF	14	36.3	5.36	2.5e-09	729.333	2	0.16	EVDTQMYNVQSK	EVDTQM(Oxidation)YNVQSK	55.4	3.8e-06	2	51253	Beta-Tubulin at 97EF, isoform B
Q8MST5	betaTub97EF	14	36.3	5.36	2.5e-09	673.316	2	-1.2	IDVYYNEASSGK	IDVYYNEASSGK	46.5	3.5e-07	2	51253	Beta-Tubulin at 97EF, isoform B
Q8MST5	betaTub97EF	14	36.3	5.36	2.5e-09	429.911	3	-5.3	KLAVNMVPFPR	KLAVNM(Oxidation)VPFPR	24.9	0.0056	11	51253	Beta-Tubulin at 97EF, isoform B
Q8MST5	betaTub97EF	14	36.3	5.36	2.5e-09	644.364	2	-3	KLAVNMVPFPR	KLAVNM(Oxidation)VPFPR	47.7	2.9e-06	11	51253	Beta-Tubulin at 97EF, isoform B
Q8MST5	betaTub97EF	14	36.3	5.36	2.5e-09	565.798	2	-5.6	FPGQLNADLR	FPGQLNADLR	45.9	0.00032	11	51253	Beta-Tubulin at 97EF, isoform B
Q8MST5	betaTub97EF	14	36.3	5.36	2.5e-09	565.799	2	-4.7	FPGQLNADLR	FPGQLNADLR	40.4	0.00017	11	51253	Beta-Tubulin at 97EF, isoform B
Q8MST5	betaTub97EF	14	36.3	5.36	2.5e-09	565.799	2	-4.2	FPGQLNADLR	FPGQLNADLR	45	7.1e-05	11	51253	Beta-Tubulin at 97EF, isoform B
Q8MST5	betaTub97EF	14	36.3	5.36	2.5e-09	623.298	2	-4.3	ISEQFTAMFR	ISEQFTAM(Oxidation)FR	55.9	4.8e-06	6	51253	Beta-Tubulin at 97EF, isoform B
Q8MST5	betaTub97EF	14	36.3	5.36	2.5e-09	415.867	3	-6.5	ISEQFTAMFR	ISEQFTAM(Oxidation)FR	33.4	0.00023	6	51253	Beta-Tubulin at 97EF, isoform B
Q8MST5	betaTub97EF	14	36.3	5.36	2.5e-09	565.799	2	-4.4	FPGQLNADLR	FPGQLNADLR	45.4	6e-05	11	51253	Beta-Tubulin at 97EF, isoform B
Q8MST5	betaTub97EF	14	36.3	5.36	2.5e-09	565.798	2	-5.2	FPGQLNADLR	FPGQLNADLR	27.4	0.005	11	51253	Beta-Tubulin at 97EF, isoform B
Q8MST5	betaTub97EF	14	36.3	5.36	2.5e-09	580.316	2	-4.8	LAVNMVPFPR	LAVNM(Oxidation)VPFPR	48.2	1.1e-05	11	51253	Beta-Tubulin at 97EF, isoform B
Q8MST5	betaTub97EF	14	36.3	5.36	2.5e-09	580.316	2	-4.7	LAVNMVPFPR	LAVNM(Oxidation)VPFPR	37.6	0.00021	11	51253	Beta-Tubulin at 97EF, isoform B
Q8MST5	betaTub97EF	14	36.3	5.36	2.5e-09	816.418	2	-1.8	AVLIDLEPGTMDSVR	AVLIDLEPGTM(Oxidation)DSVR	48.1	1.2e-06	2	51253	Beta-Tubulin at 97EF, isoform B
Q8MST5	betaTub97EF	14	36.3	5.36	2.5e-09	800.617	4	-1.6	FWEIISDEHGIDPNGYYHGESALQHER	FWEIISDEHGIDPNGYYHGESALQHER	31.4	0.00043	2	51253	Beta-Tubulin at 97EF, isoform B
Q8MST5	betaTub97EF	14	36.3	5.36	2.5e-09	841.425	2	-2.8	ALTVAELTQQMFDAK	ALTVAELTQQM(Oxidation)FDAK	60.5	3.9e-08	2	51253	Beta-Tubulin at 97EF, isoform B
Q8MST5	betaTub97EF	14	36.3	5.36	2.5e-09	531.612	3	-5.3	LHFFMPGFAPLTAK	LHFFM(Oxidation)PGFAPLTAK	26.8	0.0003	2	51253	Beta-Tubulin at 97EF, isoform B
Q8MST5	betaTub97EF	14	36.3	5.36	2.5e-09	677.348	3	-3.9	MSATFIGNSTAIQEIFKR	M(Oxidation)SATFIGNSTAIQEIFKR	62.7	2.5e-09	7	51253	Beta-Tubulin at 97EF, isoform B
Q8MST5	betaTub97EF	14	36.3	5.36	2.5e-09	848.918	2	-2.7	NSSYFVEWIPNNVK	NSSYFVEWIPNNVK	50.9	6.4e-08	7	51253	Beta-Tubulin at 97EF, isoform B
Q8MST5	betaTub97EF	14	36.3	5.36	2.5e-09	937.469	2	-2.7	MSATFIGNSTAIQEIFK	M(Oxidation)SATFIGNSTAIQEIFK	32.2	3.5e-06	7	51253	Beta-Tubulin at 97EF, isoform B
Q8MST5	betaTub97EF	14	36.3	5.36	2.5e-09	937.47	2	-2.1	MSATFIGNSTAIQEIFK	M(Oxidation)SATFIGNSTAIQEIFK	30.3	9.1e-05	7	51253	Beta-Tubulin at 97EF, isoform B
Q9VAX7	betaTub97EF	14	31.8	5.36	2.5e-09	539.268	2	-3.9	IREEYPDR	IREEYPDR	34.2	0.0037	8	58571.2	Beta-Tubulin at 97EF, isoform A
Q9VAX7	betaTub97EF	14	31.8	5.36	2.5e-09	539.269	2	-1.3	IREEYPDR	IREEYPDR	34.4	0.0091	8	58571.2	Beta-Tubulin at 97EF, isoform A
Q9VAX7	betaTub97EF	14	31.8	5.36	2.5e-09	729.333	2	0.16	EVDTQMYNVQSK	EVDTQM(Oxidation)YNVQSK	55.4	3.8e-06	2	58571.2	Beta-Tubulin at 97EF, isoform A
Q9VAX7	betaTub97EF	14	31.8	5.36	2.5e-09	673.316	2	-1.2	IDVYYNEASSGK	IDVYYNEASSGK	46.5	3.5e-07	2	58571.2	Beta-Tubulin at 97EF, isoform A
Q9VAX7	betaTub97EF	14	31.8	5.36	2.5e-09	429.911	3	-5.3	KLAVNMVPFPR	KLAVNM(Oxidation)VPFPR	24.9	0.0056	11	58571.2	Beta-Tubulin at 97EF, isoform A
Q9VAX7	betaTub97EF	14	31.8	5.36	2.5e-09	644.364	2	-3	KLAVNMVPFPR	KLAVNM(Oxidation)VPFPR	47.7	2.9e-06	11	58571.2	Beta-Tubulin at 97EF, isoform A
Q9VAX7	betaTub97EF	14	31.8	5.36	2.5e-09	565.798	2	-5.6	FPGQLNADLR	FPGQLNADLR	45.9	0.00032	11	58571.2	Beta-Tubulin at 97EF, isoform A
Q9VAX7	betaTub97EF	14	31.8	5.36	2.5e-09	565.799	2	-4.7	FPGQLNADLR	FPGQLNADLR	40.4	0.00017	11	58571.2	Beta-Tubulin at 97EF, isoform A
Q9VAX7	betaTub97EF	14	31.8	5.36	2.5e-09	565.799	2	-4.2	FPGQLNADLR	FPGQLNADLR	45	7.1e-05	11	58571.2	Beta-Tubulin at 97EF, isoform A
Q9VAX7	betaTub97EF	14	31.8	5.36	2.5e-09	623.298	2	-4.3	ISEQFTAMFR	ISEQFTAM(Oxidation)FR	55.9	4.8e-06	6	58571.2	Beta-Tubulin at 97EF, isoform A
Q9VAX7	betaTub97EF	14	31.8	5.36	2.5e-09	415.867	3	-6.5	ISEQFTAMFR	ISEQFTAM(Oxidation)FR	33.4	0.00023	6	58571.2	Beta-Tubulin at 97EF, isoform A
Q9VAX7	betaTub97EF	14	31.8	5.36	2.5e-09	565.799	2	-4.4	FPGQLNADLR	FPGQLNADLR	45.4	6e-05	11	58571.2	Beta-Tubulin at 97EF, isoform A
Q9VAX7	betaTub97EF	14	31.8	5.36	2.5e-09	565.798	2	-5.2	FPGQLNADLR	FPGQLNADLR	27.4	0.005	11	58571.2	Beta-Tubulin at 97EF, isoform A
Q9VAX7	betaTub97EF	14	31.8	5.36	2.5e-09	580.316	2	-4.8	LAVNMVPFPR	LAVNM(Oxidation)VPFPR	48.2	1.1e-05	11	58571.2	Beta-Tubulin at 97EF, isoform A
Q9VAX7	betaTub97EF	14	31.8	5.36	2.5e-09	580.316	2	-4.7	LAVNMVPFPR	LAVNM(Oxidation)VPFPR	37.6	0.00021	11	58571.2	Beta-Tubulin at 97EF, isoform A
Q9VAX7	betaTub97EF	14	31.8	5.36	2.5e-09	816.418	2	-1.8	AVLIDLEPGTMDSVR	AVLIDLEPGTM(Oxidation)DSVR	48.1	1.2e-06	2	58571.2	Beta-Tubulin at 97EF, isoform A
Q9VAX7	betaTub97EF	14	31.8	5.36	2.5e-09	800.617	4	-1.6	FWEIISDEHGIDPNGYYHGESALQHER	FWEIISDEHGIDPNGYYHGESALQHER	31.4	0.00043	2	58571.2	Beta-Tubulin at 97EF, isoform A
Q9VAX7	betaTub97EF	14	31.8	5.36	2.5e-09	841.425	2	-2.8	ALTVAELTQQMFDAK	ALTVAELTQQM(Oxidation)FDAK	60.5	3.9e-08	2	58571.2	Beta-Tubulin at 97EF, isoform A
Q9VAX7	betaTub97EF	14	31.8	5.36	2.5e-09	531.612	3	-5.3	LHFFMPGFAPLTAK	LHFFM(Oxidation)PGFAPLTAK	26.8	0.0003	2	58571.2	Beta-Tubulin at 97EF, isoform A
Q9VAX7	betaTub97EF	14	31.8	5.36	2.5e-09	677.348	3	-3.9	MSATFIGNSTAIQEIFKR	M(Oxidation)SATFIGNSTAIQEIFKR	62.7	2.5e-09	7	58571.2	Beta-Tubulin at 97EF, isoform A
Q9VAX7	betaTub97EF	14	31.8	5.36	2.5e-09	848.918	2	-2.7	NSSYFVEWIPNNVK	NSSYFVEWIPNNVK	50.9	6.4e-08	7	58571.2	Beta-Tubulin at 97EF, isoform A
Q9VAX7	betaTub97EF	14	31.8	5.36	2.5e-09	937.469	2	-2.7	MSATFIGNSTAIQEIFK	M(Oxidation)SATFIGNSTAIQEIFK	32.2	3.5e-06	7	58571.2	Beta-Tubulin at 97EF, isoform A
Q9VAX7	betaTub97EF	14	31.8	5.36	2.5e-09	937.47	2	-2.1	MSATFIGNSTAIQEIFK	M(Oxidation)SATFIGNSTAIQEIFK	30.3	9.1e-05	7	58571.2	Beta-Tubulin at 97EF, isoform A
P61857	betaTub85D	14	30.7	5.38	2.3e-09	539.268	2	-3.9	IREEYPDR	IREEYPDR	34.2	0.0037	8	49870.5	Tubulin beta-2 chain
P61857	betaTub85D	14	30.7	5.38	2.3e-09	539.269	2	-1.3	IREEYPDR	IREEYPDR	34.4	0.0091	8	49870.5	Tubulin beta-2 chain
P61857	betaTub85D	14	30.7	5.38	2.3e-09	514.762	2	-3	TAVCDIPPR	TAVC(Carbamidomethyl)DIPPR	22.1	0.022	5	49870.5	Tubulin beta-2 chain
P61857	betaTub85D	14	30.7	5.38	2.3e-09	514.761	2	-3.9	TAVCDIPPR	TAVC(Carbamidomethyl)DIPPR	22.6	0.0063	5	49870.5	Tubulin beta-2 chain
P61857	betaTub85D	14	30.7	5.38	2.3e-09	738.852	2	-2.5	EVDEQMLNIQNK	EVDEQM(Oxidation)LNIQNK	53.6	2.8e-05	5	49870.5	Tubulin beta-2 chain
P61857	betaTub85D	14	30.7	5.38	2.3e-09	738.852	2	-2.2	EVDEQMLNIQNK	EVDEQM(Oxidation)LNIQNK	39.1	0.0003	5	49870.5	Tubulin beta-2 chain
P61857	betaTub85D	14	30.7	5.38	2.3e-09	738.847	2	-9.5	EVDEQMLNIQNK	EVDEQM(Oxidation)LNIQNK	22.1	0.027	5	49870.5	Tubulin beta-2 chain
P61857	betaTub85D	14	30.7	5.38	2.3e-09	738.845	2	-12	EVDEQMLNIQNK	EVDEQM(Oxidation)LNIQNK	33.1	0.00015	5	49870.5	Tubulin beta-2 chain
P61857	betaTub85D	14	30.7	5.38	2.3e-09	671.816	2	-30	INVYYNEATGAK	INVYYNEATGAK	27.8	0.0064	1	49870.5	Tubulin beta-2 chain
P61857	betaTub85D	14	30.7	5.38	2.3e-09	429.911	3	-5.3	KLAVNMVPFPR	KLAVNM(Oxidation)VPFPR	24.9	0.0056	11	49870.5	Tubulin beta-2 chain
P61857	betaTub85D	14	30.7	5.38	2.3e-09	644.364	2	-3	KLAVNMVPFPR	KLAVNM(Oxidation)VPFPR	47.7	2.9e-06	11	49870.5	Tubulin beta-2 chain
P61857	betaTub85D	14	30.7	5.38	2.3e-09	565.798	2	-5.6	FPGQLNADLR	FPGQLNADLR	45.9	0.00032	11	49870.5	Tubulin beta-2 chain
P61857	betaTub85D	14	30.7	5.38	2.3e-09	565.799	2	-4.7	FPGQLNADLR	FPGQLNADLR	40.4	0.00017	11	49870.5	Tubulin beta-2 chain
P61857	betaTub85D	14	30.7	5.38	2.3e-09	565.799	2	-4.2	FPGQLNADLR	FPGQLNADLR	45	7.1e-05	11	49870.5	Tubulin beta-2 chain
P61857	betaTub85D	14	30.7	5.38	2.3e-09	565.799	2	-4.4	FPGQLNADLR	FPGQLNADLR	45.4	6e-05	11	49870.5	Tubulin beta-2 chain
P61857	betaTub85D	14	30.7	5.38	2.3e-09	565.798	2	-5.2	FPGQLNADLR	FPGQLNADLR	27.4	0.005	11	49870.5	Tubulin beta-2 chain
P61857	betaTub85D	14	30.7	5.38	2.3e-09	580.316	2	-4.8	LAVNMVPFPR	LAVNM(Oxidation)VPFPR	48.2	1.1e-05	11	49870.5	Tubulin beta-2 chain
P61857	betaTub85D	14	30.7	5.38	2.3e-09	580.316	2	-4.7	LAVNMVPFPR	LAVNM(Oxidation)VPFPR	37.6	0.00021	11	49870.5	Tubulin beta-2 chain
P61857	betaTub85D	14	30.7	5.38	2.3e-09	854.434	2	-1	ALTVPELTQQMFDAK	ALTVPELTQQM(Oxidation)FDAK	49	1.4e-06	9	49870.5	Tubulin beta-2 chain
P61857	betaTub85D	14	30.7	5.38	2.3e-09	854.433	2	-1.7	ALTVPELTQQMFDAK	ALTVPELTQQM(Oxidation)FDAK	53.3	2.3e-09	9	49870.5	Tubulin beta-2 chain
P61857	betaTub85D	14	30.7	5.38	2.3e-09	546.28	3	-3.4	LHFFMPGFAPLTSR	LHFFM(Oxidation)PGFAPLTSR	45.4	3.4e-06	9	49870.5	Tubulin beta-2 chain
P61857	betaTub85D	14	30.7	5.38	2.3e-09	818.917	2	-2.1	LHFFMPGFAPLTSR	LHFFM(Oxidation)PGFAPLTSR	45.1	4e-07	9	49870.5	Tubulin beta-2 chain
P61857	betaTub85D	14	30.7	5.38	2.3e-09	546.28	3	-3.3	LHFFMPGFAPLTSR	LHFFM(Oxidation)PGFAPLTSR	35.5	0.00011	9	49870.5	Tubulin beta-2 chain
P61857	betaTub85D	14	30.7	5.38	2.3e-09	527.305	2	-6	YLTVAAIFR	YLTVAAIFR	20.6	0.0058	7	49870.5	Tubulin beta-2 chain
P61857	betaTub85D	14	30.7	5.38	2.3e-09	677.348	3	-3.9	MSATFIGNSTAIQELFKR	M(Oxidation)SATFIGNSTAIQELFKR	62.7	2.5e-09	7	49870.5	Tubulin beta-2 chain
P61857	betaTub85D	14	30.7	5.38	2.3e-09	696.362	3	-2.8	GHYTEGAELVDSVLDVVRK	GHYTEGAELVDSVLDVVRK	37.6	8.3e-06	5	49870.5	Tubulin beta-2 chain
P61857	betaTub85D	14	30.7	5.38	2.3e-09	937.469	2	-2.7	MSATFIGNSTAIQELFK	M(Oxidation)SATFIGNSTAIQELFK	32.2	3.5e-06	7	49870.5	Tubulin beta-2 chain
P61857	betaTub85D	14	30.7	5.38	2.3e-09	653.663	3	-4	GHYTEGAELVDSVLDVVR	GHYTEGAELVDSVLDVVR	56.7	2.7e-06	5	49870.5	Tubulin beta-2 chain
P61857	betaTub85D	14	30.7	5.38	2.3e-09	937.47	2	-2.1	MSATFIGNSTAIQELFK	M(Oxidation)SATFIGNSTAIQELFK	30.3	9.1e-05	7	49870.5	Tubulin beta-2 chain
P08841	betaTub60D	13	33	5.38	2.3e-09	539.268	2	-3.9	IREEYPDR	IREEYPDR	34.2	0.0037	8	50849.7	Tubulin beta-3 chain
P08841	betaTub60D	13	33	5.38	2.3e-09	539.269	2	-1.3	IREEYPDR	IREEYPDR	34.4	0.0091	8	50849.7	Tubulin beta-3 chain
P08841	betaTub60D	13	33	5.38	2.3e-09	710.342	2	-0.55	EVDEQMLAVQNK	EVDEQM(Oxidation)LAVQNK	43.2	9.7e-05	1	50849.7	Tubulin beta-3 chain
P08841	betaTub60D	13	33	5.38	2.3e-09	676.348	2	-2.1	IMNTYSVVPSPK	IM(Oxidation)NTYSVVPSPK	45.2	1.5e-05	5	50849.7	Tubulin beta-3 chain
P08841	betaTub60D	13	33	5.38	2.3e-09	676.348	2	-2.9	IMNTYSVVPSPK	IM(Oxidation)NTYSVVPSPK	46.1	2.8e-06	5	50849.7	Tubulin beta-3 chain
P08841	betaTub60D	13	33	5.38	2.3e-09	676.348	2	-2.9	IMNTYSVVPSPK	IM(Oxidation)NTYSVVPSPK	48.1	3.6e-06	5	50849.7	Tubulin beta-3 chain
P08841	betaTub60D	13	33	5.38	2.3e-09	676.348	2	-2.8	IMNTYSVVPSPK	IM(Oxidation)NTYSVVPSPK	26.9	4.9e-05	5	50849.7	Tubulin beta-3 chain
P08841	betaTub60D	13	33	5.38	2.3e-09	429.911	3	-5.3	KLAVNMVPFPR	KLAVNM(Oxidation)VPFPR	24.9	0.0056	11	50849.7	Tubulin beta-3 chain
P08841	betaTub60D	13	33	5.38	2.3e-09	644.364	2	-3	KLAVNMVPFPR	KLAVNM(Oxidation)VPFPR	47.7	2.9e-06	11	50849.7	Tubulin beta-3 chain
P08841	betaTub60D	13	33	5.38	2.3e-09	729.861	2	-6	VSVYYNEASAVTR	VSVYYNEASAVTR	45.2	2.7e-06	1	50849.7	Tubulin beta-3 chain
P08841	betaTub60D	13	33	5.38	2.3e-09	565.798	2	-5.6	FPGQLNADLR	FPGQLNADLR	45.9	0.00032	11	50849.7	Tubulin beta-3 chain
P08841	betaTub60D	13	33	5.38	2.3e-09	565.799	2	-4.7	FPGQLNADLR	FPGQLNADLR	40.4	0.00017	11	50849.7	Tubulin beta-3 chain
P08841	betaTub60D	13	33	5.38	2.3e-09	565.799	2	-4.2	FPGQLNADLR	FPGQLNADLR	45	7.1e-05	11	50849.7	Tubulin beta-3 chain
P08841	betaTub60D	13	33	5.38	2.3e-09	565.799	2	-4.4	FPGQLNADLR	FPGQLNADLR	45.4	6e-05	11	50849.7	Tubulin beta-3 chain
P08841	betaTub60D	13	33	5.38	2.3e-09	565.798	2	-5.2	FPGQLNADLR	FPGQLNADLR	27.4	0.005	11	50849.7	Tubulin beta-3 chain
P08841	betaTub60D	13	33	5.38	2.3e-09	580.316	2	-4.8	LAVNMVPFPR	LAVNM(Oxidation)VPFPR	48.2	1.1e-05	11	50849.7	Tubulin beta-3 chain
P08841	betaTub60D	13	33	5.38	2.3e-09	580.316	2	-4.7	LAVNMVPFPR	LAVNM(Oxidation)VPFPR	37.6	0.00021	11	50849.7	Tubulin beta-3 chain
P08841	betaTub60D	13	33	5.38	2.3e-09	854.434	2	-1	ALTVPELTQQMFDAK	ALTVPELTQQM(Oxidation)FDAK	49	1.4e-06	9	50849.7	Tubulin beta-3 chain
P08841	betaTub60D	13	33	5.38	2.3e-09	854.433	2	-1.7	ALTVPELTQQMFDAK	ALTVPELTQQM(Oxidation)FDAK	53.3	2.3e-09	9	50849.7	Tubulin beta-3 chain
P08841	betaTub60D	13	33	5.38	2.3e-09	830.432	2	-3.6	AILLDLEPGTMESVR	AILLDLEPGTM(Oxidation)ESVR	29.6	0.0004	1	50849.7	Tubulin beta-3 chain
P08841	betaTub60D	13	33	5.38	2.3e-09	520.3	2	-0.84	YLTVAAVFR	YLTVAAVFR	22.7	0.0008	2	50849.7	Tubulin beta-3 chain
P08841	betaTub60D	13	33	5.38	2.3e-09	546.28	3	-3.4	LHFFMPGFAPLTSR	LHFFM(Oxidation)PGFAPLTSR	45.4	3.4e-06	9	50849.7	Tubulin beta-3 chain
P08841	betaTub60D	13	33	5.38	2.3e-09	818.917	2	-2.1	LHFFMPGFAPLTSR	LHFFM(Oxidation)PGFAPLTSR	45.1	4e-07	9	50849.7	Tubulin beta-3 chain
P08841	betaTub60D	13	33	5.38	2.3e-09	546.28	3	-3.3	LHFFMPGFAPLTSR	LHFFM(Oxidation)PGFAPLTSR	35.5	0.00011	9	50849.7	Tubulin beta-3 chain
P08841	betaTub60D	13	33	5.38	2.3e-09	848.918	2	-2.7	NSSYFVEWIPNNVK	NSSYFVEWIPNNVK	50.9	6.4e-08	7	50849.7	Tubulin beta-3 chain
P08841	betaTub60D	13	33	5.38	2.3e-09	952.471	2	-6.5	MSSTFIGNTTAIQELFK	M(Oxidation)SSTFIGNTTAIQELFK	29.9	9.6e-05	1	50849.7	Tubulin beta-3 chain
Q7M3J9	beta-Tub60D	8	47.9	5.38	2.3e-09	709.359	3	1.1	MREIVHLQAGQCGNQIGAK	M(Oxidation)REIVHLQAGQC(Carbamidomethyl)GNQIGAK	35.9	3.1e-06	3	18244.2	Tubulin beta-3 chain (Fragment)
Q7M3J9	beta-Tub60D	8	47.9	5.38	2.3e-09	608.312	3	-0.85	EIVHLQAGQCGNQIGAK	EIVHLQAGQC(Carbamidomethyl)GNQIGAK	45.1	1.1e-05	3	18244.2	Tubulin beta-3 chain (Fragment)
Q7M3J9	beta-Tub60D	8	47.9	5.38	2.3e-09	429.911	3	-5.3	KLAVNMVPFPR	KLAVNM(Oxidation)VPFPR	24.9	0.0056	11	18244.2	Tubulin beta-3 chain (Fragment)
Q7M3J9	beta-Tub60D	8	47.9	5.38	2.3e-09	644.364	2	-3	KLAVNMVPFPR	KLAVNM(Oxidation)VPFPR	47.7	2.9e-06	11	18244.2	Tubulin beta-3 chain (Fragment)
Q7M3J9	beta-Tub60D	8	47.9	5.38	2.3e-09	565.798	2	-5.6	FPGQLNADLR	FPGQLNADLR	45.9	0.00032	11	18244.2	Tubulin beta-3 chain (Fragment)
Q7M3J9	beta-Tub60D	8	47.9	5.38	2.3e-09	565.799	2	-4.7	FPGQLNADLR	FPGQLNADLR	40.4	0.00017	11	18244.2	Tubulin beta-3 chain (Fragment)
Q7M3J9	beta-Tub60D	8	47.9	5.38	2.3e-09	565.799	2	-4.2	FPGQLNADLR	FPGQLNADLR	45	7.1e-05	11	18244.2	Tubulin beta-3 chain (Fragment)
Q7M3J9	beta-Tub60D	8	47.9	5.38	2.3e-09	565.799	2	-4.4	FPGQLNADLR	FPGQLNADLR	45.4	6e-05	11	18244.2	Tubulin beta-3 chain (Fragment)
Q7M3J9	beta-Tub60D	8	47.9	5.38	2.3e-09	565.798	2	-5.2	FPGQLNADLR	FPGQLNADLR	27.4	0.005	11	18244.2	Tubulin beta-3 chain (Fragment)
Q7M3J9	beta-Tub60D	8	47.9	5.38	2.3e-09	580.316	2	-4.8	LAVNMVPFPR	LAVNM(Oxidation)VPFPR	48.2	1.1e-05	11	18244.2	Tubulin beta-3 chain (Fragment)
Q7M3J9	beta-Tub60D	8	47.9	5.38	2.3e-09	580.316	2	-4.7	LAVNMVPFPR	LAVNM(Oxidation)VPFPR	37.6	0.00021	11	18244.2	Tubulin beta-3 chain (Fragment)
Q7M3J9	beta-Tub60D	8	47.9	5.38	2.3e-09	854.434	2	-1	ALTVPELTQQMFDAK	ALTVPELTQQM(Oxidation)FDAK	49	1.4e-06	9	18244.2	Tubulin beta-3 chain (Fragment)
Q7M3J9	beta-Tub60D	8	47.9	5.38	2.3e-09	854.433	2	-1.7	ALTVPELTQQMFDAK	ALTVPELTQQM(Oxidation)FDAK	53.3	2.3e-09	9	18244.2	Tubulin beta-3 chain (Fragment)
Q7M3J9	beta-Tub60D	8	47.9	5.38	2.3e-09	520.3	2	-0.84	YLTVAAVFR	YLTVAAVFR	22.7	0.0008	2	18244.2	Tubulin beta-3 chain (Fragment)
Q7M3J9	beta-Tub60D	8	47.9	5.38	2.3e-09	546.28	3	-3.4	LHFFMPGFAPLTSR	LHFFM(Oxidation)PGFAPLTSR	45.4	3.4e-06	9	18244.2	Tubulin beta-3 chain (Fragment)
Q7M3J9	beta-Tub60D	8	47.9	5.38	2.3e-09	818.917	2	-2.1	LHFFMPGFAPLTSR	LHFFM(Oxidation)PGFAPLTSR	45.1	4e-07	9	18244.2	Tubulin beta-3 chain (Fragment)
Q7M3J9	beta-Tub60D	8	47.9	5.38	2.3e-09	546.28	3	-3.3	LHFFMPGFAPLTSR	LHFFM(Oxidation)PGFAPLTSR	35.5	0.00011	9	18244.2	Tubulin beta-3 chain (Fragment)
Q7M3K1	beta-Tub56D	8	47.9	5.38	2.3e-09	709.359	3	1.1	MREIVHIQAGQCGNQIGAK	M(Oxidation)REIVHIQAGQC(Carbamidomethyl)GNQIGAK	35.9	3.1e-06	3	18273.2	Tubulin beta-1 chain (Fragment)
Q7M3K1	beta-Tub56D	8	47.9	5.38	2.3e-09	608.312	3	-0.85	EIVHIQAGQCGNQIGAK	EIVHIQAGQC(Carbamidomethyl)GNQIGAK	45.1	1.1e-05	3	18273.2	Tubulin beta-1 chain (Fragment)
Q7M3K1	beta-Tub56D	8	47.9	5.38	2.3e-09	429.911	3	-5.3	KLAVNMVPFPR	KLAVNM(Oxidation)VPFPR	24.9	0.0056	11	18273.2	Tubulin beta-1 chain (Fragment)
Q7M3K1	beta-Tub56D	8	47.9	5.38	2.3e-09	644.364	2	-3	KLAVNMVPFPR	KLAVNM(Oxidation)VPFPR	47.7	2.9e-06	11	18273.2	Tubulin beta-1 chain (Fragment)
Q7M3K1	beta-Tub56D	8	47.9	5.38	2.3e-09	565.798	2	-5.6	FPGQLNADLR	FPGQLNADLR	45.9	0.00032	11	18273.2	Tubulin beta-1 chain (Fragment)
Q7M3K1	beta-Tub56D	8	47.9	5.38	2.3e-09	565.799	2	-4.7	FPGQLNADLR	FPGQLNADLR	40.4	0.00017	11	18273.2	Tubulin beta-1 chain (Fragment)
Q7M3K1	beta-Tub56D	8	47.9	5.38	2.3e-09	565.799	2	-4.2	FPGQLNADLR	FPGQLNADLR	45	7.1e-05	11	18273.2	Tubulin beta-1 chain (Fragment)
Q7M3K1	beta-Tub56D	8	47.9	5.38	2.3e-09	565.799	2	-4.4	FPGQLNADLR	FPGQLNADLR	45.4	6e-05	11	18273.2	Tubulin beta-1 chain (Fragment)
Q7M3K1	beta-Tub56D	8	47.9	5.38	2.3e-09	565.798	2	-5.2	FPGQLNADLR	FPGQLNADLR	27.4	0.005	11	18273.2	Tubulin beta-1 chain (Fragment)
Q7M3K1	beta-Tub56D	8	47.9	5.38	2.3e-09	580.316	2	-4.8	LAVNMVPFPR	LAVNM(Oxidation)VPFPR	48.2	1.1e-05	11	18273.2	Tubulin beta-1 chain (Fragment)
Q7M3K1	beta-Tub56D	8	47.9	5.38	2.3e-09	580.316	2	-4.7	LAVNMVPFPR	LAVNM(Oxidation)VPFPR	37.6	0.00021	11	18273.2	Tubulin beta-1 chain (Fragment)
Q7M3K1	beta-Tub56D	8	47.9	5.38	2.3e-09	854.434	2	-1	ALTVPELTQQMFDAK	ALTVPELTQQM(Oxidation)FDAK	49	1.4e-06	9	18273.2	Tubulin beta-1 chain (Fragment)
Q7M3K1	beta-Tub56D	8	47.9	5.38	2.3e-09	854.433	2	-1.7	ALTVPELTQQMFDAK	ALTVPELTQQM(Oxidation)FDAK	53.3	2.3e-09	9	18273.2	Tubulin beta-1 chain (Fragment)
Q7M3K1	beta-Tub56D	8	47.9	5.38	2.3e-09	546.28	3	-3.4	LHFFMPGFAPLTSR	LHFFM(Oxidation)PGFAPLTSR	45.4	3.4e-06	9	18273.2	Tubulin beta-1 chain (Fragment)
Q7M3K1	beta-Tub56D	8	47.9	5.38	2.3e-09	818.917	2	-2.1	LHFFMPGFAPLTSR	LHFFM(Oxidation)PGFAPLTSR	45.1	4e-07	9	18273.2	Tubulin beta-1 chain (Fragment)
Q7M3K1	beta-Tub56D	8	47.9	5.38	2.3e-09	546.28	3	-3.3	LHFFMPGFAPLTSR	LHFFM(Oxidation)PGFAPLTSR	35.5	0.00011	9	18273.2	Tubulin beta-1 chain (Fragment)
Q7M3K1	beta-Tub56D	8	47.9	5.38	2.3e-09	527.305	2	-6	YLTVAAIFR	YLTVAAIFR	20.6	0.0058	7	18273.2	Tubulin beta-1 chain (Fragment)
Q7M3K0	beta-Tub85D	6	36.2	5.38	2.3e-09	429.911	3	-5.3	KLAVNMVPFPR	KLAVNM(Oxidation)VPFPR	24.9	0.0056	11	18203.1	Tubulin beta-2 chain (Fragment)
Q7M3K0	beta-Tub85D	6	36.2	5.38	2.3e-09	644.364	2	-3	KLAVNMVPFPR	KLAVNM(Oxidation)VPFPR	47.7	2.9e-06	11	18203.1	Tubulin beta-2 chain (Fragment)
Q7M3K0	beta-Tub85D	6	36.2	5.38	2.3e-09	565.798	2	-5.6	FPGQLNADLR	FPGQLNADLR	45.9	0.00032	11	18203.1	Tubulin beta-2 chain (Fragment)
Q7M3K0	beta-Tub85D	6	36.2	5.38	2.3e-09	565.799	2	-4.7	FPGQLNADLR	FPGQLNADLR	40.4	0.00017	11	18203.1	Tubulin beta-2 chain (Fragment)
Q7M3K0	beta-Tub85D	6	36.2	5.38	2.3e-09	565.799	2	-4.2	FPGQLNADLR	FPGQLNADLR	45	7.1e-05	11	18203.1	Tubulin beta-2 chain (Fragment)
Q7M3K0	beta-Tub85D	6	36.2	5.38	2.3e-09	565.799	2	-4.4	FPGQLNADLR	FPGQLNADLR	45.4	6e-05	11	18203.1	Tubulin beta-2 chain (Fragment)
Q7M3K0	beta-Tub85D	6	36.2	5.38	2.3e-09	565.798	2	-5.2	FPGQLNADLR	FPGQLNADLR	27.4	0.005	11	18203.1	Tubulin beta-2 chain (Fragment)
Q7M3K0	beta-Tub85D	6	36.2	5.38	2.3e-09	580.316	2	-4.8	LAVNMVPFPR	LAVNM(Oxidation)VPFPR	48.2	1.1e-05	11	18203.1	Tubulin beta-2 chain (Fragment)
[truncated: 64,444 more rows]

## Sheet: Legend
Acc #	Uniprot Accession
Gene	Gene Name
Num Unique	Unique Peptides
[truncated: 13 more rows]
