# Supplementary material for: JNK modifies neuronal metabolism to promote proteostasis and longevity
Source: Aging Cell. 2019 Feb 27;18(3):e12849. doi: 10.1111/acel.12849 (PMC6516429; doi:10.1111/acel.12849)
Supplement: Supplementary file 3 [file ACEL-18-e12849-s003.xlsx]

## Sheet: Ry Young Head
Uniprot	Homologues	Top hit within homologues	FBgn	Protein	Gene	Peptide ions	Peptide ions quantified	Fraction Turnover	SD	Half-life (d)
P00334	Q1ECB3	1	FBgn0000055	Alcohol dehydrogenase	Adh	376	170	0.541216	0.163361	7.11673
D3DMY7	Q05825;Q6W4K9;Q6W4M9;Q8IM98	0	FBgn0010217	ATP synthase subunit beta	ATPsyn-beta-RA	623	132	0.127051	0.218014	40.8101
Q6W4K9	D3DMY7;Q05825;Q6W4M9;Q8IM98	0	FBgn0010217	ATP synthase subunit beta (Fragment)	ATPsyn-beta	674	142	0.120592	0.212215	43.1511
Q6W4M9	D3DMY7;Q05825;Q6W4K9;Q8IM98	0	FBgn0010217	ATP synthase subunit beta (Fragment)	ATPsyn-beta	674	142	0.120592	0.212215	43.1511
F6J859	A9UNH0;F6J836;F6J842;F6J843;F6J873;F6J874;O97355;Q9VWV6	0	FBgn0022355	CG6186 (Fragment)	CG6186	67	16	0.935795	0.0465348	2.0196
B0F586	A9J7N9;B0F584;B0F585;B0F590;B0F593;B0F597;B0F5A6;B0F5A7;B0F5B1;B0F5B2;B0F5B3;B0F5B7;E8NH42;Q4QPQ0;Q9VLC5	0	FBgn0012036	Aldehyde dehydrogenase (Fragment)	Aldh	65	5	0.580073	0.0427872	6.39086
B0F5A6	A9J7N9;B0F584;B0F585;B0F586;B0F590;B0F593;B0F597;B0F5A7;B0F5B1;B0F5B2;B0F5B3;B0F5B7;E8NH42;Q4QPQ0;Q9VLC5	0	FBgn0012036	Aldehyde dehydrogenase (Fragment)	Aldh	64	5	0.580073	0.0427872	6.39086
B0F5B2	A9J7N9;B0F584;B0F585;B0F586;B0F590;B0F593;B0F597;B0F5A6;B0F5A7;B0F5B1;B0F5B3;B0F5B7;E8NH42;Q4QPQ0;Q9VLC5	0	FBgn0012036	Aldehyde dehydrogenase (Fragment)	Aldh	42	4	0.587935	0.0450426	6.25461
Q8MLX7	P48602;Q8MXF7	0	FBgn0265262	Vacuolar ATPase 68 kDa subunit A (Fragment)	Vha68-1	83	23	0.231392	0.13982	21.0704
Q8MXF7	P48602;Q8MLX7	0	FBgn0265262	Vacuolar ATPase 68 kDa subunit A (Fragment)	Vha68-1	83	23	0.231392	0.13982	21.0704
A4UZL5	P41043	1	FBgn0010226	Glutathione S transferase S1, isoform C	GstS1	100	29	0.288367	0.220781	16.3001
B0F593	A9J7N9;B0F584;B0F585;B0F586;B0F590;B0F597;B0F5A6;B0F5A7;B0F5B1;B0F5B2;B0F5B3;B0F5B7;E8NH42;Q4QPQ0;Q9VLC5	0	FBgn0012036	Aldehyde dehydrogenase (Fragment)	Aldh	43	4	0.587935	0.0450426	6.25461
P41043	A4UZL5	0	FBgn0010226	Glutathione S-transferase S1	GstS1	100	29	0.288367	0.220781	16.3001
B7YZQ7	B9EQY3;O77460	1	FBgn0016687	Nucleosome remodeling factor-38kD, isoform B	Nurf-38	68	22	0.417581	0.143233	10.2581
Q1ECB3	P00334	0	FBgn0000055	Alcohol dehydrogenase		236	107	0.518207	0.182882	7.59364
B0F5B3	A9J7N9;B0F584;B0F585;B0F586;B0F590;B0F593;B0F597;B0F5A6;B0F5A7;B0F5B1;B0F5B2;B0F5B7;E8NH42;Q4QPQ0;Q9VLC5	0	FBgn0012036	Aldehyde dehydrogenase (Fragment)	Aldh	42	4	0.587935	0.0450426	6.25461
Q9VYR1	C6TP78;Q76NR6	1	FBgn0030362	Regucalcin homologue	regucalcin	88	34	0.772962	0.11706	3.74007
Q9VEB1		1	FBgn0262559	CG7998	Mdh2	256	101	0.0773589	0.148681	68.8714
B0F597	A9J7N9;B0F584;B0F585;B0F586;B0F590;B0F593;B0F5A6;B0F5A7;B0F5B1;B0F5B2;B0F5B3;B0F5B7;E8NH42;Q4QPQ0;Q9VLC5	0	FBgn0012036	Aldehyde dehydrogenase (Fragment)	Aldh	43	4	0.587935	0.0450426	6.25461
F6J873	A9UNH0;F6J836;F6J842;F6J843;F6J859;F6J874;O97355;Q9VWV6	0	FBgn0022355	CG6186 (Fragment)	CG6186	64	16	0.935795	0.0465348	2.0196
P45594		1	FBgn0011726	Cofilin/actin-depolymerizing factor homolog	tsr	93	46	0.223988	0.151121	21.8669
B0F590	A9J7N9;B0F584;B0F585;B0F586;B0F593;B0F597;B0F5A6;B0F5A7;B0F5B1;B0F5B2;B0F5B3;B0F5B7;E8NH42;Q4QPQ0;Q9VLC5	0	FBgn0012036	Aldehyde dehydrogenase (Fragment)	Aldh	43	4	0.587935	0.0450426	6.25461
B0F5B1	A9J7N9;B0F584;B0F585;B0F586;B0F590;B0F593;B0F597;B0F5A6;B0F5A7;B0F5B2;B0F5B3;B0F5B7;E8NH42;Q4QPQ0;Q9VLC5	0	FBgn0012036	Aldehyde dehydrogenase (Fragment)	Aldh	42	4	0.587935	0.0450426	6.25461
Q05825		1	FBgn0010217	ATP synthase subunit beta, mitochondrial	ATPsyn-beta	863	180	0.117251	0.201298	44.463
B0F584	A9J7N9;B0F585;B0F586;B0F590;B0F593;B0F597;B0F5A6;B0F5A7;B0F5B1;B0F5B2;B0F5B3;B0F5B7;E8NH42;Q4QPQ0;Q9VLC5	0	FBgn0012036	Aldehyde dehydrogenase (Fragment)	Aldh	65	5	0.580073	0.0427872	6.39086
F6J874	A9UNH0;F6J836;F6J842;F6J843;F6J859;F6J873;O97355;Q9VWV6	0	FBgn0022355	CG6186 (Fragment)	CG6186	60	14	0.948052	0.0346605	1.87495
decoy		1	-1	IP03520p (Fragment)	alpha-Est10	23	2	0.357815	0.506027	12.5208
B0F5B7	A9J7N9;B0F584;B0F585;B0F586;B0F590;B0F593;B0F597;B0F5A6;B0F5A7;B0F5B1;B0F5B2;B0F5B3;E8NH42;Q4QPQ0;Q9VLC5	0	FBgn0012036	Aldehyde dehydrogenase (Fragment)	Aldh	64	5	0.580073	0.0427872	6.39086
E4NKJ7	Q9W227	0	FBgn0034753	LP04623p	CG2852-RA	34	11	0.626936	0.0734248	5.62387
C8VV14	A4V3G1;F3YDA0;F3YDB5;F3YDE2;P07764	1	FBgn0000064	Fructose-bisphosphate aldolase	Ald-RC	526	208	0.283865	0.139393	16.608
P07764	A4V3G1;C8VV14;F3YDA0;F3YDB5;F3YDE2	0	FBgn0000064	Fructose-bisphosphate aldolase	Ald	526	208	0.283865	0.139393	16.608
F3YDB5	A4V3G1;C8VV14;F3YDA0;F3YDE2;P07764	0	FBgn0000064	Fructose-bisphosphate aldolase	Ald-RH	479	190	0.291809	0.124562	16.0711
F3YDE2	A4V3G1;C8VV14;F3YDA0;F3YDB5;P07764	0	FBgn0000064	Fructose-bisphosphate aldolase	Ald-RH	479	190	0.291809	0.124562	16.0711
Q76NR6	C6TP78;Q9VYR1	0	FBgn0030362	Regucalcin, isoform D	regucalcin	86	33	0.772848	0.118819	3.74134
C6TP70	D3DMY5;P29310;P92177;Q6LEH5	1	FBgn0004907	MIP08648p	14-3-3epsilon-RA	175	74	0.273091	0.104798	17.3855
P92177	C6TP70;D3DMY5;P29310;Q6LEH5	0	FBgn0020238	14-3-3 protein epsilon	14-3-3epsilon	175	74	0.273091	0.104798	17.3855
Q9V3P0	F6J6B9	1	FBgn0040309	Peroxiredoxin 1	Jafrac1	131	73	0.532173	0.098527	7.29958
P02843	Q29QE3	1	FBgn0004045	Vitellogenin-1	Yp1	259	35	0.907592	0.17938	2.3284
P07487	P07486	1	FBgn0001092	Glyceraldehyde-3-phosphate dehydrogenase 2	Gapdh2	322	84	0.318823	0.164765	14.4431
P29613		1	FBgn0086355	Triosephosphate isomerase	Tpi	136	67	0.379749	0.212865	11.6097
F6J7B3	A8E774;P25007	0	FBgn0004432	Peptidyl-prolyl cis-trans isomerase (Fragment)	CG9916	60	13	0.743157	0.169252	4.07947
C6TP78	Q76NR6;Q9VYR1	1	FBgn0030362	GH22783p (Fragment)	regucalcin-RD	86	33	0.772848	0.118819	3.74134
O62619		1	FBgn0003178	Pyruvate kinase	PyK	355	58	0.164982	0.14523	30.7549
Q7KN94	Q7KLW5	0	FBgn0010516	Walrus, isoform A	wal	56	7	0.431971	0.0798703	9.80435
Q8MSK8	Q5BII6;Q9U1L2	0	FBgn0040349	GH01674p	EG:BACR7A4.14	11	3	0.546883	0.0132229	7.00499
Q9W227	E4NKJ7	1	FBgn0034753	Peptidyl-prolyl cis-trans isomerase	CG2852	63	18	0.646472	0.104206	5.33296
Q8MSI2	O16157	1	FBgn0020908	GH15296p	Scp1	184	66	0.173639	0.226084	29.0744
P61851		1	FBgn0003462	Superoxide dismutase [Cu-Zn]	Sod	52	8	0.5473	0.0574336	6.99684
A4V0N4	P48602;Q27331;Q8MLX7;Q8MXF7;Q8T464;Q9VK47	1	FBgn0263598	MIP16230p	Vha68-2	202	64	0.306034	0.148398	15.1785
Q27331	A4V0N4;P48602;Q8MLX7;Q8MXF7;Q8T464;Q9VK47	0	FBgn0263598	V-type proton ATPase catalytic subunit A isoform 2	Vha68-2	202	64	0.306034	0.148398	15.1785
Q24560	A1ZBL0;A1ZBL1;E0R982;P08841;P61857;Q7M3J9;Q7M3K0;Q7M3K1;Q8MST5;Q9VAX7	1	FBgn0003887	Tubulin beta-1 chain	betaTub56D	533	62	0.22503	0.201028	21.7517
Q7KLW5	Q7KN94	1	FBgn0010516	LD07532p (Fragment)	wal	56	7	0.431971	0.0798703	9.80435
P14318		1	FBgn0002789	Muscle-specific protein 20	Mp20	87	36	0.420052	0.208606	10.1781
Q9VZI1		1	FBgn0035499	Calponin-like protein Chd64	Chd64	61	14	0.537231	0.0120969	7.1966
E1JHR5	P15007	1	FBgn0000579	Enolase, isoform F	Eno	426	81	0.321848	0.16175	14.2776
F6J6B9	Q9V3P0	1	FBgn0040309	CG1633 (Fragment)	CG1633	126	71	0.530942	0.099334	7.32493
Q01604		1	FBgn0250906	Phosphoglycerate kinase	Pgk	217	34	0.291771	0.170608	16.0735
A8JNP1	A8JNP2;P48610	1	FBgn0000116	Arginine kinase, isoform F	Argk	571	226	0.158965	0.177413	32.0306
P48610	A8JNP1;A8JNP2	0	FBgn0000116	Arginine kinase	Argk	571	226	0.158965	0.177413	32.0306
P62152	C6SUZ2	1	FBgn0000253	Calmodulin	Cam	100	20	0.307118	0.206197	15.1138
Q7KNR7	B7Z061;Q8IQN8;Q9VV42	1	FBgn0011693	Photoreceptor dehydrogenase, isoform C	Pdh	158	60	0.465372	0.0854411	8.8555
P48602	Q8MLX7;Q8MXF7	1	FBgn0265262	V-type proton ATPase catalytic subunit A isoform 1	Vha68-1	247	82	0.24365	0.121627	19.8573
D3DMY5	C6TP70;P29310;P92177;Q6LEH5	1	FBgn0004907	AT09839p (Fragment)	14-3-3epsilon-RD	171	68	0.275106	0.0971402	17.2355
P35554		1	FBgn0005633	Flightin	fln	63	7	0.476746	0.222493	8.5615
O16157	Q8MSI2	1	FBgn0020908	Calcium-binding protein (Fragment)	Scp1	175	63	0.181908	0.228164	27.6181
Q8IQW5	D2NUF4;Q9VWG1	1	FBgn0031037	CG14207, isoform B	HspB8	48	20	0.255825	0.2094	18.7667
P29310	Q6LEH5	1	FBgn0004907	14-3-3 protein zeta	14-3-3zeta	200	121	0.271274	0.0797889	17.5227
Q9VWG1	D2NUF4;Q8IQW5	1	FBgn0031037	CG14207, isoform A	HspB8	45	18	0.260869	0.208633	18.3445
A8JNP2	A8JNP1;P48610	1	FBgn0000116	Arginine kinase, isoform E	Argk	565	222	0.159616	0.1789	31.8879
Q29QE3	P02843	0	FBgn0004045	GH19966p	Yp1	259	35	0.907592	0.17938	2.3284
Q9VW68		1	FBgn0036927	CG7433, isoform A	CG7433	213	21	0.185686	0.194449	26.9958
A4V3G1	C8VV14;F3YDA0;F3YDB5;F3YDE2;P07764	1	FBgn0000064	Fructose-bisphosphate aldolase	Ald	477	190	0.291809	0.124562	16.0711
F6J732	A4V4I8;A4V4J0;E1JJA4;E1JJA5;P27619	0	FBgn0003392	CG18102 (Fragment)	CG18102	89	9	0.168288	0.265787	30.0928
B5RIM9	D5AEK2;P13706	1	FBgn0001128	FI03663p		186	70	0.39939	0.10733	10.877
P06607	D3DMQ1	0	FBgn0004047	Vitellogenin-3	Yp3	192	16	0.925764	0.122472	2.13235
Q1EBY0	Q1EC44;Q8T8S4;Q9VDE2	1	FBgn0038858	IP15522p	CG5793	22	8	0.280869	0.104616	16.8183
B8A3Y6	C1C529;C1C530;C1C553;C9QPC8;E1JIK6;E1JIK9;Q70VI1;Q8I062;Q8INF1;Q95U15;Q9VFC6;Q9VFC7	0	FBgn0038294	MIP01496p	Mf-RA	4	0	-1	-1	NA
E1JIJ5	P31409	1	FBgn0005671	Vacuolar H[+]-ATPase 55kD B subunit, isoform C	Vha55	262	43	0.266196	0.171085	17.9158
P13706	B5RIM9;D5AEK2	0	FBgn0001128	Glycerol-3-phosphate dehydrogenase [NAD(+)], cytoplasmic	Gpdh	186	70	0.39939	0.10733	10.877
P31409	E1JIJ5	0	FBgn0005671	V-type proton ATPase subunit B	Vha55	262	43	0.266196	0.171085	17.9158
Q7K2P3	A1Z7Z4;C9QP80;Q8IGD2	1	FBgn0033446	CG1648, isoform A	CG1648	72	19	0.576703	0.0842933	6.45027
P29746		1	FBgn0001090	Protein bangles and beads	bnb	104	38	0.292675	0.240238	16.0143
Q9VL70		1	FBgn0040064	HL08109p	yip2	88	11	0.366153	0.166557	12.1619
A1ZBL1	A1ZBL0;E0R982;P08841;P61857;Q24560;Q7M3J9;Q7M3K0;Q7M3K1;Q8MST5;Q9VAX7	0	FBgn0003887	Beta-Tubulin at 56D, isoform C	betaTub56D	454	54	0.216723	0.185728	22.7011
Q7M3K1	A1ZBL0;A1ZBL1;E0R982;P08841;P61857;Q24560;Q7M3J9;Q7M3K0;Q8MST5;Q9VAX7	0	FBgn0003887	Tubulin beta-1 chain (Fragment)	beta-Tub56D	197	26	0.168744	0.168459	30.0035
Q9VQ61	E4NKM3;Q8IPY3;Q8T0M9	1	FBgn0001125	Aspartate aminotransferase	Got2	145	22	0.376677	0.242733	11.7311
Q9VV42	B7Z061;Q7KNR7;Q8IQN8	0	FBgn0011693	HL08057p	Pdh	158	60	0.465372	0.0854411	8.8555
A1Z7Z4	C9QP80;Q7K2P3;Q8IGD2	1	FBgn0033446	CG1648, isoform B	CG1648	69	19	0.576703	0.0842933	6.45027
O77460	B7YZQ7;B9EQY3	0	FBgn0016687	Inorganic pyrophosphatase	Nurf-38	65	22	0.417581	0.143233	10.2581
P07486	P07487	1	FBgn0001091	Glyceraldehyde-3-phosphate dehydrogenase 1	Gapdh1	283	75	0.288301	0.139681	16.3045
Q8T0T2	Q9U1K3;Q9VF15	0	FBgn0027657	GH09296p	glob1	19	2	0.633462	0.00966014	5.52499
B0F5A7	A9J7N9;B0F584;B0F585;B0F586;B0F590;B0F593;B0F597;B0F5A6;B0F5B1;B0F5B2;B0F5B3;B0F5B7;E8NH42;Q4QPQ0;Q9VLC5	0	FBgn0012036	Aldehyde dehydrogenase (Fragment)	Aldh	32	1	0.562612	0	6.70571
A4UZZ4	Q9XTL9	1	FBgn0004507	Phosphorylase	GlyP	525	237	0.0943799	0.138025	55.9354
Q9XTL9	A4UZZ4	0	FBgn0004507	Glycogen phosphorylase	GlyP	525	237	0.0943799	0.138025	55.9354
Q8T0M9	E4NKM3;Q8IPY3;Q9VQ61	0	FBgn0001125	Aspartate aminotransferase	Got2	141	22	0.376677	0.242733	11.7311
F3YDA0	A4V3G1;C8VV14;F3YDB5;F3YDE2;P07764	0	FBgn0000064	Fructose-bisphosphate aldolase	Ald-RI	505	200	0.286458	0.138685	16.4294
Q9VAC1		1	FBgn0039737	CG7920, isoform A	CG7920	202	19	0.337896	0.203045	13.4483
A5XD83	A5XD86;A5XD87;A5XD88;A5XD89;Q9GU73;Q9VAN7	1	FBgn0014869	Phosphoglycerate mutase (Fragment)	Pglym78	161	82	0.295859	0.184862	15.8083
A5XD87	A5XD83;A5XD86;A5XD88;A5XD89;Q9GU73;Q9VAN7	1	FBgn0014869	Phosphoglycerate mutase (Fragment)	Pglym78	151	80	0.301421	0.184082	15.4588
Q9VAN7	A5XD83;A5XD86;A5XD87;A5XD88;A5XD89;Q9GU73	0	FBgn0014869	Phosphoglycerate mutase	Pglym78	151	80	0.301421	0.184082	15.4588
Q24251		1	FBgn0016120	ATP synthase subunit d, mitochondrial	ATPsyn-d	42	7	0.0585126	0.135478	91.9684
Q9VXI1		1	FBgn0030737	CG9914	CG9914	34	0	-1	-1	NA
Q9VWV6	A9UNH0;F6J836;F6J842;F6J843;O97355	0	FBgn0022355	Transferrin 1	Tsf1	173	46	0.877438	0.202227	2.64165
A9UNH0	F6J836;F6J842;F6J843;O97355;Q9VWV6	1	FBgn0022355	LP08340p (Fragment)		173	46	0.877438	0.202227	2.64165
D3DMQ1	P06607	1	FBgn0004047	FI02182p (Fragment)	Yp3-RA	192	16	0.925764	0.122472	2.13235
Q9I7Q5		1	FBgn0042119	Cuticular protein 65Au	Cpr65Au	8	2	0.261779	0.0185875	18.27
Q9TW62	Q29QY5;Q8IGD0;Q9VBI2	1	FBgn0028833	Dak1 protein	Dak1	69	20	0.317164	0.150107	14.5352
C9QP80	A1Z7Z4;Q7K2P3;Q8IGD2	0	FBgn0033446	FI07350p (Fragment)	CG1648-RB	69	19	0.576703	0.0842933	6.45027
P54399		1	FBgn0014002	Protein disulfide-isomerase	Pdi	126	13	0.708071	0.0842398	4.50371
A9J7N9	Q4QPQ0;Q9VLC5	1	FBgn0012036	Aldehyde dehydrogenase	Aldh	220	23	0.522895	0.1055	7.4933
Q9VLC5	A9J7N9;Q4QPQ0	0	FBgn0012036	Aldehyde dehydrogenase	Aldh	221	23	0.522895	0.1055	7.4933
D3DMZ5	H0RNN1;Q9TVP3	1	FBgn0027654	RE74353p	jdp-RB	21	7	0.254211	0.197419	18.9053
O97355	A9UNH0;F6J836;F6J842;F6J843;Q9VWV6	0	FBgn0022355	Transferrin (Precursor)	Tsf1	171	44	0.873804	0.206107	2.67894
P18432	Q6NNE3;Q8IMI8	1	FBgn0002773	Myosin regulatory light chain 2	Mlc2	45	6	0.0394557	0.0431597	137.751
E1JGP0	B6IDW7;C6TP14;C8VV69;P02572;P02574;P10981;P10987;P53501;P83967	0	FBgn0000044	Actin 57B, isoform C	Act57B	244	67	0.0889845	0.119098	59.5006
E1JJR8	E8NH50;P22465	1	FBgn0000084	Annexin	AnnX	71	23	0.391577	0.129358	11.1599
Q9I7J0		1	FBgn0038774	CG5023	CG5023	54	19	0.202939	0.143779	24.447
P22465	E1JJR8;E8NH50	0	FBgn0000084	Annexin-B10	AnnX	65	21	0.383306	0.130597	11.4716
P61209	P40945	1	FBgn0010348	ADP-ribosylation factor 1	Arf79F	42	7	0.562872	0.120965	6.70088
Q8MYV0	Q9VW68	1	FBgn0036927	RH42429p	CG7433	195	20	0.193044	0.196478	25.8533
H0RNN1	D3DMZ5;Q9TVP3	1	FBgn0027654	FI17328p1	jdp-RB	48	16	0.268844	0.147542	17.709
P84029		1	FBgn0000409	Cytochrome c-2	Cyt-c-p	29	1	0.44314	0	9.47178
B7Z061	Q7KNR7;Q8IQN8;Q9VV42	1	FBgn0011693	Photoreceptor dehydrogenase, isoform D	Pdh	127	48	0.454399	0.0793684	9.15246
Q9TVP3	D3DMZ5;H0RNN1	1	FBgn0027654	J domain-containing protein	jdp	46	16	0.268844	0.147542	17.709
Q8T9J9	C6TP50;Q9W401	0	FBgn0261955	Citrate synthase	kdn	278	54	0.0631657	0.108192	84.985
O18404	D5A7S2;G7H840	0	FBgn0021765	3-hydroxyacyl-CoA dehydrogenase type-2	scu	66	19	0.447626	0.178579	9.34269
P15007	E1JHR5	0	FBgn0000579	Enolase	Eno	426	81	0.321848	0.16175	14.2776
B0F585	A9J7N9;B0F584;B0F586;B0F590;B0F593;B0F597;B0F5A6;B0F5A7;B0F5B1;B0F5B2;B0F5B3;B0F5B7;E8NH42;Q4QPQ0;Q9VLC5	0	FBgn0012036	Aldehyde dehydrogenase (Fragment)	Aldh	57	5	0.580073	0.0427872	6.39086
Q0KHZ6	Q8MR58	1	FBgn0039697	CG7834, isoform A	CG7834	83	16	0.370174	0.189149	11.9944
Q8IMY1	P54385	0	FBgn0001098	Glutamate dehydrogenase	Gdh	123	25	0.0983734	0.151757	53.5483
Q8INE6	Q24439	0	FBgn0016691	AT25705p	Oscp	21	3	0.127542	0.0528778	40.6416
E4NKM3	Q8IPY3;Q8T0M9;Q9VQ61	1	FBgn0001125	Aspartate aminotransferase (Fragment)	Got2-RA	142	22	0.376677	0.242733	11.7311
Q8MR58	Q0KHZ6	0	FBgn0039697	GH14462p (Fragment)	CG7834	83	16	0.370174	0.189149	11.9944
A1ZBL0	A1ZBL1;E0R982;P08841;P61857;Q24560;Q7M3J9;Q7M3K0;Q7M3K1;Q8MST5;Q9VAX7	1	FBgn0003887	Beta-Tubulin at 56D, isoform A	betaTub56D	511	62	0.22503	0.201028	21.7517
Q9GU73	A5XD83;A5XD86;A5XD87;A5XD88;A5XD89;Q9VAN7	0	FBgn0014869	Phosphoglycerate mutase (Fragment)	Pglym78	119	66	0.309602	0.19921	14.9673
Q9VYU9		1	FBgn0030332	CG9360	CG9360	54	8	0.417449	0.216681	10.2624
P52029		1	FBgn0003074	Glucose-6-phosphate isomerase	Pgi	160	21	0.330578	0.283759	13.8166
Q9VSU6		1	FBgn0035964	Dihydropteridine reductase	Dhpr	49	13	0.529202	0.123599	7.36092
B6IDW7	C6TP14;C8VV69;E1JGP0;P02572;P02574;P10981;P10987;P53501;P83967	1	FBgn0000044	RH70883p	Act88F-RA	239	63	0.0998409	0.129304	52.719
C8VV69	B6IDW7;C6TP14;E1JGP0;P02572;P02574;P10981;P10987;P53501;P83967	1	FBgn0000044	LD47405p	Act57B-RA	244	67	0.0889845	0.119098	59.5006
P02574	B6IDW7;C6TP14;C8VV69;E1JGP0;P02572;P10981;P10987;P53501;P83967	0	FBgn0000045	Actin, larval muscle	Act79B	222	55	0.074172	0.109875	71.9529
P10981	B6IDW7;C6TP14;C8VV69;E1JGP0;P02572;P02574;P10987;P53501;P83967	1	FBgn0000046	Actin-87E	Act87E	263	71	0.0957932	0.124498	55.0678
P53501	B6IDW7;C6TP14;C8VV69;E1JGP0;P02572;P02574;P10981;P10987;P83967	0	FBgn0000044	Actin-57B	Act57B	244	67	0.0889845	0.119098	59.5006
P83967	B6IDW7;C6TP14;C8VV69;E1JGP0;P02572;P02574;P10981;P10987;P53501	0	FBgn0000047	Actin, indirect flight muscle	Act88F	239	63	0.0998409	0.129304	52.719
Q9W401	C6TP50;Q8T9J9	0	FBgn0261955	Probable citrate synthase, mitochondrial	kdn	537	103	0.103334	0.18824	50.8398
B1PGZ9	B1PH15;B1PH16;B1PH17;B1PH23;B1PH25;B1PH28;B1PH37;B1PH40;B1PH55;Q1WWF8;Q7KTK9;Q9VM14	0	FBgn0031912	CG5261 (Fragment)	CG5261	23	1	0.0298745	0	182.829
B1PH15	B1PGZ9;B1PH16;B1PH17;B1PH23;B1PH25;B1PH28;B1PH37;B1PH40;B1PH55;Q1WWF8;Q7KTK9;Q9VM14	0	FBgn0031912	CG5261 (Fragment)	CG5261	23	1	0.0298745	0	182.829
B1PH37	B1PGZ9;B1PH15;B1PH16;B1PH17;B1PH23;B1PH25;B1PH28;B1PH40;B1PH55;Q1WWF8;Q7KTK9;Q9VM14	0	FBgn0031912	CG5261 (Fragment)	CG5261	23	1	0.0298745	0	182.829
B1PH40	B1PGZ9;B1PH15;B1PH16;B1PH17;B1PH23;B1PH25;B1PH28;B1PH37;B1PH55;Q1WWF8;Q7KTK9;Q9VM14	0	FBgn0031912	CG5261 (Fragment)	CG5261	23	1	0.0298745	0	182.829
B1PH55	B1PGZ9;B1PH15;B1PH16;B1PH17;B1PH23;B1PH25;B1PH28;B1PH37;B1PH40;Q1WWF8;Q7KTK9;Q9VM14	0	FBgn0031912	CG5261 (Fragment)	CG5261	23	1	0.0298745	0	182.829
P54611		1	FBgn0015324	V-type proton ATPase subunit E	Vha26	88	13	0.327829	0.275372	13.9592
C6SUZ2	P62152	1	FBgn0000253	AT15141p (Fragment)	Cam-RB	94	18	0.310065	0.217775	14.9402
Q8IGD2	A1Z7Z4;C9QP80;Q7K2P3	0	FBgn0033446	RH51979p (Fragment)	CG1648	68	19	0.576703	0.0842933	6.45027
Q7KV34	Q9VYW8	1	FBgn0030317	CG1561, isoform B	CG1561	150	35	0.349114	0.128565	12.9132
Q8IPY3	E4NKM3;Q8T0M9;Q9VQ61	1	FBgn0001125	Aspartate aminotransferase	Got2	141	22	0.376677	0.242733	11.7311
B9EQY3	B7YZQ7;O77460	0	FBgn0016687	MIP03147p (Fragment)	Nurf-38-RB	62	19	0.450513	0.0904637	9.26094
Q9VVC5	A8JNU6;C1C538;E1JHW5;Q0E8J6;Q8IGI6;Q8IQQ0;Q95T35	0	FBgn0010352	Neural conserved at 73EF, isoform A	Nc73EF	419	155	0.183779	0.173181	27.3067
Q9U915		1	FBgn0022708	Adenylate kinase 2, mitochondrial	Adk2	52	8	0.382412	0.162282	11.5061
E8NH50	E1JJR8;P22465	0	FBgn0000084	Annexin	AnnX-RA	69	23	0.391577	0.129358	11.1599
Q9U1K3	Q9VF15	1	FBgn0027657	Globin	glob1	31	3	0.609616	0.0418636	5.89521
Q9VF15	Q9U1K3	1	FBgn0027657	Globin 1, isoform A	glob1	31	3	0.609616	0.0418636	5.89521
A5XD86	A5XD83;A5XD87;A5XD88;A5XD89;Q9GU73;Q9VAN7	0	FBgn0014869	Phosphoglycerate mutase (Fragment)	Pglym78	137	71	0.297385	0.197295	15.7111
A5XD89	A5XD83;A5XD86;A5XD87;A5XD88;Q9GU73;Q9VAN7	0	FBgn0014869	Phosphoglycerate mutase (Fragment)	Pglym78	137	71	0.297385	0.197295	15.7111
G7H840	D5A7S2;O18404	1	FBgn0021765	AT02390p1 (Fragment)	scu-RA	66	19	0.447626	0.178579	9.34269
Q86PB9	Q7KUQ2;Q9VVA4	0	FBgn0036663	LP11387p	CG9674	148	33	0.399272	0.0966394	10.8812
Q9VTK9	Q8IQF8	1	FBgn0086254	CG6084, isoform A	CG6084	44	15	0.493471	0.0663709	8.15258
Q8IQQ0	A8JNU6;C1C538;E1JHW5;Q0E8J6;Q8IGI6;Q95T35;Q9VVC5	1	FBgn0010352	Neural conserved at 73EF, isoform F	Nc73EF	437	162	0.177184	0.172431	28.4335
Q9I7R0	C0PDF4;C0PV64	0	FBgn0042138	CG18815, isoform A	CG18815	50	22	0.352539	0.107684	12.7565
A5XD88	A5XD83;A5XD86;A5XD87;A5XD89;Q9GU73;Q9VAN7	0	FBgn0014869	Phosphoglycerate mutase (Fragment)	Pglym78	127	69	0.303878	0.196735	15.3084
Q4QPQ0	A9J7N9;Q9VLC5	1	FBgn0012036	GH22814p (Fragment)		221	23	0.522895	0.1055	7.4933
A4V2J2	P06603;P06604;P06605	1	FBgn0003885	Alpha-Tubulin at 84D, isoform B	alphaTub84D	335	36	0.176461	0.199356	28.562
C7LA75	C7LA76;F3YDH1;F3YDI6;O97125;P02825;P11147;P82910;Q8INI8;Q9BIR7;Q9BIS2;Q9VG58	1	FBgn0001230	LD25749p	Hsc70-4-RA	296	105	0.577028	0.14095	6.44451
P06603	A4V2J2;P06604;P06605	0	FBgn0003884	Tubulin alpha-1 chain	alphaTub84B	335	36	0.176461	0.199356	28.562
P06605	A4V2J2;P06603;P06604	0	FBgn0003885	Tubulin alpha-3 chain	alphaTub84D	335	36	0.176461	0.199356	28.562
P11147	C7LA75;C7LA76;F3YDH1;F3YDI6;O97125;P02825;P82910;Q8INI8;Q9BIR7;Q9BIS2;Q9VG58	0	FBgn0001219	Heat shock 70 kDa protein cognate 4	Hsc70-4	296	105	0.577028	0.14095	6.44451
P41094	B6IDT0;Q4V607	1	FBgn0010411	40S ribosomal protein S18	RpS18	27	1	0.304964	0	15.2427
Q7YU05	F6J1A7;Q7KVX1;Q9W4H6	0	FBgn0028325	LD13846p	l(1)G0334	92	19	0.109535	0.133489	47.7983
F6J774	A4V4I8;A4V4J0;E1JJA4;E1JJA5;E8NH48;F6J732;P27619	0	FBgn0003392	CG18102 (Fragment)	CG18102	19	0	-1	-1	NA
Q29QY4	P00334;Q1ECB3	1	FBgn0000055	IP15846p		194	72	0.588332	0.12748	6.24783
Q8IQN8	B7Z061;Q7KNR7;Q9VV42	0	FBgn0011693	Photoreceptor dehydrogenase, isoform B	Pdh	127	48	0.454399	0.0793684	9.15246
P17336		1	FBgn0000261	Catalase	Cat	115	17	0.706809	0.0777848	4.51955
C6TP14	B6IDW7;C8VV69;E1JGP0;P02572;P02574;P10981;P10987;P53501;P83967	0	FBgn0000044	RE74637p	Act57B-RA	218	61	0.0849103	0.119949	62.4927
Q8T3P0	Q9VNX4	1	FBgn0037138	GM01289p	P5CDh1	330	71	0.121569	0.145229	42.7811
Q9VBY7	Q6NL82;Q8IMT8	1	FBgn0039269	RE46718p	veli	23	1	0.176787	0	28.5041
Q9VNX4	Q8T3P0	0	FBgn0037138	CG7145, isoform A	P5CDh1	330	71	0.121569	0.145229	42.7811
C0PDF4	C0PV64;Q9I7R0	1	FBgn0042138	MIP06482p	CG18815-RA	50	22	0.352539	0.107684	12.7565
H0RN81	P48375	1	FBgn0013954	Peptidyl-prolyl cis-trans isomerase	FK506-bp2-RA	10	0	-1	-1	NA
P48375	H0RN81	0	FBgn0013954	12 kDa FK506-binding protein	FK506-bp2	10	0	-1	-1	NA
F6J836	A9UNH0;F6J842;F6J843;O97355;Q9VWV6	0	FBgn0022355	CG6186 (Fragment)	CG6186	42	13	0.892152	0.155204	2.48993
Q9VIE8	A8DZ21;Q8T4D6	1	FBgn0010100	Aconitase, isoform B	Acon	575	282	0.0723529	0.116782	73.8334
A8JNU6	C1C538;E1JHW5;Q0E8J6;Q8IGI6;Q8IQQ0;Q95T35;Q9VVC5	1	FBgn0010352	Neural conserved at 73EF, isoform I	Nc73EF	433	161	0.181127	0.171812	27.75
Q7K084		1	FBgn0033268	Obp44a	Obp44a	32	5	0.994257	0.0128418	1.07469
A8DZ21	Q8T4D6;Q9VIE8	1	FBgn0010100	Aconitase, isoform C	Acon	434	222	0.0791874	0.126911	67.2153
Q9VGM2	Q8IGA2;Q8INK2	0	FBgn0037913	CG6783, isoform B	fabp	44	4	0.760288	0.183475	3.88231
Q24439	Q8INE6	1	FBgn0016691	ATP synthase subunit O, mitochondrial	Oscp	48	8	0.191589	0.129689	26.0722
C7LA94	O02649;Q9VMN5	1	FBgn0015245	FI05241p		159	39	0.490758	0.144614	8.21712
O02649	C7LA94;Q9VMN5	0	FBgn0015245	60 kDa heat shock protein, mitochondrial	Hsp60	159	39	0.490758	0.144614	8.21712
Q9VPX7	Q7KN55;Q9VPX6	0	FBgn0261458	Adenylyl cyclase-associated protein	capt	51	4	0.112412	0.113187	46.5012
Q9VUY9		1	FBgn0003076	Phosphoglucomutase	Pgm	124	22	0.43881	0.125915	9.5988
Q8IRQ5	Q8SXM1;Q9W3X6	1	FBgn0028336	LP02262p	l(1)G0255	193	33	0.0538347	0.142382	100.206
Q9VJZ6		1	FBgn0032509	CG6523	CG6523	30	1	0.581827	0	6.36017
D5AEK2	B5RIM9;P13706	0	FBgn0001128	MIP20669p		86	30	0.41726	0.0994806	10.2686
C6TP50	Q8T9J9;Q9W401	1	FBgn0261955	Citrate synthase (Fragment)	kdn-RA	537	103	0.103334	0.18824	50.8398
P54385	Q8IMY1	1	FBgn0001098	Glutamate dehydrogenase, mitochondrial	Gdh	156	32	0.0873369	0.136028	60.677
A1Z992	B5RJS1;Q8T0H4	1	FBgn0053138	CG33138	CG33138	116	38	0.306184	0.134756	15.1695
F6J1A7	Q7KVX1;Q7YU05;Q9W4H6	1	FBgn0028325	CG7010 (Fragment)	CG7010	71	14	0.118814	0.147337	43.8402
B5RJS1	A1Z992;Q8T0H4	0	FBgn0053138	RE12027p	CG33138-RA	64	21	0.27865	0.148933	16.9769
Q8T0H4	A1Z992;B5RJS1	0	FBgn0053138	LD03583p	CG4023	64	21	0.27865	0.148933	16.9769
P02844	B5RJK7;P02843;Q29QE3	0	FBgn0005391	Vitellogenin-2	Yp2	134	15	0.882007	0.116414	2.59468
P35381		1	FBgn0011211	ATP synthase subunit alpha, mitochondrial	blw	714	149	0.150739	0.205508	33.9386
A5XCL5	E1JI91;E8NH18;Q9VSW1;Q9VSW2	1	FBgn0035978	LD36265p (Fragment)	UGP	126	9	0.295652	0.245734	15.8215
P23625		1	FBgn0004435	Guanine nucleotide-binding protein G(q) subunit alpha	Galpha49B	97	23	0.239443	0.205786	20.2598
Q8T8S4	Q1EC44;Q9VDE2	0	FBgn0038858	AT31109p	CG5793	31	10	0.300805	0.10169	15.4969
Q9VDE2	Q1EC44;Q8T8S4	0	FBgn0038858	CG5793	CG5793	31	10	0.300805	0.10169	15.4969
Q7KSU6	Q8MZ62;Q95S19;Q9VHN7;Q9VVP4	1	FBgn0037607	CG8036, isoform D	CG8036	147	31	0.616237	0.12398	5.78992
Q95SI7		1	FBgn0038924	CG6028	CG6028	27	4	0.192071	0.153804	25.9994
Q9VSW2	A5XCL5;E1JI91;E8NH18;Q9VSW1	0	FBgn0035978	RE14081p	UGP	126	9	0.295652	0.245734	15.8215
Q7KN97	Q0E9E2;Q6NKL9;Q86NV1	0	FBgn0027580	CG1516, isoform A	CG1516	364	114	0.526653	0.135411	7.41407
P81900	A8DY87;A8DY88	1	FBgn0022382	cAMP-dependent protein kinase type II regulatory subunit	Pka-R2	62	3	0.00832213	0.0144144	663.541
B6IDT3	B7Z001;Q7KML1;Q9VQL6;Q9VQL7	1	FBgn0027571	GH17750p	CG3523-RA	547	76	0.85779	0.155246	2.84302
Q7KUB0	B7Z0E0;C8VV61;Q7KUB1;Q8IQA7;Q9VSI6	0	FBgn0001248	Isocitrate dehydrogenase [NADP]	Idh	153	24	0.537741	0.0586151	7.18633
Q7YWB4	A1ZAA5;Q7K221;Q8IHB4	1	FBgn0001124	Aminotransferase	Got1	100	6	0.466337	0.105482	8.83003
Q8MYU8	A1Z6X6	0	FBgn0033162	RH47207p	CG1707-RA	15	9	0.507928	0.037458	7.8197
Q0E9E2	Q6NKL9;Q7KN97;Q86NV1	1	FBgn0027580	CG1516, isoform I	CG1516	364	114	0.526653	0.135411	7.41407
Q9VHN7	Q7KSU6;Q8MZ62;Q95S19;Q9VVP4	1	FBgn0037607	CG8036, isoform B	CG8036	155	34	0.620488	0.119427	5.72335
Q9VM18		1	FBgn0031908	CG5177	CG5177	64	16	0.202834	0.22175	24.4613
Q7KUN2	B5X0L2;F2FB74;P08761;Q6AWF7;Q6NLA4;Q7KUM8	0	FBgn0000565	Ecdysone-induced protein 28/29kD, isoform C	Eip71CD	8	0	-1	-1	NA
Q1NZ60	A9YKE5;B4YWM6;B4YWN4;Q9BK28;Q9GNH8;Q9GQS3;Q9W330	0	FBgn0001186	Hexokinase (Fragment)	Hex-A	11	1	0.644496	0	5.3617
Q9VD02		1	FBgn0038972	CG7054	CG7054	20	4	0.711468	0.164344	4.4613
B7Z0X1	Q9W457	1	FBgn0029823	Serine hydroxymethyltransferase	CG3011	104	3	0.624164	0.0698394	5.66643
A9YGD4	A9YGD5;A9YGD8;A9YGE3;A9YGE4;F6J1N0;F6J1N2;F6J1N4;Q7KV34;Q9VYW8	0	FBgn0030317	CG1561-PA (Fragment)	CG1561	61	9	0.283563	0.152439	16.629
A9YGD5	A9YGD4;A9YGD8;A9YGE3;A9YGE4;F6J1N0;F6J1N2;F6J1N4;Q7KV34;Q9VYW8	0	FBgn0030317	CG1561 (Fragment)	CG1561	61	9	0.283563	0.152439	16.629
A9YGD8	A9YGD4;A9YGD5;A9YGE3;A9YGE4;F6J1N0;F6J1N2;F6J1N4;Q7KV34;Q9VYW8	0	FBgn0030317	CG1561-PA (Fragment)	CG1561	61	9	0.283563	0.152439	16.629
A9YGE3	A9YGD4;A9YGD5;A9YGD8;A9YGE4;F6J1N0;F6J1N2;F6J1N4;Q7KV34;Q9VYW8	0	FBgn0030317	CG1561 (Fragment)	CG1561	61	9	0.283563	0.152439	16.629
F6J1N0	A9YGD4;A9YGD5;A9YGD8;A9YGE3;A9YGE4;F6J1N2;F6J1N4;Q7KV34;Q9VYW8	0	FBgn0030317	CG1561 (Fragment)	CG1561	61	9	0.283563	0.152439	16.629
F6J1N4	A9YGD4;A9YGD5;A9YGD8;A9YGE3;A9YGE4;F6J1N0;F6J1N2;Q7KV34;Q9VYW8	0	FBgn0030317	CG1561 (Fragment)	CG1561	61	9	0.283563	0.152439	16.629
Q8IGZ2	D0IQG4;Q7KN62	0	FBgn0261014	LP12034p	TER94	70	15	0.446571	0.0626964	9.37285
E0R982	A1ZBL0;A1ZBL1;P08841;P61857;Q24560;Q7M3J9;Q7M3K0;Q7M3K1;Q8MST5;Q9VAX7	0	FBgn0003887	GH12877p	betaTub56D-RA	497	62	0.22503	0.201028	21.7517
Q9VLB7	Q24349	1	FBgn0004868	GDP dissociation inhibitor	Gdi	129	11	0.194804	0.144674	25.5929
Q95S19	Q7KSU6;Q8MZ62;Q9VHN7;Q9VVP4	0	FBgn0037607	HL01241p	CG8036	54	14	0.643056	0.141123	5.38275
Q1EC44	Q8T8S4;Q9VDE2	1	FBgn0038858	IP02096p (Fragment)		31	10	0.300805	0.10169	15.4969
Q95U46	Q9VVU1	1	FBgn0036824	GH07925p	CG3902	76	3	0.401982	0.148847	10.7855
Q9VVU1	Q95U46	0	FBgn0036824	CG3902	CG3902-RA	76	3	0.401982	0.148847	10.7855
A1Z6X6	Q8MYU8	1	FBgn0033162	CG1707	CG1707	28	12	0.505589	0.0322244	7.87233
Q7KUQ2	Q86PB9;Q9VVA4	1	FBgn0036663	CG9674, isoform B	CG9674-RB	196	43	0.39627	0.0876021	10.9886
Q9VRL1	Q8IGH9;Q8IQ53	1	FBgn0035601	LD28904p	Uev1A	25	5	0.610336	0.278139	5.88366
E1JI91	A5XCL5;E8NH18;Q9VSW1;Q9VSW2	0	FBgn0035978	UGP, isoform E	UGP	122	9	0.295652	0.245734	15.8215
Q8SXM1	Q8IRQ5;Q9W3X6	0	FBgn0028336	LD46083p	l(1)G0255	193	33	0.0538347	0.142382	100.206
Q9W3X6	Q8IRQ5;Q8SXM1	0	FBgn0028336	FI05334p	l(1)G0255	193	33	0.0538347	0.142382	100.206
F6J831	A9UNH0;F6J817;F6J836;F6J842;F6J843;F6J859;F6J873;F6J874;O97355;Q9VWV6	0	FBgn0022355	CG6186 (Fragment)	CG6186	12	3	0.811195	0.00603154	3.32636
Q9VSW1	A5XCL5;E1JI91;E8NH18;Q9VSW2	0	FBgn0035978	LD13601p	UGP	122	9	0.295652	0.245734	15.8215
Q7K221	A1ZAA5;Q7YWB4;Q8IHB4	0	FBgn0001124	Glutamate oxaloacetate transaminase 1, isoform A	Got1	87	6	0.466337	0.105482	8.83003
Q8IQ53	Q8IGH9;Q9VRL1	0	FBgn0035601	MIP16420p	Uev1A	19	3	0.47394	0.290706	8.63278
Q9W4H6	F6J1A7;Q7KVX1;Q7YU05	0	FBgn0028325	GM13002p	l(1)G0334	116	24	0.12476	0.126491	41.6128
Q9VZQ8	Q86NS7;Q8IRD3;Q8IRD4	0	FBgn0035438	Glutathione peroxidase	PHGPx	75	40	0.466715	0.114834	8.82007
Q15DR8	C9QP21;P08171;Q15DG6;Q15DG9;Q15DH8;Q15DJ7;Q15DL3;Q15DQ2;Q15DQ3;Q15DQ6;Q15DR1;Q15E02;Q15EA4	0	FBgn0000592	Esterase 6 (Fragment)	Est-6	9	0	-1	-1	NA
Q8IHB4	A1ZAA5;Q7K221;Q7YWB4	1	FBgn0001124	AT16867p (Fragment)	Got1	97	6	0.466337	0.105482	8.83003
Q9GV29	E2RWQ0;Q27598;Q7K2W6	0	FBgn0261362	Prophenoloxidase (Fragment)	Bc	59	14	0.158584	0.0700568	32.1144
Q8IQA7	B7Z0E0;C8VV61;Q7KUB0;Q7KUB1;Q9VSI6	0	FBgn0001248	Isocitrate dehydrogenase [NADP]	Idh	153	24	0.537741	0.0586151	7.18633
Q9VWP2	Q8SYA6	1	FBgn0030968	CG7322	CG7322	33	6	0.711542	0.132859	4.46039
Q9W2X6		1	FBgn0028342	Lethal (1) G0230	l(1)G0230	31	5	0.592525	0.374125	6.17657
Q8IGA2	Q8INK2;Q9VGM2	1	FBgn0037913	SD12036p (Fragment)	fabp	44	4	0.760288	0.183475	3.88231
Q8MQS7	Q9VKX2	1	FBgn0262782	Malate dehydrogenase	Mdh1	89	35	0.559697	0.0657705	6.76001
Q9VKX2	Q8MQS7	0	FBgn0262782	Malate dehydrogenase	Mdh1	89	35	0.559697	0.0657705	6.76001
Q7JX87	A1Z892;A1Z893;Q8SY26;Q9GPQ0;Q9GPQ1	1	FBgn0033518	Peroxiredoxin 2540	Prx2540-2	35	9	0.626627	0.18435	5.62861
Q9GPQ1	A1Z892;A1Z893;Q7JX87;Q8SY26;Q9GPQ0	0	FBgn0033520	1-cys peroxiredoxin DPx-2540-1	Prx2540-1	35	9	0.626627	0.18435	5.62861
Q960M4		1	FBgn0038570	LD45324p	Prx5	35	10	0.32969	0.142412	13.8624
A9YGE4	A9YGD4;A9YGD5;A9YGD8;A9YGE3;F6J1N0;F6J1N2;F6J1N4;Q7KV34;Q9VYW8	0	FBgn0030317	CG1561-PA (Fragment)	CG1561	56	9	0.283563	0.152439	16.629
H1UUJ7	C1C3D3;H1UUP7;P06754;P09491;P49455;Q058U3;Q6LEH1;Q6NN28;Q8IG84;Q8IGY1;Q95TA3	1	FBgn0003721	FI17819p1	Tm2-RC	72	14	0.079571	0.108366	66.8775
P09491	C1C3D3;H1UUJ7;H1UUP7;P06754;P49455;Q058U3;Q6LEH1;Q6NN28;Q8IG84;Q8IGY1;Q95TA3	0	FBgn0004117	Tropomyosin-2	Tm2	72	14	0.079571	0.108366	66.8775
Q7KTW5		1	FBgn0037063	CG9391	CG9391	57	9	0.272132	0.156897	17.4577
Q9VKI8		1	FBgn0032350	CG6287	CG6287	75	13	0.732134	0.101371	4.2096
Q9U1L2	Q5BII6;Q8MSK8	0	FBgn0040349	CG3699	EG:BACR7A4.14	22	6	0.556195	0.162988	6.82593
Q9VUC1	Q9XZT5	1	FBgn0026418	Hsc70Cb, isoform A	Hsc70Cb	119	23	0.433403	0.134265	9.76079
Q8IGI6	A8JNU6;C1C538;E1JHW5;Q0E8J6;Q8IQQ0;Q95T35;Q9VVC5	0	FBgn0010352	RH09189p	Nc73EF	317	121	0.19008	0.179989	26.303
P02828	Q1RKX0;Q9VAY2	1	FBgn0001233	Heat shock protein 83	Hsp83	241	86	0.523593	0.0881151	7.4785
E1JJ37	E1JJ32;E1JJ33;E1JJ35;Q8IPM8	0	FBgn0041605	Complexin, isoform W	cpx	21	0	-1	-1	NA
Q9VQL7	B6IDT3;B7Z001;Q7KML1;Q9VQL6	0	FBgn0027571	CG3523, isoform A	CG3523	667	90	0.867188	0.148251	2.74674
A4IJ71	A8DYJ0;A8DYJ1;Q8IGU0;Q8SYD9;Q8T389	0	FBgn0034433	IP17959p		30	1	0.306436	0	15.1544
Q9NFX2	B5T1X0;B5T1X5;C7LA95;O76934;O76935;Q9NFX3;Q9VCV4;Q9VGZ3	1	FBgn0024957	Iron regulatory protein 1B	Irp-1B	145	33	0.553028	0.181092	6.88619
Q9VGZ3	B5T1X0;B5T1X5;C7LA95;O76934;O76935;Q9NFX2;Q9NFX3;Q9VCV4	0	FBgn0024957	Iron regulatory protein 1B	Irp-1B	145	33	0.553028	0.181092	6.88619
D5AEP6	E1JJR8;E8NH50;P22465;Q7KWG2;Q7KWG4;Q7KWG7	0	FBgn0000084	Annexin	AnnX-RA	13	5	0.38898	0.0967952	11.2564
B5RIT8	C8VUY7;E1JIR4;E6PBW0;P13607	1	FBgn0002921	FI05285p	Atpalpha-RD	246	44	0.162656	0.154598	31.2369
E4NKP2	Q9VWH4	1	FBgn0027291	LP13001p1	l(1)G0156-RB	199	15	0.35129	0.219034	12.8132
Q9VWH4	E4NKP2	0	FBgn0027291	Probable isocitrate dehydrogenase [NAD] subunit alpha, mitochondrial	l(1)G0156	199	15	0.35129	0.219034	12.8132
E8NH18	A5XCL5;E1JI91;Q9VSW1;Q9VSW2	0	FBgn0035978	RH27654p	UGP-RE	118	9	0.295652	0.245734	15.8215
P29829		1	FBgn0004623	Guanine nucleotide-binding protein subunit beta-2	Gbeta76C	106	18	0.271724	0.218806	17.4886
Q5BII6	Q8MSK8;Q9U1L2	1	FBgn0040349	RH05486p (Fragment)	CG3699	22	6	0.556195	0.162988	6.82593
Q7M440	E1JJD5;P13217	0	FBgn0262738	Phospholipase C, phosphoinositide-specific (Fragments)	norpA	1	0	-1	-1	NA
P41044		1	FBgn0004580	Calbindin-32	Cbp53E	44	10	0.192553	0.221081	25.9269
Q9VSI6	B7Z0E0;C8VV61;Q7KUB0;Q7KUB1;Q8IQA7	0	FBgn0001248	Isocitrate dehydrogenase [NADP]	Idh	153	24	0.537741	0.0586151	7.18633
D5AEL7	O97428;Q8IRS7	1	FBgn0026084	MIP21378p		11	1	0.377824	0	11.6856
O97428	D5AEL7;Q8IRS7	0	FBgn0026084	Ciboulot, isoform A	cib	11	1	0.377824	0	11.6856
F6J842	A9UNH0;F6J836;F6J843;O97355;Q9VWV6	0	FBgn0022355	CG6186 (Fragment)	CG6186	36	12	0.903731	0.15613	2.36911
Q9VVA4	Q7KUQ2;Q86PB9	1	FBgn0036663	CG9674, isoform A	CG9674	453	93	0.399675	0.0908056	10.8669
B5RJK7	P02843;P02844;Q29QE3	1	FBgn0004045	TA01815p	Yp2-RA	127	13	0.902389	0.103937	2.38321
Q7K5K3	Q8IGJ4	1	FBgn0039635	CG11876, isoform A	CG11876	76	20	0.110885	0.126557	47.1814
Q27598	Q7K2W6	1	FBgn0261362	Pro-phenol oxidase A1	Bc	120	20	0.157815	0.0772249	32.2853
Q7K2W6	Q27598	0	FBgn0261362	GH04080p	proPO-A1	120	20	0.157815	0.0772249	32.2853
P10987	B6IDW7;C6TP14;C8VV69;E1JGP0;P02572;P02574;P10981;P53501;P83967	1	FBgn0000042	Actin-5C	Act5C	235	70	0.0868955	0.117505	60.9997
P91938		1	FBgn0020653	Thioredoxin reductase 1, mitochondrial	Trxr-1	117	3	0.485002	0.297706	8.35631
E1JJ35	E1JJ32;E1JJ33;E1JJ37;Q8IPM8	0	FBgn0041605	Complexin, isoform V	cpx	21	0	-1	-1	NA
P29845		1	FBgn0001220	Heat shock 70 kDa protein cognate 5	Hsc70-5	103	35	0.472397	0.164234	8.67232
Q8IPM8	E1JJ32;E1JJ33;E1JJ35;E1JJ37	0	FBgn0041605	Complexin	cpx	21	0	-1	-1	NA
Q9VYW8	Q7KV34	0	FBgn0030317	CG1561, isoform A	CG1561	87	14	0.318902	0.133621	14.4387
Q8INF1	C1C529;C1C553;E1JIK6;E1JIK9;Q70VI1;Q8I062;Q95U15;Q9VFC6;Q9VFC7	0	FBgn0038294	Myofilin, isoform E	Mf	20	3	0.355571	0.0813698	12.6202
Q9XZT5	Q9VUC1	0	FBgn0026418	Heatshock protein cognate 70Cb	Hsc70Cb	112	23	0.433403	0.134265	9.76079
E1JJ33	E1JJ32;E1JJ35;E1JJ37;Q8IPM8	0	FBgn0041605	Complexin, isoform U	cpx	21	0	-1	-1	NA
Q9VBI2	Q29QY5;Q8IGD0;Q9TW62	0	FBgn0028833	Dak1, isoform A	Dak1	69	20	0.317164	0.150107	14.5352
D5A7S2	G7H840;O18404	0	FBgn0021765	MIP20743p		20	3	0.49939	0.0369229	8.01409
E1JJA5	A4V4I8;A4V4J0;E1JJA4;F6J732;P27619	0	FBgn0003392	Shibire, isoform M	shi	219	39	0.0712678	0.151117	75.0008
O96827		1	FBgn0028737	Probable elongation factor 1-beta	Ef1beta	30	10	0.543501	0.116106	7.07141
P08570		1	FBgn0002593	60S acidic ribosomal protein P1	RpLP1	5	0	-1	-1	NA
Q7JPT8	P48456;Q27889;Q9VXF1	0	FBgn0011826	PpD33 protein (Fragment)	Pp2B-14D	1	0	-1	-1	NA
Q86NV1	Q0E9E2;Q6NKL9;Q7KN97	0	FBgn0027580	GH03002p (Fragment)	BcDNA:GH06348	170	68	0.52819	0.135213	7.38196
Q8I062	C1C529;C1C553;E1JIK6;E1JIK9;Q70VI1;Q8INF1;Q95U15;Q9VFC6;Q9VFC7	0	FBgn0038294	GH23305p	Mf	20	3	0.355571	0.0813698	12.6202
Q9GQI2	Q7JYW9;Q9GNE3;Q9GNE4;Q9GNF4;Q9GTU5	0	FBgn0001187	Hexokinase (Fragment)	Hex-C	24	1	0.934479	0	2.03464
Q9VEJ0		1	FBgn0038519	Peroxiredoxin 5037	Prx3	64	32	0.252209	0.142388	19.0797
Q9VSK4		1	FBgn0035896	CG6983	CG6983	24	3	0.351233	0.12253	12.8158
Q8IPE8	Q9V397	1	FBgn0028479	CG4389, isoform B	CG4389	143	26	0.340364	0.170789	13.3276
A8E774	F6J7B3;P25007	1	FBgn0004432	Peptidyl-prolyl cis-trans isomerase	Cyp1	84	22	0.603377	0.313837	5.99629
B7Z0E0	C8VV61;Q7KUB0;Q7KUB1;Q8IQA7;Q9VSI6	1	FBgn0001248	Isocitrate dehydrogenase [NADP]	Idh	153	24	0.537741	0.0586151	7.18633
P25007	A8E774;F6J7B3	0	FBgn0004432	Peptidyl-prolyl cis-trans isomerase	Cyp1	84	22	0.603377	0.313837	5.99629
B7Z001	B6IDT3;Q7KML1;Q9VQL6;Q9VQL7	1	FBgn0027571	CG3523, isoform B	CG3523	667	90	0.867188	0.148251	2.74674
P08879	A8E6J4;Q8IH27	0	FBgn0000150	Nucleoside diphosphate kinase	awd	40	5	0.641198	0.208485	5.41
Q15DG9	C9QP21;P08171;Q15DG6;Q15DH8;Q15DJ7;Q15DL3;Q15DQ2;Q15DQ3;Q15DQ6;Q15DR1;Q15DR8;Q15E02;Q15EA4	0	FBgn0000592	Esterase 6 (Fragment)	Est-6	9	0	-1	-1	NA
Q8IGZ7	Q6BCZ0;Q9VHR8	0	FBgn0036975	LP10840p	CG5618	64	18	0.307093	0.1068	15.1152
Q8MSW3	A8JR25;B7Z0L0;B7Z0L1;P10674;Q8INA9;Q9VES3	0	FBgn0262742	LD25556p	Fas1	119	41	0.170043	0.0862577	29.7518
Q9V396		1	FBgn0027844	Carbonic anhydrase 1	CAH1	21	3	0.703475	0.124928	4.56159
Q9VHJ8	D6W4K6;Q95U38	1	FBgn0037643	SkpA associated protein, isoform A	skap	133	8	0.218511	0.225593	22.4907
P40945	P61209	0	FBgn0013749	ADP-ribosylation factor 2	Arf102F	23	1	0.510743	0	7.75694
E1JJ32	E1JJ33;E1JJ35;E1JJ37;Q8IPM8	1	FBgn0041605	Complexin, isoform S	cpx	21	0	-1	-1	NA
E1JJA4	A4V4I8;A4V4J0;E1JJA5;F6J732;P27619	1	FBgn0003392	Shibire, isoform L	shi	224	39	0.0712678	0.151117	75.0008
Q7KUB1	B7Z0E0;C8VV61;Q7KUB0;Q8IQA7;Q9VSI6	0	FBgn0001248	Isocitrate dehydrogenase [NADP]	Idh	153	24	0.537741	0.0586151	7.18633
D2NUJ1	P82890	1	FBgn0040077	TA01420p	primo-1-RB	19	0	-1	-1	NA
P82890	D2NUJ1	0	FBgn0040077	Low molecular weight phosphotyrosine protein phosphatase 1	primo-1	19	0	-1	-1	NA
Q9I7S8	F0JAN1	1	FBgn0020513	Multifunctional protein ADE2	ade5	79	7	0.747632	0.262595	4.02739
Q7KN62	D0IQG4;Q8IGZ2	1	FBgn0261014	Transitional endoplasmic reticulum ATPase TER94	TER94	171	35	0.446035	0.155894	9.38821
A8DY87	A8DY88;P81900	1	FBgn0022382	cAMP-dependent protein kinase R2, isoform D	Pka-R2	50	1	0	1	NA
P20432		1	FBgn0001149	Glutathione S-transferase 1-1	GstD1	86	50	0.48765	0.116051	8.29188
Q9VVL7		1	FBgn0036762	Dihydrolipoyl dehydrogenase	CG7430	208	32	0.192855	0.253956	25.8815
A1ZAA5	Q7K221;Q7YWB4;Q8IHB4	0	FBgn0001124	Glutamate oxaloacetate transaminase 1, isoform B	Got1	86	6	0.466337	0.105482	8.83003
A4V4J0	A4V4I8;E1JJA4;E1JJA5;F6J732;P27619	0	FBgn0003392	Shibire, isoform C	shi	209	39	0.0712678	0.151117	75.0008
G3KKP7	Q9VSA3	1	FBgn0035811	CG12262-PA	CG12262	86	18	0.517032	0.131542	7.61904
P02572	B6IDW7;C6TP14;C8VV69;E1JGP0;P02574;P10981;P10987;P53501;P83967	1	FBgn0000043	Actin-42A	Act42A	230	70	0.0868955	0.117505	60.9997
Q7K738		1	FBgn0026316	EG:52C10.4 protein	UbcD10	16	0	-1	-1	NA
Q8SYD9	A4IJ71;A8DYJ0;A8DYJ1;Q8IGU0;Q8T389	1	FBgn0034433	Endophilin B, isoform A	endoB	59	2	0.385888	0.112361	11.3729
Q9VSA3	G3KKP7	0	FBgn0035811	Probable medium-chain specific acyl-CoA dehydrogenase, mitochondrial	CG12262	86	18	0.517032	0.131542	7.61904
C7LA95	B5T1X0;B5T1X5;O76934;O76935;Q9NFX2;Q9NFX3;Q9VCV4;Q9VGZ3	1	FBgn0024958	FI05817p (Fragment)		143	31	0.548946	0.18626	6.96482
A9YJ06	A9YJ07;A9YJ11;B7Z0X1;F6J3U3;Q9W457	0	FBgn0029823	Serine hydroxymethyltransferase (Fragment)	CG3011	44	1	0.691525	0	4.71483
A9YJ07	A9YJ06;A9YJ11;B7Z0X1;F6J3U3;Q9W457	0	FBgn0029823	Serine hydroxymethyltransferase (Fragment)	CG3011	44	1	0.691525	0	4.71483
A9YJ11	A9YJ06;A9YJ07;B7Z0X1;F6J3U3;Q9W457	0	FBgn0029823	Serine hydroxymethyltransferase (Fragment)	CG3011	44	1	0.691525	0	4.71483
F6J3U3	A9YJ06;A9YJ07;A9YJ11;B7Z0X1;Q9W457	0	FBgn0029823	Serine hydroxymethyltransferase (Fragment)	CG3011	44	1	0.691525	0	4.71483
G3E6Y2	B5RIM9;D5AEK2;P13706	0	FBgn0001128	Glycerol-3-phosphate dehydrogenase (Fragment)	gpdh	18	4	0.48238	0.0632128	8.42075
Q6AWR8	C8VUZ1;E8NH92;Q8IRH0;Q8IRH1;Q9GPG3;Q9W0E4	0	FBgn0261243	SD10789p		80	17	0.21614	0.180732	22.7705
Q9VBP6		1	FBgn0039349	GH21316p	Ssadh	126	23	0.220593	0.130811	22.2499
A8DY88	A8DY87;P81900	0	FBgn0022382	cAMP-dependent protein kinase R2, isoform E	Pka-R2	50	1	0	1	NA
Q8MSG4	C4NYP8;E2QD63;Q86DS1	0	FBgn0260484	GM09909p (Fragment)	CG2947	4	0	-1	-1	NA
Q8IGJ4	Q7K5K3	0	FBgn0039635	RH05604p	CG11876	70	17	0.117193	0.13682	44.4864
Q9VNF3		1	FBgn0037354	CG12171	CG12171	28	5	0.596229	0.0450213	6.11439
Q7KVX1	F6J1A7;Q7YU05;Q9W4H6	1	FBgn0028325	Lethal (1) G0334, isoform C	l(1)G0334	116	24	0.12476	0.126491	41.6128
A4V4I8	A4V4J0;E1JJA4;E1JJA5;F6J732;P27619	1	FBgn0003392	Shibire, isoform F	shi	214	39	0.0712678	0.151117	75.0008
E2DCD4	B3DMN4;E2DCD5;E2DCD9;E2DCS0;E2DCT2;E2DCU1;P54192	0	FBgn0011280	Odorant binding protein 19d	Obp19d	63	9	0.868189	0.113989	2.73649
E2DCD5	B3DMN4;E2DCD4;E2DCD9;E2DCS0;E2DCT2;E2DCU1;P54192	0	FBgn0011280	Odorant binding protein 19d	Obp19d	63	9	0.868189	0.113989	2.73649
E2DCD9	B3DMN4;E2DCD4;E2DCD5;E2DCS0;E2DCT2;E2DCU1;P54192	0	FBgn0011280	Odorant binding protein 19d	Obp19d	63	9	0.868189	0.113989	2.73649
E2DCS0	B3DMN4;E2DCD4;E2DCD5;E2DCD9;E2DCT2;E2DCU1;P54192	0	FBgn0011280	Odorant binding protein 19d	Obp19d	63	9	0.868189	0.113989	2.73649
E2DCU1	B3DMN4;E2DCD4;E2DCD5;E2DCD9;E2DCS0;E2DCT2;P54192	0	FBgn0011280	Odorant binding protein 19d	Obp19d	63	9	0.868189	0.113989	2.73649
P27619	A4V4I8;A4V4J0;E1JJA4;E1JJA5;F6J732	0	FBgn0003392	Dynamin	shi	214	39	0.0712678	0.151117	75.0008
P54192	B3DMN4;E2DCD4;E2DCD5;E2DCD9;E2DCS0;E2DCT2;E2DCU1	0	FBgn0011280	Pheromone-binding protein-related protein 2	Pbprp2	63	9	0.868189	0.113989	2.73649
D6W4K6	Q95U38;Q9VHJ8	1	FBgn0037643	MIP20559p (Fragment)	CG11963-RB	65	4	0.346527	0.238063	13.0336
Q8SYA6	Q9VWP2	1	FBgn0030968	RH08058p	CG7322	30	4	0.694595	0.167916	4.67508
Q8IMI8	P18432;Q6NNE3	0	FBgn0002773	Myosin light chain 2, isoform B	Mlc2	30	3	0.0140272	0.0242959	392.536
A4V4A5	Q9VZ23	1	FBgn0020255	Ran, isoform B	ran	45	13	0.438821	0.113426	9.59846
P20478	C8VV58	0	FBgn0001145	Glutamine synthetase 2 cytoplasmic	Gs2	128	30	0.441011	0.181609	9.53394
Q9VZ23	A4V4A5	0	FBgn0020255	GTP-binding nuclear protein Ran	ran	45	13	0.438821	0.113426	9.59846
Q4V6I7	A1ZB69;Q4V6Q5	0	FBgn0063496	IP08243p (Fragment)	CG17525	28	4	0.25625	0.174468	18.7305
Q9W457	B7Z0X1	0	FBgn0029823	Serine hydroxymethyltransferase	CG3011	104	3	0.624164	0.0698394	5.66643
O18333	Q9U5D5	1	FBgn0014009	GH01619p	Rab2	19	0	-1	-1	NA
Q8IGH9	Q8IQ53;Q9VRL1	0	FBgn0035601	RH13862p (Fragment)	Uev1A	22	5	0.610336	0.278139	5.88366
A1ZB69	Q4V6I7;Q4V6Q5	1	FBgn0063496	Glutathione S transferase E4	GstE4	28	4	0.25625	0.174468	18.7305
Q6AWN0	F3YDM3	1	FBgn0052068	1,2-dihydroxy-3-keto-5-methylthiopentene dioxygenase	CG32068	28	8	0.807353	0.15375	3.36704
B1PH17	B1PGZ9;B1PH15;B1PH16;B1PH23;B1PH25;B1PH28;B1PH37;B1PH40;B1PH55;Q1WWF8;Q7KTK9;Q9VM14	0	FBgn0031912	CG5261 (Fragment)	CG5261	17	1	0.0298745	0	182.829
Q6NKL9	Q0E9E2;Q7KN97;Q86NV1	0	FBgn0027580	RH57795p (Fragment)		136	56	0.511009	0.139749	7.75104
O01666		1	FBgn0020235	ATP synthase subunit gamma, mitochondrial	ATPsyn-gamma	40	4	0.134025	0.178652	38.5351
Q9V3W0		1	FBgn0086691	GM01181p	UK114	14	0	-1	-1	NA
Q9VFC6	C1C529;C1C553;E1JIK6;E1JIK9;Q70VI1;Q8I062;Q8INF1;Q95U15;Q9VFC7	0	FBgn0038294	MIP06926p	Mf	19	3	0.355571	0.0813698	12.6202
A8E775	P19107;Q29QY4;Q5BIJ0	1	FBgn0000121	RH02588p	Arr2	95	13	0.852314	0.116757	2.89918
P19107	A8E775;Q29QY4;Q5BIJ0	0	FBgn0000121	Phosrestin-1	Arr2	95	13	0.852314	0.116757	2.89918
Q1WWF8	Q7KTK9;Q9VM14	0	FBgn0031912	IP16013p (Fragment)	CG5261	36	3	0.100544	0.130721	52.3302
Q94920		1	FBgn0004363	Voltage-dependent anion-selective channel	porin	40	0	-1	-1	NA
E6PBW0	B5RIT8;C8VUY7;E1JIR4;P13607	0	FBgn0002921	RE60813p	Atpalpha-RA	249	44	0.162656	0.154598	31.2369
O44226		1	FBgn0023212	Elongin B	Elongin-B	11	0	-1	-1	NA
Q7M3J9	A1ZBL0;A1ZBL1;E0R982;P08841;P61857;Q24560;Q7M3K0;Q7M3K1;Q8MST5;Q9VAX7	0	FBgn0003887	Tubulin beta-3 chain (Fragment)	beta-Tub60D	176	24	0.182806	0.16782	27.4678
C8VV61	B7Z0E0;Q7KUB0;Q7KUB1;Q8IQA7;Q9VSI6	0	FBgn0001248	Isocitrate dehydrogenase [NADP]	Idh-RC	136	22	0.528865	0.0500006	7.36793
D2NUF4	Q8IQW5;Q9VWG1	0	FBgn0031037	MIP15662p (Fragment)	CG14207-RA	32	15	0.271722	0.21755	17.4887
E1JIR4	B5RIT8;C8VUY7;E6PBW0;P13607	1	FBgn0002921	Na pump alpha subunit, isoform I	Atpalpha	259	44	0.162656	0.154598	31.2369
Q9VD58		1	FBgn0038922	CG6439, isoform A	CG6439	75	2	0.560057	0.160841	6.75327
A1Z892	A1Z893;Q7JX87;Q8SY26;Q9GPQ0;Q9GPQ1	1	FBgn0033520	LD11278p	Prx2540-1	33	9	0.626627	0.18435	5.62861
Q9GPQ0	A1Z892;A1Z893;Q7JX87;Q8SY26;Q9GPQ1	0	FBgn0033518	1-cys peroxiredoxin DPx-2540-2	Prx2540-2	32	9	0.626627	0.18435	5.62861
Q9BK28	A9YKE5;B4YWM6;B4YWN4;Q1NZ60;Q9GNH8;Q9GQS3;Q9W330	0	FBgn0001186	Hexokinase (Fragment)	Hex-A	26	2	0.27055	0.032929	17.5779
C0PV64	C0PDF4;Q9I7R0	0	FBgn0042138	MIP07547p	CG18815-RA	50	22	0.352539	0.107684	12.7565
Q8INK2	Q8IGA2;Q9VGM2	0	FBgn0037913	CG6783, isoform A	fabp	27	4	0.760288	0.183475	3.88231
F0JAN1	Q9I7S8	1	FBgn0020513	RH01319p	ade5-RA	75	7	0.747632	0.262595	4.02739
Q9V397	Q8IPE8	0	FBgn0028479	BcDNA.GH12558	BcDNA.GH12558	136	22	0.321502	0.173725	14.2963
B1PH16	B1PGZ9;B1PH15;B1PH17;B1PH23;B1PH25;B1PH28;B1PH37;B1PH40;B1PH55;Q1WWF8;Q7KTK9;Q9VM14	0	FBgn0031912	CG5261 (Fragment)	CG5261	19	1	0.0298745	0	182.829
B1PH25	B1PGZ9;B1PH15;B1PH16;B1PH17;B1PH23;B1PH28;B1PH37;B1PH40;B1PH55;Q1WWF8;Q7KTK9;Q9VM14	0	FBgn0031912	CG5261 (Fragment)	CG5261	19	1	0.0298745	0	182.829
O18335	B8A3X3;Q8IGH2	1	FBgn0015790	Drab11	Rab11	30	4	0.282833	0.124654	16.6799
Q7K860	Q8SZM6	1	FBgn0033027	FI07231p	TpnC4	17	2	0.511947	0.00525594	7.7303
Q7KN55	Q9VPX6;Q9VPX7	1	FBgn0261458	Adenylyl cyclase-associated protein (Fragment)	capt	51	4	0.112412	0.113187	46.5012
Q8SZM6	Q7K860	0	FBgn0033027	RH03361p	TpnC4	17	2	0.511947	0.00525594	7.7303
B5T1X0	B5T1X5;C7LA95;O76934;O76935;Q9NFX2;Q9NFX3;Q9VCV4;Q9VGZ3	0	FBgn0024958	Iron regulatory protein 1B (Fragment)	Irp-1B	52	15	0.618646	0.0401879	5.7521
B5T1X5	B5T1X0;C7LA95;O76934;O76935;Q9NFX2;Q9NFX3;Q9VCV4;Q9VGZ3	0	FBgn0024958	Iron regulatory protein 1B (Fragment)	Irp-1B	52	15	0.618646	0.0401879	5.7521
B7Z0L1	A8JR25;B7Z0L0;P10674;Q8INA9;Q8MSW3;Q9VES3	0	FBgn0262742	Fasciclin 1, isoform E	Fas1	167	58	0.154579	0.0857194	33.0226
Q9VQB4		1	FBgn0031418	CG3609	CG3609	43	2	0.488321	0.244701	8.27568
Q9XYZ9	D2NUG2	1	FBgn0027590	CG16936	CG16936	39	8	0.702309	0.131053	4.57636
Q7KM15	Q9U9Q7	1	FBgn0000181	Beta NAC homolog	bic	13	4	0.628759	0.269671	5.59608
Q9U9Q7	Q7KM15	0	FBgn0000181	BcDNA.GM05329	bic	13	4	0.628759	0.269671	5.59608
Q9V521		1	FBgn0033367	Phenoloxidase subunit A3	proPo-A3	120	27	0.33473	0.242882	13.6057
Q9VD30		1	FBgn0038946	CG7077	CG7077	30	8	0.338576	0.0942141	13.4149
Q9VWG3	B7ZWP7;C0H6Z8;D4G7H1	0	FBgn0261593	40S ribosomal protein S10b	RpS10b	19	1	0.736803	0	4.15415
D0IQG4	Q7KN62;Q8IGZ2	1	FBgn0261014	AT24528p (Fragment)	TER94-RC	164	32	0.42754	0.150115	9.94094
Q8INA9	A8JR25;B7Z0L0;B7Z0L1;P10674;Q8MSW3;Q9VES3	1	FBgn0262742	Fasciclin 1, isoform C	Fas1	175	59	0.161394	0.0998051	31.5042
Q8IRD4	Q86NS7;Q8IRD3;Q9VZQ8	0	FBgn0035438	Glutathione peroxidase	PHGPx	75	40	0.466715	0.114834	8.82007
Q8IRS7	D5AEL7;O97428	0	FBgn0026084	Ciboulot, isoform C	cib	6	0	-1	-1	NA
B3DMP7	Q9W1G0	1	FBgn0023477	Transaldolase	CG2827-RA	36	6	0.56119	0.109585	6.73213
Q494K4	C8VV58;P20478	1	FBgn0001145	Glutamine synthetase	Gs2	105	17	0.44695	0.189326	9.362
Q8IPP8	Q8IGG7	0	FBgn0051548	CG31548	CG31548	33	8	0.52347	0.214191	7.48111
Q9W1G0	B3DMP7	0	FBgn0023477	Probable transaldolase	Tal	36	6	0.56119	0.109585	6.73213
P25843		1	FBgn0000308	Profilin	chic	5	1	0.206851	0	23.928
Q2PE12	Q9W0Y1	0	FBgn0035083	Troponin C-akin-1, isoform B	Tina-1	7	1	0.577153	0	6.44231
Q9NIU5	Q9VL70	0	FBgn0040064	Yippee interacting protein 2 (Fragment)	yip2	22	2	0.342573	0.396745	13.221
E3CTP7	Q8MMD2;Q8MMD3;Q8WQ61;Q9W111	1	FBgn0035060	MIP26607p	Eps-15-RB	93	16	0.0367157	0.113373	148.24
F6J843	A9UNH0;F6J836;F6J842;O97355;Q9VWV6	0	FBgn0022355	CG6186 (Fragment)	CG6186	35	7	0.833817	0.190777	3.08981
A8JR25	B7Z0L0;B7Z0L1;P10674;Q8INA9;Q8MSW3;Q9VES3	1	FBgn0262742	Fasciclin 1, isoform D	Fas1	172	58	0.154579	0.0857194	33.0226
F0JAL7	B7FNR3;E3CTQ1;E3CTS9;F0JAG8;P12024	0	FBgn0000313	RT11146p (Fragment)	chp-RA	256	54	0.105059	0.17747	49.9576
A8JRB8	A8JRC1;A8JRC2;Q8MT18	1	FBgn0039358	CG5028, isoform C	CG5028-RC	120	8	0.400223	0.3372	10.8474
O76935	B5T1X0;B5T1X5;C7LA95;O76934;Q9NFX2;Q9NFX3;Q9VCV4;Q9VGZ3	0	FBgn0024957	Iron regulatory protein-1B	Irp-1B	131	33	0.553028	0.181092	6.88619
P13607	B5RIT8;C8VUY7;E1JIR4;E6PBW0	1	FBgn0002921	Sodium/potassium-transporting ATPase subunit alpha	Atpalpha	261	44	0.162656	0.154598	31.2369
Q6AWP8	E2QCF1;Q7JNC6;Q7KN85	1	FBgn0020236	RE70805p		203	61	0.430458	0.14955	9.85069
Q7KN85	E2QCF1;Q6AWP8;Q7JNC6	0	FBgn0020236	ATP citrate lyase, isoform D	ATPCL	203	61	0.430458	0.14955	9.85069
A4V371	B5RJE6;P22464	1	FBgn0000083	Annexin	AnnIX	36	14	0.377242	0.127305	11.7086
A8JRC1	A8JRB8;A8JRC2;Q8MT18	0	FBgn0039358	CG5028, isoform D	CG5028	120	8	0.400223	0.3372	10.8474
B5RJE6	A4V371;P22464	1	FBgn0000083	Annexin	AnnIX-RC	37	14	0.377242	0.127305	11.7086
P22464	A4V371;B5RJE6	0	FBgn0000083	Annexin-B9	AnnIX	36	14	0.377242	0.127305	11.7086
Q9VM94	C9QPJ7;E8NH56;O96607;Q0E8S7	1	FBgn0025777	Homer, isoform B	homer	46	3	0.079577	0.0560251	66.8723
B6IDT0	P41094;Q4V607	1	FBgn0010411	FI09342p (Fragment)	RpS18-RB	26	1	0.304964	0	15.2427
P25228	B5RJ70;B5RJE3;D5AEN5;F0JAF7;F6J915;O15971;O18332;O18334;O18336;O18338;O18339;Q4V4D6;Q7KY04;Q86BK7;Q86BK8;Q8IPT6;Q8SYS5;Q8T046;Q95RH7;Q9V3C2;Q9VC31;Q9VM50;Q9VP48;Q9W3Q0;Q9W5X0	1	FBgn0005586	Ras-related protein Rab-3	Rab3	36	6	0.018838	0.0320352	291.58
Q95U38	D6W4K6;Q9VHJ8	1	FBgn0037643	GH10480p	skap	131	8	0.218511	0.225593	22.4907
Q9VV75		1	FBgn0250814	AT02348p	CG4169	40	2	0.357136	0.196006	12.5507
Q8T389	A4IJ71;A8DYJ0;A8DYJ1;Q8IGU0;Q8SYD9	0	FBgn0034433	Endophilin B	endoB	53	2	0.385888	0.112361	11.3729
Q8IQF8	Q9VTK9	1	FBgn0086254	AT18092p	CG6084	39	13	0.487328	0.0694588	8.29969
Q9VTV3	Q8IQG9	1	FBgn0022709	AT17975p	Adk1	47	17	0.126683	0.100501	40.9368
A8E6J4	P08879;Q8IH27	1	FBgn0000150	Nucleoside diphosphate kinase	awd	40	5	0.641198	0.208485	5.41
Q6NN28	C1C3D3;H1UUP7;P06754;P49455;Q058U3;Q6LEH1;Q8IG84;Q8IGY1;Q95TA3	0	FBgn0003721	RE21974p	Tm1	71	14	0.14455	0.218094	35.5171
Q6NNE3	P18432;Q8IMI8	0	FBgn0002773	RH35841p (Fragment)		30	3	0.0140272	0.0242959	392.536
Q5BIJ0	A8E775;P19107;Q29QY4	0	FBgn0000121	RH28686p	Arr2	88	11	0.869756	0.119086	2.72043
Q7JR58		1	FBgn0033879	CG6543, isoform A	CG6543	49	4	0.576376	0.119971	6.45607
E2QCF1	Q6AWP8;Q7JNC6;Q7KN85	1	FBgn0020236	ATP citrate lyase, isoform F	ATPCL	199	60	0.437632	0.139826	9.63374
Q7KV27	Q8T9D5;Q9VYD9	1	FBgn0030478	CG1640, isoform A	CG1640	157	12	0.380792	0.222231	11.569
Q8MST5	A1ZBL0;A1ZBL1;E0R982;P08841;P61857;Q24560;Q7M3J9;Q7M3K0;Q7M3K1;Q9VAX7	0	FBgn0003890	Beta-Tubulin at 97EF, isoform B	betaTub97EF	243	21	0.248031	0.216706	19.4526
Q8T9D5	Q7KV27;Q9VYD9	1	FBgn0030478	SD05601p	CG1640	159	12	0.380792	0.222231	11.569
Q9VX03	A3FP35;A3FP36;Q1RL06;Q86B44;Q8IQZ1	0	FBgn0052495	CG32495, isoform F	GS	15	0	-1	-1	NA
O18332	B5RJ70;B5RJE3;D5AEN5;F0JAF7;F6J915;O15971;O18334;O18336;O18338;O18339;P25228;Q4V4D6;Q7KY04;Q86BK7;Q86BK8;Q8IPT6;Q8SYS5;Q8T046;Q95RH7;Q9V3C2;Q9VC31;Q9VM50;Q9VP48;Q9W3Q0;Q9W5X0	1	FBgn0016700	FI01544p	Rab1	33	4	0.474844	0.036071	8.60973
Q94522		1	FBgn0004888	Succinyl-CoA ligase [ADP/GDP-forming] subunit alpha, mitochondrial	Scsalpha	61	10	0.32962	0.359614	13.8661
Q9VES3	A8JR25;B7Z0L0;B7Z0L1;P10674;Q8INA9;Q8MSW3	0	FBgn0262742	FI05280p	Fas1	167	58	0.154579	0.0857194	33.0226
Q8MT18	A8JRB8;A8JRC1;A8JRC2	0	FBgn0039358	CG5028, isoform A	CG5028	120	8	0.400223	0.3372	10.8474
Q9Y164	E1JJ55;E1JJ59;E1JJ60;E1JJ61;F2FBA4;Q59E07;Q8IPR0;Q95T61;Q9VNH7	1	FBgn0027608	BcDNA.GH02439	BcDNA.GH02439	59	14	0.224371	0.15434	21.8245
P10674	A8JR25;B7Z0L0;B7Z0L1;Q8INA9;Q8MSW3;Q9VES3	0	FBgn0262742	Fasciclin-1	Fas1	167	58	0.154579	0.0857194	33.0226
A1ZB68	Q8SYR1	1	FBgn0063497	FI01423p	GstE3	18	4	0.520028	0.0759376	7.55445
B3DMN4	E2DCD4;E2DCD5;E2DCD9;E2DCS0;E2DCT2;E2DCU1;P54192	1	FBgn0011280	FI09202p (Fragment)	CG1668-RB	63	9	0.868189	0.113989	2.73649
B7Z0L0	A8JR25;B7Z0L1;P10674;Q8INA9;Q8MSW3;Q9VES3	0	FBgn0262742	Fasciclin 1, isoform F	Fas1	165	58	0.154579	0.0857194	33.0226
O77466	Q9W1H8	1	FBgn0025352	Thiolase	Thiolase	54	2	0.438339	0.0214943	9.61275
P17704		1	FBgn0005533	40S ribosomal protein S17	RpS17	8	0	-1	-1	NA
P53777	A4V2J1;B7YZP9;Q24400	1	FBgn0259209	Muscle LIM protein 1	Mlp60A	11	0	-1	-1	NA
Q9VY92		1	FBgn0030519	CG11151	CG11151	8	2	0.215878	0.305297	22.8018
Q9VYD9	Q7KV27;Q8T9D5	0	FBgn0030478	AT04676p	CG1640	157	12	0.380792	0.222231	11.569
Q9W1H8	O77466	0	FBgn0025352	GH13256p	Thiolase	54	2	0.438339	0.0214943	9.61275
F0JAG8	B7FNR3;E3CTQ1;E3CTS9;F0JAL7;P12024	1	FBgn0000313	GH20134p	chp-RA	256	54	0.105059	0.17747	49.9576
P12024	B7FNR3;E3CTQ1;E3CTS9;F0JAG8;F0JAL7	0	FBgn0000313	Chaoptin	chp	256	54	0.105059	0.17747	49.9576
Q7JVH6	Q8SXE8;Q9VTY2	1	FBgn0033101	CG9436	CG9436	21	0	-1	-1	NA
Q8SYR1	A1ZB68	0	FBgn0063497	RE40129p	GstE3	7	1	0.538204	0	7.17701
Q95T61	E1JJ55;E1JJ59;E1JJ60;E1JJ61;F2FBA4;Q59E07;Q8IPR0;Q9VNH7;Q9Y164	1	FBgn0027608	CG2082, isoform B	BcDNA:GH02439	58	14	0.224371	0.15434	21.8245
E3CTQ1	B7FNR3;E3CTS9;F0JAG8;F0JAL7;P12024	0	FBgn0000313	RT10219p (Fragment)	chp-RA	244	51	0.110181	0.181287	47.5016
F3YDF6	Q960T2	1	FBgn0013334	MIP08376p	Sap47-RI	67	6	0.0964033	0.112062	54.7012
Q00637		1	FBgn0010213	Superoxide dismutase [Mn], mitochondrial	Sod2	33	14	0.129824	0.121961	39.8761
Q9W3H4		1	FBgn0030026	LD36273p	sni	16	2	0.330255	0.0275819	13.8333
Q95SY7	Q9NFN8;Q9VD29	0	FBgn0038947	LD39266p	sar1	19	1	0.641628	0	5.40368
Q8IGG7	Q8IPP8	1	FBgn0051548	RH24570p (Fragment)	CG2907	33	8	0.52347	0.214191	7.48111
Q9V5C6		1	FBgn0023175	Proteasome subunit alpha type-3	Prosalpha7	30	3	0.391565	0.11238	11.1603
Q94523		1	FBgn0261439	Succinate dehydrogenase [ubiquinone] flavoprotein subunit, mitochondrial	SdhA	96	26	0.0544215	0.118348	99.0946
Q9W0E4	C8VUZ1;E8NH92;Q6AWR8;Q8IRH0;Q8IRH1;Q9GPG3	0	FBgn0261243	Puromycin sensitive aminopeptidase, isoform A	Psa	120	22	0.21252	0.158319	23.2096
D5A7M1	Q9W1C9	1	FBgn0011695	MIP20342p	PebIII-RA	14	0	-1	-1	NA
Q59E07	E1JJ55;E1JJ59;E1JJ60;E1JJ61;F2FBA4;Q8IPR0;Q95T61;Q9VNH7;Q9Y164	1	FBgn0027608	CG2082, isoform C	CG2082	56	14	0.224371	0.15434	21.8245
Q8IH28	Q7JWD3	0	FBgn0033191	GM18141p	CG1598	5	0	-1	-1	NA
Q9W1C9	D5A7M1	0	FBgn0011695	Ejaculatory bulb-specific protein 3	PebIII	14	0	-1	-1	NA
F3YDM3	Q6AWN0	1	FBgn0052068	RH18256p (Fragment)	CG32068-RB	26	8	0.807353	0.15375	3.36704
Q9VZ19	C9QP79;Q8SY92;Q9XYN2	0	FBgn0026268	Antdh	antdh	42	8	0.733692	0.0711277	4.19104
Q15DJ7	C9QP21;P08171;Q15DG6;Q15DG9;Q15DH8;Q15DL3;Q15DQ2;Q15DQ3;Q15DQ6;Q15DR1;Q15DR8;Q15E02;Q15EA4	0	FBgn0000592	Esterase 6 (Fragment)	Est-6	6	0	-1	-1	NA
B7FNR3	E3CTQ1;E3CTS9;F0JAG8;F0JAL7;P12024	1	FBgn0000313	RH27614p	chp-RA	234	47	0.119558	0.185949	43.5494
C8VUY7	B5RIT8;E1JIR4;E6PBW0;P13607	0	FBgn0002921	RE07739p	Atpalpha-RC	238	42	0.1634	0.158254	31.0812
C8VV58	P20478	1	FBgn0001145	Glutamine synthetase (Fragment)	Gs2-RC	128	30	0.441011	0.181609	9.53394
P40304		1	FBgn0002284	Proteasome subunit beta type-1	Pros26	16	0	-1	-1	NA
Q0IGY4	Q9VMH9	1	FBgn0031775	IP08675p (Fragment)	CG9150	29	11	0.285981	0.229084	16.4621
E3CTS9	B7FNR3;E3CTQ1;F0JAG8;F0JAL7;P12024	0	FBgn0000313	RT10217p (Fragment)	chp-RA	241	51	0.110181	0.181287	47.5016
O76742		1	FBgn0015795	CG5915 protein	Rab7	9	0	-1	-1	NA
Q23983		1	FBgn0250791	Soluble NSF attachment protein	Snap	21	3	0.289123	0.170078	16.2493
Q9VNH7	E1JJ55;E1JJ59;E1JJ60;E1JJ61;F2FBA4;Q59E07;Q8IPR0;Q95T61;Q9Y164	0	FBgn0027608	CG2082, isoform A	CG2082	57	14	0.224371	0.15434	21.8245
F3YDG9	Q59E09;Q9VP61	1	FBgn0012034	FI04028p	AcCoAS-RA	89	14	0.585522	0.181983	6.29608
F3YDH0	C7LA75;C7LA76;F3YDH1;F3YDH5;F3YDI6;O97125;P02825;P11146;P11147;P29843;P29844;P82910;Q7JQR9;Q8IH88;Q8INI8;Q95NM1;Q9BIR7;Q9BIS2;Q9VG58	0	FBgn0001230	LD03228p	Hsc70-3-RA	122	30	0.632029	0.114792	5.54655
P21914	Q8SXL9;Q9VWN3	1	FBgn0014028	Succinate dehydrogenase [ubiquinone] iron-sulfur subunit, mitochondrial	SdhB	44	8	0.218409	0.139388	22.5026
P29844	C7LA75;C7LA76;F3YDH0;F3YDH1;F3YDH5;F3YDI6;O97125;P02825;P11146;P11147;P29843;P82910;Q7JQR9;Q8IH88;Q8INI8;Q95NM1;Q9BIR7;Q9BIS2;Q9VG58	0	FBgn0001218	Heat shock 70 kDa protein cognate 3	Hsc70-3	122	30	0.632029	0.114792	5.54655
Q9VP61	F3YDG9;Q59E09	0	FBgn0012034	Acetyl-coenzyme A synthetase	AcCoAS	89	14	0.585522	0.181983	6.29608
Q7KW39	A9UN30	1	FBgn0023537	Probable methylmalonate-semialdehyde dehydrogenase [acylating], mitochondrial	CG17896	69	6	0.339002	0.0934391	13.394
Q8IGU0	A4IJ71;A8DYJ0;A8DYJ1;Q8SYD9;Q8T389	0	FBgn0034433	RE31027p	endoB	47	1	0.465339	0	8.85637
Q961N7	Q9VKW5	0	FBgn0032242	GH13952p	CG5355	60	7	0.100492	0.114296	52.359
Q9VB69	E1JIZ4;E1JIZ5;Q9U1J0	1	FBgn0029155	Malic enzyme	Men-b	145	19	0.0780619	0.123487	68.2255
Q9VDY8	Q8T3L2	1	FBgn0262468	MIP08680p	vib	17	3	0.138391	0.12107	37.2276
Q9VMH9	Q0IGY4	0	FBgn0031775	CG9150	CG9150	29	11	0.285981	0.229084	16.4621
Q8SY92	C9QP79;Q9VZ19;Q9XYN2	0	FBgn0026268	RH21971p	antdh	41	8	0.733692	0.0711277	4.19104
F0JAG6	P18091	1	FBgn0000667	RH55631p	Actn-RA	124	10	0.229534	0.164336	21.2655
Q7KML1	B6IDT3;B7Z001;Q9VQL6;Q9VQL7	0	FBgn0027571	BcDNA.GH07626	BcDNA.GH07626	225	31	0.87964	0.109593	2.61902
Q7KWG4	D5AEP6;E1JJR8;E8NH50;P22465;Q7KWG2;Q7KWG7	0	FBgn0053491	Annexin	CG33491	11	5	0.38898	0.0967952	11.2564
Q9U5D5	O18333	0	FBgn0014009	Drab2	Rab2	16	0	-1	-1	NA
A9UN30	Q7KW39	1	FBgn0023537	GH07313p	EG:171D11.1	33	0	-1	-1	NA
B1PH23	B1PGZ9;B1PH15;B1PH16;B1PH17;B1PH25;B1PH28;B1PH37;B1PH40;B1PH55;Q1WWF8;Q7KTK9;Q9VM14	0	FBgn0031912	CG5261 (Fragment)	CG5261	21	1	0.0298745	0	182.829
B1PH28	B1PGZ9;B1PH15;B1PH16;B1PH17;B1PH23;B1PH25;B1PH37;B1PH40;B1PH55;Q1WWF8;Q7KTK9;Q9VM14	0	FBgn0031912	CG5261 (Fragment)	CG5261	21	1	0.0298745	0	182.829
Q7M3K0	A1ZBL0;A1ZBL1;E0R982;P08841;P61857;Q24560;Q7M3J9;Q7M3K1;Q8MST5;Q9VAX7	0	FBgn0003887	Tubulin beta-2 chain (Fragment)	beta-Tub85D	180	26	0.168744	0.168459	30.0035
A8DYJ1	A4IJ71;A8DYJ0;Q8IGU0;Q8SYD9;Q8T389	0	FBgn0034433	Endophilin B, isoform C	endoB	54	2	0.385888	0.112361	11.3729
Q9VAN0		1	FBgn0014427	Probable phosphoserine aminotransferase	CG11899	36	3	0.551069	0.0666405	6.92381
Q9U1J0	E1JIZ4;E1JIZ5;Q9VB69	0	FBgn0029155	Malic enzyme	Men-b	139	18	0.0823986	0.125569	64.4846
Q9VC18	Q95RT1	1	FBgn0039241	CG11089	CG11089	119	18	0.587293	0.20463	6.26562
Q9VKW5	Q961N7	1	FBgn0032242	CG5355	CG5355	85	16	0.102145	0.0988132	51.4652
A8JRC2	A8JRB8;A8JRC1;Q8MT18	0	FBgn0039358	CG5028, isoform E	CG5028	93	7	0.371416	0.353425	11.9435
C9QP79	Q8SY92;Q9VZ19;Q9XYN2	1	FBgn0026268	FI07236p (Fragment)	antdh-RA	42	8	0.733692	0.0711277	4.19104
Q9VNW6		1	FBgn0037146	CG7470	CG7470	161	2	0.350524	0.495715	12.8483
Q9W237		1	FBgn0034743	40S ribosomal protein S16	RpS16	14	0	-1	-1	NA
Q9VI09		1	FBgn0037433	CG17919	CG17919	17	5	0.659873	0.145379	5.14187
Q8IPQ3	D3YE81;Q2XST3;Q5U187;Q8IPQ2;Q9V3N7;Q9VND9	0	FBgn0023023	Collapsin response mediator protein, isoform C	CRMP	37	5	0.213462	0.219264	23.0939
F6J1N2	A9YGD4;A9YGD5;A9YGD8;A9YGE3;A9YGE4;F6J1N0;F6J1N4;Q7KV34;Q9VYW8	0	FBgn0030317	CG1561 (Fragment)	CG1561	55	9	0.283563	0.152439	16.629
Q29QY5	Q8IGD0;Q9TW62;Q9VBI2	0	FBgn0028833	IP15841p (Fragment)		40	13	0.293215	0.160036	15.979
D4G7H1	B7ZWP7;C0H6Z8;Q9VWG3	0	FBgn0261593	FI14147p (Fragment)	RpS10b-RC	19	1	0.736803	0	4.15415
P13060	A4V101	1	FBgn0000559	Elongation factor 2	Ef2b	133	23	0.591027	0.189077	6.20192
Q8IPR0	E1JJ55;E1JJ59;E1JJ60;E1JJ61;F2FBA4;Q59E07;Q95T61;Q9VNH7;Q9Y164	0	FBgn0027608	CG2082, isoform D	CG2082	26	6	0.11346	0.167107	46.0451
Q9Y119		1	FBgn0027560	BcDNA.GH08860	Tps1	163	10	0.222783	0.291708	22.0016
E2DCT2	B3DMN4;E2DCD4;E2DCD5;E2DCD9;E2DCS0;E2DCU1;P54192	0	FBgn0011280	Odorant binding protein 19d	Obp19d	59	9	0.868189	0.113989	2.73649
P18091	F0JAG6	1	FBgn0000667	Alpha-actinin, sarcomeric	Actn	128	10	0.229534	0.164336	21.2655
Q3YMU0	Q95T75;Q9TWZ1	1	FBgn0033663	ERp60 (Fragment)	ERp60	54	4	0.477311	0.322086	8.54723
Q95T75	Q3YMU0;Q9TWZ1	0	FBgn0033663	GH13982p	ERp60	43	4	0.477311	0.322086	8.54723
Q9TWZ1	Q3YMU0;Q95T75	0	FBgn0033663	Protein disulphide isomerase isoform/multifunctional endoplasmic reticulum luminal polypeptide (D-ERp60)	Pdi	54	4	0.477311	0.322086	8.54723
Q9VGS2		1	FBgn0037874	Translationally-controlled tumor protein homolog	Tctp	23	5	0.764231	0.152951	3.83776
C0H6Z8	B7ZWP7;D4G7H1;Q9VWG3	0	FBgn0261593	GM15153p (Fragment)	RpS10b-RB	19	1	0.736803	0	4.15415
Q9VTE5		1	FBgn0010741	Probable prefoldin subunit 2	l(3)01239	7	1	0.31649	0	14.5729
Q9VU68	C8VV50	1	FBgn0260049	Actin-interacting protein 1	flr	88	11	0.0827346	0.245211	64.2112
C7LA80	C8VV04;P52034	1	FBgn0003071	6-phosphofructokinase	Pfk-RC	183	18	0.324522	0.224999	14.1338
C8VV04	C7LA80;P52034	0	FBgn0003071	6-phosphofructokinase	Pfk-RB	183	18	0.324522	0.224999	14.1338
P52034	C7LA80;C8VV04	0	FBgn0003071	6-phosphofructokinase	Pfk	183	18	0.324522	0.224999	14.1338
Q7KT11	C6TP73;Q6AWS3;Q7KT12;Q8INU6;Q8SZU0;Q9VIJ0	0	FBgn0032889	CG9331, isoform B	CG9331	26	2	0.503763	0.0138968	7.91374
Q9VD29	Q95SY7;Q9NFN8	1	FBgn0038947	RE74312p	sar1	23	3	0.5854	0.0541573	6.29819
E1JIZ5	E1JIZ4;Q9U1J0;Q9VB69	0	FBgn0029155	Malic enzyme	Men-b	139	18	0.0823986	0.125569	64.4846
Q24349	Q9VLB7	1	FBgn0004868	GDP dissociation inhibitor	Gdi	84	6	0.212042	0.171223	23.2687
A4V101	P13060	1	FBgn0000559	Elongation factor 2b, isoform C	Ef2b	128	23	0.591027	0.189077	6.20192
E1JIZ4	E1JIZ5;Q9U1J0;Q9VB69	1	FBgn0029155	Malic enzyme	Men-b	139	18	0.0823986	0.125569	64.4846
F6J5W4		1	-1	CG4147 (Fragment)	CG4147	22	8	0.561512	0.118639	6.72613
Q9VG51		1	FBgn0038065	CG6359	CG6359	16	2	0.546436	0.000586452	7.01371
A1Z893	A1Z892;Q7JX87;Q8SY26;Q9GPQ0;Q9GPQ1	0	FBgn0033521	CG12896	CG12896-RA	30	9	0.626627	0.18435	5.62861
B4YWM6	A9YKE5;B4YWN4;Q1NZ60;Q9BK28;Q9GNH8;Q9GQS3;Q9W330	0	FBgn0001186	Putative uncharacterized protein (Fragment)	CG3001	24	2	0.27055	0.032929	17.5779
B4YWN4	A9YKE5;B4YWM6;Q1NZ60;Q9BK28;Q9GNH8;Q9GQS3;Q9W330	0	FBgn0001186	Putative uncharacterized protein (Fragment)	CG3001	24	2	0.27055	0.032929	17.5779
C8VUZ1	E8NH92;Q6AWR8;Q8IRH0;Q8IRH1;Q9GPG3;Q9W0E4	1	FBgn0261243	RE12912p	Psa-RA	115	22	0.21252	0.158319	23.2096
E8NHA0	Q8MT58	0	FBgn0259979	RE05415p	CG17337-RA	11	0	-1	-1	NA
Q15DG6	C9QP21;P08171;Q15DG9;Q15DH8;Q15DJ7;Q15DL3;Q15DQ2;Q15DQ3;Q15DQ6;Q15DR1;Q15DR8;Q15E02;Q15EA4	0	FBgn0000592	Esterase 6 (Fragment)	Est-6	6	0	-1	-1	NA
Q15DH8	C9QP21;P08171;Q15DG6;Q15DG9;Q15DJ7;Q15DL3;Q15DQ2;Q15DQ3;Q15DQ6;Q15DR1;Q15DR8;Q15E02;Q15EA4	0	FBgn0000592	Esterase 6 (Fragment)	Est-6	7	0	-1	-1	NA
Q15DL3	C9QP21;P08171;Q15DG6;Q15DG9;Q15DH8;Q15DJ7;Q15DQ2;Q15DQ3;Q15DQ6;Q15DR1;Q15DR8;Q15E02;Q15EA4	0	FBgn0000592	Esterase 6 (Fragment)	Est-6	6	0	-1	-1	NA
E1JJ61	E1JJ55;E1JJ59;E1JJ60;F2FBA4;Q59E07;Q8IPR0;Q95T61;Q9VNH7;Q9Y164	0	FBgn0027608	CG2082, isoform I	CG2082	26	6	0.11346	0.167107	46.0451
E8NHA8	P22700	1	FBgn0263006	LP08542p	Ca-P60A-RC	220	30	0.206494	0.156421	23.9746
P12881		1	FBgn0250843	Proteasome subunit alpha type-1	Pros35	24	2	0.284364	0.063602	16.5734
P22700	E8NHA8	0	FBgn0263006	Calcium-transporting ATPase sarcoplasmic/endoplasmic reticulum type	Ca-P60A	220	30	0.206494	0.156421	23.9746
Q9VK60		1	FBgn0032453	CG6180	CG6180	29	12	0.310689	0.195621	14.9039
A1ZBJ2	C9QPI7	1	FBgn0034432	CG7461	CG7461	75	6	0.691164	0.0871925	4.71953
O96607	C9QPJ7;E8NH56;Q0E8S7;Q9VM94	0	FBgn0025777	Homer	homer	44	3	0.079577	0.0560251	66.8723
Q9GPG3	C8VUZ1;E8NH92;Q6AWR8;Q8IRH0;Q8IRH1;Q9W0E4	0	FBgn0261243	Puromycin-sensitive aminopeptidase	Psa	108	19	0.231197	0.160012	21.0907
C8VV33	C9QP42;D3DMH8;Q02748;Q8SXH3;Q9VHS8	1	FBgn0001942	AT04852p	eIF-4a-RD	74	1	0.933498	0	2.0458
P36951		1	FBgn0011770	Putative hydroxypyruvate isomerase	Gip	44	10	0.490516	0.129411	8.22291
A1Z9A2		1	FBgn0033810	UPF0587 protein CG4646	CG4646	11	0	-1	-1	NA
Q15DQ2	C9QP21;P08171;Q15DG6;Q15DG9;Q15DH8;Q15DJ7;Q15DL3;Q15DQ3;Q15DQ6;Q15DR1;Q15DR8;Q15E02;Q15EA4	0	FBgn0000592	Esterase 6 (Fragment)	Est-6	8	0	-1	-1	NA
Q15DQ3	C9QP21;P08171;Q15DG6;Q15DG9;Q15DH8;Q15DJ7;Q15DL3;Q15DQ2;Q15DQ6;Q15DR1;Q15DR8;Q15E02;Q15EA4	0	FBgn0000592	Esterase 6 (Fragment)	Est-6	6	0	-1	-1	NA
Q8IPT9	B5RIN9;Q8IPU0;Q961U7;Q9VP68	0	FBgn0037057	CG10512, isoform C	CG10512	20	2	0.274051	0.387017	17.3138
Q8SXF9	Q9Y143	1	FBgn0027586	RH24258p	BcDNA:GH05536	27	0	-1	-1	NA
Q9Y143	Q8SXF9	0	FBgn0027586	BcDNA.GH05536	BcDNA.GH05536	27	0	-1	-1	NA
B7ZWP7	C0H6Z8;D4G7H1;Q9VWG3	1	FBgn0261593	RH14172p (Fragment)	RpS10b-RB	19	1	0.736803	0	4.15415
P54353		1	FBgn0015379	Putative peptidyl-prolyl cis-trans isomerase dodo	dod	10	0	-1	-1	NA
Q7JZW2	A1ZAH8	1	FBgn0034138	RE08270p	RpS15	9	2	0.726942	0.0803441	4.27186
D3YE81	Q2XST3;Q5U187;Q8IPQ2;Q8IPQ3;Q9V3N7;Q9VND9	1	FBgn0023023	Collapsin response mediator protein	CRMP	73	12	0.16537	0.167254	30.6759
Q9V3N7	D3YE81;Q2XST3;Q5U187;Q8IPQ2;Q8IPQ3;Q9VND9	0	FBgn0023023	BcDNA.HL02693	CRMP	73	12	0.16537	0.167254	30.6759
B8A3X3	O18335;Q8IGH2	1	FBgn0015790	FI09227p	Rab11-RB	29	4	0.282833	0.124654	16.6799
E1JJ55	E1JJ59;E1JJ60;E1JJ61;F2FBA4;Q59E07;Q8IPR0;Q95T61;Q9VNH7;Q9Y164	0	FBgn0027608	CG2082, isoform H	CG2082	54	14	0.224371	0.15434	21.8245
Q8IGD0	Q29QY5;Q9TW62;Q9VBI2	1	FBgn0028833	RH52725p (Fragment)	Dak1	64	15	0.297983	0.161805	15.6733
Q9VIH9		1	FBgn0032899	CG9338	CG9338	8	0	-1	-1	NA
B4F625	B4F631;C0MM13;Q9W4U2	1	FBgn0029648	CG3603-PA	CG3603	23	0	-1	-1	NA
B4F631	B4F625;C0MM13;Q9W4U2	0	FBgn0029648	CG3603-PA	CG3603	23	0	-1	-1	NA
C0MM13	B4F625;B4F631;Q9W4U2	0	FBgn0029648	CG3603-PA	CG3603	23	0	-1	-1	NA
E8NH48	A4V4I8;A4V4J0;E1JJA4;E1JJA5;F6J732;F6J774;P27619	0	FBgn0003392	GH05029p (Fragment)	shi-RB	55	19	0.0537426	0.089935	100.382
O97477		1	FBgn0025885	Inositol-3-phosphate synthase	Inos	71	10	0.906489	0.113959	2.34005
Q6NL82	Q8IMT8;Q9VBY7	1	FBgn0039269	RE51991p	veli	19	1	0.176787	0	28.5041
Q8IMT8	Q6NL82;Q9VBY7	0	FBgn0039269	Veli, isoform C	veli	19	1	0.176787	0	28.5041
Q9VHI8	Q8INP8;Q8INP9;Q8MQQ5	1	FBgn0037652	CG11980, isoform A	CG11980	23	1	0.0403294	0	134.706
Q9W4U2	B4F625;B4F631;C0MM13	0	FBgn0029648	CG3603	CG3603	23	0	-1	-1	NA
A4UZE6	P23625;Q0E9A7	0	FBgn0004435	G protein alpha49B, isoform C	Galpha49B	63	11	0.321148	0.134875	14.3156
C9QPI7	A1ZBJ2	0	FBgn0034432	RH10980p (Fragment)	CG7461-RB	75	6	0.691164	0.0871925	4.71953
Q7K485		1	FBgn0029093	CathD	cathD	31	1	0.361441	0	12.3627
Q9VAX7	A1ZBL0;A1ZBL1;E0R982;P08841;P61857;Q24560;Q7M3J9;Q7M3K0;Q7M3K1;Q8MST5	0	FBgn0003890	Beta-Tubulin at 97EF, isoform A	betaTub97EF	243	21	0.248031	0.216706	19.4526
Q9VZG2		1	FBgn0035510	Cuticular protein 64Aa	Cpr64Aa	12	0	-1	-1	NA
Q4V3F7	Q4V3L7;Q4V403;Q9Y112	1	FBgn0027552	IP10437p (Fragment)	BcDNA:GH10614	48	18	0.547947	0.0787279	6.98424
Q4V3L7	Q4V3F7;Q4V403;Q9Y112	0	FBgn0027552	IP10537p (Fragment)	BcDNA:GH10614	47	18	0.547947	0.0787279	6.98424
Q9Y112	Q4V3F7;Q4V3L7;Q4V403	0	FBgn0027552	BcDNA.GH10614	BcDNA.GH10614	47	18	0.547947	0.0787279	6.98424
C9QP42	C8VV33;D3DMH8;Q02748;Q8SXH3;Q9VHS8	0	FBgn0001942	LD22268p	eIF-4a-RB	74	1	0.933498	0	2.0458
P10676		1	FBgn0002938	Neither inactivation nor afterpotential protein C	ninaC	553	194	0.250523	0.106668	19.2288
Q02748	C8VV33;C9QP42;D3DMH8;Q8SXH3;Q9VHS8	0	FBgn0001942	Eukaryotic initiation factor 4A	eIF-4a	74	1	0.933498	0	2.0458
A9YKE5	B4YWM6;B4YWN4;Q1NZ60;Q9BK28;Q9GNH8;Q9GQS3;Q9W330	0	FBgn0001186	CG3001 (Fragment)	CG3001	24	2	0.27055	0.032929	17.5779
C9QPJ7	E8NH56;O96607;Q0E8S7;Q9VM94	1	FBgn0025777	LD02487p (Fragment)	homer-RB	44	3	0.079577	0.0560251	66.8723
Q86BQ4	Q8STA5	1	FBgn0031459	CG2862, isoform B	CG2862	6	0	-1	-1	NA
A4V449	Q6NP42;Q8MM97;Q94511	1	FBgn0017566	NADH:ubiquinone reductase 75kD subunit, isoform B	ND75	45	4	0	4	NA
Q7KSW3	Q9VHZ5	1	FBgn0051472	CG31472, isoform B	CG31472	16	2	0.434489	0.263973	9.72796
Q94511	A4V449;Q6NP42;Q8MM97	0	FBgn0017566	NADH-ubiquinone oxidoreductase 75 kDa subunit, mitochondrial	ND75	45	4	0	4	NA
Q9VHX4	B7Z0V3	0	FBgn0037537	CG2767, isoform A	CG2767	42	11	0.449931	0.0508516	9.27735
P17210	Q6NNT8	1	FBgn0001308	Kinesin heavy chain	Khc	97	8	0.302509	0.2171	15.3919
Q4V403	Q4V3F7;Q4V3L7;Q9Y112	0	FBgn0027552	IP10737p (Fragment)	BcDNA:GH10614	47	18	0.547947	0.0787279	6.98424
D1Z385	Q26365	1	FBgn0003360	SD21251p	sesB-RD	88	10	0.361835	0.113973	12.3457
F2FBA4	E1JJ55;E1JJ59;E1JJ60;E1JJ61;Q59E07;Q8IPR0;Q95T61;Q9VNH7;Q9Y164	0	FBgn0027608	RH63159p	CG2082-RB	54	14	0.224371	0.15434	21.8245
Q26365	D1Z385	0	FBgn0003360	ADP,ATP carrier protein	sesB	88	10	0.361835	0.113973	12.3457
Q86NS7	Q8IRD3;Q8IRD4;Q9VZQ8	1	FBgn0035438	Glutathione peroxidase	CG12013	75	40	0.466715	0.114834	8.82007
Q8IRD3	Q86NS7;Q8IRD4;Q9VZQ8	0	FBgn0035438	Glutathione peroxidase	PHGPx	75	40	0.466715	0.114834	8.82007
Q9V7D2		1	FBgn0022097	V-type proton ATPase subunit D 1	Vha36-1	18	1	0.210919	0	23.4085
Q9VHA2	Q86P04;Q9VHA1	0	FBgn0037723	GH08387p	SpdS	23	6	0.592588	0.0847861	6.17552
F3YD56	P36975;Q9VH76	1	FBgn0011288	Synaptosomal-associated protein	Snap25-RA	9	0	-1	-1	NA
P36975	F3YD56;Q9VH76	0	FBgn0011288	Synaptosomal-associated protein 25	Snap25	9	0	-1	-1	NA
C8VV50	Q9VU68	1	FBgn0260049	RE63353p	CG10724-RB	80	11	0.0827346	0.245211	64.2112
Q95NM1	C7LA75;C7LA76;F3YDH0;F3YDH1;F3YDH5;F3YDI6;O97125;P02825;P11146;P11147;P29843;P29844;P82910;Q7JQR9;Q8IH88;Q8INI8;Q9BIR7;Q9BIS2;Q9VG58	0	FBgn0013277	Heat shock protein Hsp70Ab (Fragment)	Hsp70Ab	18	4	0.617692	0.000230033	5.76705
Q6LEH1	C1C3D3;H1UUP7;P06754;P49455;Q058U3;Q6NN28;Q8IG84;Q8IGY1;Q95TA3	0	FBgn0003721	Tropomyosin gene 1 constant region, exon 9. (Fragment)	Tm1	64	14	0.144759	0.217946	35.4615
Q6NL47	O16158	0	FBgn0020907	HL05814p		15	8	0.153514	0.129718	33.2722
Q8IGH2	B8A3X3;O18335	0	FBgn0015790	RH21315p	Rab11	23	4	0.282833	0.124654	16.6799
E4NKM4	Q9V8M5	1	FBgn0034390	RH73972p	CG15093-RB	18	3	0.489825	0.0611856	8.23948
Q8IPU0	B5RIN9;Q8IPT9;Q961U7;Q9VP68	0	FBgn0037057	CG10512, isoform B	CG10512	20	2	0.274051	0.387017	17.3138
Q9W2L6		1	FBgn0034588	CG9394	CG9394	116	36	0.199136	0.156992	24.971
C6SV50	P38979	1	FBgn0003517	RE42047p	sta-RD	25	1	0.491151	0	8.20772
P38979	C6SV50	0	FBgn0003517	40S ribosomal protein SA	sta	25	1	0.491151	0	8.20772
Q08012		1	FBgn0004638	Protein enhancer of sevenless 2B	drk	12	1	0.58787	0	6.25573
A8DYJ0	A4IJ71;A8DYJ1;Q8IGU0;Q8SYD9;Q8T389	1	FBgn0034433	Endophilin B, isoform D	endoB	48	2	0.385888	0.112361	11.3729
C9QP21	P08171;Q15DG6;Q15DG9;Q15DH8;Q15DJ7;Q15DL3;Q15DQ2;Q15DQ3;Q15DQ6;Q15DR1;Q15DR8;Q15E02;Q15EA4	1	FBgn0000592	MIP14375p	Est-6-RA	49	0	-1	-1	NA
P08171	C9QP21;Q15DG6;Q15DG9;Q15DH8;Q15DJ7;Q15DL3;Q15DQ2;Q15DQ3;Q15DQ6;Q15DR1;Q15DR8;Q15E02;Q15EA4	0	FBgn0000592	Esterase-6	Est-6	49	0	-1	-1	NA
P46150	C7LAH9;C9QP54	0	FBgn0011661	Moesin/ezrin/radixin homolog 1	Moe	50	7	0.434515	0.252357	9.72717
Q5BIE8	E2QCY9;E2QCZ0;Q24546	0	FBgn0004575	RE44971p	Syn	92	16	0.221997	0.402521	22.0901
Q8INK3	Q8IGA2;Q9VGM2	0	FBgn0037913	CG6783, isoform C	fabp	37	4	0.760288	0.183475	3.88231
D3DMH8	C8VV33;C9QP42;Q02748;Q8SXH3;Q9VHS8	0	FBgn0001942	RE22480p	eIF-4a-RD	72	1	0.933498	0	2.0458
F6J9Y7	A9YH29;P46461;P54351	0	FBgn0000346	CG1618 (Fragment)	CG1618	45	5	0.329189	0.225713	13.8884
Q7KTK9	Q1WWF8;Q9VM14	0	FBgn0031912	CG5261, isoform A	CG5261	74	8	0.268394	0.181788	17.7438
D3YE82	D3YE81;Q2XST3;Q5U187;Q8IPQ2;Q8IPQ3;Q9V3N7;Q9VND9	0	FBgn0023023	Truncated collapsin response mediator protein	CRMP	20	4	0.266827	0.212406	17.8661
E1JIK9	C1C530;C1C553;E1JIK6;Q70VI1;Q95U15;Q9VFC7	0	FBgn0038294	Myofilin, isoform I	Mf	22	3	0.355571	0.0813698	12.6202
A9QJK9	A9QJL0;A9QJL4;A9QJL5;A9QJL7;A9QJL8;A9QJM6;A9QJM9;A9QJQ6;A9QJR7;A9QJU7;A9QJY0;A9QK28;D1FZ49;D1FZ89;D1FZA2;D1FZD8;Q9VAI9	1	FBgn0039682	Odorant-binding protein 99c	Obp99c	12	2	0.961373	0.0189403	1.70421
A9QJL5	A9QJK9;A9QJL0;A9QJL4;A9QJL7;A9QJL8;A9QJM6;A9QJM9;A9QJQ6;A9QJR7;A9QJU7;A9QJY0;A9QK28;D1FZ49;D1FZ89;D1FZA2;D1FZD8;Q9VAI9	0	FBgn0039682	Odorant-binding protein 99c	Obp99c	12	2	0.961373	0.0189403	1.70421
A9QJL7	A9QJK9;A9QJL0;A9QJL4;A9QJL5;A9QJL8;A9QJM6;A9QJM9;A9QJQ6;A9QJR7;A9QJU7;A9QJY0;A9QK28;D1FZ49;D1FZ89;D1FZA2;D1FZD8;Q9VAI9	0	FBgn0039682	Odorant-binding protein 99c	Obp99c	12	2	0.961373	0.0189403	1.70421
A9QJM6	A9QJK9;A9QJL0;A9QJL4;A9QJL5;A9QJL7;A9QJL8;A9QJM9;A9QJQ6;A9QJR7;A9QJU7;A9QJY0;A9QK28;D1FZ49;D1FZ89;D1FZA2;D1FZD8;Q9VAI9	0	FBgn0039682	Odorant-binding protein 99c	Obp99c	12	2	0.961373	0.0189403	1.70421
A9QJM9	A9QJK9;A9QJL0;A9QJL4;A9QJL5;A9QJL7;A9QJL8;A9QJM6;A9QJQ6;A9QJR7;A9QJU7;A9QJY0;A9QK28;D1FZ49;D1FZ89;D1FZA2;D1FZD8;Q9VAI9	0	FBgn0039682	Odorant-binding protein 99c	Obp99c	12	2	0.961373	0.0189403	1.70421
A9QJQ6	A9QJK9;A9QJL0;A9QJL4;A9QJL5;A9QJL7;A9QJL8;A9QJM6;A9QJM9;A9QJR7;A9QJU7;A9QJY0;A9QK28;D1FZ49;D1FZ89;D1FZA2;D1FZD8;Q9VAI9	0	FBgn0039682	Odorant-binding protein 99c	Obp99c	12	2	0.961373	0.0189403	1.70421
A9QJU7	A9QJK9;A9QJL0;A9QJL4;A9QJL5;A9QJL7;A9QJL8;A9QJM6;A9QJM9;A9QJQ6;A9QJR7;A9QJY0;A9QK28;D1FZ49;D1FZ89;D1FZA2;D1FZD8;Q9VAI9	0	FBgn0039682	Odorant-binding protein 99c	Obp99c	12	2	0.961373	0.0189403	1.70421
A9QJY0	A9QJK9;A9QJL0;A9QJL4;A9QJL5;A9QJL7;A9QJL8;A9QJM6;A9QJM9;A9QJQ6;A9QJR7;A9QJU7;A9QK28;D1FZ49;D1FZ89;D1FZA2;D1FZD8;Q9VAI9	0	FBgn0039682	Odorant-binding protein 99c	Obp99c	12	2	0.961373	0.0189403	1.70421
A9QK28	A9QJK9;A9QJL0;A9QJL4;A9QJL5;A9QJL7;A9QJL8;A9QJM6;A9QJM9;A9QJQ6;A9QJR7;A9QJU7;A9QJY0;D1FZ49;D1FZ89;D1FZA2;D1FZD8;Q9VAI9	0	FBgn0039682	Odorant-binding protein 99c	Obp99c	12	2	0.961373	0.0189403	1.70421
A9YH29	F6J9Y7;P46461;P54351	1	FBgn0000346	CG1618 (Fragment)	CG1618	44	5	0.329189	0.225713	13.8884
D1FZ89	A9QJK9;A9QJL0;A9QJL4;A9QJL5;A9QJL7;A9QJL8;A9QJM6;A9QJM9;A9QJQ6;A9QJR7;A9QJU7;A9QJY0;A9QK28;D1FZ49;D1FZA2;D1FZD8;Q9VAI9	0	FBgn0039682	Odorant-binding protein 99c	Obp99c	12	2	0.961373	0.0189403	1.70421
P05389	B7FNN6	0	FBgn0003274	60S acidic ribosomal protein P2	RpLP2	5	0	-1	-1	NA
P06604	A4V2J2;P06603;P06605	0	FBgn0003886	Tubulin alpha-2 chain	alphaTub85E	210	21	0.17716	0.190749	28.4378
Q8SZU0	C6TP73;Q6AWS3;Q7KT11;Q7KT12;Q8INU6;Q9VIJ0	0	FBgn0032889	CG9331, isoform C	CG9331	26	2	0.503763	0.0138968	7.91374
Q9VIJ0	C6TP73;Q6AWS3;Q7KT11;Q7KT12;Q8INU6;Q8SZU0	0	FBgn0032889	CG9331, isoform A	CG9331	26	2	0.503763	0.0138968	7.91374
B7Z089	Q9VPH6	0	FBgn0036975	CG5618, isoform C	CG5618	4	0	-1	-1	NA
P29742		1	FBgn0000319	Clathrin heavy chain	Chc	149	13	0.22837	0.114851	21.3893
Q27415		1	FBgn0016685	Nucleoplasmin-like protein	Nlp	16	3	0.297277	0.162509	15.718
Q8IM98	D3DMY7;Q05825;Q6W4K9;Q6W4M9	0	FBgn0010217	ATP synthase-beta, isoform B	ATPsyn-beta	153	27	0.115242	0.172689	45.2884
Q9VIS3	Q7KT33	0	FBgn0032820	Fructose-1,6-bisphosphatase	fbp	38	9	0.635701	0.0337112	5.49147
Q9VMT2		1	FBgn0031692	RE53289p	TpnC25D	19	3	0.503249	0.297909	7.92547
Q9VNA5		1	FBgn0250746	Proteasome subunit beta type-4	Prosbeta7	21	1	0.336689	0	13.508
Q6NP42	A4V449;Q8MM97;Q94511	0	FBgn0017566	RE66734p (Fragment)	ND75	45	4	0	4	NA
Q7KT12	C6TP73;Q6AWS3;Q7KT11;Q8INU6;Q8SZU0;Q9VIJ0	0	FBgn0032889	CG9331, isoform E	CG9331	26	2	0.503763	0.0138968	7.91374
Q26433	B8A423;E1JHJ3;E1JHJ4;E1JHJ5;P05661;Q24410;Q24411	0	FBgn0264695	Myosin heavy chain (Fragment)	Mhc	23	1	0.287941	0	16.3288
Q2XST3	D3YE81;Q5U187;Q8IPQ2;Q8IPQ3;Q9V3N7;Q9VND9	0	FBgn0023023	Dihydropyrimidinase mutant supA4	CRMP	70	12	0.16537	0.167254	30.6759
Q27580		1	FBgn0014455	Adenosylhomocysteinase	Ahcy13	47	3	0.38386	0.0775939	11.4503
B7Z0V3	Q9VHX4	1	FBgn0037537	CG2767, isoform B	CG2767	42	11	0.449931	0.0508516	9.27735
D2NUG2	Q9XYZ9	0	FBgn0027590	MIP15314p	CG16936-RA	30	6	0.692035	0.152113	4.7082
P02283		1	FBgn0053884	Histone H2B	His2B	8	0	-1	-1	NA
Q9I7P8	E4NKL2;H1UUD4;Q8IPU3;Q9VPB3	0	FBgn0037024	CG4365, isoform B	CG4365	22	0	-1	-1	NA
Q9VND9	D3YE81;Q2XST3;Q5U187;Q8IPQ2;Q8IPQ3;Q9V3N7	0	FBgn0023023	Collapsin response mediator protein, isoform B	CRMP	37	5	0.213462	0.219264	23.0939
Q9VRD4	Q7K0S8	0	FBgn0031143	CG1532	CG1532	14	2	0.527729	0.0429502	7.39158
Q9VXF1	P48456;Q27889	1	FBgn0030758	Serine/threonine-protein phosphatase 2B catalytic subunit 3	CanA-14F	62	10	0.0951197	0.0638662	55.478
Q7JYW9	Q9GNE3;Q9GNE4;Q9GNF4;Q9GQI2;Q9GTU5	1	FBgn0001187	Hexokinase C	Hex-C	58	2	0.642259	0.413261	5.39442
Q9GNF4	Q7JYW9;Q9GNE3;Q9GNE4;Q9GQI2;Q9GTU5	0	FBgn0001187	Hexokinase-C	Hex-C	58	2	0.642259	0.413261	5.39442
Q9GTU5	Q7JYW9;Q9GNE3;Q9GNE4;Q9GNF4;Q9GQI2	0	FBgn0001187	Hexokinase-C	Hex-C	58	2	0.642259	0.413261	5.39442
Q9VI64		1	FBgn0037472	CG10098	CG10098	43	7	0.118839	0.122695	43.8303
Q9VYT0		1	FBgn0030347	CG15739	CG15739	21	0	-1	-1	NA
C6TP73	Q6AWS3;Q7KT11;Q7KT12;Q8INU6;Q8SZU0;Q9VIJ0	1	FBgn0051674	LP17834p (Fragment)	CG9331-RA	26	2	0.503763	0.0138968	7.91374
E1JIK6	C1C530;C1C553;E1JIK9;Q70VI1;Q95U15;Q9VFC7	0	FBgn0038294	Myofilin, isoform H	Mf	22	3	0.355571	0.0813698	12.6202
O97102		1	FBgn0264922	LD07775p	smt3	12	1	0.851265	0	2.90996
Q2QBM1	Q9NIW0;Q9NIW1;Q9NIW2;Q9U1J1;Q9VG31;Q9VG32	1	FBgn0002719	Malic enzyme	Men	108	18	0.567952	0.0791588	6.60755
Q5U187	D3YE81;Q2XST3;Q8IPQ2;Q8IPQ3;Q9V3N7;Q9VND9	0	FBgn0023023	RE32242p	CRMP	33	4	0.266827	0.212406	17.8661
Q9NFX3	B5T1X0;B5T1X5;C7LA95;O76934;O76935;Q9NFX2;Q9VCV4;Q9VGZ3	0	FBgn0024958	Iron regulatory protein 1A	Irp-1A	70	1	0.00129424	0	4281.72
Q9NIW0	Q2QBM1;Q9NIW1;Q9NIW2;Q9U1J1;Q9VG31;Q9VG32	0	FBgn0002719	Malic enzyme	Men	108	18	0.567952	0.0791588	6.60755
Q9VCV4	B5T1X0;B5T1X5;C7LA95;O76934;O76935;Q9NFX2;Q9NFX3;Q9VGZ3	0	FBgn0024958	Iron regulatory protein 1A	Irp-1A	70	1	0.00129424	0	4281.72
C1C529	C1C553;E1JIK6;E1JIK9;Q70VI1;Q8I062;Q8INF1;Q95U15;Q9VFC6;Q9VFC7	1	FBgn0038294	MIP03096p		15	3	0.355571	0.0813698	12.6202
Q7JNC6	E2QCF1;Q6AWP8;Q7KN85	0	FBgn0020236	ATP citrate lyase (Fragment)	ATPCL	57	22	0.360972	0.196565	12.383
Q7KT33	Q9VIS3	1	FBgn0032820	Fructose-1,6-bisphosphatase, isoform B	fbp	38	9	0.635701	0.0337112	5.49147
Q8IRH0	C8VUZ1;E8NH92;Q6AWR8;Q8IRH1;Q9GPG3;Q9W0E4	0	FBgn0261243	LP21249p	Psa	120	22	0.21252	0.158319	23.2096
Q4V6M1	Q4V6G5;Q4V6I8	0	FBgn0051713	Diadenosine tetraphosphate hydrolase	Apf	5	0	-1	-1	NA
Q7K0S8	Q9VRD4	1	FBgn0031143	LD36566p (Fragment)	CG1532	14	2	0.527729	0.0429502	7.39158
Q8IR72		1	FBgn0052638	CG32638	CG32638	4	0	-1	-1	NA
Q8SYN6	Q9VSC5	1	FBgn0035830	RE50471p	CG8209	13	0	-1	-1	NA
Q9VHR8	Q6BCZ0;Q8IGZ7	1	FBgn0037580	Dipeptidyl peptidase 3	DppIII	92	20	0.306748	0.103564	15.1358
Q9VSC5	Q8SYN6	0	FBgn0035830	CG8209	CG8209	13	0	-1	-1	NA
Q9VY05		1	FBgn0030593	CG9512	CG9512	61	10	0.80419	0.0761199	3.40067
A4UZI6	P48148	1	FBgn0014020	Rho1, isoform C	Rho1	18	3	0	3	NA
D1KS67	Q9VSL3	1	FBgn0086348	Glutathione S-transferase omega class	sepia (se)	25	7	0.0170008	0.0449799	323.391
P48148	A4UZI6	0	FBgn0014020	Ras-like GTP-binding protein Rho1	Rho1	18	3	0	3	NA
Q59E09	F3YDG9;Q9VP61	0	FBgn0012034	Acetyl coenzyme A synthase, isoform C	AcCoAS	69	10	0.533032	0.191818	7.28197
Q6NNT8	P17210	0	FBgn0001308	GM14862p (Fragment)		30	3	0.0720527	0.0837891	74.1529
Q9VH72	Q8SWZ8	1	FBgn0037749	CG9471, isoform A	CG9471-RA	15	1	0.372179	0	11.9123
A8DRW0		1	FBgn0050045	Cuticular protein 49Aa	Cpr49Aa	7	0	-1	-1	NA
E8NH42	A9J7N9;B0F584;B0F585;B0F586;B0F590;B0F593;B0F597;B0F5A6;B0F5A7;B0F5B1;B0F5B2;B0F5B3;B0F5B7;Q4QPQ0;Q9VLC5	0	FBgn0012036	MIP28901p	Aldh-RA	59	5	0.540156	0.0507021	7.13787
Q4V6I8	Q4V6G5;Q4V6M1	0	FBgn0051713	IP04585p (Fragment)	CG31713	5	0	-1	-1	NA
Q9VG26		1	FBgn0051345	CG31345	CG31345-RA	13	4	0.229501	0.338863	21.269
E8NH92	C8VUZ1;Q6AWR8;Q8IRH0;Q8IRH1;Q9GPG3;Q9W0E4	1	FBgn0261243	AT07754p	Psa-RC	120	22	0.21252	0.158319	23.2096
Q8INP8	Q8INP9;Q8MQQ5;Q9VHI8	1	FBgn0037652	CG11980, isoform B	CG11980	21	1	0.0403294	0	134.706
Q8IRH1	C8VUZ1;E8NH92;Q6AWR8;Q8IRH0;Q9GPG3;Q9W0E4	0	FBgn0261243	Puromycin sensitive aminopeptidase, isoform C	Psa	120	22	0.21252	0.158319	23.2096
E1JJ59	E1JJ55;E1JJ60;E1JJ61;F2FBA4;Q59E07;Q8IPR0;Q95T61;Q9VNH7;Q9Y164	0	FBgn0027608	CG2082, isoform N	CG2082	25	6	0.11346	0.167107	46.0451
P06754	C1C3D3;H1UUP7;P49455;Q058U3;Q6LEH1;Q6NN28;Q8IG84;Q8IGY1;Q95TA3	1	FBgn0003721	Tropomyosin-1, isoforms 9A/A/B	Tm1	77	17	0.119213	0.204523	43.6836
P29413	Q53YH3;Q9U916	1	FBgn0005585	Calreticulin	Crc	46	5	0.583324	0.0388253	6.33411
Q53YH3	P29413;Q9U916	0	FBgn0005585	RE50082p	Crc	46	5	0.583324	0.0388253	6.33411
Q7KUC2	Q6NP32;Q8IGX3	1	FBgn0085484	CG34455	CG34455-RC	13	3	0.431733	0.0154941	9.81162
Q8IGX3	Q6NP32;Q7KUC2	0	FBgn0085484	RE10625p	CG4446	13	3	0.431733	0.0154941	9.81162
Q8INP9	Q8INP8;Q8MQQ5;Q9VHI8	0	FBgn0037652	CG11980, isoform C	CG11980	21	1	0.0403294	0	134.706
Q8MT47	P36179	0	FBgn0260439	RE28669p	Pp2A-29B	32	2	0.400622	0.0665361	10.8333
Q8T3U3	C6TP87;P08736	0	FBgn0000556	GM14559p	Ef1alpha48D	61	3	0.744249	0.174463	4.06672
Q9U916	P29413;Q53YH3	0	FBgn0005585	Calreticulin	Crc	46	5	0.583324	0.0388253	6.33411
Q9VQ62		1	FBgn0031381	Protein NPC2 homolog	Npc2a	8	0	-1	-1	NA
Q8MQQ5	Q8INP8;Q8INP9;Q9VHI8	0	FBgn0037652	LD44814p (Fragment)	CG11980	21	1	0.0403294	0	134.706
Q9GNE4	Q7JYW9;Q9GNE3;Q9GNF4;Q9GQI2;Q9GTU5	0	FBgn0001187	Hexokinase-C	Hex-C	56	2	0.642259	0.413261	5.39442
Q9GNH8	A9YKE5;B4YWM6;B4YWN4;Q1NZ60;Q9BK28;Q9GQS3;Q9W330	1	FBgn0001186	Hexokinase A, isoform B	Hex-A	53	3	0.368679	0.171553	12.0563
Q9VGF1		1	FBgn0037975	CG3397	CG3397	23	1	0.618431	0	5.75547
Q9VYH3		1	FBgn0030447	Probable alpha-aspartyl dipeptidase	CG2200	15	3	0.42418	0.0449521	10.0463
Q0E8S7	C9QPJ7;E8NH56;O96607;Q9VM94	0	FBgn0025777	Homer, isoform C	homer	39	2	0.102778	0.0552076	51.1302
Q8IPQ2	D3YE81;Q2XST3;Q5U187;Q8IPQ3;Q9V3N7;Q9VND9	0	FBgn0023023	Collapsin response mediator protein	CRMP	56	9	0.132744	0.183378	38.9349
E1JGZ9	Q9XZJ4	1	FBgn0050382	Proteasome subunit alpha type	CG30382	24	5	0.39866	0.0574671	10.9029
Q29QY1	Q7KMP8	1	FBgn0028691	IP15827p (Fragment)		3	0	-1	-1	NA
Q8MSD5	A1Z718;A1Z719;A1Z720;A1Z721;A8DY53;D0Z771;F3YDQ1;G2J5T8;G4LU21;G4LU44;Q8MQX7;Q95R83	0	FBgn0263077	HL07907p	CG30492	7	0	-1	-1	NA
Q9V3W9	Q8IMB7;Q9XZE0	1	FBgn0026777	DNA repair protein Rad23	Rad23	15	0	-1	-1	NA
Q9V8M5	E4NKM4	1	FBgn0034390	Probable 3-hydroxyisobutyrate dehydrogenase, mitochondrial	CG15093	19	3	0.489825	0.0611856	8.23948
Q9VSL4	Q7K206	0	FBgn0035906	CG6673, isoform B	CG6673	20	5	0.492183	0.0463989	8.18314
Q9XYB0	E8NH74;O96553	0	FBgn0020385	PugilistDominant (Fragment)	pugD	40	2	0.976473	0.0332724	1.47887
Q9XZE0	Q8IMB7;Q9V3W9	0	FBgn0026777	DHR23	Rad23	15	0	-1	-1	NA
Q9XZJ4	E1JGZ9	0	FBgn0263121	Proteasome subunit alpha type-6	Prosalpha1	24	5	0.39866	0.0574671	10.9029
Q2XYF2	Q7JW03	1	FBgn0029996	CG2257 (Fragment)	Ubc-E2H	6	0	-1	-1	NA
Q9VG23	Q86PF4	0	FBgn0038088	CG10126, isoform A	CG10126	18	0	-1	-1	NA
Q6BCZ0	Q8IGZ7;Q9VHR8	0	FBgn0036975	CG7415 (Fragment)		82	19	0.305893	0.106329	15.1869
A1ZB77	A1ZB78;A1ZB79;A1ZB80;A1ZB82;A1ZB83;E1JGL5;Q7JRI6;Q8IGG3;Q95RC4	1	FBgn0034345	CG5174, isoform J	CG5174	24	0	-1	-1	NA
O76206		1	FBgn0014930	Putative riboflavin kinase	anon-84Ea	6	0	-1	-1	NA
Q24576	A4V1F9;P0CG69;P15357;P18101;Q24575;Q24577;Q27927;Q7JPZ2;Q7JPZ3;Q7JYK1;Q8IGR0;Q8MSM5;Q8MT02;Q9W418	0	FBgn0003943	D.melanogaster ubiquitin (Fragment)	Ubi-p63E	18	0	-1	-1	NA
Q9GU68		1	FBgn0034967	Eukaryotic translation initiation factor 5A	eIF-5A	16	1	0.578921	0	6.4111
A4V4Q6	E4NKJ3;E4NKJ4;E4NKM1;P36188	1	FBgn0004028	GH08696p	wupA	20	5	0.10341	0.0761759	50.8001
E2QCZ0	E2QCY9;Q24546;Q5BIE8	0	FBgn0004575	Synapsin, isoform E	Syn	95	16	0.221997	0.402521	22.0901
E8NH56	C9QPJ7;O96607;Q0E8S7;Q9VM94	0	FBgn0025777	AT09976p	homer-RB	27	3	0.079577	0.0560251	66.8723
Q8IMB7	Q9V3W9;Q9XZE0	0	FBgn0026777	Rad23, isoform B	Rad23	10	0	-1	-1	NA
Q95RT1	Q9VC18	0	FBgn0039241	LD12501p	CG11089	65	11	0.586982	0.223936	6.27094
Q9U1J1	Q2QBM1;Q9NIW0;Q9NIW1;Q9NIW2;Q9VG31;Q9VG32	0	FBgn0002719	Malic enzyme	Men	103	18	0.567952	0.0791588	6.60755
Q9VH95	E8NH46	1	FBgn0037728	Uncharacterized protein CG16817	CG16817	20	8	0.35622	0.0557946	12.5913
E8NH57	B0LQU2;C0IN41;P17276;Q59E23	0	FBgn0001208	LP11814p	Hn-RB	7	0	-1	-1	NA
P13395		1	FBgn0250789	Spectrin alpha chain	alpha-Spec	243	8	0.0298005	0.0476951	183.29
P36188	E4NKJ3	1	FBgn0004028	Troponin I	wupA	26	6	0.0956908	0.0707089	55.1298
Q8T0L3	O46111	1	FBgn0023143	GH24511p	Uba1	130	30	0.352579	0.0939313	12.7546
Q9VL68		1	FBgn0032160	CG4598	CG4598	25	1	0.288094	0	16.3185
C7LAH9	C9QP54;P46150	1	FBgn0011661	RH14719p	Moe-RB	50	7	0.434515	0.252357	9.72717
O76934	B5T1X0;B5T1X5;C7LA95;O76935;Q9NFX2;Q9NFX3;Q9VCV4;Q9VGZ3	0	FBgn0024958	Iron regulatory protein-1A	Irp-1A	68	1	0.00129424	0	4281.72
Q9VMW7		1	FBgn0031663	Inosine triphosphate pyrophosphatase	CG8891	13	1	0.223899	0	21.8769
P20228		1	FBgn0004516	Glutamate decarboxylase	Gad1	131	25	0.162455	0.193004	31.2792
P46461	A9YH29;F6J9Y7;P54351	1	FBgn0000346	Vesicle-fusing ATPase 1	comt	107	6	0.279221	0.236088	16.9358
Q24575	A4V1F9;P0CG69;P15357;P18101;Q24576;Q24577;Q27927;Q7JPZ2;Q7JPZ3;Q7JYK1;Q8IGR0;Q8MSM5;Q8MT02;Q9W418	0	FBgn0003943	D.melanogaster ubiquitin (Fragment)	Ubi-p63E	18	0	-1	-1	NA
Q24577	A4V1F9;P0CG69;P15357;P18101;Q24575;Q24576;Q27927;Q7JPZ2;Q7JPZ3;Q7JYK1;Q8IGR0;Q8MSM5;Q8MT02;Q9W418	0	FBgn0003943	D.melanogaster ubiquitin (Fragment)	Ubi-p63E	18	0	-1	-1	NA
Q7JPZ2	A4V1F9;P0CG69;P15357;P18101;Q24575;Q24576;Q24577;Q27927;Q7JPZ3;Q7JYK1;Q8IGR0;Q8MSM5;Q8MT02;Q9W418	1	FBgn0003943	D.melanogaster ubiquitin (Fragment)	Ubi-p63E	18	0	-1	-1	NA
Q7JPZ3	A4V1F9;P0CG69;P15357;P18101;Q24575;Q24576;Q24577;Q27927;Q7JPZ2;Q7JYK1;Q8IGR0;Q8MSM5;Q8MT02;Q9W418	0	FBgn0003943	D.melanogaster ubiquitin (Fragment)	Ubi-p63E	18	0	-1	-1	NA
Q7JQR9	C7LA75;C7LA76;F3YDH0;F3YDH1;F3YDH5;F3YDI6;O97125;P02825;P11146;P11147;P29843;P29844;P82910;Q8IH88;Q8INI8;Q95NM1;Q9BIR7;Q9BIS2;Q9VG58	0	FBgn0001216	RH49358p	Hsc70-1	18	4	0.617692	0.000230033	5.76705
Q9VGQ1		1	FBgn0037891	CG5214	CG5214	62	8	0.142455	0.198861	36.0823
P61857	A1ZBL0;A1ZBL1;E0R982;P08841;Q24560;Q7M3J9;Q7M3K0;Q7M3K1;Q8MST5;Q9VAX7	0	FBgn0003889	Tubulin beta-2 chain	betaTub85D	328	42	0.204308	0.192822	24.2631
Q9W330	A9YKE5;B4YWM6;B4YWN4;Q1NZ60;Q9BK28;Q9GNH8;Q9GQS3	1	FBgn0001186	Hexokinase A, isoform A	Hex-A	64	4	0.437633	0.196568	9.63371
D3DMU2	F0JAG6;P18091	0	FBgn0000667	MIP17082p (Fragment)	Actn-RC	1	0	-1	-1	NA
Q27889	P48456;Q9VXF1	1	FBgn0011826	Serine/threonine-protein phosphatase 2B catalytic subunit 2	Pp2B-14D	56	6	0.115501	0.0602947	45.1807
F6J817	A9UNH0;F6J831;F6J836;F6J842;F6J843;F6J859;F6J873;F6J874;O97355;Q9VWV6	0	FBgn0022355	CG6186 (Fragment)	CG6186	10	3	0.811195	0.00603154	3.32636
B6IDM7	P48604;Q95SD0	1	FBgn0014877	GrpE protein homolog	Roe1-RA	12	1	0.645694	0	5.34426
P48604	B6IDM7;Q95SD0	0	FBgn0014877	GrpE protein homolog, mitochondrial	Roe1	12	1	0.645694	0	5.34426
Q9VM14	Q1WWF8;Q7KTK9	1	FBgn0031912	AT21758p	CG5261	86	9	0.238572	0.192145	20.3448
Q8MMD3	E3CTP7;Q8MMD2;Q8WQ61;Q9W111	0	FBgn0035060	Epidermal growth factor receptor pathway substrate clone 15, isoform C	Eps-15	93	16	0.0367157	0.113373	148.24
Q9W0Y1	Q2PE12	1	FBgn0035083	Troponin C-akin-1 protein	Tina-1	13	2	0.47173	0.149091	8.68949
A8WHE8	C7LAB1;C7LAD6;E1JGQ5;Q1WWH5;Q7KVP4;Q86BS7;Q960T9;Q9W2H8	0	FBgn0034618	GH10785p	CG9485	94	6	0.145626	0.13351	35.2328
D1KS72	D1KS67;D1KS75;Q9VSL3;Q9VSL6	0	FBgn0086348	Glutathione S-transferase omega class	sepia (se)	10	2	0.0595028	0.0841496	90.391
E1JJ60	E1JJ55;E1JJ59;E1JJ61;F2FBA4;Q59E07;Q8IPR0;Q95T61;Q9VNH7;Q9Y164	0	FBgn0027608	CG2082, isoform M	CG2082	25	6	0.11346	0.167107	46.0451
O46111	Q8T0L3	0	FBgn0023143	Ubiquitin activating enzyme	Uba1	118	32	0.348382	0.0839686	12.947
Q7KK90		1	FBgn0034335	GH14654p	GstE1	17	4	0.710236	0.33484	4.47665
A1ZAH8	Q7JZW2	0	FBgn0034138	Ribosomal protein S15, isoform B	RpS15	6	2	0.726942	0.0803441	4.27186
Q15EA4	C9QP21;P08171;Q15DG6;Q15DG9;Q15DH8;Q15DJ7;Q15DL3;Q15DQ2;Q15DQ3;Q15DQ6;Q15DR1;Q15DR8;Q15E02	0	FBgn0000592	Esterase 6 (Fragment)	Est-6	3	0	-1	-1	NA
Q8IQZ1	A3FP35;A3FP36;Q1RL06;Q86B44;Q9VX03	1	FBgn0052495	AT02852p	GS	33	0	-1	-1	NA
Q8STA5	Q86BQ4	0	FBgn0031459	CG2862, isoform A	CG2862	6	0	-1	-1	NA
E1JHQ1	P20477	1	FBgn0001142	Glutamine synthetase	Gs1	79	18	0.256961	0.121206	18.6702
P20477	E1JHQ1	0	FBgn0001142	Glutamine synthetase 1, mitochondrial	Gs1	79	18	0.256961	0.121206	18.6702
Q961U7	B5RIN9;Q8IPT9;Q8IPU0;Q9VP68	0	FBgn0037057	GH06154p	CG10512	20	2	0.274051	0.387017	17.3138
Q9VJJ0		1	FBgn0032596	Proteasome subunit beta type	CG17331	24	5	0.263668	0.248344	18.1171
Q9VP68	B5RIN9;Q8IPT9;Q8IPU0;Q961U7	0	FBgn0037057	CG10512, isoform A	CG10512	20	2	0.274051	0.387017	17.3138
Q9VPB3	E4NKL2;H1UUD4;Q8IPU3;Q9I7P8	0	FBgn0037024	CG4365, isoform A	CG4365	22	0	-1	-1	NA
Q9VX36	Q7JYN2	0	FBgn0030853	CG5703	CG5703	16	2	0.23055	0.217708	21.1584
Q86PF4	Q9VG23	1	FBgn0038088	CG10126, isoform B	CG10126-RB	18	0	-1	-1	NA
C9QP54	C7LAH9;P46150	0	FBgn0011661	GH10189p (Fragment)	Moe-RA	50	7	0.434515	0.252357	9.72717
D0IQH7	E1JJ55;E1JJ59;E1JJ60;E1JJ61;F2FBA4;Q59E07;Q8IPR0;Q95T61;Q9VNH7;Q9Y164	0	FBgn0027608	AT13994p	CG2082-RB	15	0	-1	-1	NA
O18413	P48601;Q9V3V6;Q9VA54;Q9XZC3	1	FBgn0020369	26S protease regulatory subunit 8	Pros45	29	0	-1	-1	NA
Q4V6G5	Q4V6I8;Q4V6M1	1	FBgn0051713	IP04485p (Fragment)	CG31713	5	0	-1	-1	NA
Q8T3L2	Q9VDY8	0	FBgn0262468	SD01527p	vib	14	3	0.138391	0.12107	37.2276
Q9V3J1		1	FBgn0027779	V-type proton ATPase subunit H	VhaSFD	35	0	-1	-1	NA
Q7K206	Q9VSL4	1	FBgn0035906	LD27185p (Fragment)	CG6673	20	5	0.492183	0.0463989	8.18314
Q9V496	C7LAA3;Q1RKX2	1	FBgn0087002	Apolipophorins	Rfabg	757	141	0.669093	0.139811	5.0141
P18053		1	FBgn0261394	Proteasome subunit alpha type-4	Pros29	30	2	0.280238	0.101842	16.8631
Q8IQG9	Q9VTV3	1	FBgn0022709	Adenylate kinase-1, isoform B	Adk1	45	17	0.126683	0.100501	40.9368
Q9VA91	Q8IMI7	1	FBgn0039757	40S ribosomal protein S7	RpS7	10	0	-1	-1	NA
B7FNN6	P05389	1	FBgn0003274	LP06614p (Fragment)	RpLP2-RB	5	0	-1	-1	NA
P35122		1	FBgn0010288	Ubiquitin carboxyl-terminal hydrolase	Uch	16	2	0.171927	0.0865318	29.3934
Q9VW59		1	FBgn0036921	LD16419p	RhoGDI	18	2	0.249888	0.030196	19.2853
Q94529		1	FBgn0019982	Probable pseudouridine-5'-monophosphatase	Gs1l	30	8	0.390231	0.196603	11.2097
Q59E30	C6TPC0;Q24036;Q59E29;Q86BI4;Q95RI5	0	FBgn0014163	Failed axon connections, isoform C	fax	33	10	0.0764208	0.0564123	69.7517
Q7JW03	Q2XYF2	0	FBgn0029996	CG2257	Ubc-E2H	6	0	-1	-1	NA
Q8SX57		1	FBgn0051549	CG31549	CG11005	14	0	-1	-1	NA
Q9VU35	Q9VFN5	1	FBgn0036334	CG11267	CG11267	5	0	-1	-1	NA
Q95T88	Q5LJT3	0	FBgn0263830	CG40486, isoform A	CG12466	9	3	0.76333	0.00182311	3.84791
Q9GSP4	A4GK76;A4GK78;A4GK84;A4GK86;A4GK94;A4GK96;A4GKA2;A4GKA6;A4GKA8;A4GKB0;A4GKB4;A4GKB6;A7VLR0;F8WKX9;O76858;Q8SXA1;Q9VDC6	0	FBgn0000527	Mutant e4 ebony	e	52	10	0.405832	0.261371	10.6517
Q9VZU7		1	FBgn0035402	Ubiquitin carboxyl-terminal hydrolase	CG12082	73	1	0.188146	0	26.604
G3M3A2	Q06559;Q29QY2	1	FBgn0002622	RpS3-PA	RpS3	13	0	-1	-1	NA
Q06559	G3M3A2;Q29QY2	0	FBgn0002622	40S ribosomal protein S3	RpS3	13	0	-1	-1	NA
Q24036	C6TPC0;Q59E29;Q59E30;Q86BI4;Q95RI5	1	FBgn0014163	Failed axon connections protein	fax	33	10	0.0764208	0.0564123	69.7517
Q95RI5	C6TPC0;Q24036;Q59E29;Q59E30;Q86BI4	0	FBgn0014163	Failed axon connections, isoform A	fax	33	10	0.0764208	0.0564123	69.7517
Q9VFF0		1	FBgn0038271	CG3731, isoform A	CG3731	54	3	0.0978245	0.0981159	53.8648
Q9VHZ5	Q7KSW3	0	FBgn0051472	CG31472, isoform A	CG2649	14	2	0.434489	0.263973	9.72796
Q9VPX6	Q7KN55;Q9VPX7	0	FBgn0261458	Adenylyl cyclase-associated protein	capt	51	4	0.112412	0.113187	46.5012
E4NKJ3	P36188	1	FBgn0004028	GH04081p	wupA-RG	21	1	0.0570936	0	94.3245
Q9GNE3	Q7JYW9;Q9GNE4;Q9GNF4;Q9GQI2;Q9GTU5	0	FBgn0001187	Hexokinase-C	Hex-C	53	2	0.642259	0.413261	5.39442
Q8MM97	A4V449;Q6NP42;Q94511	0	FBgn0017566	NADH-ubiquinone reductase 75 kDa subunit (Fragment)	ND75	25	0	-1	-1	NA
Q8SXA6	Q86NS1;Q9VF51	0	FBgn0038349	GH20168p	CG6045	117	29	0.704178	0.0907456	4.55271
Q9VSL2		1	FBgn0035904	CG6776	CG6776	23	4	0.529266	0.0616729	7.35959
Q9VV43		1	FBgn0036616	TPPP family protein CG4893	CG4893	13	2	0.126861	0.118819	40.8754
A1Z7S1	A1Z7S2;A1Z7S3;Q7KY07;Q86PD0;Q8IH37;Q8T0G8	1	FBgn0002567	FI09421p	ltd	13	0	-1	-1	NA
Q86PD0	A1Z7S1;A1Z7S2;A1Z7S3;Q7KY07;Q8IH37;Q8T0G8	0	FBgn0002567	RE56408p	ltd	13	0	-1	-1	NA
A9QJL8	A9QJK9;A9QJL0;A9QJL4;A9QJL5;A9QJL7;A9QJM6;A9QJM9;A9QJQ6;A9QJR7;A9QJU7;A9QJY0;A9QK28;D1FZ49;D1FZ89;D1FZA2;D1FZD8;Q9VAI9	0	FBgn0039682	Odorant-binding protein 99c	Obp99c	10	2	0.961373	0.0189403	1.70421
F3YDK4	O16860;Q8IMC4;Q95RR6;Q9V4D9	1	FBgn0022361	RE62347p	Pur-alpha-RD	7	0	-1	-1	NA
Q9VAI9	A9QJK9;A9QJL0;A9QJL4;A9QJL5;A9QJL7;A9QJL8;A9QJM6;A9QJM9;A9QJQ6;A9QJR7;A9QJU7;A9QJY0;A9QK28;D1FZ49;D1FZ89;D1FZA2;D1FZD8	0	FBgn0039682	Odorant-binding protein 99c	Obp99c	10	2	0.961373	0.0189403	1.70421
Q9VB96	A9UNE9	1	FBgn0051075	CG31075	CG31075	32	2	0.00115998	0.00164046	4777.63
Q9VSL3	D1KS67	1	FBgn0086348	RH04924p	se	27	7	0.0170008	0.0449799	323.391
Q494G2	Q7KTP7	1	FBgn0264743	LP22840p	CG31919	9	1	0.613781	0	5.82874
A1ZB82	A1ZB77;A1ZB78;A1ZB79;A1ZB80;A1ZB83;E1JGL5;Q7JRI6;Q8IGG3;Q95RC4	0	FBgn0034345	CG5174, isoform K	CG5174	12	0	-1	-1	NA
O18334	B5RJ70;B5RJE3;D5AEN5;F0JAF7;F6J915;O15971;O18332;O18336;O18338;O18339;P25228;Q4V4D6;Q7KY04;Q86BK7;Q86BK8;Q8IPT6;Q8SYS5;Q8T046;Q95RH7;Q9V3C2;Q9VC31;Q9VM50;Q9VP48;Q9W3Q0;Q9W5X0	0	FBgn0015797	GH09086p	Rab6	17	0	-1	-1	NA
P46415		1	FBgn0011768	Alcohol dehydrogenase class-3	Fdh	29	10	0.429516	0.0764979	9.87968
Q4V6Q5	A1ZB69;Q4V6I7	0	FBgn0063496	IP08143p (Fragment)	CG17525	12	4	0.25625	0.174468	18.7305
Q7KWG7	D5AEP6;E1JJR8;E8NH50;P22465;Q7KWG2;Q7KWG4	0	FBgn0053487	Annexin	CG33487	8	2	0.303121	0.0181548	15.3545
Q8MLS2	A9UNB7	1	FBgn0050410	CG30410	CG30410	16	0	-1	-1	NA
Q9VMQ9		1	FBgn0000318	Clot	cl	8	2	0.406801	0.0886424	10.6184
Q8IN97	O76804;Q8IGZ3;Q9VEK7	0	FBgn0025456	Cellular repressor of E1A-stimulated genes, isoform C	CREG	6	0	-1	-1	NA
Q29QY2	G3M3A2;Q06559	0	FBgn0002622	IP15838p (Fragment)		13	0	-1	-1	NA
Q59E23	B0LQU2;C0IN41;P17276	0	FBgn0001208	Henna, isoform B	Hn	29	1	0.902991	0	2.3769
Q8SYA5	Q9N2Q4;Q9VV36	1	FBgn0040074	RH08687p	retinin	38	16	0.171385	0.107504	29.4956
O76804	Q8IGZ3;Q8IN97;Q9VEK7	1	FBgn0025456	Cellular repressor of E1A-stimulated genes CREG	CREG	8	0	-1	-1	NA
Q9VEK7	O76804;Q8IGZ3;Q8IN97	0	FBgn0025456	Cellular repressor of E1A-stimulated genes, isoform A	CREG	8	0	-1	-1	NA
A0APL1	A0APL2;A0APL6;C0MK69;C0MK70;Q9VVJ7	1	FBgn0036745	CG7484 protein	CG7484	8	2	0.433282	0.0271443	9.76447
A0APL2	A0APL1;A0APL6;C0MK69;C0MK70;Q9VVJ7	0	FBgn0036745	CG7484 protein	CG7484	8	2	0.433282	0.0271443	9.76447
A0APL6	A0APL1;A0APL2;C0MK69;C0MK70;Q9VVJ7	0	FBgn0036745	CG7484 protein	CG7484	8	2	0.433282	0.0271443	9.76447
A1ZB80	A1ZB77;A1ZB78;A1ZB79;A1ZB82;A1ZB83;E1JGL5;Q7JRI6;Q8IGG3;Q95RC4	0	FBgn0034345	CG5174, isoform A	CG5174-RA	24	0	-1	-1	NA
C0MK69	A0APL1;A0APL2;A0APL6;C0MK70;Q9VVJ7	0	FBgn0036745	CG7484-PA	CG7484	8	2	0.433282	0.0271443	9.76447
C0MK70	A0APL1;A0APL2;A0APL6;C0MK69;Q9VVJ7	0	FBgn0036745	CG7484-PA	CG7484	8	2	0.433282	0.0271443	9.76447
P36179	Q8MT47	1	FBgn0260439	Serine/threonine-protein phosphatase PP2A 65 kDa regulatory subunit	Pp2A-29B	51	6	0.208432	0.180893	23.7237
Q24463	A8WHJ7;C3KKB4;C5WLM0;D1YSG0;D1YSG1;O76280;O76281;Q1WWF2;Q6NR91;Q7KQP6;Q8ST85;Q961U1	0	FBgn0005666	Projectin (Fragment)	bt	78	3	0.251732	0.26624	19.1217
Q4V3G4	F3YDK1;Q23970	0	FBgn0010403	IP01759p	Os-E	5	0	-1	-1	NA
Q95RC4	A1ZB77;A1ZB78;A1ZB79;A1ZB80;A1ZB82;A1ZB83;E1JGL5;Q7JRI6;Q8IGG3	0	FBgn0034345	LD44733p	CG5174	24	0	-1	-1	NA
Q9N2Q4	Q8SYA5;Q9VV36	0	FBgn0040074	Retinin	retinin	38	16	0.171385	0.107504	29.4956
Q9VV36	Q8SYA5;Q9N2Q4	0	FBgn0040074	GH14803p	retinin	38	16	0.171385	0.107504	29.4956
Q9VVJ7	A0APL1;A0APL2;A0APL6;C0MK69;C0MK70	0	FBgn0036745	CG7484	CG7484	8	2	0.433282	0.0271443	9.76447
A4V3Q6	C6TP87;P05303;P08736;Q8T3U3	0	FBgn0000557	Elongation factor 1-alpha	Ef1alpha100E	43	1	0.54838	0	6.97582
C1C3D3	H1UUP7;P06754;P49455;Q058U3;Q6LEH1;Q6NN28;Q8IG84;Q8IGY1;Q95TA3	1	FBgn0003721	MIP08601p	Tm1-RA	49	11	0.0657763	0.094556	81.4995
E1JGL5	A1ZB77;A1ZB78;A1ZB79;A1ZB80;A1ZB82;A1ZB83;Q7JRI6;Q8IGG3;Q95RC4	0	FBgn0034345	CG5174, isoform L	CG5174	24	0	-1	-1	NA
P05303	A4V3Q6;C6TP87;P08736;Q8T3U3	0	FBgn0000557	Elongation factor 1-alpha 2	Ef1alpha100E	43	1	0.54838	0	6.97582
Q8MZ78	Q9W0P5	1	FBgn0035147	AT27946p	Gale	10	0	-1	-1	NA
Q8ST85	A8WHJ7;C3KKB4;C5WLM0;D1YSG0;D1YSG1;O76280;O76281;Q1WWF2;Q24463;Q6NR91;Q7KQP6;Q961U1	0	FBgn0005666	Bent (Fragment)	bt	18	0	-1	-1	NA
Q95TY9	A9UN70;A9UN84;Q9VMF1	1	FBgn0031800	GH20717p	CG9497	16	0	-1	-1	NA
Q9VMP9		1	FBgn0031717	Glucosamine-6-phosphate isomerase	Gnpda1	16	0	-1	-1	NA
D0IQJ1	Q86BQ0;Q9W0C1;Q9W0C2	1	FBgn0013342	RH40025p	n-syb-RD	17	3	0.299041	0.120473	15.6068
P17276	B0LQU2;C0IN41;Q59E23	0	FBgn0001208	Protein henna	Hn	29	1	0.902991	0	2.3769
Q86BQ0	D0IQJ1;Q9W0C1;Q9W0C2	0	FBgn0013342	GH19566p	n-syb	17	3	0.299041	0.120473	15.6068
A1ZB78	A1ZB77;A1ZB79;A1ZB80;A1ZB82;A1ZB83;E1JGL5;Q7JRI6;Q8IGG3;Q95RC4	0	FBgn0034345	CG5174, isoform G	CG5174	21	0	-1	-1	NA
A9UNE9	Q9VB96	1	FBgn0051075	GH20910p (Fragment)		31	1	0	1	NA
O97121	Q7JXZ2	1	FBgn0000566	Ecdysteroid-inducible polypeptide EIP40	Eip55E	22	1	0.397623	0	10.94
Q7JXZ2	O97121	1	FBgn0000566	Eip55E	Eip55E	23	1	0.397623	0	10.94
O96967	Q9VKE2	1	FBgn0005664	Drosocrystallin	Cry	49	13	0.156588	0.213667	32.5613
Q59E29	C6TPC0;Q24036;Q59E30;Q86BI4;Q95RI5	0	FBgn0014163	Failed axon connections, isoform D	fax	21	6	0.0571964	0.0551063	94.1499
Q7KVP4	A8WHE8;C7LAB1;C7LAD6;E1JGQ5;Q1WWH5;Q86BS7;Q960T9;Q9W2H8	0	FBgn0034618	CG9485, isoform A	CG9485	111	6	0.145626	0.13351	35.2328
Q7KY07	A1Z7S1;A1Z7S2;A1Z7S3;Q86PD0;Q8IH37;Q8T0G8	0	FBgn0002567	Rab-related protein 1	ltd	13	0	-1	-1	NA
Q8IGZ3	O76804;Q8IN97;Q9VEK7	0	FBgn0025456	LP11958p (Fragment)	CREG	6	0	-1	-1	NA
Q9VDH3		1	FBgn0038839	CG10830	CG10830	24	9	0.101741	0.130136	51.6805
A4V464	Q9W392	1	FBgn0030086	CG7033, isoform C	CG7033	34	6	0.37772	0.070727	11.6897
Q86BS7	A8WHE8;C7LAB1;C7LAD6;E1JGQ5;Q1WWH5;Q7KVP4;Q960T9;Q9W2H8	0	FBgn0034618	CG9485, isoform C	CG9485	111	6	0.145626	0.13351	35.2328
Q9VV47	Q9I7R3	1	FBgn0036620	CG4842	CG4842	18	1	0.272245	0	17.4492
Q9VF51	Q86NS1;Q8SXA6	1	FBgn0038349	CG6045	CG6045-RA	134	29	0.704178	0.0907456	4.55271
Q9W392	A4V464	0	FBgn0030086	CG7033, isoform A	CG7033	34	6	0.37772	0.070727	11.6897
Q86BI4	C6TPC0;Q24036;Q59E29;Q59E30;Q95RI5	0	FBgn0014163	Failed axon connections, isoform B	fax	21	6	0.0571964	0.0551063	94.1499
Q9VMV9	E1JHT6;Q6NP20	0	FBgn0053113	Rtnl1, isoform F	Rtnl1	51	5	0.25788	0.0488181	18.5927
A0AQH0	Q8SYQ2;Q95SA6	1	FBgn0010590	Proteasome subunit beta type	Prosbeta1	15	3	0.389933	0.0367051	11.2208
A5XCQ7	A4UZR3;A5XCQ1;A5XCQ4;A5XCQ9;Q9W2M2	1	FBgn0003748	Trehalase (Fragment)	Treh	56	10	0.437954	0.167359	9.62419
A5XCQ9	A4UZR3;A5XCQ1;A5XCQ4;A5XCQ7;Q9W2M2	0	FBgn0003748	Trehalase (Fragment)	Treh	56	10	0.437954	0.167359	9.62419
C0IN41	B0LQU2;P17276;Q59E23	0	FBgn0001208	Henna mutant pb	Hn	29	1	0.902991	0	2.3769
E1JGQ5	A8WHE8;C7LAB1;C7LAD6;Q1WWH5;Q7KVP4;Q86BS7;Q960T9;Q9W2H8	0	FBgn0034618	CG9485, isoform D	CG9485	111	6	0.145626	0.13351	35.2328
E8NH74	O96553;Q9XYB0	1	FBgn0020385	LD23514p	pug-RD	93	3	0.895204	0.142714	2.45825
O96553	E8NH74;Q9XYB0	0	FBgn0020385	C-1-tetrahydrofolate synthase, cytoplasmic	pug	93	3	0.895204	0.142714	2.45825
Q2XYI2	Q9VPX5	1	FBgn0031310	CG4764 (Fragment)	CG4764	12	0	-1	-1	NA
Q8MMD2	E3CTP7;Q8MMD3;Q8WQ61;Q9W111	0	FBgn0035060	Epidermal growth factor receptor pathway substrate clone 15, isoform B	Eps-15	93	16	0.0367157	0.113373	148.24
Q95SA6	A0AQH0;Q8SYQ2	0	FBgn0010590	Proteasome subunit beta type	Prosbeta1	15	3	0.389933	0.0367051	11.2208
A0APE4	A0APE6;Q7JXC4	1	FBgn0034259	CG6459 protein	CG6459	17	11	0.229938	0.274035	21.2228
A0APE6	A0APE4;Q7JXC4	0	FBgn0034259	CG6459 protein	CG6459	15	9	0.137306	0.168503	37.5447
C7LAD6	A8WHE8;C7LAB1;E1JGQ5;Q1WWH5;Q7KVP4;Q86BS7;Q960T9;Q9W2H8	0	FBgn0034618	GH05863p (Fragment)	CG9485-RC	111	6	0.145626	0.13351	35.2328
Q7JXC4	A0APE4;A0APE6	0	FBgn0034259	CG6459	CG6459	17	11	0.229938	0.274035	21.2228
Q7KWG2	D5AEP6;E1JJR8;E8NH50;P22465;Q7KWG4;Q7KWG7	0	FBgn0053498	CG33498	CG33498	9	5	0.38898	0.0967952	11.2564
Q9W299	Q86NX6;Q8MLU2	0	FBgn0034688	CG11474, isoform A	CG11474	21	0	-1	-1	NA
F3YDK1	Q23970;Q4V3G4	1	FBgn0010403	IP01760p (Fragment)	Os-E-RA	8	0	-1	-1	NA
O16158	Q6NL47	1	FBgn0020907	Calcium-binding protein	Scp2	22	10	0.210258	0.198997	23.4917
Q15E02	C9QP21;P08171;Q15DG6;Q15DG9;Q15DH8;Q15DJ7;Q15DL3;Q15DQ2;Q15DQ3;Q15DQ6;Q15DR1;Q15DR8;Q15EA4	0	FBgn0000592	Esterase 6 (Fragment)	Est-6	8	0	-1	-1	NA
Q27268		1	FBgn0014189	ATP-dependent RNA helicase WM6	Hel25E	29	1	0	1	NA
Q95RR6	F3YDK4;O16860;Q8IMC4;Q9V4D9	0	FBgn0022361	LD15002p	Pur-alpha	7	0	-1	-1	NA
Q9VZ64		1	FBgn0030239	Probable 6-phosphogluconolactonase	CG17333	16	0	-1	-1	NA
B0LQU2	C0IN41;P17276;Q59E23	1	FBgn0001208	Henna mutant bp	Henna	29	1	0.902991	0	2.3769
Q86NX6	Q8MLU2;Q9W299	1	FBgn0034688	LD08055p (Fragment)	CG11474	21	0	-1	-1	NA
Q8MT58		1	FBgn0259979	CG17337	CG17337	41	1	0.279679	0	16.903
Q8SXQ1		1	FBgn0036857	CG9629	CG9629	21	1	0	1	NA
A4UZR3	A5XCQ1;A5XCQ4;A5XCQ7;A5XCQ9;Q9W2M2	1	FBgn0003748	Trehalase, isoform E	Treh	53	10	0.437954	0.167359	9.62419
Q7JYN2	Q9VX36	1	FBgn0030853	GH08937p (Fragment)	CG5703	16	2	0.23055	0.217708	21.1584
Q86NZ4	A4V3G1;C8VV14;F3YDA0;F3YDB5;F3YDE2;P07764	0	FBgn0000064	LP07735p (Fragment)	Ald	41	20	0.260097	0.147681	18.4081
Q961R8	C9QP25;Q9VUK8	1	FBgn0027088	GH09263p	Aats-gly	57	4	0.351077	0.0503198	12.823
Q9VHA1	Q86P04;Q9VHA2	0	FBgn0037723	Spermidine synthase, isoform A	SpdS	23	6	0.592588	0.0847861	6.17552
A3FP35	A3FP36;Q1RL06;Q86B44;Q8IQZ1;Q9VX03	1	FBgn0052495	Glutathione synthetase		34	0	-1	-1	NA
B5X0L2	F2FB74;P08761;Q6AWF7;Q6NLA4;Q7KUM8;Q7KUN2	1	FBgn0000565	FI09229p	Eip71CD-RA	14	0	-1	-1	NA
E1JHT6	Q6NP20;Q9VMV9	1	FBgn0053113	Rtnl1, isoform H	Rtnl1	52	5	0.25788	0.0488181	18.5927
P08761	B5X0L2;F2FB74;Q6AWF7;Q6NLA4;Q7KUM8;Q7KUN2	0	FBgn0000565	Peptide methionine sulfoxide reductase	Eip71CD	14	0	-1	-1	NA
Q6NLA4	B5X0L2;F2FB74;P08761;Q6AWF7;Q7KUM8;Q7KUN2	0	FBgn0000565	RH74182p	Eip71CD	14	0	-1	-1	NA
A1ZB71	Q7JZM3	1	FBgn0063494	Glutathione S transferase E6	GstE6	12	2	0.490013	0.0565	8.23497
G2J625	C0PDF3;F2FB98;Q9VSU8	0	FBgn0263456	MIP29315p1 (Fragment)	nwk-RA	44	2	0	2	NA
Q23970	F3YDK1;Q4V3G4	0	FBgn0010403	Pheromone-binding protein-related protein 6	Os-E	8	0	-1	-1	NA
Q9VGA0	E4NKK7;H0RN92;Q9VG98	0	FBgn0038020	Glutathione S transferase D9	GstD9	15	6	0.636472	0.156998	5.47998
P55828		1	FBgn0019936	40S ribosomal protein S20	RpS20	5	0	-1	-1	NA
Q24510	C6TP18;F6J907;Q8T0J1;Q9W3Z3	0	FBgn0014031	Serine:pyruvate aminotransferase (Fragment)	Spat	6	0	-1	-1	NA
Q6LEH5	P29310	0	FBgn0003731	Epidermal growth factor receptor type III (Fragment)	Egfr	63	37	0.276115	0.0648148	17.1612
Q95083		1	FBgn0016697	Proteasome subunit alpha type-5	Prosalpha5	26	4	0.484907	0.261157	8.35861
Q9VI66		1	FBgn0051248	CG31248	CG2640	12	0	-1	-1	NA
B5RIN9	Q8IPT9;Q8IPU0;Q961U7;Q9VP68	1	FBgn0037057	FI03684p (Fragment)	CG10512-RA	20	2	0.274051	0.387017	17.3138
C7LAB1	A8WHE8;C7LAD6;E1JGQ5;Q1WWH5;Q7KVP4;Q86BS7;Q960T9;Q9W2H8	1	FBgn0034618	SD23689p (Fragment)	CG9485-RB	113	6	0.145626	0.13351	35.2328
A4V4U5	Q04499	1	FBgn0003423	Sluggish A, isoform F	slgA	34	5	0.318735	0.225078	14.4479
A9UN84	A9UN70;Q95TY9;Q9VMF1	0	FBgn0031800	IP22166p	CG9497	15	0	-1	-1	NA
C7LAA3	Q1RKX2;Q9V496	1	FBgn0087002	LP06392p (Fragment)	Rfabg-RA	194	51	0.730853	0.108355	4.22491
Q7K0B6		1	FBgn0050000	CG30000	CG30000	11	2	0.34277	0.207478	13.2116
Q960K8	Q86BP1	0	FBgn0038326	CG5044, isoform A	CG5044	19	4	0.191057	0.0143866	26.1532
Q9VCW6		1	FBgn0046114	GH03051p	Gclm	19	3	0.786636	0.0356324	3.58968
Q9VP69	Q8IPU1	1	FBgn0053054	CG33054, isoform A	CG33054	4	0	-1	-1	NA
Q9VSU8	C0PDF3;F2FB98;G2J625	1	FBgn0263456	Nervous wreck	nwk	91	6	0.133081	0.315797	38.829
A1A729	Q9W303	1	FBgn0026415	IP17447p (Fragment)		21	1	0.762462	0	3.85771
O61639	O61618;Q1WWC9;Q494K0;Q8INU2;Q8T068;Q9VIF7	0	FBgn0023388	Dynamin associated protein isoform Dap160-2	Dap160	53	4	0.0631338	0.126268	85.0294
Q6NP32	Q7KUC2;Q8IGX3	0	FBgn0085484	RE01687p (Fragment)	CG4446	10	0	-1	-1	NA
Q86BP1	Q960K8	1	FBgn0038326	CG5044, isoform B	CG5044-RB	19	4	0.191057	0.0143866	26.1532
Q9VY76	D0IQK3;D6W4U3;Q6NP70;Q76NQ9;Q76NR0;Q961Q7	1	FBgn0052626	CG32626, isoform E	CG32626	63	3	0.536116	0.0130619	7.21914
D9PTS4	A8Y4W5;P40417	1	FBgn0003256	RE33283p (Fragment)	rl-RB	17	0	-1	-1	NA
E4NKK7	H0RN92;Q9VG98;Q9VGA0	1	FBgn0010038	AT21115p (Fragment)	GstD9-RA	15	6	0.636472	0.156998	5.47998
Q4QPZ7	C6TP91;Q9VC53	1	FBgn0051126	IP05796p (Fragment)		7	0	-1	-1	NA
Q76NR0	D0IQK3;D6W4U3;Q6NP70;Q76NQ9;Q961Q7;Q9VY76	0	FBgn0052626	CG32626, isoform G	CG32626	62	3	0.536116	0.0130619	7.21914
Q8INU2	O61618;O61639;Q1WWC9;Q494K0;Q8T068;Q9VIF7	0	FBgn0023388	Dynamin associated protein 160, isoform B	Dap160	53	4	0.0631338	0.126268	85.0294
Q8IPU3	E4NKL2;H1UUD4;Q9I7P8;Q9VPB3	0	FBgn0037024	CG4365, isoform C	CG4365	22	0	-1	-1	NA
Q95T29	Q7JPS2	0	FBgn0013467	GH28577p	igl	14	1	0.101384	0	51.873
Q9W0S7	Q8T0F1	1	FBgn0035121	LD20211p	Tudor-SN	75	17	0.550621	0.143723	6.93243
E1JJN1	P35128	1	FBgn0000173	Bendless, isoform B	ben	5	1	0.367043	0	12.1245
P35128	E1JJN1	0	FBgn0000173	Ubiquitin-conjugating enzyme E2 N	ben	5	1	0.367043	0	12.1245
Q86NS1	Q8SXA6;Q9VF51	1	FBgn0038349	RE51958p	CG6045	130	28	0.700449	0.0901205	4.60001
Q9W2H8	A8WHE8;C7LAB1;C7LAD6;E1JGQ5;Q1WWH5;Q7KVP4;Q86BS7;Q960T9	0	FBgn0034618	CG9485, isoform B	CG9485	111	6	0.145626	0.13351	35.2328
Q8WQ61	E3CTP7;Q8MMD2;Q8MMD3;Q9W111	0	FBgn0035060	Eps-15 protein	Eps-15	87	14	0.0419607	0.120805	129.359
Q9VLS9		1	FBgn0031987	Beta-lactamase-like protein 2 homolog	CG12375	6	0	-1	-1	NA
Q9W111	E3CTP7;Q8MMD2;Q8MMD3;Q8WQ61	0	FBgn0035060	Epidermal growth factor receptor pathway substrate clone 15, isoform A	Eps-15	87	14	0.0419607	0.120805	129.359
C6TP87	P08736;Q8T3U3	1	FBgn0000556	Elongation factor 1-alpha	Ef1alpha48D-RA	66	3	0.744249	0.174463	4.06672
P08736	C6TP87;Q8T3U3	0	FBgn0000556	Elongation factor 1-alpha 1	Ef1alpha48D	66	3	0.744249	0.174463	4.06672
Q9XYN2	C9QP79;Q8SY92;Q9VZ19	0	FBgn0026268	Antennal-specific short-chain dehydrogenase/reductase	antdh	31	5	0.754629	0.0859789	3.94679
P40301		1	FBgn0086134	Proteasome subunit alpha type-2	Pros25	19	4	0.334091	0.0660885	13.6379
Q6NN06	A4V1Q0;A4V1Q1;Q24207	0	FBgn0011206	Boule, isoform E	bol	3	0	-1	-1	NA
Q86P04	Q9VHA1;Q9VHA2	1	FBgn0037723	RE01362p (Fragment)	SpdS	23	6	0.592588	0.0847861	6.17552
Q9V3P6		1	FBgn0028692	26S proteasome non-ATPase regulatory subunit 1	Rpn2	66	7	0.272722	0.258564	17.4132
Q9VMH2		1	FBgn0031781	Arc-p20	Arc-p20	10	2	0.00781655	0.0110543	706.638
C4NYP8	E2QD63;Q86DS1;Q8MSG4	1	FBgn0260484	Hsc70-interacting protein 1	HIP	19	0	-1	-1	NA
E2QD63	C4NYP8;Q86DS1;Q8MSG4	0	FBgn0029676	CG2947, isoform B	HIP-R	19	0	-1	-1	NA
Q76NQ9	D0IQK3;D6W4U3;Q6NP70;Q76NR0;Q961Q7;Q9VY76	0	FBgn0052626	CG32626, isoform F	CG32626	50	3	0.536116	0.0130619	7.21914
Q7JZM3	A1ZB71	0	FBgn0063494	RE21095p (Fragment)	GstE6	12	2	0.490013	0.0565	8.23497
Q86DS1	C4NYP8;E2QD63;Q8MSG4	0	FBgn0029676	Hsc70-interacting protein 2	HIP-R	19	0	-1	-1	NA
Q8IMC4	F3YDK4;O16860;Q95RR6;Q9V4D9	0	FBgn0022361	Purine-rich binding protein-alpha, isoform D	Pur-alpha	7	0	-1	-1	NA
Q9VDP9	C6SUZ3;Q7KSB5	1	FBgn0038771	CG4390, isoform A	CG4390	13	1	0.406502	0	10.6286
Q1EC13	Q9VWI0	1	FBgn0031021	IP11020p (Fragment)	CG12203	5	0	-1	-1	NA
Q8T9G8	Q9VLM8	0	FBgn0027094	SD01519p	Aats-ala	51	3	0.457553	0.169977	9.06571
Q9VDC0		1	FBgn0038878	CG3301, isoform A	CG3301	22	9	0.674241	0.0696972	4.94399
A4GK78	A4GK76;A4GK84;A4GK86;A4GK94;A4GK96;A4GKA2;A4GKA6;A4GKA8;A4GKB0;A4GKB4;A4GKB6;A7VLR0;F8WKX9;O76858;Q8SXA1;Q9GSP4;Q9VDC6	1	FBgn0000527	Ebony	e	58	11	0.402787	0.248164	10.7573
A4GK84	A4GK76;A4GK78;A4GK86;A4GK94;A4GK96;A4GKA2;A4GKA6;A4GKA8;A4GKB0;A4GKB4;A4GKB6;A7VLR0;F8WKX9;O76858;Q8SXA1;Q9GSP4;Q9VDC6	0	FBgn0000527	Ebony	e	58	11	0.402787	0.248164	10.7573
A4GK86	A4GK76;A4GK78;A4GK84;A4GK94;A4GK96;A4GKA2;A4GKA6;A4GKA8;A4GKB0;A4GKB4;A4GKB6;A7VLR0;F8WKX9;O76858;Q8SXA1;Q9GSP4;Q9VDC6	0	FBgn0000527	Ebony	e	58	11	0.402787	0.248164	10.7573
A4GK94	A4GK76;A4GK78;A4GK84;A4GK86;A4GK96;A4GKA2;A4GKA6;A4GKA8;A4GKB0;A4GKB4;A4GKB6;A7VLR0;F8WKX9;O76858;Q8SXA1;Q9GSP4;Q9VDC6	0	FBgn0000527	Ebony	e	58	11	0.402787	0.248164	10.7573
A4GK96	A4GK76;A4GK78;A4GK84;A4GK86;A4GK94;A4GKA2;A4GKA6;A4GKA8;A4GKB0;A4GKB4;A4GKB6;A7VLR0;F8WKX9;O76858;Q8SXA1;Q9GSP4;Q9VDC6	0	FBgn0000527	Ebony	e	58	11	0.402787	0.248164	10.7573
A4GKA2	A4GK76;A4GK78;A4GK84;A4GK86;A4GK94;A4GK96;A4GKA6;A4GKA8;A4GKB0;A4GKB4;A4GKB6;A7VLR0;F8WKX9;O76858;Q8SXA1;Q9GSP4;Q9VDC6	0	FBgn0000527	Ebony	e	58	11	0.402787	0.248164	10.7573
A4GKA6	A4GK76;A4GK78;A4GK84;A4GK86;A4GK94;A4GK96;A4GKA2;A4GKA8;A4GKB0;A4GKB4;A4GKB6;A7VLR0;F8WKX9;O76858;Q8SXA1;Q9GSP4;Q9VDC6	0	FBgn0000527	Ebony	e	58	11	0.402787	0.248164	10.7573
A4GKB0	A4GK76;A4GK78;A4GK84;A4GK86;A4GK94;A4GK96;A4GKA2;A4GKA6;A4GKA8;A4GKB4;A4GKB6;A7VLR0;F8WKX9;O76858;Q8SXA1;Q9GSP4;Q9VDC6	0	FBgn0000527	Ebony	e	58	11	0.402787	0.248164	10.7573
A4GKB4	A4GK76;A4GK78;A4GK84;A4GK86;A4GK94;A4GK96;A4GKA2;A4GKA6;A4GKA8;A4GKB0;A4GKB6;A7VLR0;F8WKX9;O76858;Q8SXA1;Q9GSP4;Q9VDC6	0	FBgn0000527	Ebony	e	58	11	0.402787	0.248164	10.7573
A4GKB6	A4GK76;A4GK78;A4GK84;A4GK86;A4GK94;A4GK96;A4GKA2;A4GKA6;A4GKA8;A4GKB0;A4GKB4;A7VLR0;F8WKX9;O76858;Q8SXA1;Q9GSP4;Q9VDC6	0	FBgn0000527	Ebony	e	57	10	0.405832	0.261371	10.6517
D6W4L2	E6PBY9;P06742	1	FBgn0002772	MIP21134p		18	4	0.0072544	0.0145088	761.613
F8WKX9	A4GK76;A4GK78;A4GK84;A4GK86;A4GK94;A4GK96;A4GKA2;A4GKA6;A4GKA8;A4GKB0;A4GKB4;A4GKB6;A7VLR0;O76858;Q8SXA1;Q9GSP4;Q9VDC6	0	FBgn0000527	Ebony	e	58	11	0.402787	0.248164	10.7573
O76858	A4GK76;A4GK78;A4GK84;A4GK86;A4GK94;A4GK96;A4GKA2;A4GKA6;A4GKA8;A4GKB0;A4GKB4;A4GKB6;A7VLR0;F8WKX9;Q8SXA1;Q9GSP4;Q9VDC6	0	FBgn0000527	Ebony protein	e	56	11	0.402787	0.248164	10.7573
Q9NIW1	Q2QBM1;Q9NIW0;Q9NIW2;Q9U1J1;Q9VG31;Q9VG32	0	FBgn0002719	Malic enzyme	Men	108	18	0.567952	0.0791588	6.60755
Q9VDC6	A4GK76;A4GK78;A4GK84;A4GK86;A4GK94;A4GK96;A4GKA2;A4GKA6;A4GKA8;A4GKB0;A4GKB4;A4GKB6;A7VLR0;F8WKX9;O76858;Q8SXA1;Q9GSP4	0	FBgn0000527	Ebony	e	58	11	0.402787	0.248164	10.7573
Q9VG32	Q2QBM1;Q9NIW0;Q9NIW1;Q9NIW2;Q9U1J1;Q9VG31	0	FBgn0002719	Malic enzyme	Men	108	18	0.567952	0.0791588	6.60755
C9QP39	Q0KIA8;Q9VI16	1	FBgn0037440	RE15352p	CG1041-RB	31	6	0.314024	0.256074	14.7121
E2QD65	P39018	1	FBgn0010412	Ribosomal protein S19a, isoform C	RpS19a	12	0	-1	-1	NA
E4NKL2	H1UUD4;Q8IPU3;Q9I7P8;Q9VPB3	1	FBgn0037024	AT09325p (Fragment)	CG4365-RC	22	0	-1	-1	NA
H1UUD4	E4NKL2;Q8IPU3;Q9I7P8;Q9VPB3	0	FBgn0037024	FI19313p1 (Fragment)	CG4365-RC	22	0	-1	-1	NA
P39018	E2QD65	0	FBgn0010412	40S ribosomal protein S19a	RpS19a	12	0	-1	-1	NA
Q95U15	C1C530;C1C553;E1JIK6;E1JIK9;Q70VI1;Q9VFC7	0	FBgn0038294	GH14252p	Mf	22	3	0.355571	0.0813698	12.6202
Q9NBA9	A1ZA66;A1ZA67;A1ZA72;A1ZA73;Q24205;Q95R30;Q9N630;Q9NBB0;Q9NBB2;Q9NBB3;Q9NBC0;Q9NBC3	0	FBgn0265045	Stretchin-MLCK (Fragment)	Strn-Mlck	21	1	0.687886	0	4.76232
Q9NBB1	A1ZA66;A1ZA67;A1ZA72;A1ZA73;Q24205;Q95R30;Q9N630;Q9NBA9;Q9NBB0;Q9NBB2;Q9NBB3;Q9NBC0;Q9NBC3	0	FBgn0265045	Stretchin-MLCK (Fragment)	Strn-Mlck	1	0	-1	-1	NA
Q9NIW2	Q2QBM1;Q9NIW0;Q9NIW1;Q9U1J1;Q9VG31;Q9VG32	0	FBgn0002719	Malic enzyme	Men	108	18	0.567952	0.0791588	6.60755
Q9V3V6	O18413;P48601;Q9VA54;Q9XZC3	1	FBgn0028684	26S proteasome regulatory complex subunit p50	Tbp-1	41	1	0.557241	0	6.80615
Q9VAC4		1	FBgn0039735	CG7911	CG7911	5	2	0.506908	0.010251	7.84259
Q9VG31	Q2QBM1;Q9NIW0;Q9NIW1;Q9NIW2;Q9U1J1;Q9VG32	0	FBgn0002719	Malic enzyme	Men	108	18	0.567952	0.0791588	6.60755
Q9VPX5	Q2XYI2	0	FBgn0031310	CG4764	CG4764	12	0	-1	-1	NA
A5XCQ1	A4UZR3;A5XCQ4;A5XCQ7;A5XCQ9;Q9W2M2	0	FBgn0003748	GH05411p (Fragment)	Treh	53	10	0.437954	0.167359	9.62419
A5XCQ4	A4UZR3;A5XCQ1;A5XCQ7;A5XCQ9;Q9W2M2	0	FBgn0003748	Trehalase (Fragment)	Treh	53	10	0.437954	0.167359	9.62419
C1C553	C1C530;E1JIK6;E1JIK9;Q70VI1;Q95U15;Q9VFC7	1	FBgn0038294	MIP06826p	Mf	22	3	0.355571	0.0813698	12.6202
P40417	A8Y4W5;D9PTS4	0	FBgn0003256	Mitogen-activated protein kinase ERK-A	rl	17	0	-1	-1	NA
Q6NN54	A4V310;B7Z0L2;C7LAD0;C7LAD1;Q29R34;Q7KKC2;Q7KSF4;Q8T3K7;Q9GQV1;Q9GQV2;Q9VEN1	0	FBgn0014141	RE60544p	cher	42	0	-1	-1	NA
Q9GQV1	A4V310;B7Z0L2;C7LAD0;C7LAD1;Q29R34;Q6NN54;Q7KKC2;Q7KSF4;Q8T3K7;Q9GQV2;Q9VEN1	0	FBgn0014141	Cheerio, isoform B	cher	42	0	-1	-1	NA
Q9VKE2	O96967	0	FBgn0005664	Crystallin	Cry	40	8	0.253847	0.223948	18.9369
Q9W2M2	A4UZR3;A5XCQ1;A5XCQ4;A5XCQ7;A5XCQ9	0	FBgn0003748	Trehalase	Treh	53	10	0.437954	0.167359	9.62419
Q9VU58		1	FBgn0040813	Neuropeptide-like 2	Nplp2	3	0	-1	-1	NA
F0JAP3	Q9Y0Y2	1	FBgn0027493	Adenylosuccinate synthetase	CG17273-RA	37	5	0.516347	0.0771844	7.63391
Q04499	A4V4U5	0	FBgn0003423	Proline dehydrogenase 1, mitochondrial	slgA	32	3	0.224991	0.260177	21.756
Q9VMF1	A9UN70;A9UN84;Q95TY9	0	FBgn0031800	CG9497	CG9497	16	0	-1	-1	NA
D0IQK3	D6W4U3;Q6NP70;Q76NQ9;Q76NR0;Q961Q7;Q9VY76	1	FBgn0052626	RH56322p (Fragment)	CG32626-RD	62	3	0.536116	0.0130619	7.21914
Q1W1Y0	A1ZA97;D9PTR4;Q4V4W8	0	FBgn0034076	Juvenile hormone esterase duplication	Jhedup	28	0	-1	-1	NA
C6SUU2	A9UND4;Q8IPA2;Q8SYS2;Q9VKE5	0	FBgn0032382	MIP12805p (Fragment)	CG14935-RB	23	0	-1	-1	NA
A4V310	B7Z0L2;C7LAD0;C7LAD1;Q29R34;Q6NN54;Q7KKC2;Q7KSF4;Q8T3K7;Q9GQV1;Q9GQV2;Q9VEN1	1	FBgn0014141	Cheerio, isoform H	cher	42	0	-1	-1	NA
C7LAD0	A4V310;B7Z0L2;C7LAD1;Q29R34;Q6NN54;Q7KKC2;Q7KSF4;Q8T3K7;Q9GQV1;Q9GQV2;Q9VEN1	0	FBgn0014141	RE31223p	cher-RH	42	0	-1	-1	NA
O46067		1	FBgn0023529	CG2918, isoform A	EG:25E8.1	61	14	0.601526	0.157971	6.02663
Q07327		1	FBgn0004574	Protein ROP	Rop	38	1	0.42372	0	10.0609
Q960F2	Q24253	0	FBgn0010380	SD04106p	Bap	22	1	0.0764975	0	69.679
P41572		1	FBgn0004654	6-phosphogluconate dehydrogenase, decarboxylating	Pgd	47	2	0.711764	0.000762331	4.45763
Q7K5N8	A1ZAU4	0	FBgn0034229	CG4847, isoform A	CG4847	18	2	0.740004	0.0271229	4.11642
Q961Q7	D0IQK3;D6W4U3;Q6NP70;Q76NQ9;Q76NR0;Q9VY76	0	FBgn0052626	CG32626, isoform C	CG11058	55	3	0.536116	0.0130619	7.21914
A4GKA8	A4GK76;A4GK78;A4GK84;A4GK86;A4GK94;A4GK96;A4GKA2;A4GKA6;A4GKB0;A4GKB4;A4GKB6;A7VLR0;F8WKX9;O76858;Q8SXA1;Q9GSP4;Q9VDC6	0	FBgn0000527	Ebony	e	57	11	0.402787	0.248164	10.7573
A7VLR0	A4GK76;A4GK78;A4GK84;A4GK86;A4GK94;A4GK96;A4GKA2;A4GKA6;A4GKA8;A4GKB0;A4GKB4;A4GKB6;F8WKX9;O76858;Q8SXA1;Q9GSP4;Q9VDC6	0	FBgn0000527	Ebony	e	57	11	0.402787	0.248164	10.7573
F2FB57	Q9V535	1	FBgn0033378	RE01574p	tsu-RA	7	4	0.244797	0.0472555	19.75
Q4V4W8	A1ZA97;D9PTR4;Q1W1Y0	0	FBgn0034076	IP12477p	CG8424	24	0	-1	-1	NA
Q7JRI6	A1ZB77;A1ZB78;A1ZB79;A1ZB80;A1ZB82;A1ZB83;E1JGL5;Q8IGG3;Q95RC4	0	FBgn0034345	CG5174, isoform H	CG5174	21	0	-1	-1	NA
Q9V535	F2FB57	0	FBgn0033378	RNA-binding protein 8A	tsu	7	4	0.244797	0.0472555	19.75
Q9W1B9	Q4V5X9	0	FBgn0034968	RE28824p	RpL12	5	0	-1	-1	NA
Q9W369	D7RHE8	1	FBgn0086367	Mutant tan	t	72	7	0.577108	0.0783824	6.4431
C6TPC0	Q24036;Q59E29;Q59E30;Q86BI4;Q95RI5	1	FBgn0014163	RE69123p (Fragment)	fax-RD	21	6	0.0571964	0.0551063	94.1499
E2RWQ0	Q27598;Q7K2W6;Q9GV29	0	FBgn0261362	Prophenol oxidase (Fragment)	PhoxS	29	12	0.172295	0.0622371	29.3242
O15971	B5RJ70;B5RJE3;D5AEN5;F0JAF7;F6J915;O18332;O18334;O18336;O18338;O18339;P25228;Q4V4D6;Q7KY04;Q86BK7;Q86BK8;Q8IPT6;Q8SYS5;Q8T046;Q95RH7;Q9V3C2;Q9VC31;Q9VM50;Q9VP48;Q9W3Q0;Q9W5X0	0	FBgn0015789	LD39986p	Rab10	16	0	-1	-1	NA
Q6NNU7	Q9VIC9	1	FBgn0032945	RE12154p	CG8665	42	4	0.459551	0.288172	9.01135
Q8MLU2	Q86NX6;Q9W299	0	FBgn0034688	CG11474, isoform B	CG11474	20	0	-1	-1	NA
Q9VC53	C6TP91;Q4QPZ7	0	FBgn0051126	CG31126	CG31126	7	0	-1	-1	NA
Q9VIC9	Q6NNU7	0	FBgn0032945	CG8665	CG8665	42	4	0.459551	0.288172	9.01135
A4GK76	A4GK78;A4GK84;A4GK86;A4GK94;A4GK96;A4GKA2;A4GKA6;A4GKA8;A4GKB0;A4GKB4;A4GKB6;A7VLR0;F8WKX9;O76858;Q8SXA1;Q9GSP4;Q9VDC6	1	FBgn0000527	Ebony	e	56	11	0.402787	0.248164	10.7573
O16860	F3YDK4;Q8IMC4;Q95RR6;Q9V4D9	0	FBgn0022361	Pur-alpha	Pur-alpha	7	0	-1	-1	NA
O61618	O61639;Q1WWC9;Q494K0;Q8INU2;Q8T068;Q9VIF7	1	FBgn0023388	Dynamin associated protein isoform Dap160-1	Dap160	53	4	0.0631338	0.126268	85.0294
Q15DQ6	C9QP21;P08171;Q15DG6;Q15DG9;Q15DH8;Q15DJ7;Q15DL3;Q15DQ2;Q15DQ3;Q15DR1;Q15DR8;Q15E02;Q15EA4	0	FBgn0000592	Esterase 6 (Fragment)	Est-6	5	0	-1	-1	NA
Q15DR1	C9QP21;P08171;Q15DG6;Q15DG9;Q15DH8;Q15DJ7;Q15DL3;Q15DQ2;Q15DQ3;Q15DQ6;Q15DR8;Q15E02;Q15EA4	0	FBgn0000592	Esterase 6 (Fragment)	Est-6	5	0	-1	-1	NA
Q8SXT0	Q9VMI3	1	FBgn0031771	RE33648p	CG9140	11	0	-1	-1	NA
P14130		1	FBgn0004403	40S ribosomal protein S14	RpS14a	7	0	-1	-1	NA
P15372		1	FBgn0000120	Phosrestin-2	Arr1	29	1	0.148752	0	34.4309
Q0E993	Q960E6	1	FBgn0027079	Valyl-tRNA synthetase, isoform A	Aats-val	86	14	0.361166	0.154692	12.3746
Q1WWC9	O61618;O61639;Q494K0;Q8INU2;Q8T068;Q9VIF7	0	FBgn0023388	Dynamin associated protein 160, isoform C	Dap160	53	4	0.0631338	0.126268	85.0294
Q7JV23	A1Z784;A8DY67;D0IQ86	1	FBgn0033246	CG11198, isoform B	ACC	129	2	0.668644	0.419784	5.02025
Q960E6	Q0E993	0	FBgn0027079	SD04748p	Aats-val	86	14	0.361166	0.154692	12.3746
Q9V4D9	F3YDK4;O16860;Q8IMC4;Q95RR6	0	FBgn0022361	Purine-rich binding protein-alpha, isoform B	Pur-alpha	7	0	-1	-1	NA
Q9VIF7	O61618;O61639;Q1WWC9;Q494K0;Q8INU2;Q8T068	0	FBgn0023388	Dynamin associated protein 160, isoform A	Dap160	53	4	0.0631338	0.126268	85.0294
P21187		1	FBgn0265297	Polyadenylate-binding protein	pAbp	21	2	0.812935	0.00198155	3.30798
Q7JRL9		1	FBgn0051221	CG31221, isoform A	CG31221	11	0	-1	-1	NA
Q960T2	F3YDF6	1	FBgn0013334	Synapse-associated protein of 47 kDa	Sap47	66	5	0.0618478	0.0821077	86.8563
Q6NL81	Q9NIU2;Q9W5R8	1	FBgn0064225	RE57391p	RpL5	6	0	-1	-1	NA
Q95RG1	C6SUW3;P55935	0	FBgn0010408	LD32106p	RpS9	6	0	-1	-1	NA
Q9W127		1	FBgn0035044	CG3663	CG3663	6	0	-1	-1	NA
Q2XYH0	Q9VSR5	1	FBgn0011787	CG5012 (Fragment)	mRpL12	5	0	-1	-1	NA
Q95RB2		1	FBgn0033728	Cuticular protein 49Ae	Cpr49Ae	52	20	0.0413558	0.0692142	131.292
P47947		1	FBgn0013348	Troponin C, isoform 1	TpnC41C	7	0	-1	-1	NA
Q9Y0Y2	F0JAP3	0	FBgn0027493	Adenylosuccinate synthetase	CG17273	33	5	0.516347	0.0771844	7.63391
A0AQ24	Q9VQR2	1	FBgn0021967	CG8844 protein	CG8844	8	0	-1	-1	NA
A1ZA97	D9PTR4;Q1W1Y0;Q4V4W8	1	FBgn0034076	Juvenile hormone esterase duplication	Jhedup	28	0	-1	-1	NA
Q9V9M7		1	FBgn0032987	RE62581p	RpL21	5	0	-1	-1	NA
Q9VQR2	A0AQ24	0	FBgn0021967	CG8844 protein	Pdsw	8	0	-1	-1	NA
F6J907	C6TP18;Q24510;Q8T0J1;Q9W3Z3	0	FBgn0014031	CG3926 (Fragment)	CG3926	6	0	-1	-1	NA
Q5LJT3	Q95T88	1	FBgn0263830	CG40486, isoform B	CG40486-RB	9	3	0.76333	0.00182311	3.84791
E1JIT4	Q9VCZ8	1	FBgn0038976	CG7048, isoform B	CG7048	8	0	-1	-1	NA
P13677		1	FBgn0004784	Protein kinase C, eye isozyme	inaC	50	5	0.441392	0.304946	9.52277
Q0KIA8	C9QP39;Q9VI16	1	FBgn0037440	CG1041, isoform B	CG1041	39	7	0.306604	0.234586	15.1444
Q8T0F1	Q9W0S7	0	FBgn0035121	LD06532p	Tudor-SN	41	7	0.606104	0.0389753	5.95188
Q95RN9	C7LAI0;D0IQI3;D3DMF1;O61604;Q8IQZ7;Q8IQZ8	0	FBgn0024238	LD18683p	Fim	1	0	-1	-1	NA
Q9VCZ8	E1JIT4	0	FBgn0038976	Probable prefoldin subunit 5	CG7048	8	0	-1	-1	NA
B5T232	B5T235;Q5U137;Q7K537;Q9VFZ4	0	FBgn0038115	Putative uncharacterized protein CG7966 (Fragment)	CG7966	7	0	-1	-1	NA
B5T235	B5T232;Q5U137;Q7K537;Q9VFZ4	0	FBgn0038115	Putative uncharacterized protein CG7966 (Fragment)	CG7966	6	0	-1	-1	NA
P22769		1	FBgn0004066	Proteasome subunit alpha type-7-1	Pros28.1	19	6	0.357968	0.140628	12.514
Q8MSU6	A1Z6L9;P02828;Q1RKX0;Q7KNF3;Q8IHC2;Q9VAY2	0	FBgn0026761	LD43460p	Trap1	13	1	0.506497	0	7.85184
Q9VF28	Q8IND1	1	FBgn0038369	Arpc3A, isoform C	Arpc3A	10	3	0.124369	0.0661682	41.7524
Q9VSY4		1	FBgn0035989	Alpha-tubulin N-acetyltransferase 1	CG3967	13	0	-1	-1	NA
A0ZWM1	A0ZWM2;A0ZWM4;A0ZWM5;A0ZWM6;A0ZWM7;A0ZWM8;A0ZWM9;A0ZWN0;A0ZWN2;A0ZWN4;A0ZWN5;A0ZWN6;A0ZWN8;A0ZWP0;D0IQA2;Q9NFV5;Q9VIT9	0	FBgn0041180	Thiolester containing protein IV (Fragment)	TepIV	22	3	0.717132	0.0251426	4.39126
A0ZWM7	A0ZWM1;A0ZWM2;A0ZWM4;A0ZWM5;A0ZWM6;A0ZWM8;A0ZWM9;A0ZWN0;A0ZWN2;A0ZWN4;A0ZWN5;A0ZWN6;A0ZWN8;A0ZWP0;D0IQA2;Q9NFV5;Q9VIT9	0	FBgn0041180	Thiolester containing protein IV (Fragment)	TepIV	22	3	0.717132	0.0251426	4.39126
A0ZWN5	A0ZWM1;A0ZWM2;A0ZWM4;A0ZWM5;A0ZWM6;A0ZWM7;A0ZWM8;A0ZWM9;A0ZWN0;A0ZWN2;A0ZWN4;A0ZWN6;A0ZWN8;A0ZWP0;D0IQA2;Q9NFV5;Q9VIT9	0	FBgn0041180	Thiolester containing protein IV (Fragment)	TepIV	22	3	0.717132	0.0251426	4.39126
E1UIC7	E1UIC9;E1UID0;E1UID3;E1UID4;Q23997	1	FBgn0013763	CG5210 protein	CG5210	42	1	0.75405	0	3.95342
E1UIC9	E1UIC7;E1UID0;E1UID3;E1UID4;Q23997	1	FBgn0013763	CG5210 protein	CG5210	43	1	0.75405	0	3.95342
E1UID0	E1UIC7;E1UIC9;E1UID3;E1UID4;Q23997	0	FBgn0013763	CG5210 protein	CG5210	43	1	0.75405	0	3.95342
E1UID3	E1UIC7;E1UIC9;E1UID0;E1UID4;Q23997	0	FBgn0013763	CG5210 protein	CG5210	42	1	0.75405	0	3.95342
E1UID4	E1UIC7;E1UIC9;E1UID0;E1UID3;Q23997	0	FBgn0013763	CG5210 protein	CG5210	42	1	0.75405	0	3.95342
Q23997	E1UIC7;E1UIC9;E1UID0;E1UID3;E1UID4	0	FBgn0013763	Chitinase-like protein DS47	Chit	42	1	0.75405	0	3.95342
Q95SB0	H0RNE1;Q9GPQ2;Q9VQI7	0	FBgn0031479	GM04269p	Prx6005	8	2	0.396294	0.0689192	10.9878
Q9GPQ2	H0RNE1;Q95SB0;Q9VQI7	0	FBgn0031479	1-cys peroxiredoxin DPx-6005	Prx6005	8	2	0.396294	0.0689192	10.9878
Q9VI16	C9QP39;Q0KIA8	0	FBgn0037440	CG1041, isoform A	CG1041	39	7	0.306604	0.234586	15.1444
Q9VQI7	H0RNE1;Q95SB0;Q9GPQ2	0	FBgn0031479	Peroxiredoxin 6005	Prx6005	8	2	0.396294	0.0689192	10.9878
Q9XZH6		1	FBgn0026753	V-type proton ATPase subunit G	Vha13	9	0	-1	-1	NA
P12426		1	FBgn0000109	Adenine phosphoribosyltransferase	Aprt	12	0	-1	-1	NA
Q8IGJ3	Q8IGE1;Q9VTP4	1	FBgn0036213	RH06366p	RpL10Ab	8	1	0.300397	0	15.5222
A9UNB7	Q8MLS2	1	FBgn0050410	LP13860p	CG30410	15	0	-1	-1	NA
O17311	O17312;Q9VUJ1	1	FBgn0023174	Proteasome subunit beta type	Prosbeta2	29	14	0.577364	0.318717	6.43856
O17312	O17311;Q9VUJ1	0	FBgn0023174	Proteasome subunit beta type	Prosbeta2	29	14	0.577364	0.318717	6.43856
Q7KJV6	Q7KUA4;Q9VSD9	1	FBgn0029113	Ubiquitin-like protein activating enzyme	Uba2	25	2	0.481942	0.0142901	8.43157
Q7KUA4	Q7KJV6;Q9VSD9	0	FBgn0029113	LD22577p	Uba2	25	2	0.481942	0.0142901	8.43157
Q9VI04	Q6NP10	0	FBgn0037513	Beta-alanine synthase	pyd3	17	1	0.648366	0	5.30555
Q9VIT9	A0ZWM1;A0ZWM2;A0ZWM4;A0ZWM5;A0ZWM6;A0ZWM7;A0ZWM8;A0ZWM9;A0ZWN0;A0ZWN2;A0ZWN4;A0ZWN5;A0ZWN6;A0ZWN8;A0ZWP0;D0IQA2;Q9NFV5	1	FBgn0041180	Thiolester containing protein IV	TepIV	112	16	0.674083	0.0882331	4.94613
Q9VTY2	Q7JVH6;Q8SXE8	0	FBgn0036290	CG10638, isoform A	CG10638	13	3	0.286654	0.0186627	16.4161
Q9VUJ1	O17311;O17312	1	FBgn0023174	Proteasome subunit beta type	Prosbeta2	30	14	0.577364	0.318717	6.43856
B7Z0L2	A4V310;C7LAD0;C7LAD1;Q29R34;Q6NN54;Q7KKC2;Q7KSF4;Q8T3K7;Q9GQV1;Q9GQV2;Q9VEN1	0	FBgn0014141	Cheerio, isoform F	cher	42	0	-1	-1	NA
C7LAD1	A4V310;B7Z0L2;C7LAD0;Q29R34;Q6NN54;Q7KKC2;Q7KSF4;Q8T3K7;Q9GQV1;Q9GQV2;Q9VEN1	0	FBgn0014141	RE41524p	cher-RF	42	0	-1	-1	NA
Q8SWZ8	Q9VH72	1	FBgn0037749	RH49505p	CG9471	14	1	0.372179	0	11.9123
Q9W596	A4IJ78;A8E6R6;B4F633;B4F634;B4F637;B4F639;B4F643;C0MM14;C0MM15;C0MM25;decoy	1	FBgn0259108	Microtubule-associated protein futsch	futsch	358	47	0.175062	0.252216	28.814
Q6NP70	D0IQK3;D6W4U3;Q76NQ9;Q76NR0;Q961Q7;Q9VY76	0	FBgn0052626	RE05438p	CG32626	53	3	0.536116	0.0130619	7.21914
Q8T9B6		1	FBgn0004132	LDLR chaperone boca	boca	7	1	0.298824	0	15.6204
Q9GQS3	A9YKE5;B4YWM6;B4YWN4;Q1NZ60;Q9BK28;Q9GNH8;Q9W330	0	FBgn0001186	Hexokinase (Fragment)	Hex-A	30	3	0.368679	0.171553	12.0563
Q9NBB3	A1ZA66;A1ZA67;A1ZA72;A1ZA73;Q24205;Q95R30;Q9N630;Q9NBA9;Q9NBB0;Q9NBB2;Q9NBC0;Q9NBC3	0	FBgn0265045	Stretchin-MLCK (Fragment)	Strn-Mlck	27	0	-1	-1	NA
Q9VK12		1	FBgn0032494	CG5945	CG5945	10	3	0.644492	0.192364	5.36177
Q9W3N9		1	FBgn0029969	CG10932	CG10932	25	1	0.564783	0	6.6656
A1ZAU4	Q7K5N8	1	FBgn0034229	CG4847, isoform D	CG4847-RD	18	2	0.740004	0.0271229	4.11642
A1ZB79	A1ZB77;A1ZB78;A1ZB80;A1ZB82;A1ZB83;E1JGL5;Q7JRI6;Q8IGG3;Q95RC4	0	FBgn0034345	CG5174, isoform M	CG5174	21	0	-1	-1	NA
D3DMC5	Q95RW2;Q9XYM0	0	FBgn0024811	MIP14750p (Fragment)	Crk-RB	3	0	-1	-1	NA
H0RNE1	Q95SB0;Q9GPQ2;Q9VQI7	1	FBgn0031479	FI16742p1 (Fragment)	Prx6005-RA	8	2	0.396294	0.0689192	10.9878
Q0KHQ6	C3KGL9;Q9VWH7;Q9Y1W3	1	FBgn0027621	6-phosphofructo-2-kinase, isoform A	Pfrx	26	1	0.601063	0	6.03425
Q8IGG3	A1ZB77;A1ZB78;A1ZB79;A1ZB80;A1ZB82;A1ZB83;E1JGL5;Q7JRI6;Q95RC4	0	FBgn0034345	RH27395p	CG5174	21	0	-1	-1	NA
Q94516		1	FBgn0019644	ATP synthase subunit b, mitochondrial	ATPsyn-b	18	0	-1	-1	NA
Q9V6K1		1	FBgn0020370	Tripeptidyl-peptidase 2	TppII	125	13	0.296666	0.249262	15.7568
Q8SYQ2	A0AQH0;Q95SA6	0	FBgn0010590	Proteasome subunit beta type	Prosbeta1	13	3	0.389933	0.0367051	11.2208
Q9W3C3		1	FBgn0030060	CG2004	CG2004	25	2	0.454476	0.000217908	9.15034
D0IQ86	A1Z784;A8DY67;Q7JV23	0	FBgn0033246	GH09643p (Fragment)	CG11198-RA	39	0	-1	-1	NA
O18640		1	FBgn0020618	Guanine nucleotide-binding protein subunit beta-like protein	Rack1	15	0	-1	-1	NA
P06742	D6W4L2;E6PBY9	0	FBgn0002772	Myosin light chain alkali	Mlc1	18	4	0.0072544	0.0145088	761.613
Q24546	E2QCY9;E2QCZ0;Q5BIE8	0	FBgn0004575	Synapsin	Syn	106	18	0.197331	0.384857	25.2269
A3FP36	A3FP35;Q1RL06;Q86B44;Q8IQZ1;Q9VX03	0	FBgn0052495	Glutathione synthetase	CG32495	15	0	-1	-1	NA
A9UN70	A9UN84;Q95TY9;Q9VMF1	1	FBgn0031800	IP21866p (Fragment)	CG9497	15	0	-1	-1	NA
P48611		1	FBgn0003141	6-pyruvoyl tetrahydrobiopterin synthase	pr	7	0	-1	-1	NA
Q1RL06	A3FP35;A3FP36;Q86B44;Q8IQZ1;Q9VX03	0	FBgn0052495	CG32495, isoform E	GS	15	0	-1	-1	NA
Q86B44	A3FP35;A3FP36;Q1RL06;Q8IQZ1;Q9VX03	0	FBgn0052495	CG32495, isoform D	GS	32	0	-1	-1	NA
Q8MRA4		1	FBgn0016700	RE66843p	Rab1	6	0	-1	-1	NA
Q9VXZ8		1	FBgn0027601	BcDNA.GH02901	BcDNA.GH02901	29	3	0.831395	0.146088	3.11492
D6W4U3	D0IQK3;Q6NP70;Q76NQ9;Q76NR0;Q961Q7;Q9VY76	0	FBgn0052626	MIP19437p	CG32626-RD	30	0	-1	-1	NA
O18338	B5RJ70;B5RJE3;D5AEN5;F0JAF7;F6J915;O15971;O18332;O18334;O18336;O18339;P25228;Q4V4D6;Q7KY04;Q86BK7;Q86BK8;Q8IPT6;Q8SYS5;Q8T046;Q95RH7;Q9V3C2;Q9VC31;Q9VM50;Q9VP48;Q9W3Q0;Q9W5X0	1	FBgn0262518	LD44762p	Rab8	19	0	-1	-1	NA
P02516		1	FBgn0001224	Heat shock protein 23	Hsp23	6	0	-1	-1	NA
P35421		1	FBgn0000052	Phosphoribosylformylglycinamidine synthase	ade2	93	20	0.587803	0.161681	6.25687
Q95R30	A1ZA66;A1ZA67;A1ZA72;A1ZA73;Q24205;Q9N630;Q9NBA9;Q9NBB0;Q9NBB2;Q9NBB3;Q9NBC0;Q9NBC3	0	FBgn0265045	GH27795p	Strn-Mlck	35	0	-1	-1	NA
Q9V3I2		1	FBgn0014010	Drab5	Rab5	6	0	-1	-1	NA
Q9VHV5		1	FBgn0037551	ADP-ribosylation factor-like protein 8	Gie	7	0	-1	-1	NA
Q9VPF3		1	FBgn0036992	4-hydroxyphenylpyruvate dioxygenase	CG11796	19	1	0.229067	0	21.315
Q9VU92		1	FBgn0036380	CG8757	CG8757	22	0	-1	-1	NA
A1ZA73	A1ZA66;A1ZA67;A1ZA72;Q24205	0	FBgn0265045	Stretchin-Mlck, isoform E	Strn-Mlck	146	4	0.538846	0.279406	7.1641
E4NKJ4	A4V4Q6;E4NKJ3;E4NKM1;P36188	0	FBgn0004028	GH11752p	wupA-RB	19	5	0.10341	0.0761759	50.8001
H1UUP7	C1C3D3;P06754;P49455;Q058U3;Q6LEH1;Q6NN28;Q8IG84;Q8IGY1;Q95TA3	1	FBgn0003721	FI17820p1	Tm1-RF	83	17	0.119213	0.204523	43.6836
Q058U3	C1C3D3;H1UUP7;P06754;P49455;Q6LEH1;Q6NN28;Q8IG84;Q8IGY1;Q95TA3	1	FBgn0003721	IP16008p	CG4898-RF	86	17	0.119213	0.204523	43.6836
Q9VSR5	Q2XYH0	0	FBgn0011787	GM03767p	mRpL12	5	0	-1	-1	NA
C9QP25	Q961R8;Q9VUK8	0	FBgn0027088	RE19272p	Aats-gly-RB	53	4	0.351077	0.0503198	12.823
E2QCY9	E2QCZ0;Q24546;Q5BIE8	1	FBgn0004575	Synapsin, isoform D	Syn	109	18	0.197331	0.384857	25.2269
Q6NNV7	C1C3F5;Q5LJT0;Q6IDG8	1	FBgn0069973	CG40485, isoform B	CG40485	23	12	0.328264	0.0601583	13.9364
Q95RV5		1	FBgn0050499	Ribulose-phosphate 3-epimerase	boca	6	0	-1	-1	NA
Q9VAG9		1	FBgn0039698	CG7789	CG7789	4	0	-1	-1	NA
Q9VG69		1	FBgn0038049	CG5844	CG5844	14	0	-1	-1	NA
Q9VUK8	C9QP25;Q961R8	0	FBgn0027088	Glycyl-tRNA synthetase, isoform B	Aats-gly	53	4	0.351077	0.0503198	12.823
Q9VWI0	Q1EC13	0	FBgn0031021	CG12203	CG12203	5	0	-1	-1	NA
Q95S62	B5RJT1;C7LAE2;D3PFE8;Q86P55;Q8IGR1;Q8INH5;Q8INH6;Q9VFW7	0	FBgn0052473	GM08240p	CG8775	31	1	0.245859	0	19.6515
E1JHJ4	B8A423;E1JHJ3;E1JHJ5;P05661;Q24410;Q24411;Q26433	0	FBgn0264695	Myosin heavy chain, isoform N	Mhc	90	1	0.287941	0	16.3288
E1JHJ5	B8A423;E1JHJ3;E1JHJ4;P05661;Q24410;Q24411;Q26433	0	FBgn0264695	Myosin heavy chain, isoform P	Mhc	90	1	0.287941	0	16.3288
P23696		1	FBgn0004177	Serine/threonine-protein phosphatase PP2A	mts	10	4	0.407406	0.0453772	10.5977
Q6NP10	Q9VI04	1	FBgn0037513	LD13390p (Fragment)	pyd3	17	1	0.648366	0	5.30555
Q9NFV5	A0ZWM1;A0ZWM2;A0ZWM4;A0ZWM5;A0ZWM6;A0ZWM7;A0ZWM8;A0ZWM9;A0ZWN0;A0ZWN2;A0ZWN4;A0ZWN5;A0ZWN6;A0ZWN8;A0ZWP0;D0IQA2;Q9VIT9	1	FBgn0041180	TEP4 protein (Precursor)	TepIV	110	16	0.674083	0.0882331	4.94613
Q9VMW2	C6TP45;E1JHT6;E1JHT9;Q6NP20;Q7KTP4;Q9VMV9;Q9VMW1;Q9VMW4	0	FBgn0053113	RE38157p	Rtnl1	31	5	0.25788	0.0488181	18.5927
Q8SYG3	D3DME9	1	FBgn0058045	CG40045	CG40045	12	0	-1	-1	NA
Q95TC0	Q9VQL1	0	FBgn0031497	GH04194p	CG17259	14	2	0.390805	0.028528	11.1885
Q9VQL1	Q95TC0	1	FBgn0031497	CG17259	CG17259	30	6	0.355956	0.0545911	12.603
E1JHJ3	B8A423;E1JHJ4;E1JHJ5;P05661;Q24410;Q24411;Q26433	1	FBgn0264695	Myosin heavy chain, isoform O	Mhc	90	1	0.287941	0	16.3288
P05661	B8A423;E1JHJ3;E1JHJ4;E1JHJ5;Q24410;Q24411;Q26433	0	FBgn0264695	Myosin heavy chain, muscle	Mhc	90	1	0.287941	0	16.3288
Q6NP20	E1JHT6;Q9VMV9	0	FBgn0053113	LD43688p (Fragment)	CG33113	44	5	0.25788	0.0488181	18.5927
Q70VI1	C1C530;C1C553;E1JIK6;E1JIK9;Q95U15;Q9VFC7	0	FBgn0038294	Mf4 protein	Mf	22	3	0.355571	0.0813698	12.6202
Q8IGC8	C8VV34;Q8IRG3;Q9W058	0	FBgn0035298	RH54340p	CG1140	4	0	-1	-1	NA
Q8IQX3	C7LA72;Q4V5C5	0	FBgn0052544	CG32544	CG32544	3	0	-1	-1	NA
Q9VB05		1	FBgn0086346	ALG-2 interacting protein X	ALiX	30	2	0.448288	0.0661131	9.32388
Q27869	E8NH54	1	FBgn0086768	Protein-L-isoaspartate(D-aspartate) O-methyltransferase	Pcmt	9	1	0.442037	0	9.50391
Q9VFC7	C1C530;C1C553;E1JIK6;E1JIK9;Q70VI1;Q95U15	0	FBgn0038294	Mf5 protein	Mf	22	3	0.355571	0.0813698	12.6202
A1Z784	A8DY67;D0IQ86;Q7JV23	1	FBgn0033246	CG11198, isoform A	ACC	127	2	0.668644	0.419784	5.02025
O61650	Q867V1;Q867Y1;Q9VPN5	1	FBgn0024352	Hsp70/Hsp90 organizing protein homolog	Hop	35	4	0.406334	0.0969393	10.6344
Q24205	A1ZA66;A1ZA67;A1ZA72;A1ZA73	0	FBgn0265045	A-band associated protein (Fragment)	Strn-Mlck	37	1	0.594938	0	6.13599
Q9VPN5	O61650;Q867V1;Q867Y1	0	FBgn0024352	Hsp70/Hsp90 organizing protein homolog	Hop	35	4	0.406334	0.0969393	10.6344
Q9W303	A1A729	1	FBgn0026415	Chitinase-like protein Idgf4	Idgf4	34	1	0.762462	0	3.85771
E1JI77	E1JI76;Q8IQB4;Q95TZ7;Q9VSN2	1	FBgn0035917	Z band alternatively spliced PDZ-motif protein 66, isoform L	Zasp66	3	0	-1	-1	NA
E8NH46	Q9VH95	1	FBgn0037728	MIP29050p	CG16817-RA	19	8	0.35622	0.0557946	12.5913
P49455	C1C3D3;H1UUP7;P06754;Q058U3;Q6LEH1;Q6NN28;Q8IG84;Q8IGY1;Q95TA3	0	FBgn0003721	Tropomyosin-1, isoforms 33/34	Tm1	83	17	0.119213	0.204523	43.6836
D7RHE8	Q9W369	1	FBgn0086367	Tan protein	tan	62	4	0.536187	0.0779504	7.21771
Q8SXE8	Q7JVH6;Q9VTY2	1	FBgn0036290	RH46018p	CG10638	12	3	0.286654	0.0186627	16.4161
Q9W3F6	A8JV22;A8JV24	0	FBgn0030038	CG1440, isoform A	CG1440	34	0	-1	-1	NA
Q7K8X7	D8FT08	0	FBgn0063491	Glutathione S transferase E9	GstE9	22	4	0.649396	0.14805	5.2907
Q8T4D1	C9QP09;Q0KI94;Q0KI96;Q6AWM9;Q8IGS7;Q8INP0;Q9GNC8;Q9GQN3;Q9GQN4	0	FBgn0261552	AT03366p	ps	31	0	-1	-1	NA
Q9W0P5	Q8MZ78	1	FBgn0035147	Probable UDP-glucose 4-epimerase	Gale	11	0	-1	-1	NA
F0JAG1	Q8IGE6;Q9VT32;Q9VT33	0	FBgn0036030	Ribose-phosphate pyrophosphokinase		6	0	-1	-1	NA
Q960T9	A8WHE8;C7LAB1;C7LAD6;E1JGQ5;Q1WWH5;Q7KVP4;Q86BS7;Q9W2H8	0	FBgn0034618	LD35420p	CG9485	35	1	0.109999	0	47.5847
Q9W2D9		1	FBgn0034654	Eukaryotic translation initiation factor 3 subunit K	CG10306	10	0	-1	-1	NA
B5RIN5	Q7KML2	1	FBgn0027572	Acyl-coenzyme A oxidase		21	1	0.928621	0	2.10064
P48451	Q24214	1	FBgn0010014	Calcineurin subunit B type 1	CanB	5	0	-1	-1	NA
Q7KML2	B5RIN5	0	FBgn0027572	Probable peroxisomal acyl-coenzyme A oxidase 1	CG5009	21	1	0.928621	0	2.10064
Q8SXL6	Q9W0H6	0	FBgn0035203	RE07481p	CG9149	9	0	-1	-1	NA
Q9VFP6	O76455	1	FBgn0016672	Inositol polyphosphate 1-phosphatase	Ipp	22	1	0.451149	0	9.24306
Q9VJQ3		1	FBgn0041713	RH54244p	yellow-c	24	0	-1	-1	NA
Q9VM12	Q8SYZ8	1	FBgn0031913	CG5958	CG5958-RA	12	0	-1	-1	NA
A4IJ78	A8E6R6;B4F633;B4F634;B4F637;B4F639;B4F643;C0MM14;C0MM15;C0MM25;decoy;Q9W596	0	FBgn0259108	IP18437p (Fragment)	futsch	39	6	0.0329529	0.0406044	165.488
B8A423	E1JHJ3;E1JHJ4;E1JHJ5;P05661;Q24410;Q24411;Q26433	1	FBgn0264695	RH59876p	Mhc-RB	87	1	0.287941	0	16.3288
Q9NEF8	A8JUV8;D5AEP5;E1JJC0;Q8IRV7;Q8IRV8;Q8IRV9;Q8MPN3;Q8MSR5;Q9NEF9;Q9NEG0;Q9NEG1;Q9NFS9;Q9W4Y3;Q9W4Y4	0	FBgn0261451	EG:BACR25B3.2 protein	trol	28	5	0.0376634	0.0515791	144.44
Q9VLM8	Q8T9G8	1	FBgn0027094	Alanine--tRNA ligase, cytoplasmic	Aats-ala	77	7	0.491969	0.103534	8.18823
A0ZWN8	A0ZWM1;A0ZWM2;A0ZWM4;A0ZWM5;A0ZWM6;A0ZWM7;A0ZWM8;A0ZWM9;A0ZWN0;A0ZWN2;A0ZWN4;A0ZWN5;A0ZWN6;A0ZWP0;D0IQA2;Q9NFV5;Q9VIT9	0	FBgn0041180	Thiolester containing protein IV (Fragment)	TepIV	53	9	0.633836	0.0980473	5.51938
Q0KI96	C9QP09;Q0KI94;Q6AWM9;Q8IGS7;Q8INP0;Q8T4D1;Q9GNC8;Q9GQN3;Q9GQN4	1	FBgn0261552	Pasilla, isoform K	ps	31	0	-1	-1	NA
Q8IH37	A1Z7S1;A1Z7S2;A1Z7S3;Q7KY07;Q86PD0;Q8T0G8	0	FBgn0002567	GH26660p (Fragment)	ltd	13	0	-1	-1	NA
Q8IMQ8	Q9VBA0	1	FBgn0039464	CG6330, isoform B	CG6330-RB	20	3	0.0162804	0.0144875	337.825
Q8SXA1	A4GK76;A4GK78;A4GK84;A4GK86;A4GK94;A4GK96;A4GKA2;A4GKA6;A4GKA8;A4GKB0;A4GKB4;A4GKB6;A7VLR0;F8WKX9;O76858;Q9GSP4;Q9VDC6	0	FBgn0000527	GH24002p	e	39	9	0.322005	0.189149	14.2691
A8DY67	A1Z784;D0IQ86;Q7JV23	0	FBgn0033246	CG11198, isoform D	ACC	127	2	0.668644	0.419784	5.02025
E2QCN9	Q94529	0	FBgn0019982	GS1-like, isoform B	Gs1l	8	1	0.0823853	0	64.4955
Q8IMJ8	Q9VAC1	0	FBgn0039737	CG7920, isoform B	CG7920	15	1	0.327879	0	13.9565
Q8MSE0	Q8SY96;Q8SYM2	1	FBgn0052500	GM32035p	CG32500	1	0	-1	-1	NA
Q961W1	Q9VPF3	0	FBgn0036992	4-hydroxyphenylpyruvate dioxygenase	CG11796	12	1	0.229067	0	21.315
Q9VII9		1	FBgn0051673	CG31673	CG31673	6	0	-1	-1	NA
C0MJU2	Q9XYN7	1	FBgn0026380	Proteasome subunit beta type	CG11981	17	4	0.434921	0.31034	9.71492
D5SHR2	Q9VFC8	1	FBgn0038293	GH19589p	CG6904-RA	53	4	0.0492786	0.0890192	109.731
Q9V3Y3		1	FBgn0261534	Defense protein l(2)34Fc	l(2)34Fc	4	0	-1	-1	NA
Q9VFC8	D5SHR2	0	FBgn0038293	Putative glycogen [starch] synthase	CG6904	53	4	0.0492786	0.0890192	109.731
Q9XYN7	C0MJU2	0	FBgn0026380	Proteasome subunit beta type-3	Prosbeta3	17	4	0.434921	0.31034	9.71492
Q9XZC3	O18413;P48601;Q9V3V6;Q9VA54	0	FBgn0028684	Tat-binding protein-1	Tbp-1	33	1	0.557241	0	6.80615
A9QJL0	A9QJK9;A9QJL4;A9QJL5;A9QJL7;A9QJL8;A9QJM6;A9QJM9;A9QJQ6;A9QJR7;A9QJU7;A9QJY0;A9QK28;D1FZ49;D1FZ89;D1FZA2;D1FZD8;Q9VAI9	0	FBgn0039682	Odorant-binding protein 99c	Obp99c	10	2	0.961373	0.0189403	1.70421
A9QJR7	A9QJK9;A9QJL0;A9QJL4;A9QJL5;A9QJL7;A9QJL8;A9QJM6;A9QJM9;A9QJQ6;A9QJU7;A9QJY0;A9QK28;D1FZ49;D1FZ89;D1FZA2;D1FZD8;Q9VAI9	0	FBgn0039682	Odorant-binding protein 99c	Obp99c	10	2	0.961373	0.0189403	1.70421
C7LA72	Q4V5C5;Q8IQX3	1	FBgn0052544	FI01461p (Fragment)	CG32544-RA	3	0	-1	-1	NA
D1FZ49	A9QJK9;A9QJL0;A9QJL4;A9QJL5;A9QJL7;A9QJL8;A9QJM6;A9QJM9;A9QJQ6;A9QJR7;A9QJU7;A9QJY0;A9QK28;D1FZ89;D1FZA2;D1FZD8;Q9VAI9	0	FBgn0039682	Odorant-binding protein 99c	Obp99c	10	2	0.961373	0.0189403	1.70421
D1FZA2	A9QJK9;A9QJL0;A9QJL4;A9QJL5;A9QJL7;A9QJL8;A9QJM6;A9QJM9;A9QJQ6;A9QJR7;A9QJU7;A9QJY0;A9QK28;D1FZ49;D1FZ89;D1FZD8;Q9VAI9	0	FBgn0039682	Odorant-binding protein 99c	Obp99c	10	2	0.961373	0.0189403	1.70421
D1FZD8	A9QJK9;A9QJL0;A9QJL4;A9QJL5;A9QJL7;A9QJL8;A9QJM6;A9QJM9;A9QJQ6;A9QJR7;A9QJU7;A9QJY0;A9QK28;D1FZ49;D1FZ89;D1FZA2;Q9VAI9	0	FBgn0039682	Odorant-binding protein 99c	Obp99c	10	2	0.961373	0.0189403	1.70421
Q1WWH5	A8WHE8;C7LAB1;C7LAD6;E1JGQ5;Q7KVP4;Q86BS7;Q960T9;Q9W2H8	0	FBgn0034618	IP16420p (Fragment)	CG9485	23	1	0.109999	0	47.5847
Q8IGP9	Q8SXC2	0	FBgn0037955	RE50216p	CG6950	10	0	-1	-1	NA
Q9N630	A1ZA66;A1ZA67;A1ZA72;A1ZA73;Q24205;Q95R30;Q9NBA9;Q9NBB0;Q9NBB2;Q9NBB3;Q9NBC0;Q9NBC3	0	FBgn0265045	Stretchin-MLCK (Fragment)	Strn-Mlck	26	2	0.7153	0.0387696	4.41383
Q9W0C1	D0IQJ1;Q86BQ0;Q9W0C2	0	FBgn0013342	GH04664p	n-syb	17	3	0.299041	0.120473	15.6068
D8FT08	Q7K8X7	1	FBgn0063491	IP05783p (Fragment)	GstE9-RA	22	4	0.649396	0.14805	5.2907
E1UIA5	Q8MZ73;Q9V405;Q9VH79	1	FBgn0037742	CG16916 protein	CG16916	24	0	-1	-1	NA
Q9V405	E1UIA5;Q8MZ73;Q9VH79	0	FBgn0028686	26S proteasome regulatory complex subunit p48A	Rpt3	24	0	-1	-1	NA
A0ZWM2	A0ZWM1;A0ZWM4;A0ZWM5;A0ZWM6;A0ZWM7;A0ZWM8;A0ZWM9;A0ZWN0;A0ZWN2;A0ZWN4;A0ZWN5;A0ZWN6;A0ZWN8;A0ZWP0;D0IQA2;Q9NFV5;Q9VIT9	0	FBgn0041180	Thiolester containing protein IV (Fragment)	TepIV	53	10	0.649397	0.104721	5.29069
A8JV22	A8JV24;Q9W3F6	1	FBgn0030038	AT08049p	CG1440-RC	34	0	-1	-1	NA
Q24410	B8A423;E1JHJ3;E1JHJ4;E1JHJ5;P05661;Q24411;Q26433	0	FBgn0264695	Myosin heavy chain 2 (Fragment)	Mhc	3	0	-1	-1	NA
Q8MRS3	A1Z7V1;A8DY79;Q1EC18;Q25B55	0	FBgn0259246	AT09405p	brp	41	1	0.384793	0	11.4146
Q9GQN3	C9QP09;Q0KI94;Q0KI96;Q6AWM9;Q8IGS7;Q8INP0;Q8T4D1;Q9GNC8;Q9GQN4	0	FBgn0261552	PASILLA splice variant 4	ps	31	0	-1	-1	NA
Q9VHL2		1	FBgn0037632	LD47396p	Tcp-1eta	20	0	-1	-1	NA
Q9W0H6	Q8SXL6	1	FBgn0035203	CG9149	CG9149	19	0	-1	-1	NA
D9PTR4	A1ZA97;Q1W1Y0;Q4V4W8	0	FBgn0034076	IP12677p (Fragment)	Jhedup-RA	24	0	-1	-1	NA
G4LU44	A1Z718;A1Z719;A1Z720;A1Z721;A8DY53;D0Z771;F3YDQ1;G2J5T8;G4LU21;Q8MQX7;Q8MSD5;Q95R83	1	FBgn0263077	FI15208p1 (Fragment)	CG30492-RE	24	1	0.437541	0	9.63647
Q8I941		1	FBgn0052485	CG32485	CG32485	5	1	0.3637	0	12.2658
Q95U76	Q4TWT4;Q94914;Q9W374	0	FBgn0086450	GH01650p	su(r)	42	8	0.781473	0.014711	3.64611
B4F5K6	B4F5L2;B4F5L3;C0MLI5;C0MLI6;C0MLI9;O76752	1	FBgn0014032	CG12117-PA	CG12117	11	0	-1	-1	NA
B4F5L2	B4F5K6;B4F5L3;C0MLI5;C0MLI6;C0MLI9;O76752	0	FBgn0014032	CG12117-PA	CG12117	11	0	-1	-1	NA
B4F5L3	B4F5K6;B4F5L2;C0MLI5;C0MLI6;C0MLI9;O76752	0	FBgn0014032	CG12117-PA	CG12117	11	0	-1	-1	NA
C0MLI5	B4F5K6;B4F5L2;B4F5L3;C0MLI6;C0MLI9;O76752	0	FBgn0014032	CG12117-PA	CG12117	11	0	-1	-1	NA
C0MLI6	B4F5K6;B4F5L2;B4F5L3;C0MLI5;C0MLI9;O76752	0	FBgn0014032	CG12117-PA	CG12117	11	0	-1	-1	NA
O76752	B4F5K6;B4F5L2;B4F5L3;C0MLI5;C0MLI6;C0MLI9	0	FBgn0014032	CG12117-PA	Sptr	11	0	-1	-1	NA
Q6V6U1	Q6V6U2;Q6V6U3;Q6V6U4;Q6V6U5;Q6V6U6;Q6V6U7;Q6V6U8;Q6V6U9;Q6V6V0;Q7JWX3;Q9U5W7	1	FBgn0002930	Spn43Ac (Fragment)	nec	8	0	-1	-1	NA
Q6V6V0	Q6V6U1;Q6V6U2;Q6V6U3;Q6V6U4;Q6V6U5;Q6V6U6;Q6V6U7;Q6V6U8;Q6V6U9;Q7JWX3;Q9U5W7	0	FBgn0002930	Spn43Ac (Fragment)	nec	8	0	-1	-1	NA
Q6WAR9	A8JUT4;D0Z726;Q8I078;Q8I0N0;Q8I8H2;Q9VJ85;Q9VRD6	0	FBgn0031145	CG1740 protein (Fragment)	Ntf-2	2	0	-1	-1	NA
Q8T068	O61618;O61639;Q1WWC9;Q494K0;Q8INU2;Q9VIF7	0	FBgn0023388	LD23686p	Dap160	27	3	0.0841784	0.145801	63.0609
Q9VA37		1	FBgn0039802	DJ-1 beta	dj-1beta	15	6	0.320611	0.103229	14.3449
Q9VBN5		1	FBgn0039359	60S ribosomal protein L27	RpL27	6	0	-1	-1	NA
Q9W141		1	FBgn0035032	Putative ATP synthase subunit f, mitochondrial	CG4692	3	0	-1	-1	NA
A0ZWM4	A0ZWM1;A0ZWM2;A0ZWM5;A0ZWM6;A0ZWM7;A0ZWM8;A0ZWM9;A0ZWN0;A0ZWN2;A0ZWN4;A0ZWN5;A0ZWN6;A0ZWN8;A0ZWP0;D0IQA2;Q9NFV5;Q9VIT9	0	FBgn0041180	Thiolester containing protein IV (Fragment)	TepIV	52	10	0.649397	0.104721	5.29069
A1Z934		1	FBgn0033761	CG8778	CG8778	15	0	-1	-1	NA
Q6V6U5	Q6V6U1;Q6V6U2;Q6V6U3;Q6V6U4;Q6V6U6;Q6V6U7;Q6V6U8;Q6V6U9;Q6V6V0;Q7JWX3;Q9U5W7	0	FBgn0002930	Spn43Ac (Fragment)	nec	8	0	-1	-1	NA
Q6V6U7	Q6V6U1;Q6V6U2;Q6V6U3;Q6V6U4;Q6V6U5;Q6V6U6;Q6V6U8;Q6V6U9;Q6V6V0;Q7JWX3;Q9U5W7	0	FBgn0002930	Spn43Ac (Fragment)	nec	8	0	-1	-1	NA
Q7KLU9	O16040;Q7KLV0;Q86PC7;Q8I0J1;Q8IGY5;Q8IMG1;Q9TVG2;Q9TW87;Q9U4Q6;Q9U4Q7;Q9U4Q8;Q9U4Q9;Q9U4R0;Q9U4R2;Q9U4R3;Q9U4R4;Q9U4R5;Q9V9U3	0	FBgn0022349	Anon1A3 (Fragment)	anon1A3	9	0	-1	-1	NA
Q9VBS7	C6TP58	0	FBgn0039321	CG10550, isoform A	CG10550	20	2	0.778509	0.0516141	3.6787
B7YZG7	B7YZG8;Q7K2G1	1	FBgn0033886	CG13349, isoform B	CG13349	8	0	-1	-1	NA
F1D8F7	D9HRV1;D9HRV3;D9HRV4;D9HRV5;D9HRV8;D9HRW2;D9HRW5;D9HRW7;D9HRW9;D9HRX4;D9HRY4;D9HRZ7;D9HRZ9;D9HS27;F1D8F9;F1D8G2;F1D8G4;F1D8G6;F1D8G7;F1D8G9;F1D8H2;Q9NDS6;Q9VFG5	0	FBgn0038257	Senescence marker protein-30 (Fragment)	smp-30	7	0	-1	-1	NA
F1D8F9	D9HRV1;D9HRV3;D9HRV4;D9HRV5;D9HRV8;D9HRW2;D9HRW5;D9HRW7;D9HRW9;D9HRX4;D9HRY4;D9HRZ7;D9HRZ9;D9HS27;F1D8F7;F1D8G2;F1D8G4;F1D8G6;F1D8G7;F1D8G9;F1D8H2;Q9NDS6;Q9VFG5	0	FBgn0038257	Senescence marker protein-30 (Fragment)	smp-30	7	0	-1	-1	NA
F1D8G2	D9HRV1;D9HRV3;D9HRV4;D9HRV5;D9HRV8;D9HRW2;D9HRW5;D9HRW7;D9HRW9;D9HRX4;D9HRY4;D9HRZ7;D9HRZ9;D9HS27;F1D8F7;F1D8F9;F1D8G4;F1D8G6;F1D8G7;F1D8G9;F1D8H2;Q9NDS6;Q9VFG5	0	FBgn0038257	Senescence marker protein-30 (Fragment)	smp-30	7	0	-1	-1	NA
F1D8G4	D9HRV1;D9HRV3;D9HRV4;D9HRV5;D9HRV8;D9HRW2;D9HRW5;D9HRW7;D9HRW9;D9HRX4;D9HRY4;D9HRZ7;D9HRZ9;D9HS27;F1D8F7;F1D8F9;F1D8G2;F1D8G6;F1D8G7;F1D8G9;F1D8H2;Q9NDS6;Q9VFG5	0	FBgn0038257	Senescence marker protein-30 (Fragment)	smp-30	7	0	-1	-1	NA
F1D8G6	D9HRV1;D9HRV3;D9HRV4;D9HRV5;D9HRV8;D9HRW2;D9HRW5;D9HRW7;D9HRW9;D9HRX4;D9HRY4;D9HRZ7;D9HRZ9;D9HS27;F1D8F7;F1D8F9;F1D8G2;F1D8G4;F1D8G7;F1D8G9;F1D8H2;Q9NDS6;Q9VFG5	0	FBgn0038257	Senescence marker protein-30 (Fragment)	smp-30	7	0	-1	-1	NA
F1D8G7	D9HRV1;D9HRV3;D9HRV4;D9HRV5;D9HRV8;D9HRW2;D9HRW5;D9HRW7;D9HRW9;D9HRX4;D9HRY4;D9HRZ7;D9HRZ9;D9HS27;F1D8F7;F1D8F9;F1D8G2;F1D8G4;F1D8G6;F1D8G9;F1D8H2;Q9NDS6;Q9VFG5	0	FBgn0038257	Senescence marker protein-30 (Fragment)	smp-30	7	0	-1	-1	NA
F1D8G9	D9HRV1;D9HRV3;D9HRV4;D9HRV5;D9HRV8;D9HRW2;D9HRW5;D9HRW7;D9HRW9;D9HRX4;D9HRY4;D9HRZ7;D9HRZ9;D9HS27;F1D8F7;F1D8F9;F1D8G2;F1D8G4;F1D8G6;F1D8G7;F1D8H2;Q9NDS6;Q9VFG5	0	FBgn0038257	Senescence marker protein-30 (Fragment)	smp-30	7	0	-1	-1	NA
F1D8H2	D9HRV1;D9HRV3;D9HRV4;D9HRV5;D9HRV8;D9HRW2;D9HRW5;D9HRW7;D9HRW9;D9HRX4;D9HRY4;D9HRZ7;D9HRZ9;D9HS27;F1D8F7;F1D8F9;F1D8G2;F1D8G4;F1D8G6;F1D8G7;F1D8G9;Q9NDS6;Q9VFG5	0	FBgn0038257	Senescence marker protein-30 (Fragment)	smp-30	7	0	-1	-1	NA
Q2XYE0	Q6NMY2	1	FBgn0040502	CG8343 (Fragment)	CG8343	11	2	0.742792	0.0372477	4.08374
Q6V6U2	Q6V6U1;Q6V6U3;Q6V6U4;Q6V6U5;Q6V6U6;Q6V6U7;Q6V6U8;Q6V6U9;Q6V6V0;Q7JWX3;Q9U5W7	0	FBgn0002930	Spn43Ac (Fragment)	nec	8	0	-1	-1	NA
Q6V6U3	Q6V6U1;Q6V6U2;Q6V6U4;Q6V6U5;Q6V6U6;Q6V6U7;Q6V6U8;Q6V6U9;Q6V6V0;Q7JWX3;Q9U5W7	0	FBgn0002930	Spn43Ac (Fragment)	nec	8	0	-1	-1	NA
Q6V6U4	Q6V6U1;Q6V6U2;Q6V6U3;Q6V6U5;Q6V6U6;Q6V6U7;Q6V6U8;Q6V6U9;Q6V6V0;Q7JWX3;Q9U5W7	0	FBgn0002930	Spn43Ac (Fragment)	nec	8	0	-1	-1	NA
Q6V6U6	Q6V6U1;Q6V6U2;Q6V6U3;Q6V6U4;Q6V6U5;Q6V6U7;Q6V6U8;Q6V6U9;Q6V6V0;Q7JWX3;Q9U5W7	0	FBgn0002930	Spn43Ac (Fragment)	nec	8	0	-1	-1	NA
Q6V6U8	Q6V6U1;Q6V6U2;Q6V6U3;Q6V6U4;Q6V6U5;Q6V6U6;Q6V6U7;Q6V6U9;Q6V6V0;Q7JWX3;Q9U5W7	0	FBgn0002930	Spn43Ac (Fragment)	nec	8	0	-1	-1	NA
Q6V6U9	Q6V6U1;Q6V6U2;Q6V6U3;Q6V6U4;Q6V6U5;Q6V6U6;Q6V6U7;Q6V6U8;Q6V6V0;Q7JWX3;Q9U5W7	0	FBgn0002930	Spn43Ac (Fragment)	nec	8	0	-1	-1	NA
Q7K2G1	B7YZG7;B7YZG8	0	FBgn0033886	Proteasomal ubiquitin receptor ADRM1 homolog	CG13349	8	0	-1	-1	NA
Q7KLV0	O16040;Q7KLU9;Q86PC7;Q8I0J1;Q8IGY5;Q8IMG1;Q9TVG2;Q9TW87;Q9U4Q6;Q9U4Q7;Q9U4Q8;Q9U4Q9;Q9U4R0;Q9U4R2;Q9U4R3;Q9U4R4;Q9U4R5;Q9V9U3	0	FBgn0022349	Anon1A3 (Fragment)	anon1A3	9	0	-1	-1	NA
Q8MQY1	Q9VZW7	1	FBgn0035383	SD01848p (Fragment)	CG2107	16	0	-1	-1	NA
Q9GQN4	C9QP09;Q0KI94;Q0KI96;Q6AWM9;Q8IGS7;Q8INP0;Q8T4D1;Q9GNC8;Q9GQN3	0	FBgn0261552	PASILLA splice variant 3	ps	31	0	-1	-1	NA
Q9TVG2	O16040;Q7KLU9;Q7KLV0;Q86PC7;Q8I0J1;Q8IGY5;Q8IMG1;Q9TW87;Q9U4Q6;Q9U4Q7;Q9U4Q8;Q9U4Q9;Q9U4R0;Q9U4R2;Q9U4R3;Q9U4R4;Q9U4R5;Q9V9U3	0	FBgn0022349	Anon1A3 (Fragment)	anon1A3	9	0	-1	-1	NA
Q9TW87	O16040;Q7KLU9;Q7KLV0;Q86PC7;Q8I0J1;Q8IGY5;Q8IMG1;Q9TVG2;Q9U4Q6;Q9U4Q7;Q9U4Q8;Q9U4Q9;Q9U4R0;Q9U4R2;Q9U4R3;Q9U4R4;Q9U4R5;Q9V9U3	0	FBgn0022349	Anon1A3 (Fragment)	anon1A3	9	0	-1	-1	NA
Q9U4Q6	O16040;Q7KLU9;Q7KLV0;Q86PC7;Q8I0J1;Q8IGY5;Q8IMG1;Q9TVG2;Q9TW87;Q9U4Q7;Q9U4Q8;Q9U4Q9;Q9U4R0;Q9U4R2;Q9U4R3;Q9U4R4;Q9U4R5;Q9V9U3	0	FBgn0022349	Anon1A3 (Fragment)	anon1A3	9	0	-1	-1	NA
Q9U4Q8	O16040;Q7KLU9;Q7KLV0;Q86PC7;Q8I0J1;Q8IGY5;Q8IMG1;Q9TVG2;Q9TW87;Q9U4Q6;Q9U4Q7;Q9U4Q9;Q9U4R0;Q9U4R2;Q9U4R3;Q9U4R4;Q9U4R5;Q9V9U3	0	FBgn0022349	Anon1A3 (Fragment)	anon1A3	9	0	-1	-1	NA
Q9U4R0	O16040;Q7KLU9;Q7KLV0;Q86PC7;Q8I0J1;Q8IGY5;Q8IMG1;Q9TVG2;Q9TW87;Q9U4Q6;Q9U4Q7;Q9U4Q8;Q9U4Q9;Q9U4R2;Q9U4R3;Q9U4R4;Q9U4R5;Q9V9U3	0	FBgn0022349	Anon1A3 (Fragment)	anon1A3	9	0	-1	-1	NA
Q9U4R3	O16040;Q7KLU9;Q7KLV0;Q86PC7;Q8I0J1;Q8IGY5;Q8IMG1;Q9TVG2;Q9TW87;Q9U4Q6;Q9U4Q7;Q9U4Q8;Q9U4Q9;Q9U4R0;Q9U4R2;Q9U4R4;Q9U4R5;Q9V9U3	0	FBgn0022349	Anon1A3 (Fragment)	anon1A3	9	0	-1	-1	NA
Q9U4R4	O16040;Q7KLU9;Q7KLV0;Q86PC7;Q8I0J1;Q8IGY5;Q8IMG1;Q9TVG2;Q9TW87;Q9U4Q6;Q9U4Q7;Q9U4Q8;Q9U4Q9;Q9U4R0;Q9U4R2;Q9U4R3;Q9U4R5;Q9V9U3	0	FBgn0022349	Anon1A3 (Fragment)	anon1A3	9	0	-1	-1	NA
Q9U4R5	O16040;Q7KLU9;Q7KLV0;Q86PC7;Q8I0J1;Q8IGY5;Q8IMG1;Q9TVG2;Q9TW87;Q9U4Q6;Q9U4Q7;Q9U4Q8;Q9U4Q9;Q9U4R0;Q9U4R2;Q9U4R3;Q9U4R4;Q9V9U3	0	FBgn0022349	Anon1A3 (Fragment)	anon1A3	9	0	-1	-1	NA
Q9NK57		1	FBgn0014092	NIF3-like protein 1	anon-35F/36A	7	1	0.0362828	0	150.042
Q9VMW4	C6TP45;E1JHT6;E1JHT9;Q6NP20;Q7KTP4;Q9VMV9;Q9VMW1;Q9VMW2	0	FBgn0053113	RE01035p	Rtnl1	30	5	0.25788	0.0488181	18.5927
Q9W374	Q4TWT4;Q94914;Q95U76	1	FBgn0086450	Dihydropyrimidine dehydrogenase	su(r)	57	13	0.744067	0.063197	4.06885
Q9NBC0	A1ZA66;A1ZA67;A1ZA72;A1ZA73;Q24205;Q95R30;Q9N630;Q9NBA9;Q9NBB0;Q9NBB2;Q9NBB3;Q9NBC3	0	FBgn0265045	Stretchin-MLCK (Fragment)	Strn-Mlck	26	2	0.7153	0.0387696	4.41383
Q9VC31	B5RJ70;B5RJE3;D5AEN5;F0JAF7;F6J915;O15971;O18332;O18334;O18336;O18338;O18339;P25228;Q4V4D6;Q7KY04;Q86BK7;Q86BK8;Q8IPT6;Q8SYS5;Q8T046;Q95RH7;Q9V3C2;Q9VM50;Q9VP48;Q9W3Q0;Q9W5X0	0	FBgn0051118	RabX4	RabX4	14	0	-1	-1	NA
C6TP45	E1JHT6;E1JHT9;Q6NP20;Q7KTP4;Q9VMV9;Q9VMW1;Q9VMW2;Q9VMW4	1	FBgn0053113	LD06931p	Rtnl1-RD	34	5	0.25788	0.0488181	18.5927
Q9VH77		1	FBgn0037744	Mannose-6-phosphate isomerase	CG8417	20	0	-1	-1	NA
Q9VMW1	C6TP45;E1JHT6;E1JHT9;Q6NP20;Q7KTP4;Q9VMV9;Q9VMW2;Q9VMW4	0	FBgn0053113	FI17202p1	Rtnl1	34	5	0.25788	0.0488181	18.5927
A0ZWM5	A0ZWM1;A0ZWM2;A0ZWM4;A0ZWM6;A0ZWM7;A0ZWM8;A0ZWM9;A0ZWN0;A0ZWN2;A0ZWN4;A0ZWN5;A0ZWN6;A0ZWN8;A0ZWP0;D0IQA2;Q9NFV5;Q9VIT9	0	FBgn0041180	Thiolester containing protein IV (Fragment)	TepIV	21	2	0.703478	0.0120685	4.56156
A0ZWN4	A0ZWM1;A0ZWM2;A0ZWM4;A0ZWM5;A0ZWM6;A0ZWM7;A0ZWM8;A0ZWM9;A0ZWN0;A0ZWN2;A0ZWN5;A0ZWN6;A0ZWN8;A0ZWP0;D0IQA2;Q9NFV5;Q9VIT9	0	FBgn0041180	Thiolester containing protein IV (Fragment)	TepIV	46	6	0.637151	0.132286	5.46987
A1Z8Z3	D4G7G5	1	FBgn0033730	Cuticular protein 49Ag	Cpr49Ag	5	1	0	1	NA
D5AEN5	B5RJ70;B5RJE3;F0JAF7;F6J915;O15971;O18332;O18334;O18336;O18338;O18339;P25228;Q4V4D6;Q7KY04;Q86BK7;Q86BK8;Q8IPT6;Q8SYS5;Q8T046;Q95RH7;Q9V3C2;Q9VC31;Q9VM50;Q9VP48;Q9W3Q0;Q9W5X0	0	FBgn0015789	MIP21873p (Fragment)	Rab8-RA	16	0	-1	-1	NA
P40793		1	FBgn0010341	Cdc42 homolog	Cdc42	7	0	-1	-1	NA
Q494K0	O61618;O61639;Q1WWC9;Q8INU2;Q8T068;Q9VIF7	0	FBgn0023388	LD42142p (Fragment)		27	3	0.0841784	0.145801	63.0609
Q8INP0	C9QP09;Q0KI94;Q0KI96;Q6AWM9;Q8IGS7;Q8T4D1;Q9GNC8;Q9GQN3;Q9GQN4	0	FBgn0261552	Pasilla, isoform D	ps	31	0	-1	-1	NA
Q9VLX9	Q8MYS9	0	FBgn0031942	CG7203	CG7203	5	4	0	4	NA
A1Z720	A1Z718;A1Z719;A1Z721;A8DY53;D0Z771;F3YDQ1;G2J5T8;G4LU21;G4LU44;Q8MQX7;Q8MSD5;Q95R83	0	FBgn0263077	CG30492, isoform A	CG30492	39	0	-1	-1	NA
B5RJ76	B7YZR9;Q8MRV9;Q9V595	1	FBgn0033428	Uroporphyrinogen decarboxylase		4	0	-1	-1	NA
D1Z3A1	Q8MZI5;Q9VZS4;Q9VZS5	1	FBgn0035422	MIP15344p	RpL28	4	1	0.070777	0	75.5406
P19889		1	FBgn0000100	60S acidic ribosomal protein P0	RpLP0	11	0	-1	-1	NA
Q7JZW0		1	FBgn0033942	Cuticular protein 51A	Cpr51A	2	0	-1	-1	NA
Q8IQZ8	C7LAI0;D0IQI3;D3DMF1;O61604;Q8IQZ7	0	FBgn0024238	Fimbrin, isoform C	Fim	25	1	0.741751	0	4.09592
Q8MRV9	B5RJ76;B7YZR9;Q9V595	0	FBgn0033428	Uroporphyrinogen decarboxylase	Updo	4	0	-1	-1	NA
Q9V595	B5RJ76;B7YZR9;Q8MRV9	0	FBgn0033428	Uroporphyrinogen decarboxylase	Updo	4	0	-1	-1	NA
Q9VFZ4	B5T232;B5T235;Q5U137;Q7K537	0	FBgn0038115	CG7966	CG7966	15	0	-1	-1	NA
Q9VSA9		1	FBgn0035817	CG7409	CG7409	5	1	0.405821	0	10.652
Q9VUW2	Q8MQN7	0	FBgn0036551	CG17029	CG17029	4	0	-1	-1	NA
Q9VY78		1	FBgn0030529	Chloride intracellular channel	Clic	7	0	-1	-1	NA
Q9VZS5	D1Z3A1;Q8MZI5;Q9VZS4	0	FBgn0035422	60S ribosomal protein L28	RpL28	4	1	0.070777	0	75.5406
Q9W0C2	D0IQJ1;Q86BQ0;Q9W0C1	0	FBgn0013342	N-synaptobrevin, isoform E	n-syb	17	3	0.299041	0.120473	15.6068
O76281	A8WHJ7;C3KKB4;C5WLM0;D1YSG0;D1YSG1;O76280;Q1WWF2;Q24463;Q6NR91;Q7KQP6;Q8ST85;Q961U1	0	FBgn0005666	Projectin (Fragment)	bt	225	10	0.276687	0.186757	17.1193
Q9VYV3		1	FBgn0030329	CG1837	prtp	10	0	-1	-1	NA
D3DME9	Q8SYG3	0	FBgn0058045	MIP14836p	CG40045-RA	5	0	-1	-1	NA
Q7KSB5	C6SUZ3;Q9VDP9	0	FBgn0038771	CG4390, isoform B	CG4390	11	1	0.406502	0	10.6286
P08841	A1ZBL0;A1ZBL1;E0R982;P61857;Q24560;Q7M3J9;Q7M3K0;Q7M3K1;Q8MST5;Q9VAX7	0	FBgn0003888	Tubulin beta-3 chain	betaTub60D	238	37	0.219714	0.182289	22.3511
Q24253	Q960F2	1	FBgn0010380	Beta adaptin	Bap	28	1	0.0764975	0	69.679
Q7KQP6	A8WHJ7;C3KKB4;C5WLM0;D1YSG0;D1YSG1;O76280;O76281;Q1WWF2;Q24463;Q6NR91;Q8ST85;Q961U1	0	FBgn0005666	Bent, isoform C	bt	286	10	0.276687	0.186757	17.1193
Q7KSD3	Q9VE62	1	FBgn0023083	Frayed, isoform A	fray	11	0	-1	-1	NA
Q7KTP4	C6TP45;E1JHT6;E1JHT9;Q6NP20;Q9VMV9;Q9VMW1;Q9VMW2;Q9VMW4	0	FBgn0053113	LD14068p	Rtnl1	31	5	0.25788	0.0488181	18.5927
Q9VE62	Q7KSD3	0	FBgn0023083	Ste20-like protein kinase	fray	11	0	-1	-1	NA
C6TP58	Q9VBS7	1	FBgn0039321	GH06013p (Fragment)	CG10550-RB	21	2	0.778509	0.0516141	3.6787
D1YSG1	A8WHJ7;C3KKB4;C5WLM0;D1YSG0;O76280;O76281;Q1WWF2;Q24463;Q6NR91;Q7KQP6;Q8ST85;Q961U1	0	FBgn0005666	Bent, isoform G	bt	283	10	0.276687	0.186757	17.1193
E1JHT9	C6TP45;E1JHT6;Q6NP20;Q7KTP4;Q9VMV9;Q9VMW1;Q9VMW2;Q9VMW4	0	FBgn0053113	Rtnl1, isoform K	Rtnl1	31	5	0.25788	0.0488181	18.5927
H1UUC9	Q27268	0	FBgn0014189	MIP33368p1	Hel25E-RB	4	0	-1	-1	NA
O18373		1	FBgn0261270	Selenide, water dikinase	SelD	15	0	-1	-1	NA
P56538		1	FBgn0034915	Eukaryotic translation initiation factor 6	eIF6	6	0	-1	-1	NA
Q5U137	B5T232;B5T235;Q7K537;Q9VFZ4	1	FBgn0038115	LP16180p (Fragment)		15	0	-1	-1	NA
Q7KUM8	B5X0L2;F2FB74;P08761;Q6AWF7;Q6NLA4;Q7KUN2	0	FBgn0000565	Ecdysone-induced protein 28/29kD, isoform D	Eip71CD	9	0	-1	-1	NA
Q8INH5	B5RJT1;C7LAE2;D3PFE8;Q86P55;Q8IGR1;Q8INH6;Q95S62;Q9VFW7	0	FBgn0052473	CG32473, isoform B	CG32473-RB	44	1	0.245859	0	19.6515
Q6AWF7	B5X0L2;F2FB74;P08761;Q6NLA4;Q7KUM8;Q7KUN2	0	FBgn0000565	GH09363p	Eip71CD	6	0	-1	-1	NA
Q6NMY2	Q2XYE0	1	FBgn0040502	CG8343	BEST:GH10831	12	2	0.742792	0.0372477	4.08374
Q8SWZ9	Q9W3K9	1	FBgn0029994	RH47744p	CG2254	8	0	-1	-1	NA
Q9VI56		1	FBgn0037468	CG1943, isoform A	CG1943	1	0	-1	-1	NA
Q9VSD9	Q7KJV6;Q7KUA4	0	FBgn0029113	Smt3 activating enzyme 2	Uba2	21	2	0.481942	0.0142901	8.43157
Q9W3K9	Q8SWZ9	0	FBgn0029994	CG2254	CG2254	8	0	-1	-1	NA
A0ZWM6	A0ZWM1;A0ZWM2;A0ZWM4;A0ZWM5;A0ZWM7;A0ZWM8;A0ZWM9;A0ZWN0;A0ZWN2;A0ZWN4;A0ZWN5;A0ZWN6;A0ZWN8;A0ZWP0;D0IQA2;Q9NFV5;Q9VIT9	0	FBgn0041180	Thiolester containing protein IV (Fragment)	TepIV	50	10	0.649397	0.104721	5.29069
A0ZWM8	A0ZWM1;A0ZWM2;A0ZWM4;A0ZWM5;A0ZWM6;A0ZWM7;A0ZWM9;A0ZWN0;A0ZWN2;A0ZWN4;A0ZWN5;A0ZWN6;A0ZWN8;A0ZWP0;D0IQA2;Q9NFV5;Q9VIT9	0	FBgn0041180	Thiolester containing protein IV (Fragment)	TepIV	50	9	0.633836	0.0980473	5.51938
A0ZWN0	A0ZWM1;A0ZWM2;A0ZWM4;A0ZWM5;A0ZWM6;A0ZWM7;A0ZWM8;A0ZWM9;A0ZWN2;A0ZWN4;A0ZWN5;A0ZWN6;A0ZWN8;A0ZWP0;D0IQA2;Q9NFV5;Q9VIT9	0	FBgn0041180	Thiolester containing protein IV (Fragment)	TepIV	50	10	0.649397	0.104721	5.29069
A0ZWN6	A0ZWM1;A0ZWM2;A0ZWM4;A0ZWM5;A0ZWM6;A0ZWM7;A0ZWM8;A0ZWM9;A0ZWN0;A0ZWN2;A0ZWN4;A0ZWN5;A0ZWN8;A0ZWP0;D0IQA2;Q9NFV5;Q9VIT9	0	FBgn0041180	Thiolester containing protein IV (Fragment)	TepIV	50	9	0.633836	0.0980473	5.51938
A0ZWP0	A0ZWM1;A0ZWM2;A0ZWM4;A0ZWM5;A0ZWM6;A0ZWM7;A0ZWM8;A0ZWM9;A0ZWN0;A0ZWN2;A0ZWN4;A0ZWN5;A0ZWN6;A0ZWN8;D0IQA2;Q9NFV5;Q9VIT9	0	FBgn0041180	Thiolester containing protein IV (Fragment)	TepIV	50	9	0.633836	0.0980473	5.51938
B7FNN5	P41126	1	FBgn0011272	60S ribosomal protein L13	RpL13-RB	8	0	-1	-1	NA
G2J5T8	A1Z718;A1Z719;A1Z720;A1Z721;A8DY53;D0Z771;F3YDQ1;G4LU21;G4LU44;Q8MQX7;Q8MSD5;Q95R83	0	FBgn0263077	MIP02916p	CG30492-RC	39	0	-1	-1	NA
P41126	B7FNN5	0	FBgn0011272	60S ribosomal protein L13	RpL13	8	0	-1	-1	NA
Q1RL12	A4V0B5;Q24048	1	FBgn0015777	IP16413p	Nrv2	10	0	-1	-1	NA
Q867V1	O61650;Q867Y1;Q9VPN5	0	FBgn0024352	Hsp70/Hsp90 organizing protein (Fragment)	Hop	16	0	-1	-1	NA
Q867Y1	O61650;Q867V1;Q9VPN5	0	FBgn0024352	Hsp70/Hsp90 organizing protein (Fragment)	Hop	16	0	-1	-1	NA
Q8IGS7	C9QP09;Q0KI94;Q0KI96;Q6AWM9;Q8INP0;Q8T4D1;Q9GNC8;Q9GQN3;Q9GQN4	0	FBgn0261552	RE36563p (Fragment)	ps	31	0	-1	-1	NA
Q95SD0	B6IDM7;P48604	0	FBgn0014877	GM03203p	Roe1	6	1	0.645694	0	5.34426
Q9VRL0		1	FBgn0035600	CG4769	CG4769	4	0	-1	-1	NA
Q9VTW1	Q9VTW0	1	FBgn0036272	CG4300, isoform B	CG4300	14	0	-1	-1	NA
B5RIU6	Q8T390	1	FBgn0038659	AT06279p	endoA	12	1	0.210869	0	23.4148
D9HRV1	D9HRV3;D9HRV4;D9HRV5;D9HRV8;D9HRW2;D9HRW5;D9HRW7;D9HRW9;D9HRX4;D9HRY4;D9HRZ7;D9HRZ9;D9HS27;F1D8F7;F1D8F9;F1D8G2;F1D8G4;F1D8G6;F1D8G7;F1D8G9;F1D8H2;Q9NDS6;Q9VFG5	1	FBgn0038257	Smp-30 protein	Smp-30	7	0	-1	-1	NA
D9HRV3	D9HRV1;D9HRV4;D9HRV5;D9HRV8;D9HRW2;D9HRW5;D9HRW7;D9HRW9;D9HRX4;D9HRY4;D9HRZ7;D9HRZ9;D9HS27;F1D8F7;F1D8F9;F1D8G2;F1D8G4;F1D8G6;F1D8G7;F1D8G9;F1D8H2;Q9NDS6;Q9VFG5	0	FBgn0038257	Smp-30 protein	Smp-30	7	0	-1	-1	NA
D9HRV4	D9HRV1;D9HRV3;D9HRV5;D9HRV8;D9HRW2;D9HRW5;D9HRW7;D9HRW9;D9HRX4;D9HRY4;D9HRZ7;D9HRZ9;D9HS27;F1D8F7;F1D8F9;F1D8G2;F1D8G4;F1D8G6;F1D8G7;F1D8G9;F1D8H2;Q9NDS6;Q9VFG5	0	FBgn0038257	Smp-30 protein	Smp-30	7	0	-1	-1	NA
D9HRV5	D9HRV1;D9HRV3;D9HRV4;D9HRV8;D9HRW2;D9HRW5;D9HRW7;D9HRW9;D9HRX4;D9HRY4;D9HRZ7;D9HRZ9;D9HS27;F1D8F7;F1D8F9;F1D8G2;F1D8G4;F1D8G6;F1D8G7;F1D8G9;F1D8H2;Q9NDS6;Q9VFG5	0	FBgn0038257	Smp-30 protein	Smp-30	7	0	-1	-1	NA
D9HRV8	D9HRV1;D9HRV3;D9HRV4;D9HRV5;D9HRW2;D9HRW5;D9HRW7;D9HRW9;D9HRX4;D9HRY4;D9HRZ7;D9HRZ9;D9HS27;F1D8F7;F1D8F9;F1D8G2;F1D8G4;F1D8G6;F1D8G7;F1D8G9;F1D8H2;Q9NDS6;Q9VFG5	0	FBgn0038257	Smp-30 protein	Smp-30	7	0	-1	-1	NA
D9HRW2	D9HRV1;D9HRV3;D9HRV4;D9HRV5;D9HRV8;D9HRW5;D9HRW7;D9HRW9;D9HRX4;D9HRY4;D9HRZ7;D9HRZ9;D9HS27;F1D8F7;F1D8F9;F1D8G2;F1D8G4;F1D8G6;F1D8G7;F1D8G9;F1D8H2;Q9NDS6;Q9VFG5	0	FBgn0038257	Smp-30 protein	Smp-30	7	0	-1	-1	NA
D9HRW5	D9HRV1;D9HRV3;D9HRV4;D9HRV5;D9HRV8;D9HRW2;D9HRW7;D9HRW9;D9HRX4;D9HRY4;D9HRZ7;D9HRZ9;D9HS27;F1D8F7;F1D8F9;F1D8G2;F1D8G4;F1D8G6;F1D8G7;F1D8G9;F1D8H2;Q9NDS6;Q9VFG5	0	FBgn0038257	Smp-30 protein	Smp-30	7	0	-1	-1	NA
D9HRW7	D9HRV1;D9HRV3;D9HRV4;D9HRV5;D9HRV8;D9HRW2;D9HRW5;D9HRW9;D9HRX4;D9HRY4;D9HRZ7;D9HRZ9;D9HS27;F1D8F7;F1D8F9;F1D8G2;F1D8G4;F1D8G6;F1D8G7;F1D8G9;F1D8H2;Q9NDS6;Q9VFG5	0	FBgn0038257	Smp-30 protein	Smp-30	7	0	-1	-1	NA
D9HRX4	D9HRV1;D9HRV3;D9HRV4;D9HRV5;D9HRV8;D9HRW2;D9HRW5;D9HRW7;D9HRW9;D9HRY4;D9HRZ7;D9HRZ9;D9HS27;F1D8F7;F1D8F9;F1D8G2;F1D8G4;F1D8G6;F1D8G7;F1D8G9;F1D8H2;Q9NDS6;Q9VFG5	0	FBgn0038257	Smp-30 protein	Smp-30	7	0	-1	-1	NA
D9HRY4	D9HRV1;D9HRV3;D9HRV4;D9HRV5;D9HRV8;D9HRW2;D9HRW5;D9HRW7;D9HRW9;D9HRX4;D9HRZ7;D9HRZ9;D9HS27;F1D8F7;F1D8F9;F1D8G2;F1D8G4;F1D8G6;F1D8G7;F1D8G9;F1D8H2;Q9NDS6;Q9VFG5	0	FBgn0038257	Smp-30 protein	Smp-30	7	0	-1	-1	NA
D9HRZ7	D9HRV1;D9HRV3;D9HRV4;D9HRV5;D9HRV8;D9HRW2;D9HRW5;D9HRW7;D9HRW9;D9HRX4;D9HRY4;D9HRZ9;D9HS27;F1D8F7;F1D8F9;F1D8G2;F1D8G4;F1D8G6;F1D8G7;F1D8G9;F1D8H2;Q9NDS6;Q9VFG5	0	FBgn0038257	Smp-30 protein	Smp-30	7	0	-1	-1	NA
D9HRZ9	D9HRV1;D9HRV3;D9HRV4;D9HRV5;D9HRV8;D9HRW2;D9HRW5;D9HRW7;D9HRW9;D9HRX4;D9HRY4;D9HRZ7;D9HS27;F1D8F7;F1D8F9;F1D8G2;F1D8G4;F1D8G6;F1D8G7;F1D8G9;F1D8H2;Q9NDS6;Q9VFG5	0	FBgn0038257	Smp-30 protein	Smp-30	7	0	-1	-1	NA
D9HS27	D9HRV1;D9HRV3;D9HRV4;D9HRV5;D9HRV8;D9HRW2;D9HRW5;D9HRW7;D9HRW9;D9HRX4;D9HRY4;D9HRZ7;D9HRZ9;F1D8F7;F1D8F9;F1D8G2;F1D8G4;F1D8G6;F1D8G7;F1D8G9;F1D8H2;Q9NDS6;Q9VFG5	0	FBgn0038257	Smp-30 protein	Smp-30	7	0	-1	-1	NA
F3YDH3	P00967;Q29QX7;Q59DZ6	1	FBgn0000053	RH01206p	ade3-RA	88	6	0.629709	0.213176	5.58165
P00967	F3YDH3;Q29QX7;Q59DZ6	1	FBgn0000053	Trifunctional purine biosynthetic protein adenosine-3	ade3	89	6	0.629709	0.213176	5.58165
P80455		1	FBgn0260441	40S ribosomal protein S12	RpS12	6	0	-1	-1	NA
Q8T390	B5RIU6	0	FBgn0038659	Endophilin-A	endoA	12	1	0.210869	0	23.4148
Q9NDS6	D9HRV1;D9HRV3;D9HRV4;D9HRV5;D9HRV8;D9HRW2;D9HRW5;D9HRW7;D9HRW9;D9HRX4;D9HRY4;D9HRZ7;D9HRZ9;D9HS27;F1D8F7;F1D8F9;F1D8G2;F1D8G4;F1D8G6;F1D8G7;F1D8G9;F1D8H2;Q9VFG5	0	FBgn0038257	Senescence marker protein-30 (SMP-30)	smp-30	7	0	-1	-1	NA
Q9VFG5	D9HRV1;D9HRV3;D9HRV4;D9HRV5;D9HRV8;D9HRW2;D9HRW5;D9HRW7;D9HRW9;D9HRX4;D9HRY4;D9HRZ7;D9HRZ9;D9HS27;F1D8F7;F1D8F9;F1D8G2;F1D8G4;F1D8G6;F1D8G7;F1D8G9;F1D8H2;Q9NDS6	0	FBgn0038257	RE17477p	smp-30	7	0	-1	-1	NA
Q9VIE7	C4IXY5;Q8WSN4	0	FBgn0000239	Burgundy	bur	21	0	-1	-1	NA
A1Z718	A1Z719;A1Z720;A1Z721;A8DY53;D0Z771;F3YDQ1;G2J5T8;G4LU21;G4LU44;Q8MQX7;Q8MSD5;Q95R83	1	FBgn0263077	CG30492, isoform C	CG30492	39	0	-1	-1	NA
D3DMF1	C7LAI0;D0IQI3;O61604;Q8IQZ7;Q8IQZ8	1	FBgn0024238	RE03506p	Fim-RD	25	1	0.741751	0	4.09592
O61604	C7LAI0;D0IQI3;D3DMF1;Q8IQZ7;Q8IQZ8	1	FBgn0024238	Fimbrin	Fim	26	1	0.741751	0	4.09592
Q26416		1	FBgn0014454	Adult cuticle protein 1	Acp1	8	3	0	3	NA
Q7KUT8	C9QP52;Q8IQV1;Q961A8;Q9VW48	0	FBgn0020389	PAPS synthetase, isoform E	Papss	17	0	-1	-1	NA
Q8IGR1	B5RJT1;C7LAE2;D3PFE8;Q86P55;Q8INH5;Q8INH6;Q95S62;Q9VFW7	0	FBgn0052473	RE44147p (Fragment)	CG8775	41	1	0.245859	0	19.6515
Q8IND1	Q9VF28	1	FBgn0038369	Arpc3A, isoform D	Arpc3A	6	3	0.124369	0.0661682	41.7524
Q8IQZ7	C7LAI0;D0IQI3;D3DMF1;O61604;Q8IQZ8	0	FBgn0024238	Fimbrin, isoform D	Fim	25	1	0.741751	0	4.09592
Q8MQX7	A1Z718;A1Z719;A1Z720;A1Z721;A8DY53;D0Z771;F3YDQ1;G2J5T8;G4LU21;G4LU44;Q8MSD5;Q95R83	0	FBgn0263077	SD02228p	BcDNA:GH02712;CG30492	39	0	-1	-1	NA
Q8SY88	Q9W125	1	FBgn0035046	RH23043p	CG3683	3	1	0.367532	0	12.1041
Q961A8	C9QP52;Q7KUT8;Q8IQV1;Q9VW48	0	FBgn0020389	LD25351p	Papss	17	0	-1	-1	NA
Q9NEG0	A8JUV8;D5AEP5;E1JJC0;Q8IRV7;Q8IRV8;Q8IRV9;Q8MPN3;Q8MSR5;Q9NEF8;Q9NEF9;Q9NEG1;Q9NFS9;Q9W4Y3;Q9W4Y4	0	FBgn0261451	EG:BACR25B3.10 protein	trol	54	13	0.097034	0.157067	54.327
Q9VVB8	Q7KUQ5;Q8IQQ3;Q8MYZ5;Q9VVB5;Q9VVB7	0	FBgn0261565	Limpet, isoform A	Lmpt	7	1	0.320421	0	14.3552
Q9VW48	C9QP52;Q7KUT8;Q8IQV1;Q961A8	0	FBgn0020389	Bifunctional ATP sulfurylase/APS kinase	Papss	17	0	-1	-1	NA
Q9W125	Q8SY88	0	FBgn0035046	CG3683 protein	CG3683	3	1	0.367532	0	12.1041
D1YSG0	A8WHJ7;C3KKB4;C5WLM0;D1YSG1;O76280;O76281;Q1WWF2;Q24463;Q6NR91;Q7KQP6;Q8ST85;Q961U1	1	FBgn0005666	Bent, isoform F	bt	286	10	0.276687	0.186757	17.1193
Q6NLI3	Q02645	0	FBgn0263391	AT01058p (Fragment)		17	0	-1	-1	NA
Q7K148	Q9NHX7	1	FBgn0029134	Proteasome subunit beta type	Prosbeta5	22	6	0.526936	0.120308	7.40814
Q8MQN7	Q9VUW2	1	FBgn0036551	RE38147p (Fragment)	CG17029	4	0	-1	-1	NA
Q95SN1	Q5BIA9	0	FBgn0033924	GH13403p	CG8613	16	1	0.271314	0	17.5196
Q9NBC3	A1ZA66;A1ZA67;A1ZA72;A1ZA73;Q24205;Q95R30;Q9N630;Q9NBA9;Q9NBB0;Q9NBB2;Q9NBB3;Q9NBC0	0	FBgn0265045	Stretchin-MLCK (Fragment)	Strn-Mlck	5	0	-1	-1	NA
Q9NHX7	Q7K148	0	FBgn0029134	Proteasome subunit beta type	Prosbeta5	22	6	0.526936	0.120308	7.40814
Q9VAY2	P02828;Q1RKX0	1	FBgn0039562	Glycoprotein 93	Gp93	49	2	0.146033	0.143141	35.1265
Q9VXJ0		1	FBgn0030731	CG3415	Mfe2	12	2	0.775448	0.00377048	3.71251
P12370		1	FBgn0000273	cAMP-dependent protein kinase catalytic subunit	Pka-C1	21	0	-1	-1	NA
Q9NIU2	Q6NL81;Q9W5R8	0	FBgn0064225	Yippee interacting protein 6 (Fragment)	RpL5	5	0	-1	-1	NA
Q9VTP4	Q8IGE1;Q8IGJ3	1	FBgn0036213	60S ribosomal protein L10a-2	RpL10Ab	10	1	0.300397	0	15.5222
A8DY53	A1Z718;A1Z719;A1Z720;A1Z721;D0Z771;F3YDQ1;G2J5T8;G4LU21;G4LU44;Q8MQX7;Q8MSD5;Q95R83	0	FBgn0263077	CG30492, isoform F	CG30492	39	0	-1	-1	NA
E4NKM1	A4V4Q6;E4NKJ3;E4NKJ4;P36188	0	FBgn0004028	MIP21131p	wupA-RA	17	5	0.10341	0.0761759	50.8001
E6PBY9	D6W4L2;P06742	0	FBgn0002772	RE15944p	Mlc1-RB	17	4	0.0072544	0.0145088	761.613
P48588		1	FBgn0086472	40S ribosomal protein S25	RpS25	4	0	-1	-1	NA
Q4V4N9		1	-1	IP11168p	CG31118	2	0	-1	-1	NA
Q8IPA2	A9UND4;C6SUU2;Q8SYS2;Q9VKE5	1	FBgn0032382	CG14935, isoform A	Mal-B2	31	0	-1	-1	NA
Q8SYS2	A9UND4;C6SUU2;Q8IPA2;Q9VKE5	0	FBgn0032382	RE38869p	Mal-B2	31	0	-1	-1	NA
Q9W414	C1C3F8;Q8SZ19;Q9U7A2	0	FBgn0028685	Rpt4	Rpt4	16	0	-1	-1	NA
B7YZG8	B7YZG7;Q7K2G1	0	FBgn0033886	CG13349, isoform D	CG13349	7	0	-1	-1	NA
C3KGL9	Q0KHQ6;Q9VWH7;Q9Y1W3	1	FBgn0027621	MIP03150p	Pfrx-RA	24	1	0.601063	0	6.03425
D3PFE8	B5RJT1;C7LAE2;Q86P55;Q8IGR1;Q8INH5;Q8INH6;Q95S62;Q9VFW7	0	FBgn0052473	AT05101p (Fragment)	CG32473-RB	44	1	0.245859	0	19.6515
D4G7G5	A1Z8Z3	0	FBgn0033730	FI14105p (Fragment)	Cpr49Ag-RA	5	1	0	1	NA
Q8IQ64	F3YDH6;Q9V470	0	FBgn0029118	Sucb, isoform B	Sucb	2	0	-1	-1	NA
Q9Y1W3	C3KGL9;Q0KHQ6;Q9VWH7	0	FBgn0027621	6-phosphofructo 2-kinase/fructose 2,6-bisphosphatase short form	Pfrx	17	0	-1	-1	NA
B7YZR9	B5RJ76;Q8MRV9;Q9V595	0	FBgn0033428	Uroporphyrinogen decarboxylase	Updo	4	0	-1	-1	NA
C6SUZ3	Q7KSB5;Q9VDP9	1	FBgn0038771	AT20328p (Fragment)	CG4390-RB	11	1	0.406502	0	10.6286
C6TP18	F6J907;Q24510;Q8T0J1;Q9W3Z3	1	FBgn0014031	RH29315p	Spat-RA	14	0	-1	-1	NA
O46037	Q24584	1	FBgn0004397	Vinculin	Vinc	40	2	0.527578	0.0773053	7.39473
P18101	A4V1F9;P0CG69;P15357;Q24575;Q24576;Q24577;Q27927;Q7JPZ2;Q7JPZ3;Q7JYK1;Q8IGR0;Q8MSM5;Q8MT02;Q9W418	0	FBgn0003941	Ubiquitin-60S ribosomal protein L40	RpL40	18	0	-1	-1	NA
Q7JYK1	A4V1F9;P0CG69;P15357;P18101;Q24575;Q24576;Q24577;Q27927;Q7JPZ2;Q7JPZ3;Q8IGR0;Q8MSM5;Q8MT02;Q9W418	0	FBgn0003941	RE10554p	RpL40	18	0	-1	-1	NA
Q9W3Z3	C6TP18;F6J907;Q24510;Q8T0J1	0	FBgn0014031	Serine pyruvate aminotransferase	Spat	14	0	-1	-1	NA
C4IXY5	Q8WSN4;Q9VIE7	1	FBgn0000239	MIP06849p	bur-RA	7	0	-1	-1	NA
D0IQA2	A0ZWM1;A0ZWM2;A0ZWM4;A0ZWM5;A0ZWM6;A0ZWM7;A0ZWM8;A0ZWM9;A0ZWN0;A0ZWN2;A0ZWN4;A0ZWN5;A0ZWN6;A0ZWN8;A0ZWP0;Q9NFV5;Q9VIT9	0	FBgn0041180	MIP14527p (Fragment)	TepIV-RA	2	0	-1	-1	NA
O16040	Q7KLU9;Q7KLV0;Q86PC7;Q8I0J1;Q8IGY5;Q8IMG1;Q9TVG2;Q9TW87;Q9U4Q6;Q9U4Q7;Q9U4Q8;Q9U4Q9;Q9U4R0;Q9U4R2;Q9U4R3;Q9U4R4;Q9U4R5;Q9V9U3	1	FBgn0022349	Anon1A3 (Fragment)	anon1A3	9	0	-1	-1	NA
Q4TWT4	Q94914;Q95U76;Q9W374	1	FBgn0086450	Suppressor-of-rudimentary dihydropyrimidine dehydrogenase mutant	su(r)	55	13	0.744067	0.063197	4.06885
Q8SZ19	C1C3F8;Q9U7A2;Q9W414	1	FBgn0028685	RE23388p	Rpt4	17	0	-1	-1	NA
Q9VI75	B7Z0U7;C1C3H4;E1JJ78	1	FBgn0086372	Phosphatidylinositol-binding clathrin assembly protein LAP	lap	31	0	-1	-1	NA
G3JX25	A1ZA47;C1C3E7;G3JX27;G3JX28;G3JX29;G3JX30;G3JX31;G3JX32	0	FBgn0083919	Z-band PDZ-motif protein 52 isoform 1		4	0	-1	-1	NA
P55841	Q5BIL1;Q5U0W4	1	FBgn0017579	60S ribosomal protein L14	RpL14	9	0	-1	-1	NA
Q9W2M4		1	FBgn0034583	CG10527	CG10527	13	1	0.146973	0	34.8831
B2YGG3	Q9W596	1	FBgn0259108	FUTSCH (Fragment)	futsch	8	3	0.378282	0.199543	11.6675
Q5U0W4	P55841;Q5BIL1	0	FBgn0017579	GM06787p (Fragment)		9	0	-1	-1	NA
Q7K2D2		1	FBgn0021825	Probable dynactin subunit 2	Dmn	18	0	-1	-1	NA
Q8IQV1	C9QP52;Q7KUT8;Q961A8;Q9VW48	0	FBgn0020389	PAPS synthetase, isoform D	Papss	17	0	-1	-1	NA
Q961M0	C6TP58;Q9VBS7	0	FBgn0039321	GH16930p	CG10550	13	1	0.815006	0	3.28616
C1C3F8	Q8SZ19;Q9U7A2;Q9W414	1	FBgn0028685	LP16188p (Fragment)	Rpt4-RA	16	0	-1	-1	NA
F2FB73	Q9VB64	1	FBgn0261995	RH24252p (Fragment)	CG42813-RA	11	2	0.444467	0.00395218	9.43334
Q7K537	B5T232;B5T235;Q5U137;Q9VFZ4	0	FBgn0038115	GH14316p	CG7966	12	0	-1	-1	NA
Q8WSN4	C4IXY5;Q9VIE7	1	FBgn0000239	GMP synthetase	bur	21	0	-1	-1	NA
Q9NBB2	A1ZA66;A1ZA67;A1ZA72;A1ZA73;Q24205;Q95R30;Q9N630;Q9NBA9;Q9NBB0;Q9NBB3;Q9NBC0;Q9NBC3	0	FBgn0265045	Stretchin-MLCK (Fragment)	Strn-Mlck	41	2	0.7153	0.0387696	4.41383
Q9VKE5	A9UND4;C6SUU2;Q8IPA2;Q8SYS2	0	FBgn0032382	CG14935, isoform B	Mal-B2	31	0	-1	-1	NA
Q9VLY1		1	FBgn0031940	CG7214	CG7214	4	0	-1	-1	NA
Q8MLS1	C6TP39	1	FBgn0085453	CG34424	CG11079	10	0	-1	-1	NA
Q9VMA2		1	FBgn0263200	Probable galactose-1-phosphate uridylyltransferase	Galt	18	1	0.518551	0	7.58621
Q9VTZ6		1	FBgn0036300	Probable phosphomannomutase	CG10688	12	1	0.476364	0	8.57114
Q9W0J9	Q8SXQ8	1	FBgn0035189	CG9119	CG9119	6	0	-1	-1	NA
Q7JND6	P91941	0	FBgn0020765	Cuticle protein ACP65A	Acp65Aa	3	0	-1	-1	NA
Q7KT44	Q9VJ39	1	FBgn0032721	CG10602, isoform B	CG10602	17	3	0.345915	0.207548	13.0623
A8VEL0	E9P245;Q9V4N3	1	FBgn0264294	Cytochrome b5		4	2	0.406311	0.1456	10.6352
E9P245	A8VEL0;Q9V4N3	0	FBgn0264294	Cyt-b5-PB	dpld	4	2	0.406311	0.1456	10.6352
Q95T84	Q9VZJ8	1	FBgn0035484	CG11594, isoform B	CG11594	14	1	0.812417	0	3.31346
Q9V4N3	A8VEL0;E9P245	0	FBgn0264294	Cytochrome b5	Cyt-b5	4	2	0.406311	0.1456	10.6352
Q8MYS9	Q9VLX9	1	FBgn0031942	RH70420p	CG7203	5	4	0	4	NA
A8JV24	A8JV22;Q9W3F6	0	FBgn0030038	CG1440, isoform B	CG1440	18	0	-1	-1	NA
Q0E9F9	Q86P95	1	FBgn0033241	CG2915, isoform A	CG2915	19	0	-1	-1	NA
Q86NQ0	Q960E2;Q9VN44	1	FBgn0087013	GH07384p	Karybeta3	36	5	0.679804	0.111006	4.86922
Q86P95	Q0E9F9	0	FBgn0033241	GM01959p	CG2915	19	0	-1	-1	NA
Q9V597		1	FBgn0025286	60S ribosomal protein L31	RpL31	5	2	0.943235	0	1.9329
A0ZWN2	A0ZWM1;A0ZWM2;A0ZWM4;A0ZWM5;A0ZWM6;A0ZWM7;A0ZWM8;A0ZWM9;A0ZWN0;A0ZWN4;A0ZWN5;A0ZWN6;A0ZWN8;A0ZWP0;D0IQA2;Q9NFV5;Q9VIT9	0	FBgn0041180	Thiolester containing protein IV (Fragment)	TepIV	45	8	0.646748	0.0962904	5.32896
C0MLI9	B4F5K6;B4F5L2;B4F5L3;C0MLI5;C0MLI6;O76752	0	FBgn0014032	CG12117-PA	CG12117	10	0	-1	-1	NA
E8NH35	D5AEK0;E1JJ32;E1JJ33;E1JJ35;E1JJ37;Q8IPM8	0	FBgn0041605	MIP27931p	cpx-RK	2	0	-1	-1	NA
P05205		1	FBgn0003607	Heterochromatin protein 1	Su(var)205	2	0	-1	-1	NA
P23779		1	FBgn0004629	Cystatin-like protein	Cys	1	0	-1	-1	NA
Q7K1M4		1	FBgn0033434	CG1902, isoform A	CG1902	10	0	-1	-1	NA
Q7JWD3	Q8IH28	1	FBgn0033191	ATPase ASNA1 homolog	CG1598	6	0	-1	-1	NA
Q8I0T0	B8A405;B9EQV2;H1UUD2;Q7KMQ5;Q7KRU8	0	FBgn0015222	Ferritin 1 heavy chain homologue, isoform E	Fer1HCH	4	0	-1	-1	NA
Q8SX02	Q9VQB3	1	FBgn0031417	RH42867p	CG3597	5	0	-1	-1	NA
Q9VLR5	Q8SX02;Q9VQB3	1	FBgn0015299	NA	NA	2	0	-1	-1	NA
Q9VQB3	Q8SX02	0	FBgn0031417	CG3597	CG3597-RA	5	0	-1	-1	NA
Q9VWH7	C3KGL9;Q0KHQ6;Q9Y1W3	0	FBgn0027621	6-phosphofructo 2-kinase/fructose 2,6-bisphosphatase long form	Pfrx	26	1	0.601063	0	6.03425
Q9VZS4	D1Z3A1;Q8MZI5;Q9VZS5	0	FBgn0035422	Ribosomal protein L28, isoform C	RpL28	4	1	0.070777	0	75.5406
P91941	Q7JND6	1	FBgn0020765	Acp65Aa	Acp65Aa	3	0	-1	-1	NA
Q5BIL1	P55841;Q5U0W4	0	FBgn0017579	RH72463p (Fragment)	RpL14	9	0	-1	-1	NA
Q7JYZ9		1	FBgn0063498	Glutathione S transferase E2	GstE2	11	0	-1	-1	NA
Q7K188		1	FBgn0033872	CG6329, isoform A	CG6329	3	0	-1	-1	NA
Q7K2L7		1	FBgn0033529	CG17765	CG17765	8	7	0.503806	0.222022	7.91278
Q8SY26	A1Z892;A1Z893;Q7JX87;Q9GPQ0;Q9GPQ1	0	FBgn0033521	RE05501p	CG12896	5	2	0.475882	0.413128	8.58336
Q9VMN5	C7LA94;O02649	0	FBgn0031728	60 kDa heat shock protein homolog 2, mitochondrial	Hsp60C	62	11	0.485993	0.162262	8.33212
C7LAE2	B5RJT1;D3PFE8;Q86P55;Q8IGR1;Q8INH5;Q8INH6;Q95S62;Q9VFW7	1	FBgn0052473	LP20836p	CG32473-RC	44	1	0.245859	0	19.6515
E1JJ50	Q4V565;Q9VN95	1	FBgn0037305	CG12173, isoform B	CG12173	6	1	0.359571	0	12.4438
H1UUF3	C9QP41	0	-1	FI18174p1	Pka-R1-RW	23	3	0.0108954	0.0188713	506.17
Q59DZ6	F3YDH3;P00967;Q29QX7	0	FBgn0000053	Adenosine 3, isoform B	ade3	24	1	0.616583	0	5.78446
Q8INH6	B5RJT1;C7LAE2;D3PFE8;Q86P55;Q8IGR1;Q8INH5;Q95S62;Q9VFW7	0	FBgn0052473	CG32473, isoform C	CG32473	44	1	0.245859	0	19.6515
Q8SYZ8	Q9VM12	1	FBgn0031913	RE26342p	CG5958	10	0	-1	-1	NA
Q95TV3	A1Z9E3;Q86NS6	0	FBgn0024556	GM14682p	EfTuM	8	0	-1	-1	NA
Q9VN95	E1JJ50;Q4V565	0	FBgn0037305	Enolase-phosphatase E1	CG12173	6	1	0.359571	0	12.4438
Q9VUW1		1	FBgn0036550	CG17026	CG17026-RA	3	0	-1	-1	NA
A4V4I0	P26308	1	FBgn0001105	G protein beta-subunit 13F, isoform B	Gbeta13F	14	0	-1	-1	NA
C6SUW3	P55935;Q95RG1	1	FBgn0068046	LD13662p	RpS9-RA	6	0	-1	-1	NA
O76455	Q9VFP6	1	FBgn0016672	Inositol polyphosphate 1-phosphatase	Ipp	19	0	-1	-1	NA
P26308	A4V4I0	0	FBgn0001105	Guanine nucleotide-binding protein subunit beta-1	Gbeta13F	14	0	-1	-1	NA
P55935	C6SUW3;Q95RG1	0	FBgn0068046	40S ribosomal protein S9	RpS9	6	0	-1	-1	NA
Q9I7M3	C6TP94;Q8INW5;Q9VIW5	0	FBgn0032783	CG10237, isoform A	CG10237	6	0	-1	-1	NA
P07668		1	FBgn0000303	Choline O-acetyltransferase	Cha	29	0	-1	-1	NA
Q7KMQ0		1	FBgn0028687	26S proteasome regulatory complex subunit p48B	Rpt1	21	0	-1	-1	NA
Q8IPP1	D2NUK8;Q9VN91	0	FBgn0087005	Retinophilin, isoform B	rtp	3	0	-1	-1	NA
Q95029	C6SV44	0	FBgn0013770	Cathepsin L	Cp1	14	1	0.348573	0	12.9382
Q9V3V9		1	FBgn0028515	Endonuclease G inhibitor	EndoGI	12	0	-1	-1	NA
A1Z7S2	A1Z7S1;A1Z7S3;Q7KY07;Q86PD0;Q8IH37;Q8T0G8	0	FBgn0002567	Lightoid, isoform A	ltd	13	0	-1	-1	NA
C9QP52	Q7KUT8;Q8IQV1;Q961A8;Q9VW48	1	FBgn0020389	RE15281p (Fragment)	Papss-RD	17	0	-1	-1	NA
Q1RKX2	C7LAA3;Q9V496	0	FBgn0087002	Transporter		155	29	0.634575	0.14624	5.50831
Q9NEG1	A8JUV8;D5AEP5;E1JJC0;Q8IRV7;Q8IRV8;Q8IRV9;Q8MPN3;Q8MSR5;Q9NEF8;Q9NEF9;Q9NEG0;Q9NFS9;Q9W4Y3;Q9W4Y4	0	FBgn0261451	EG:BACR25B3.11 protein	trol	66	4	0.0296106	0.0399792	184.483
Q9U4R2	O16040;Q7KLU9;Q7KLV0;Q86PC7;Q8I0J1;Q8IGY5;Q8IMG1;Q9TVG2;Q9TW87;Q9U4Q6;Q9U4Q7;Q9U4Q8;Q9U4Q9;Q9U4R0;Q9U4R3;Q9U4R4;Q9U4R5;Q9V9U3	0	FBgn0022349	Anon1A3 (Fragment)	anon1A3	8	0	-1	-1	NA
Q9VN44	Q86NQ0;Q960E2	1	FBgn0087013	FI07923p	Karybeta3	39	5	0.679804	0.111006	4.86922
Q9VTW0	Q9VTW1	1	FBgn0036272	CG4300, isoform A	CG4300	11	0	-1	-1	NA
Q9VZW7	Q8MQY1	1	FBgn0035383	CG2107	CG2107	18	1	0.197597	0	25.1889
C1C530	C1C553;E1JIK6;E1JIK9;Q70VI1;Q95U15;Q9VFC7	0	FBgn0038294	MIP03196p (Fragment)		5	0	-1	-1	NA
C6SV44	Q95029	1	FBgn0013770	RE21773p (Fragment)	Cp1-RC	14	1	0.348573	0	12.9382
D0IQI3	C7LAI0;D3DMF1;O61604;Q8IQZ7;Q8IQZ8	1	FBgn0024238	SD23213p	Fim-RD	22	1	0.741751	0	4.09592
Q8INW5	C6TP94;Q9I7M3;Q9VIW5	1	FBgn0032783	CG10237, isoform C	CG10237-RC	6	0	-1	-1	NA
Q8MT28	C5WLR2;Q9VRU1	1	FBgn0035679	RE67917p	CG10467	7	0	-1	-1	NA
Q9NJH0		1	FBgn0029176	Elongation factor 1-gamma	Ef1gamma	19	1	-1	-1	NA
Q9V9E3		1	FBgn0033005	Presequence protease, mitochondrial	CG3107	60	3	0.327933	0.244648	13.9537
Q9VA42	Q8IGP0	0	FBgn0039800	Niemann-Pick type C-2g	Npc2g	8	0	-1	-1	NA
Q9VRU1	C5WLR2;Q8MT28	0	FBgn0035679	CG10467	CG10467-RA	7	0	-1	-1	NA
A1ZB83	A1ZB77;A1ZB78;A1ZB79;A1ZB80;A1ZB82;E1JGL5;Q7JRI6;Q8IGG3;Q95RC4	0	FBgn0034345	CG5174, isoform B	CG5174	24	0	-1	-1	NA
B3DML8	Q8SY88;Q9W125	1	FBgn0035046	FI02880p (Fragment)	CG3683-RA	2	1	0.367532	0	12.1041
B4YWB2	B4YWA6;B4YWC0;Q8IRQ5;Q8SXM1;Q9W3X5;Q9W3X6	0	FBgn0028336	Putative uncharacterized protein (Fragment)	CG4095	24	3	0.254272	0.360394	18.9001
P12982	B4F4X2;C0MKX3;Q05547	1	FBgn0004103	Serine/threonine-protein phosphatase alpha-2 isoform	Pp1-87B	8	0	-1	-1	NA
Q09332		1	FBgn0014075	UDP-glucose:glycoprotein glucosyltransferase	Ugt	36	3	0.399559	0.0516836	10.871
Q8T0G8	A1Z7S1;A1Z7S2;A1Z7S3;Q7KY07;Q86PD0;Q8IH37	0	FBgn0002567	LD04613p	ltd	13	0	-1	-1	NA
Q9GNC8	C9QP09;Q0KI94;Q0KI96;Q6AWM9;Q8IGS7;Q8INP0;Q8T4D1;Q9GQN3;Q9GQN4	0	FBgn0261552	PASILLA splice variant 1	ps	20	0	-1	-1	NA
Q9VV46		1	FBgn0036619	Cuticular protein 72Ec	Cpr72Ec	27	0	-1	-1	NA
Q9VVA0		1	FBgn0036661	Cold shock domain-containing protein CG9705	CG9705	7	2	0.574301	0.0366808	6.49301
Q9W402		1	FBgn0029868	CG3446	CG3446	4	0	-1	-1	NA
B4YWA6	B4YWB2;B4YWC0;Q8IRQ5;Q8SXM1;Q9W3X5;Q9W3X6	0	FBgn0028336	Putative uncharacterized protein (Fragment)	CG4095	24	3	0.254272	0.360394	18.9001
Q0E8E8	Q9XZE4	1	FBgn0026409	MIP08013p1	Mpcp	11	0	-1	-1	NA
Q8IGE1	Q8IGJ3;Q9VTP4	1	FBgn0036213	RH43519p	RpL10Ab	5	0	-1	-1	NA
Q9U4Q7	O16040;Q7KLU9;Q7KLV0;Q86PC7;Q8I0J1;Q8IGY5;Q8IMG1;Q9TVG2;Q9TW87;Q9U4Q6;Q9U4Q8;Q9U4Q9;Q9U4R0;Q9U4R2;Q9U4R3;Q9U4R4;Q9U4R5;Q9V9U3	0	FBgn0022349	Anon1A3 (Fragment)	anon1A3	7	0	-1	-1	NA
Q9V3W2	Q8IP37	1	FBgn0001989	GM23292p	l(2)35Di	5	0	-1	-1	NA
Q9XZE4	Q0E8E8	0	FBgn0026409	Phosphate transporter	Mpcp	11	0	-1	-1	NA
O77430		1	FBgn0025637	EG:115C2.4 protein	skpA	5	0	-1	-1	NA
P91926	E8NH12	1	FBgn0264855	AP-2 complex subunit alpha	alpha-Adaptin	28	1	0.480082	0	8.47777
Q8MRU8	Q9VD00	1	FBgn0038974	SD22712p	CG5377	10	1	-1	-1	NA
Q8SXC2	Q8IGP9	1	FBgn0037955	CG6950, isoform A	CG6950-RC	14	0	-1	-1	NA
Q9V813		1	FBgn0034215	S-methyl-5'-thioadenosine phosphorylase	CG4802	6	0	-1	-1	NA
Q9VD00	Q8MRU8	0	FBgn0038974	CG5377	CG5377-RA	10	1	-1	-1	NA
Q9VTN9	Q8SXK3	1	FBgn0036208	CG10361	CG10361-RA	12	0	-1	-1	NA
B1Q010	A8E6V2;P25161	0	FBgn0261396	Diphenol oxidase A2 (Fragment)	Dox-A2	5	0	-1	-1	NA
D5AEK0	E1JJ32;E1JJ33;E1JJ35;E1JJ37;Q8IPM8	0	FBgn0041605	MIP20873p	cpx-RC	5	0	-1	-1	NA
Q24584	O46037	0	FBgn0004397	Vinculin	Vinc	37	2	0.527578	0.0773053	7.39473
Q8SYM2	Q8MSE0;Q8SY96	0	FBgn0052500	RE53788p	CG18856	1	0	-1	-1	NA
Q9U6R9		1	FBgn0028552	GH13039p	gammaSnap	5	0	-1	-1	NA
B4F633	A4IJ78;A8E6R6;B4F634;B4F637;B4F639;B4F643;C0MM14;C0MM15;C0MM25;decoy;Q9W596	0	FBgn0259108	CG14772-PA	CG14772	2	0	-1	-1	NA
B4F634	A4IJ78;A8E6R6;B4F633;B4F637;B4F639;B4F643;C0MM14;C0MM15;C0MM25;decoy;Q9W596	0	FBgn0259108	CG14772-PA	CG14772	2	0	-1	-1	NA
B4F637	A4IJ78;A8E6R6;B4F633;B4F634;B4F639;B4F643;C0MM14;C0MM15;C0MM25;decoy;Q9W596	0	FBgn0259108	CG14772-PA	CG14772	2	0	-1	-1	NA
B4F639	A4IJ78;A8E6R6;B4F633;B4F634;B4F637;B4F643;C0MM14;C0MM15;C0MM25;decoy;Q9W596	0	FBgn0259108	CG14772-PA	CG14772	2	0	-1	-1	NA
B4F643	A4IJ78;A8E6R6;B4F633;B4F634;B4F637;B4F639;C0MM14;C0MM15;C0MM25;decoy;Q9W596	0	FBgn0259108	CG14772-PA	CG14772	2	0	-1	-1	NA
B4YWC0	B4YWA6;B4YWB2;Q8IRQ5;Q8SXM1;Q9W3X5;Q9W3X6	0	FBgn0028336	Putative uncharacterized protein (Fragment)	CG4095	24	3	0.254272	0.360394	18.9001
C0MM14	A4IJ78;A8E6R6;B4F633;B4F634;B4F637;B4F639;B4F643;C0MM15;C0MM25;decoy;Q9W596	0	FBgn0259108	CG14772-PA	CG14772	2	0	-1	-1	NA
C0MM15	A4IJ78;A8E6R6;B4F633;B4F634;B4F637;B4F639;B4F643;C0MM14;C0MM25;decoy;Q9W596	0	FBgn0259108	CG14772-PA	CG14772	2	0	-1	-1	NA
C0MM25	A4IJ78;A8E6R6;B4F633;B4F634;B4F637;B4F639;B4F643;C0MM14;C0MM15;decoy;Q9W596	0	FBgn0259108	CG14772-PA	CG14772	2	0	-1	-1	NA
E6PBV6	C9QP30;Q8SWU7	1	FBgn0030151	AT07526p	CG1354-RA	7	0	-1	-1	NA
Q7KUQ5	Q8IQQ3;Q8MYZ5;Q9VVB5;Q9VVB7;Q9VVB8	1	FBgn0261565	Limpet, isoform F	Lmpt	7	1	0.320421	0	14.3552
Q8SWU7	C9QP30;E6PBV6	0	FBgn0030151	GTP-binding protein CG1354	CG1354	7	0	-1	-1	NA
Q8T0J1	C6TP18;F6J907;Q24510;Q9W3Z3	0	FBgn0014031	GH27315p	Spat	6	0	-1	-1	NA
Q94518		1	FBgn0086904	Nascent polypeptide-associated complex subunit alpha	Nacalpha	7	1	0.441229	0	9.52754
Q9NFP5		1	FBgn0035772	SH3 domain-binding glutamic acid-rich protein homolog	Sh3beta	5	1	0.394197	0	11.0638
Q9VNA3		1	FBgn0037312	CG11999	CG11999	3	0	-1	-1	NA
A8E6V2	B1Q010;P25161	0	FBgn0261396	IP19605p (Fragment)	Dox-A2	3	0	-1	-1	NA
Q9VFW7	B5RJT1;C7LAE2;D3PFE8;Q86P55;Q8IGR1;Q8INH5;Q8INH6;Q95S62	0	FBgn0052473	CG32473, isoform A	CG32473	41	1	0.245859	0	19.6515
Q9VLP2		1	FBgn0032021	CG7781	CG7781	3	0	-1	-1	NA
A0ZWM9	A0ZWM1;A0ZWM2;A0ZWM4;A0ZWM5;A0ZWM6;A0ZWM7;A0ZWM8;A0ZWN0;A0ZWN2;A0ZWN4;A0ZWN5;A0ZWN6;A0ZWN8;A0ZWP0;D0IQA2;Q9NFV5;Q9VIT9	0	FBgn0041180	Thiolester containing protein IV (Fragment)	TepIV	10	0	-1	-1	NA
G4LU22	Q5KU10;Q8SXD0;Q9VJ59	1	FBgn0032704	LP06867p1	CG10373-RA	3	0	-1	-1	NA
P26270		1	FBgn0002787	26S proteasome non-ATPase regulatory subunit 7	Mov34	12	0	-1	-1	NA
Q7KTP7	Q494G2	0	FBgn0264743	CG31919, isoform B	CG31919	9	1	0.613781	0	5.82874
Q8MSR7	Q9VJL6	0	FBgn0028894	SD03793p	CG5869	1	0	-1	-1	NA
Q9VT32	F0JAG1;Q8IGE6;Q9VT33	0	FBgn0036030	Ribose-phosphate pyrophosphokinase	CG6767	8	0	-1	-1	NA
Q9VJ39	Q7KT44	0	FBgn0032721	CG10602, isoform A	CG10602	17	3	0.345915	0.207548	13.0623
Q9VU38	Q86NZ5;Q9VU39	0	FBgn0036337	CG11255, isoform B	CG11255	10	1	0.172763	0	29.2368
Q9VU39	Q86NZ5;Q9VU38	0	FBgn0036337	CG11255, isoform A	CG11255	10	1	0.172763	0	29.2368
F0JAK0	Q9VTW0;Q9VTW1	0	FBgn0036272	RH50948p	CG4300-RB	5	0	-1	-1	NA
P32100		1	FBgn0005593	60S ribosomal protein L7	RpL7	8	0	-1	-1	NA
P40792	P48554	1	FBgn0010333	Ras-related protein Rac1	Rac1	5	0	-1	-1	NA
Q86NZ5	Q9VU38;Q9VU39	1	FBgn0036337	LP07155p (Fragment)	CG11255	10	1	0.172763	0	29.2368
Q8IGP0	Q9VA42	1	FBgn0039800	RE56164p (Fragment)	Npc2g	8	0	-1	-1	NA
Q8T0J5	D0IQ98;Q9VE80	0	FBgn0038610	CG7675, isoform A	CG7675	6	0	-1	-1	NA
Q9U4U2	Q9U7A3;Q9VA83	1	FBgn0015221	Ferritin 2 light chain homolog	Fer2LCH	6	0	-1	-1	NA
Q9U7A3	Q9U4U2;Q9VA83	0	FBgn0015221	Ferritin 2 light chain homolog	Fer2LCH	6	0	-1	-1	NA
Q9VA83	Q9U4U2;Q9U7A3	0	FBgn0015221	AT19513p	Fer2LCH	6	0	-1	-1	NA
Q9VDU1		1	FBgn0038733	CG11407	CG11407	18	0	-1	-1	NA
Q9VFQ9		1	FBgn0000454	Dipeptidase B, isoform A	Dip-B	24	2	0	2	NA
Q9VIW5	C6TP94;Q8INW5;Q9I7M3	0	FBgn0032783	CG10237, isoform B	CG10237	6	0	-1	-1	NA
A1Z9E3	Q86NS6;Q95TV3	1	FBgn0024556	Elongation factor Tu	EfTuM	10	0	-1	-1	NA
B5RJT1	C7LAE2;D3PFE8;Q86P55;Q8IGR1;Q8INH5;Q8INH6;Q95S62;Q9VFW7	1	FBgn0052473	FI04417p (Fragment)	CG32473-RA	41	1	0.245859	0	19.6515
Q86NS6	A1Z9E3;Q95TV3	0	FBgn0024556	Elongation factor Tu	EfTuM	10	0	-1	-1	NA
Q86P55	B5RJT1;C7LAE2;D3PFE8;Q8IGR1;Q8INH5;Q8INH6;Q95S62;Q9VFW7	0	FBgn0052473	RE62048p (Fragment)	CG8775	41	1	0.245859	0	19.6515
A9UND4	C6SUU2;Q8IPA2;Q8SYS2;Q9VKE5	1	FBgn0032382	RH14033p	CG14935	27	0	-1	-1	NA
Q4V565	E1JJ50;Q9VN95	0	FBgn0037305	IP13511p (Fragment)	CG12173	6	1	0.359571	0	12.4438
Q8IGY1	C1C3D3;H1UUP7;P06754;P49455;Q058U3;Q6LEH1;Q6NN28;Q8IG84;Q95TA3	0	FBgn0003721	RE08101p	Tm1	77	17	0.119213	0.204523	43.6836
Q95SN8		1	FBgn0051200	CG31200	CG17837	6	0	-1	-1	NA
Q9NBB0	A1ZA66;A1ZA67;A1ZA72;A1ZA73;Q24205;Q95R30;Q9N630;Q9NBA9;Q9NBB2;Q9NBB3;Q9NBC0;Q9NBC3	0	FBgn0265045	Stretchin-MLCK (Fragment)	Strn-Mlck	18	1	0.687886	0	4.76232
Q9U4Q9	O16040;Q7KLU9;Q7KLV0;Q86PC7;Q8I0J1;Q8IGY5;Q8IMG1;Q9TVG2;Q9TW87;Q9U4Q6;Q9U4Q7;Q9U4Q8;Q9U4R0;Q9U4R2;Q9U4R3;Q9U4R4;Q9U4R5;Q9V9U3	0	FBgn0022349	Anon1A3 (Fragment)	anon1A3	7	0	-1	-1	NA
Q9VAM6		1	FBgn0062442	CDGSH iron-sulfur domain-containing protein 2 homolog	CG1458	3	0	-1	-1	NA
Q9VLM9		1	FBgn0032032	CG17294	CG17294	4	0	-1	-1	NA
F2FB98	C0PDF3;G2J625;Q9VSU8	0	FBgn0263456	MIP29415p	nwk-RA	46	2	0	2	NA
O77288	P40304	0	FBgn0002284	Pros26 protein (Fragment)	Pros26	1	0	-1	-1	NA
P02255	Q4AB54;Q4AB94;Q4ABD8;Q4ABE3	1	FBgn0053804	Histone H1	His1	4	0	-1	-1	NA
P54622		1	FBgn0010438	Single-stranded DNA-binding protein, mitochondrial	mtSSB	3	0	-1	-1	NA
Q4AB54	P02255;Q4AB94;Q4ABD8;Q4ABE3	0	FBgn0053861	Histone H1	His1:CG33858	4	0	-1	-1	NA
Q4ABD8	P02255;Q4AB54;Q4AB94;Q4ABE3	0	FBgn0053807	Histone H1	His1:CG33807	4	0	-1	-1	NA
Q4ABE3	P02255;Q4AB54;Q4AB94;Q4ABD8	0	FBgn0053801	Histone H1	His1:CG33801	4	0	-1	-1	NA
E1JI20	P42325	1	FBgn0013303	Neurocalcin, isoform B	Nca	7	2	0.111352	0.0223915	46.9713
P42325	E1JI20	0	FBgn0013303	Neurocalcin homolog	Nca	7	2	0.111352	0.0223915	46.9713
Q9VSY8		1	FBgn0260859	Bet3	Bet3	5	2	0.377371	0.0413837	11.7035
A8E6R6	A4IJ78;B4F633;B4F634;B4F637;B4F639;B4F643;C0MM14;C0MM15;C0MM25;decoy;Q9W596	0	FBgn0259108	IP18737p (Fragment)	futsch	10	1	0.0405072	0	134.102
C6KI54	C8CB16;P00408	1	FBgn0013675	Cytochrome c oxidase subunit 2	COII	17	3	0.284502	0.008265	16.5638
D2NUK8	Q8IPP1;Q9VN91	1	FBgn0087005	RH04101p (Fragment)	retinophilin-RB	3	0	-1	-1	NA
P00408	C6KI54;C8CB16	0	FBgn0013675	Cytochrome c oxidase subunit 2	mt:CoII	17	3	0.284502	0.008265	16.5638
Q7KNF3	A1Z6L9;P02828;Q1RKX0;Q8IHC2;Q8MSU6;Q9VAY2	0	FBgn0026761	Hsp90-related protein TRAP1	Trap1	17	1	0.506497	0	7.85184
Q9NFN8	Q95SY7;Q9VD29	0	FBgn0038947	Putative Sar1 protein	sar1	10	2	0.557285	0.0335186	6.80532
A1Z6L9	P02828;Q1RKX0;Q7KNF3;Q8IHC2;Q8MSU6;Q9VAY2	0	FBgn0026761	Trap1	Trap1	17	1	0.506497	0	7.85184
E8NH12	P91926	1	FBgn0264855	SD22796p	alpha-Adaptin-RB	26	1	0.480082	0	8.47777
P29843	C7LA75;C7LA76;F3YDH0;F3YDH1;F3YDH5;F3YDI6;O97125;P02825;P11146;P11147;P29844;P82910;Q7JQR9;Q8IH88;Q8INI8;Q95NM1;Q9BIR7;Q9BIS2;Q9VG58	0	FBgn0001216	Heat shock 70 kDa protein cognate 1	Hsc70-1	53	15	0.649398	0.0877047	5.29068
Q29R34	Q7KKC2;Q7KSF4;Q8T3K7;Q9GQV2;Q9VEN1	0	FBgn0014141	RE44980p	cher	56	0	-1	-1	NA
Q8T3K7	Q29R34;Q7KKC2;Q7KSF4;Q9GQV2;Q9VEN1	0	FBgn0014141	SD05640p	cher	56	0	-1	-1	NA
Q8T3U2		1	FBgn0033912	40S ribosomal protein S23	RpS23	4	0	-1	-1	NA
Q95T86	A8JR94;Q058V2;Q7KS34;Q7KS35;Q9VCF2	0	FBgn0051140	GH12677p	CG5875	2	1	0.364008	0	12.2527
Q9VA97		1	FBgn0039751	CG1983	CG1983	12	0	-1	-1	NA
Q9VNA2	A4V2F2;B7Z0T3;B7Z0T6;C6TPB0;C6TPC2;C8VUZ6;F3YDK0;Q0KIB9;Q4ABH3;Q7KNC5;Q8IPN8;Q8IPN9;Q8MSQ5;Q9VNA1	0	FBgn0013576	GH11677p	l(3)82Fd	21	0	-1	-1	NA
Q9VQ29	Q6NR57;Q9VQ28	1	FBgn0021906	Ubiquinol-cytochrome c reductase iron-sulfur subunit	RFeSP	18	5	0.190899	0.168934	26.1773
Q9VXG4	Q9VXG3	0	FBgn0030749	Annexin-B11	Anxb11	11	0	-1	-1	NA
Q9VXQ5		1	FBgn0027329	GH13725p	Tcp-1zeta	31	0	-1	-1	NA
Q9W077		1	FBgn0035281	Cuticular protein 62Bc	Cpr62Bc	4	0	-1	-1	NA
A1Z7V1	A8DY79;Q1EC18;Q25B55;Q8MRS3	1	FBgn0259246	Bruchpilot, isoform D	brp	57	2	0.331848	0.0748751	13.7516
P15357	A4V1F9;P0CG69;P18101;Q24575;Q24576;Q24577;Q27927;Q7JPZ2;Q7JPZ3;Q7JYK1;Q8IGR0;Q8MSM5;Q8MT02;Q9W418	0	FBgn0003942	Ubiquitin-40S ribosomal protein S27a	RpS27A	18	0	-1	-1	NA
Q0KI94	C9QP09;Q0KI96;Q6AWM9;Q8IGS7;Q8INP0;Q8T4D1;Q9GNC8;Q9GQN3;Q9GQN4	0	FBgn0261552	Pasilla, isoform I	ps	20	0	-1	-1	NA
Q5LJT0	C1C3F5;Q6IDG8;Q6NNV7	0	FBgn0069973	CG40485, isoform A	CG40485	15	8	0.307546	0.061799	15.0884
Q7JWX3	Q6V6U1;Q6V6U2;Q6V6U3;Q6V6U4;Q6V6U5;Q6V6U6;Q6V6U7;Q6V6U8;Q6V6U9;Q6V6V0;Q9U5W7	0	FBgn0002930	GH10112p	nec	8	0	-1	-1	NA
Q8IGR0	A4V1F9;P0CG69;P15357;P18101;Q24575;Q24576;Q24577;Q27927;Q7JPZ2;Q7JPZ3;Q7JYK1;Q8MSM5;Q8MT02;Q9W418	0	FBgn0029095	RE44350p	Ubi-p63E	18	0	-1	-1	NA
Q95RR7	A1Z7P0;A1Z7P1;Q5BHU7;Q86NU8;Q95X10	0	FBgn0033377	LD14913p (Fragment)	Pmm45A	8	0	-1	-1	NA
Q9U3W5	Q9VEK8	1	FBgn0028992	Putative mitotic protein phosphatase 1 regulator	sds22	6	0	-1	-1	NA
Q9U5W7	Q6V6U1;Q6V6U2;Q6V6U3;Q6V6U4;Q6V6U5;Q6V6U6;Q6V6U7;Q6V6U8;Q6V6U9;Q6V6V0;Q7JWX3	0	FBgn0002930	Serpin, putative	nec	8	0	-1	-1	NA
Q9VEK8	Q9U3W5	0	FBgn0028992	GH07711p	sds22	6	0	-1	-1	NA
Q9VW26		1	FBgn0022774	Ornithine aminotransferase, mitochondrial	Oat	14	0	-1	-1	NA
A9QJL4	A9QJK9;A9QJL0;A9QJL5;A9QJL7;A9QJL8;A9QJM6;A9QJM9;A9QJQ6;A9QJR7;A9QJU7;A9QJY0;A9QK28;D1FZ49;D1FZ89;D1FZA2;D1FZD8;Q9VAI9	0	FBgn0039682	Odorant-binding protein 99c	Obp99c	8	2	0.961373	0.0189403	1.70421
O97125	C7LA75;C7LA76;F3YDH1;F3YDI6;P02825;P11147;P82910;Q8INI8;Q9BIR7;Q9BIS2;Q9VG58	0	FBgn0001230	Heat shock protein 68	Hsp68	49	12	0.558317	0.147859	6.7859
Q8IGE6	F0JAG1;Q9VT32;Q9VT33	1	FBgn0036030	Ribose-phosphate pyrophosphokinase (Fragment)	CG6767	8	0	-1	-1	NA
Q8IRG3	C8VV34;Q8IGC8;Q9W058	0	FBgn0035298	CG1140, isoform B	CG1140	15	0	-1	-1	NA
Q8IRV9	A8JUV8;D5AEP5;E1JJC0;Q8IRV7;Q8IRV8;Q8MPN3;Q8MSR5;Q9NEF8;Q9NEF9;Q9NEG0;Q9NEG1;Q9NFS9;Q9W4Y3;Q9W4Y4	0	FBgn0261451	Terribly reduced optic lobes, isoform C	trol	201	35	0.0551871	0.107105	97.6807
Q8MRM6	Q9W3D6	1	FBgn0030052	CG12065, isoform C	CG12065	18	0	-1	-1	NA
Q9VSN2	E1JI76;E1JI77;Q8IQB4;Q95TZ7	0	FBgn0035917	HL08110p	Zasp66	3	0	-1	-1	NA
A8DYI3	Q7JXB5	1	FBgn0034356	CG10924, isoform B	CG10924	12	1	0.397998	0	10.9266
A8JUV8	D5AEP5;E1JJC0;Q8IRV7;Q8IRV8;Q8IRV9;Q8MPN3;Q8MSR5;Q9NEF8;Q9NEF9;Q9NEG0;Q9NEG1;Q9NFS9;Q9W4Y3;Q9W4Y4	1	FBgn0261451	Terribly reduced optic lobes, isoform G	trol	203	36	0.0536541	0.105964	100.552
Q24411	B8A423;E1JHJ3;E1JHJ4;E1JHJ5;P05661;Q24410;Q26433	0	FBgn0264695	Myosin heavy chain 1 (Fragment)	Mhc	3	0	-1	-1	NA
Q86BM0		1	FBgn0032077	CG9515	CG9515	9	0	-1	-1	NA
Q9VB10		1	FBgn0039537	CG5590	CG5590	13	0	-1	-1	NA
Q9VJG0	O96794	1	FBgn0026150	Aminopeptidase P	ApepP	14	2	0.128033	0.181066	40.4746
C9QP30	E6PBV6;Q8SWU7	0	FBgn0030151	SD24341p (Fragment)	CG1354-RB	4	0	-1	-1	NA
Q94914	Q4TWT4;Q95U76;Q9W374	0	FBgn0086450	Dreg-3 protein	su(r)	17	4	0.793051	0.00700141	3.52011
Q9VAE5		1	FBgn0039719	CG15515	CG15515	2	0	-1	-1	NA
Q9W4Y3	A8JUV8;D5AEP5;E1JJC0;Q8IRV7;Q8IRV8;Q8IRV9;Q8MPN3;Q8MSR5;Q9NEF8;Q9NEF9;Q9NEG0;Q9NEG1;Q9NFS9;Q9W4Y4	1	FBgn0261451	Terribly reduced optic lobes, isoform F	trol	223	40	0.0529967	0.101529	101.835
Q9W5W8		1	FBgn0031092	CG9577	CG9577	5	0	-1	-1	NA
A8DY79	A1Z7V1;Q1EC18;Q25B55;Q8MRS3	0	FBgn0259246	Bruchpilot, isoform G	brp	57	2	0.331848	0.0748751	13.7516
C1C3F5	Q5LJT0;Q6IDG8;Q6NNV7	0	FBgn0069973	FI04905p (Fragment)	CG40485-RA	15	8	0.307546	0.061799	15.0884
O97479	O96299;Q960H1	0	FBgn0024289	FI05212p	Sodh-1	5	0	-1	-1	NA
Q6IDG8	C1C3F5;Q5LJT0;Q6NNV7	0	FBgn0069973	RH36352p (Fragment)		15	8	0.307546	0.061799	15.0884
Q8IMI7	Q9VA91	1	FBgn0039757	GM06992p	RpS7	7	0	-1	-1	NA
Q8MPN3	A8JUV8;D5AEP5;E1JJC0;Q8IRV7;Q8IRV8;Q8IRV9;Q8MSR5;Q9NEF8;Q9NEF9;Q9NEG0;Q9NEG1;Q9NFS9;Q9W4Y3;Q9W4Y4	0	FBgn0261451	Perlecan	trol	203	36	0.0536541	0.105964	100.552
Q960H1	O96299;O97479	0	FBgn0024289	LP12301p	Sodh-1	5	0	-1	-1	NA
Q9VMY9		1	FBgn0261436	CG18143	DhpD	13	0	-1	-1	NA
Q9W4Y4	A8JUV8;D5AEP5;E1JJC0;Q8IRV7;Q8IRV8;Q8IRV9;Q8MPN3;Q8MSR5;Q9NEF8;Q9NEF9;Q9NEG0;Q9NEG1;Q9NFS9;Q9W4Y3	0	FBgn0261451	Terribly reduced optic lobes, isoform A	trol	201	35	0.0551871	0.107105	97.6807
A4V0B5	Q1RL12;Q24048	1	FBgn0015777	Nervana 2, isoform F	nrv2	9	0	-1	-1	NA
A4V383	P91929	1	FBgn0019957	NADH:ubiquinone reductase 42kD subunit, isoform B	ND42	9	0	-1	-1	NA
A8JUT4	D0Z726;Q6WAR9;Q8I078;Q8I0N0;Q8I8H2;Q9VJ85;Q9VRD6	1	FBgn0031145	Nuclear transport factor-2, isoform B	Ntf-2	2	0	-1	-1	NA
B7FF70	P16378;Q6NNB9;Q8IGI5	1	FBgn0001122	FI04494p	G-oalpha47A-RA	15	2	0.537552	0.147734	7.19012
B7YZW8	B7YZW7;E1JHJ9;Q0E8Q1;Q7KT48;Q9VJE5	1	FBgn0020503	Cytoplasmic linker protein 190, isoform L	CLIP-190	32	0	-1	-1	NA
C8CB16	C6KI54;P00408	0	FBgn0013675	Cytochrome c oxidase subunit 2 (Fragment)	COII	17	3	0.284502	0.008265	16.5638
C8VUZ6	A4V2F2;B7Z0T3;B7Z0T6;C6TPB0;C6TPC2;F3YDK0;Q0KIB9;Q4ABH3;Q7KNC5;Q8IPN8;Q8IPN9;Q8MSQ5;Q9VNA1;Q9VNA2	0	FBgn0013576	RH50583p	l(3)82Fd-RG	22	0	-1	-1	NA
F3YDH5	C7LA75;C7LA76;F3YDH0;F3YDH1;F3YDI6;O97125;P02825;P11146;P11147;P29843;P29844;P82910;Q7JQR9;Q8IH88;Q8INI8;Q95NM1;Q9BIR7;Q9BIS2;Q9VG58	0	FBgn0001230	AT29089p (Fragment)	Hsc70-1-RA	53	15	0.649398	0.0877047	5.29068
P16378	B7FF70;Q6NNB9;Q8IGI5	0	FBgn0001122	Guanine nucleotide-binding protein G(o) subunit alpha 47A	G-oalpha47A	15	2	0.537552	0.147734	7.19012
P48601	O18413;Q9V3V6;Q9VA54;Q9XZC3	0	FBgn0015282	26S protease regulatory subunit 4	Pros26.4	21	0	-1	-1	NA
P91929	A4V383	0	FBgn0019957	NADH dehydrogenase [ubiquinone] 1 alpha subcomplex subunit 10, mitochondrial	ND42	9	0	-1	-1	NA
Q24048	A4V0B5;Q1RL12	0	FBgn0015777	Sodium/potassium-transporting ATPase subunit beta-2	nrv2	9	0	-1	-1	NA
Q5BIA9	Q95SN1	1	FBgn0033924	CG8613	CG8613	16	1	0.271314	0	17.5196
Q8IN96	Q9VEJ3	1	FBgn0038516	CG5840, isoform B	CG5840	3	0	-1	-1	NA
Q8IRV8	A8JUV8;D5AEP5;E1JJC0;Q8IRV7;Q8IRV9;Q8MPN3;Q8MSR5;Q9NEF8;Q9NEF9;Q9NEG0;Q9NEG1;Q9NFS9;Q9W4Y3;Q9W4Y4	0	FBgn0261451	Terribly reduced optic lobes, isoform E	trol	201	35	0.0551871	0.107105	97.6807
Q8ST39	Q9VII1	1	FBgn0032897	RE67340p	CG9336	6	2	0.834326	0.0112613	3.08454
Q9VII1	Q8ST39	0	FBgn0032897	CG9336	CG9336-RA	6	2	0.834326	0.0112613	3.08454
Q9W058	C8VV34;Q8IGC8;Q8IRG3	0	FBgn0035298	CG1140, isoform A	CG1140	15	0	-1	-1	NA
A0AN47	A0AN48;Q9VKY3	1	FBgn0032229	ATP-dependent Clp protease proteolytic subunit	CG5045	3	0	-1	-1	NA
A0AN48	A0AN47;Q9VKY3	0	FBgn0032229	ATP-dependent Clp protease proteolytic subunit	CG5045	3	0	-1	-1	NA
F3YDH6	Q8IQ64;Q9V470	1	FBgn0029118	RH70213p	Sucb-RA	12	0	-1	-1	NA
H1UUD2	B8A405;B9EQV2;Q7KMQ5;Q7KRU8;Q8I0T0	0	FBgn0015222	MIP33262p1	Fer1HCH-RD	5	0	-1	-1	NA
Q8MS45	Q9W247	1	FBgn0034733	RE08455p	CG4752	24	0	-1	-1	NA
Q9V9V4	Q4V5F0	0	FBgn0039864	CG11550	CG11550	7	0	-1	-1	NA
Q9VKY3	A0AN47;A0AN48	0	FBgn0032229	ATP-dependent Clp protease proteolytic subunit	CG5045	3	0	-1	-1	NA
Q9VRD6	A8JUT4;D0Z726;Q6WAR9;Q8I078;Q8I0N0;Q8I8H2;Q9VJ85	0	FBgn0031145	GM08921p	Ntf-2	2	0	-1	-1	NA
Q9VXK7	Q4V6N9;Q9VAK5	1	FBgn0030718	CG9172, isoform A	CG9172	4	0	-1	-1	NA
Q9W247	Q8MS45	0	FBgn0034733	CG4752	CG4752-RA	24	0	-1	-1	NA
Q9W5X0	B5RJ70;B5RJE3;D5AEN5;F0JAF7;F6J915;O15971;O18332;O18334;O18336;O18338;O18339;P25228;Q4V4D6;Q7KY04;Q86BK7;Q86BK8;Q8IPT6;Q8SYS5;Q8T046;Q95RH7;Q9V3C2;Q9VC31;Q9VM50;Q9VP48;Q9W3Q0	0	FBgn0031090	LD21953p	Rab35	12	0	-1	-1	NA
E1JJC0	A8JUV8;D5AEP5;Q8IRV7;Q8IRV8;Q8IRV9;Q8MPN3;Q8MSR5;Q9NEF8;Q9NEF9;Q9NEG0;Q9NEG1;Q9NFS9;Q9W4Y3;Q9W4Y4	0	FBgn0261451	Terribly reduced optic lobes, isoform H	trol	203	36	0.0536541	0.105964	100.552
Q24214	P48451	0	FBgn0015614	Calcineurin subunit B type 2	CanB2	3	0	-1	-1	NA
Q25B55	A1Z7V1;A8DY79;Q1EC18;Q8MRS3	0	FBgn0259246	CAST	brp	56	2	0.331848	0.0748751	13.7516
A4V2B8	P08181	1	FBgn0264492	Casein kinase II alpha subunit, isoform C	CkIIalpha	5	0	-1	-1	NA
P08181	A4V2B8	0	FBgn0264492	Casein kinase II subunit alpha	CkIIalpha	5	0	-1	-1	NA
P16905	C9QP41;H1UUF3;Q9VPA7	1	FBgn0259243	cAMP-dependent protein kinase type I regulatory subunit	Pka-R1	16	1	0	1	NA
Q29QX7	F3YDH3;P00967;Q59DZ6	0	FBgn0000053	IP15813p (Fragment)		4	0	-1	-1	NA
Q7K5J8		1	FBgn0034517	Cuticular protein 57A, isoform A	Cpr57A	3	0	-1	-1	NA
Q9VQD8		1	FBgn0031437	Actin-related protein 2/3 complex subunit 5	p16-ARC	3	0	-1	-1	NA
Q9VT33	F0JAG1;Q8IGE6;Q9VT32	0	FBgn0036030	Ribose-phosphate pyrophosphokinase	CG6767	8	0	-1	-1	NA
A4V4W0	Q24211	1	FBgn0016976	Stoned A, isoform D	stnA	27	0	-1	-1	NA
Q24211	A4V4W0	0	FBgn0016976	Protein stoned-A	stnA	27	0	-1	-1	NA
Q7JVK8		1	FBgn0034362	CG5323	CG5323	3	0	-1	-1	NA
Q8SYS5	B5RJ70;B5RJE3;D5AEN5;F0JAF7;F6J915;O15971;O18332;O18334;O18336;O18338;O18339;P25228;Q4V4D6;Q7KY04;Q86BK7;Q86BK8;Q8IPT6;Q8T046;Q95RH7;Q9V3C2;Q9VC31;Q9VM50;Q9VP48;Q9W3Q0;Q9W5X0	0	FBgn0029959	RE37651p	Rab39	11	0	-1	-1	NA
Q9VG97		1	FBgn0010039	Glutathione S-transferase D3	GstD3	4	0	-1	-1	NA
Q9VJD4		1	FBgn0032640	LD24721p	Sgt	11	0	-1	-1	NA
Q9W3Q0	B5RJ70;B5RJE3;D5AEN5;F0JAF7;F6J915;O15971;O18332;O18334;O18336;O18338;O18339;P25228;Q4V4D6;Q7KY04;Q86BK7;Q86BK8;Q8IPT6;Q8SYS5;Q8T046;Q95RH7;Q9V3C2;Q9VC31;Q9VM50;Q9VP48;Q9W5X0	0	FBgn0029959	FI07418p	Rab39	11	0	-1	-1	NA
C9QP09	Q0KI94;Q0KI96;Q6AWM9;Q8IGS7;Q8INP0;Q8T4D1;Q9GNC8;Q9GQN3;Q9GQN4	0	FBgn0261552	MIP13670p (Fragment)	ps-RK	8	0	-1	-1	NA
F2FB74	B5X0L2;P08761;Q6AWF7;Q6NLA4;Q7KUM8;Q7KUN2	0	FBgn0000565	RE30313p (Fragment)	Eip71CD-RA	7	0	-1	-1	NA
P82147		1	FBgn0011296	Protein lethal(2)essential for life	l(2)efl	5	0	-1	-1	NA
Q86PC7	O16040;Q7KLU9;Q7KLV0;Q8I0J1;Q8IGY5;Q8IMG1;Q9TVG2;Q9TW87;Q9U4Q6;Q9U4Q7;Q9U4Q8;Q9U4Q9;Q9U4R0;Q9U4R2;Q9U4R3;Q9U4R4;Q9U4R5;Q9V9U3	0	FBgn0022349	SD23516p	CG1910	9	0	-1	-1	NA
Q8I0J1	O16040;Q7KLU9;Q7KLV0;Q86PC7;Q8IGY5;Q8IMG1;Q9TVG2;Q9TW87;Q9U4Q6;Q9U4Q7;Q9U4Q8;Q9U4Q9;Q9U4R0;Q9U4R2;Q9U4R3;Q9U4R4;Q9U4R5;Q9V9U3	0	FBgn0022349	CG1910, isoform B	CG1910	9	0	-1	-1	NA
Q9VZJ8	Q95T84	0	FBgn0035484	CG11594, isoform A	CG11594	14	1	0.812417	0	3.31346
Q9W2J6	C0PUZ9	1	FBgn0265191	Glycogenin, isoform B	Glycogenin	26	2	0.178407	0.0658629	28.2183
B7YZT3	A1Z6G3;B7YZT2;Q8SYX2	0	FBgn0039969	CG17510, isoform E	Fis1	4	0	-1	-1	NA
Q7JVK6	Q6TMH4	1	FBgn0033528	GM27569p	trsn	7	0	-1	-1	NA
Q7KNC5	A4V2F2;B7Z0T3;B7Z0T6;C6TPB0;C6TPC2;C8VUZ6;F3YDK0;Q0KIB9;Q4ABH3;Q8IPN8;Q8IPN9;Q8MSQ5;Q9VNA1;Q9VNA2	0	FBgn0013576	L(3)82Fd, isoform O	l(3)82Fd	32	0	-1	-1	NA
Q8IRV7	A8JUV8;D5AEP5;E1JJC0;Q8IRV8;Q8IRV9;Q8MPN3;Q8MSR5;Q9NEF8;Q9NEF9;Q9NEG0;Q9NEG1;Q9NFS9;Q9W4Y3;Q9W4Y4	0	FBgn0261451	Terribly reduced optic lobes, isoform B	trol	135	31	0.0584873	0.112884	92.0095
Q9V470	F3YDH6;Q8IQ64	1	FBgn0029118	LD44970p	Sucb	14	0	-1	-1	NA
Q9W0M4		1	FBgn0035165	CG13887, isoform B	CG13887	8	0	-1	-1	NA
A1Z8U4	C8VV32;Q7KKI0	1	FBgn0010621	T-complex chaperonin 5, isoform B	Cct5	20	1	0.27425	0	17.299
A1Z9J6	Q95S87	1	FBgn0050481	Mitochondrial ribosomal protein L53	mRpL53	2	0	-1	-1	NA
H1ZYG4	Q9VND8	1	FBgn0041191	Putative uncharacterized protein Rheb	Rheb	9	0	-1	-1	NA
Q58CJ2	Q9V6U9	1	FBgn0033883	AT25977p	CG16935	6	0	-1	-1	NA
Q7K3E2		1	FBgn0031313	CG5080, isoform A	CG5080	7	1	0.130462	0	39.6671
Q7K569		1	FBgn0022160	GH10595p	Gpo-1	14	0	-1	-1	NA
Q8MSQ5	A4V2F2;B7Z0T3;B7Z0T6;C6TPB0;C6TPC2;C8VUZ6;F3YDK0;Q0KIB9;Q4ABH3;Q7KNC5;Q8IPN8;Q8IPN9;Q9VNA1;Q9VNA2	0	FBgn0013576	L(3)82Fd, isoform G	l(3)82Fd	32	0	-1	-1	NA
Q95S87	A1Z9J6	0	FBgn0050481	GM05817p		2	0	-1	-1	NA
Q961U1	A8WHJ7;C3KKB4;C5WLM0;D1YSG0;D1YSG1;O76280;O76281;Q1WWF2;Q24463;Q6NR91;Q7KQP6;Q8ST85	0	FBgn0005666	GH07636p	bt	52	1	0	1	NA
Q9VA54	O18413;P48601;Q9V3V6;Q9XZC3	0	FBgn0039788	Rpt6R	Rpt6R	21	0	-1	-1	NA
Q9VIQ8		1	FBgn0032833	CG10664, isoform A	CoIV	5	0	-1	-1	NA
Q9VKR4	Q5BII9;Q95U61	0	FBgn0032287	Aminomethyltransferase	CG6415	8	0	-1	-1	NA
Q9VND8	H1ZYG4	0	FBgn0041191	GTP-binding protein Rheb homolog	Rheb	9	0	-1	-1	NA
Q9W022		1	FBgn0035334	CG8993	CG8993	3	0	-1	-1	NA
Q9W199		1	FBgn0034986	Mitochondrial ribosomal protein S17	mRpS17	2	0	-1	-1	NA
C8VV32	A1Z8U4;Q7KKI0	0	FBgn0010621	AT19618p (Fragment)	Cct5-RB	20	1	0.27425	0	17.299
Q5BII9	Q95U61;Q9VKR4	1	FBgn0032287	Aminomethyltransferase (Fragment)	CG6415	8	0	-1	-1	NA
Q6AWM9	C9QP09;Q0KI94;Q0KI96;Q8IGS7;Q8INP0;Q8T4D1;Q9GNC8;Q9GQN3;Q9GQN4	0	FBgn0261552	RE39088p (Fragment)	ps	20	0	-1	-1	NA
Q7KN99		1	FBgn0261285	Phosphopantothenoylcysteine synthetase, isoform A	Ppcs	6	0	-1	-1	NA
Q8IPN8	A4V2F2;B7Z0T3;B7Z0T6;C6TPB0;C6TPC2;C8VUZ6;F3YDK0;Q0KIB9;Q4ABH3;Q7KNC5;Q8IPN9;Q8MSQ5;Q9VNA1;Q9VNA2	0	FBgn0013576	L(3)82Fd, isoform F	l(3)82Fd	27	0	-1	-1	NA
Q960E2	Q86NQ0;Q9VN44	0	FBgn0087013	SD05186p	Karybeta3	20	4	0.647647	0.0976511	5.31595
Q9VF24		1	FBgn0265048	CG31150	CG9622	43	1	0.694302	0	4.67885
Q9VRZ1	Q967S0	0	FBgn0041194	Amidophosphoribosyltransferase	Prat2	10	0	-1	-1	NA
Q8IGI5	B7FF70;P16378;Q6NNB9	0	FBgn0001122	RH09776p	G-oalpha47A	14	2	0.537552	0.147734	7.19012
Q95SJ9	Q8IGI4;Q9VNF5	0	FBgn0037356	GH20093p	CG12170	3	0	-1	-1	NA
Q9VCA5		1	FBgn0039175	Probable phenylalanine--tRNA ligase beta subunit	CG5706	10	0	-1	-1	NA
Q9VGF2	B9ER20;B9ER21;Q9VGF1	0	FBgn0037974	CG12224	CG12224	6	1	0.618431	0	5.75547
Q9VL78		1	FBgn0029174	FK506-binding protein 59	FKBP59	22	0	-1	-1	NA
B5T241	B5T232;B5T235;B5T243;B5T244;Q5U137;Q7K537;Q9VFZ4	0	FBgn0038115	Putative uncharacterized protein CG7966 (Fragment)	CG7966	2	0	-1	-1	NA
B5T243	B5T232;B5T235;B5T241;B5T244;Q5U137;Q7K537;Q9VFZ4	0	FBgn0038115	Putative uncharacterized protein CG7966 (Fragment)	CG7966	2	0	-1	-1	NA
B5T244	B5T232;B5T235;B5T241;B5T243;Q5U137;Q7K537;Q9VFZ4	0	FBgn0038115	Putative uncharacterized protein CG7966 (Fragment)	CG7966	2	0	-1	-1	NA
C8VV34	Q8IGC8;Q8IRG3;Q9W058	1	FBgn0035298	AT31327p	CG1140-RB	15	0	-1	-1	NA
E2QCS5	E1JHD6;P92208	0	FBgn0000229	Basket, isoform D	bsk	1	0	-1	-1	NA
O96794	Q9VJG0	0	FBgn0026150	Aminopeptidase P	ApepP	12	2	0.128033	0.181066	40.4746
Q7K0E6	Q9XYM1	1	FBgn0002069	Aspartyl-tRNA synthetase	Aats-asp	5	0	-1	-1	NA
Q7KLV9	A1Z9U3	0	FBgn0028689	26S proteasome regulatory complex subunit p42B	Rpn6	13	0	-1	-1	NA
Q7KNM2		1	FBgn0010602	Dorsal interacting protein 4	lwr	4	0	-1	-1	NA
Q8IP37	Q9V3W2	1	FBgn0001989	HL02152p	l(2)35Di	4	0	-1	-1	NA
Q8IPN9	A4V2F2;B7Z0T3;B7Z0T6;C6TPB0;C6TPC2;C8VUZ6;F3YDK0;Q0KIB9;Q4ABH3;Q7KNC5;Q8IPN8;Q8MSQ5;Q9VNA1;Q9VNA2	0	FBgn0013576	L(3)82Fd, isoform K	l(3)82Fd	32	0	-1	-1	NA
Q8MYZ5	Q7KUQ5;Q8IQQ3;Q9VVB5;Q9VVB7;Q9VVB8	0	FBgn0261565	RE37250p	Lmpt	7	1	0.320421	0	14.3552
Q9VVB7	Q7KUQ5;Q8IQQ3;Q8MYZ5;Q9VVB5;Q9VVB8	0	FBgn0261565	FI02842p	Lmpt	7	1	0.320421	0	14.3552
A1Z7P0	A1Z7P1;Q5BHU7;Q86NU8;Q95RR7;Q95X10	1	FBgn0033377	Phosphomannomutase 45A, isoform B	Pmm45A	10	0	-1	-1	NA
A1ZB73	Q8T0X2;Q8T8R2	1	FBgn0063492	Glutathione S transferase E8	GstE8	3	0	-1	-1	NA
Q7KMQ5	B8A405;B9EQV2;H1UUD2;Q7KRU8;Q8I0T0	0	FBgn0015222	Ferritin 1 heavy chain homolog (Fragment)	Fer1HCH	5	0	-1	-1	NA
Q8IH88	C7LA75;C7LA76;F3YDH0;F3YDH1;F3YDH5;F3YDI6;O97125;P02825;P11146;P11147;P29843;P29844;P82910;Q7JQR9;Q8INI8;Q95NM1;Q9BIR7;Q9BIS2;Q9VG58	0	FBgn0001216	AT28834p (Fragment)	Hsc70-1	52	15	0.649398	0.0877047	5.29068
Q8SXX1		1	FBgn0039924	CG17471, isoform A	CG17471	6	0	-1	-1	NA
Q8T0X2	A1ZB73;Q8T8R2	0	FBgn0063492	Putative glutathione S-transferase	GstE8	3	0	-1	-1	NA
B7YZT2	A1Z6G3;B7YZT3;Q8SYX2	1	FBgn0039969	CG17510, isoform C	Fis1	4	0	-1	-1	NA
Q24150	Q9W1G7	1	FBgn0015268	Nucleosome assembly protein NAP-1	Nap1	10	0	-1	-1	NA
Q7K3J0		1	FBgn0033342	CG8258	CG8258	22	1	0	1	NA
Q7K3Z3		1	FBgn0033179	GH01724p	p47	13	0	-1	-1	NA
Q8SXC0		1	FBgn0036759	CG5577	CG5577	4	1	-1	-1	NA
Q8SYH8		1	FBgn0039944	CG17162, isoform B	CG17159	5	0	-1	-1	NA
Q8T8R2	A1ZB73;Q8T0X2	0	FBgn0063492	GM08326p (Fragment)	GstE8	3	0	-1	-1	NA
Q9NFS9	A8JUV8;D5AEP5;E1JJC0;Q8IRV7;Q8IRV8;Q8IRV9;Q8MPN3;Q8MSR5;Q9NEF8;Q9NEF9;Q9NEG0;Q9NEG1;Q9W4Y3;Q9W4Y4	0	FBgn0261451	Perlecan domain V (Fragment)	trol	38	1	0.084597	0	62.7347
Q9VE80	D0IQ98;Q8T0J5	0	FBgn0038610	CG7675, isoform B	CG7675	6	0	-1	-1	NA
Q9W1G7	Q24150	0	FBgn0015268	LD21576p	Nap1	10	0	-1	-1	NA
B3DNL6	D0IQI1;Q9VE20	1	FBgn0261262	IP22137p	CG31149-RA	1	0	-1	-1	NA
G3LFG9	G3LFI2;Q0E9G4;Q961L4	1	FBgn0033188	CG1600-PA	CG1600	16	0	-1	-1	NA
G3LFI2	G3LFG9;Q0E9G4;Q961L4	0	FBgn0033188	CG1600-PA	CG1600	16	0	-1	-1	NA
Q0E9G4	G3LFG9;G3LFI2;Q961L4	0	FBgn0033188	CG1600, isoform A	CG1600	16	0	-1	-1	NA
Q7JPS2	Q95T29	1	FBgn0013467	Igloo, isoform A	igl	14	1	0.101384	0	51.873
Q7KT48	B7YZW7;B7YZW8;E1JHJ9;Q0E8Q1;Q9VJE5	0	FBgn0020503	Cytoplasmic linker protein 190, isoform H	CLIP-190	32	0	-1	-1	NA
Q8IMG1	O16040;Q7KLU9;Q7KLV0;Q86PC7;Q8I0J1;Q8IGY5;Q9TVG2;Q9TW87;Q9U4Q6;Q9U4Q7;Q9U4Q8;Q9U4Q9;Q9U4R0;Q9U4R2;Q9U4R3;Q9U4R4;Q9U4R5;Q9V9U3	0	FBgn0022349	CG1910, isoform C	CG1910	9	0	-1	-1	NA
Q9VQ28	Q6NR57;Q9VQ29	1	FBgn0021906	Rieske iron-sulfur protein, isoform A	RFeSP	14	5	0.190899	0.168934	26.1773
Q9VTZ4		1	FBgn0036298	CG10627	CG10627	13	0	-1	-1	NA
Q9VXY7	Q0KHS6;Q0KHS7	1	FBgn0030608	Lipid storage droplets surface-binding protein 2	Lsd-2	3	0	-1	-1	NA
E8NH54	Q27869	0	FBgn0086768	Protein-L-isoaspartate O-methyltransferase	Pcmt-RA	3	0	-1	-1	NA
Q24547		1	FBgn0013343	Syntaxin-1A	Syx1A	5	2	0.40088	0.0274499	10.8242
Q4V5F0	Q9V9V4	1	FBgn0039864	RH74717p (Fragment)	CG11550	7	0	-1	-1	NA
Q7JS69	Q86NM2	1	FBgn0032946	FI04632p	nrv3	8	1	0.298243	0	15.6569
Q9VF86		1	FBgn0038321	CG6218	CG6218	8	0	-1	-1	NA
Q9VJ59	G4LU22;Q5KU10;Q8SXD0	0	FBgn0032704	CG10373	Jwa	3	0	-1	-1	NA
Q9VWV2	Q7KUW2;Q7KUW3;Q9VWV4	0	FBgn0052549	CG32549, isoform D	CG32549	20	5	0.361491	0.0500012	12.3606
A4VA47	A1ZBU8;A4VA48;A4VA49;B5RJ56;Q8IGD1	0	FBgn0034512	CG18067 protein (Fragment)	CG18067	6	4	0.722646	0.350222	4.32385
A4VA48	A1ZBU8;A4VA47;A4VA49;B5RJ56;Q8IGD1	0	FBgn0034512	CG18067 protein (Fragment)	CG18067	6	4	0.722646	0.350222	4.32385
A4VA49	A1ZBU8;A4VA47;A4VA48;B5RJ56;Q8IGD1	0	FBgn0034512	CG18067 protein (Fragment)	CG18067	6	4	0.722646	0.350222	4.32385
B9ER20	B9ER21;Q9VGF1;Q9VGF2	0	FBgn0037975	MIP04347p	CG12224-RA	5	1	0.618431	0	5.75547
Q4V5X9	Q9W1B9	1	FBgn0034968	IP07888p	RpL12	5	0	-1	-1	NA
Q7KKI0	A1Z8U4;C8VV32	0	FBgn0010621	GM12270p	Cct5	20	1	0.27425	0	17.299
Q8IQ61	Q5U0Z2;Q9VRP2	0	FBgn0035630	CG10576, isoform B	CG10576	5	0	-1	-1	NA
Q95RZ1	Q494H0;Q6NL87;Q8I0D4;Q8MQM4;Q9VFR2	0	FBgn0038181	HL06604p	CG9297	11	2	0.226472	0.0937277	21.5939
Q9VG96	A1ZB72;P20432;Q8MR33	0	FBgn0010040	Glutathione S-transferase D4	GstD4	14	5	0.543489	0.00819476	7.07165
Q9VT49	F2FB97	1	FBgn0036044	CG14168	CG14168	15	1	0.511272	0	7.74522
A0ANV7	A0ANV4;A0ANV9;A0ANW1;Q7KJV5;Q7KSM5;Q9VG70	1	FBgn0029512	CG12276 protein	CG12276	5	0	-1	-1	NA
A0ANV9	A0ANV4;A0ANV7;A0ANW1;Q7KJV5;Q7KSM5;Q9VG70	0	FBgn0029512	CG12276 protein	CG12276	5	0	-1	-1	NA
A0ANW1	A0ANV4;A0ANV7;A0ANV9;Q7KJV5;Q7KSM5;Q9VG70	0	FBgn0029512	CG12276 protein	CG12276	5	0	-1	-1	NA
A1Z9U3	Q7KLV9	1	FBgn0028689	GH14689p	Rpn6	13	0	-1	-1	NA
B4F5E2	Q9W3U9	1	FBgn0029915	CG14434-PA	CG14434	2	0	-1	-1	NA
P16914		1	FBgn0260400	Protein elav	elav	10	1	0.170571	0	29.6506
Q7JXB5	A8DYI3	0	FBgn0034356	CG10924, isoform A	CG10924	12	1	0.397998	0	10.9266
Q7KJV5	A0ANV4;A0ANV7;A0ANV9;A0ANW1;Q7KSM5;Q9VG70	0	FBgn0029512	Ubiquitin-like protein activating enzyme N subunit	Aos1	5	0	-1	-1	NA
Q7KSM5	A0ANV4;A0ANV7;A0ANV9;A0ANW1;Q7KJV5;Q9VG70	0	FBgn0029512	Aos1	Aos1	5	0	-1	-1	NA
Q8I0E9	C7LA75;C7LA76;F3YDH0;F3YDH1;F3YDH5;F3YDI6;O97125;P02825;P11146;P11147;P29843;P29844;P82910;Q7JQR9;Q8IH88;Q8INI8;Q95NM1;Q9BIR7;Q9BIS2;Q9VG58	0	FBgn0001216	AT07372p	Hsc70-1	30	11	0.660927	0.101097	5.12711
Q8IHC2	A1Z6L9;P02828;Q1RKX0;Q7KNF3;Q8MSU6;Q9VAY2	0	FBgn0026761	AT15050p	Trap1	16	1	0.506497	0	7.85184
Q95RE4	O46173	0	FBgn0022959	LD37574p	yps	5	0	-1	-1	NA
Q9VBA0	Q8IMQ8	0	FBgn0039464	CG6330, isoform A	CG6330	17	1	0.0277523	0	197.024
Q9VG70	A0ANV4;A0ANV7;A0ANV9;A0ANW1;Q7KJV5;Q7KSM5	0	FBgn0029512	Smt3 activating enzyme 1	Aos1	5	0	-1	-1	NA
Q9VGF3		1	FBgn0037973	CG18547	CG18547	5	0	-1	-1	NA
Q9W3U9	B4F5E2	0	FBgn0029915	CG14434	CG14434	2	0	-1	-1	NA
A4V1Q1	A4V1Q0;Q24207;Q6NN06	0	FBgn0011206	Boule, isoform C	bol	3	0	-1	-1	NA
B6IDQ5	Q9VRJ9	1	FBgn0035593	FI06476p	CG4603-RA	6	0	-1	-1	NA
B7Z0T3	A4V2F2;B7Z0T6;C6TPB0;C6TPC2;C8VUZ6;F3YDK0;Q0KIB9;Q4ABH3;Q7KNC5;Q8IPN8;Q8IPN9;Q8MSQ5;Q9VNA1;Q9VNA2	0	FBgn0013576	L(3)82Fd, isoform S	l(3)82Fd	32	0	-1	-1	NA
Q9VJL6	Q8MSR7	1	FBgn0028894	CG5869	CG5869	2	0	-1	-1	NA
Q9VRJ9	B6IDQ5	0	FBgn0035593	Ubiquitin thioesterase OTU1	CG4603	6	0	-1	-1	NA
Q9W4M9		1	FBgn0026079	tRNA (cytosine(34)-C(5))-methyltransferase	CG6133	12	0	-1	-1	NA
A1Z721	A1Z718;A1Z719;A1Z720;A8DY53;D0Z771;F3YDQ1;G2J5T8;G4LU21;G4LU44;Q8MQX7;Q8MSD5;Q95R83	0	FBgn0263077	CG30492, isoform D	CG30492	21	0	-1	-1	NA
C6TP94	Q8INW5;Q9I7M3;Q9VIW5	0	FBgn0032783	RH12156p	CG10237-RC	4	0	-1	-1	NA
Q7JVI6		1	FBgn0033381	CG11784	CG11784	6	0	-1	-1	NA
Q8IGY5	O16040;Q7KLU9;Q7KLV0;Q86PC7;Q8I0J1;Q8IMG1;Q9TVG2;Q9TW87;Q9U4Q6;Q9U4Q7;Q9U4Q8;Q9U4Q9;Q9U4R0;Q9U4R2;Q9U4R3;Q9U4R4;Q9U4R5;Q9V9U3	0	FBgn0022349	RE05782p (Fragment)	CG1910	9	0	-1	-1	NA
Q8IPU1	Q9VP69	0	FBgn0053054	AT19489p	CG33054-RB	2	0	-1	-1	NA
Q8IQX5	B5RJ68;Q8MQZ6;Q9VWQ7	0	FBgn0030955	CG6891, isoform B	CG6891	2	0	-1	-1	NA
Q95RH0	Q7KIF8;Q86NK4;Q9VSD6	0	FBgn0026252	LD30157p	msk	21	0	-1	-1	NA
Q9VKZ8		1	FBgn0032216	Ubiquitin carboxyl-terminal hydrolase	CG5384	8	0	-1	-1	NA
Q9W3D6	Q8MRM6	0	FBgn0030052	CG12065, isoform A	CG12065	17	0	-1	-1	NA
Q9XYM0	D3DMC5;Q95RW2	1	FBgn0024811	Adapter molecule Crk	Crk	7	0	-1	-1	NA
O46173	Q95RE4	1	FBgn0022959	Y-box protein	yps	5	0	-1	-1	NA
Q1RKX0	P02828;Q9VAY2	0	FBgn0001233	IP13374p (Fragment)		23	0	-1	-1	NA
Q7JVG2		1	FBgn0036111	Aps, isoform A	Aps	2	0	-1	-1	NA
Q95RH7	B5RJ70;B5RJE3;D5AEN5;F0JAF7;F6J915;O15971;O18332;O18334;O18336;O18338;O18339;P25228;Q4V4D6;Q7KY04;Q86BK7;Q86BK8;Q8IPT6;Q8SYS5;Q8T046;Q9V3C2;Q9VC31;Q9VM50;Q9VP48;Q9W3Q0;Q9W5X0	0	FBgn0031090	LD28840p	Rab35	9	0	-1	-1	NA
Q961W8	Q4V5D0;Q9VT23	0	FBgn0036022	GH01822p	CG8329	5	0	-1	-1	NA
A1Z7P1	A1Z7P0;Q5BHU7;Q86NU8;Q95RR7;Q95X10	0	FBgn0033377	Phosphomannomutase 45A, isoform A	Pmm45A	10	0	-1	-1	NA
D5AEP5	A8JUV8;E1JJC0;Q8IRV7;Q8IRV8;Q8IRV9;Q8MPN3;Q8MSR5;Q9NEF8;Q9NEF9;Q9NEG0;Q9NEG1;Q9NFS9;Q9W4Y3;Q9W4Y4	0	FBgn0261451	MIP20647p	trol-RE	38	1	0.084597	0	62.7347
P48461	B4F4X2;C0MKX3;F0JAF6;P12982;Q05547;Q5K375;Q5LJN2;Q6NNT3;Q95V51;Q95V52;Q9VQL9	0	FBgn0003134	Serine/threonine-protein phosphatase alpha-1 isoform	Pp1alpha-96A	3	0	-1	-1	NA
Q4ABH3	A4V2F2;B7Z0T3;B7Z0T6;C6TPB0;C6TPC2;C8VUZ6;F3YDK0;Q0KIB9;Q7KNC5;Q8IPN8;Q8IPN9;Q8MSQ5;Q9VNA1;Q9VNA2	0	FBgn0013576	L(3)82Fd, isoform M	l(3)82Fd	29	0	-1	-1	NA
Q6TMH4	Q7JVK6	0	FBgn0033528	Translin (Fragment)	trsn	2	0	-1	-1	NA
Q9I7K3		1	FBgn0037818	CG6465	CG6465	4	0	-1	-1	NA
Q9V9U3	O16040;Q7KLU9;Q7KLV0;Q86PC7;Q8I0J1;Q8IGY5;Q8IMG1;Q9TVG2;Q9TW87;Q9U4Q6;Q9U4Q7;Q9U4Q8;Q9U4Q9;Q9U4R0;Q9U4R2;Q9U4R3;Q9U4R4;Q9U4R5	0	FBgn0022349	CG1910, isoform A	CG1910	9	0	-1	-1	NA
C6TPB0	A4V2F2;B7Z0T3;B7Z0T6;C6TPC2;C8VUZ6;F3YDK0;Q0KIB9;Q4ABH3;Q7KNC5;Q8IPN8;Q8IPN9;Q8MSQ5;Q9VNA1;Q9VNA2	0	FBgn0013576	AT17919p (Fragment)	l(3)82Fd-RM	29	0	-1	-1	NA
D1FYH5	D1FYI8;D1FYJ0;Q9VAJ4	1	FBgn0039678	Odorant-binding protein 99a	Obp99a	2	1	0.242642	0	19.9525
D1FYI8	D1FYH5;D1FYJ0;Q9VAJ4	0	FBgn0039678	Odorant-binding protein 99a	Obp99a	2	1	0.242642	0	19.9525
E1JHJ9	B7YZW7;B7YZW8;Q0E8Q1;Q7KT48;Q9VJE5	0	FBgn0020503	Cytoplasmic linker protein 190, isoform M	CLIP-190	32	0	-1	-1	NA
Q7KUW2	Q7KUW3;Q9VWV2;Q9VWV4	1	FBgn0052549	CG32549, isoform B	CG32549-RF	21	5	0.361491	0.0500012	12.3606
Q95TP9	D2NUH9;H1ZYF1;P29327	0	FBgn0261592	40S ribosomal protein S6	RpS6	5	0	-1	-1	NA
Q9V6U9	Q58CJ2	1	FBgn0033883	Probable trans-2-enoyl-CoA reductase, mitochondrial	CG16935	7	0	-1	-1	NA
Q9VAJ4	D1FYH5;D1FYI8;D1FYJ0	0	FBgn0039678	General odorant-binding protein 99a	Obp99a	2	1	0.242642	0	19.9525
Q9VJE5	B7YZW7;B7YZW8;E1JHJ9;Q0E8Q1;Q7KT48	0	FBgn0020503	Restin homolog	CLIP-190	32	0	-1	-1	NA
C7LAI0	D0IQI3;D3DMF1;O61604;Q8IQZ7;Q8IQZ8	0	FBgn0024238	RH23673p	Fim-RC	14	0	-1	-1	NA
Q7K4Q9		1	FBgn0010611	HMG coenzyme A synthase, isoform A	Hmgs	7	1	0.27208	0	17.4616
Q7KIF8	Q86NK4;Q95RH0;Q9VSD6	1	FBgn0026252	Ran binding protein 7	msk	33	0	-1	-1	NA
Q86NK4	Q7KIF8;Q95RH0;Q9VSD6	0	FBgn0026252	GH01576p	msk	33	0	-1	-1	NA
Q95SG7	Q0E8C8;Q8IGD7	0	FBgn0262057	GH27220p	Spn77Ba	6	0	-1	-1	NA
Q9V3G1	Q4V4W5	1	FBgn0261602	60S ribosomal protein L8	RpL8	4	0	-1	-1	NA
Q9V3Z4		1	FBgn0028690	GH11341p	Rpn5	10	0	-1	-1	NA
Q9VMC9		1	FBgn0031821	CG9542	CG9542	5	0	-1	-1	NA
Q9VSD6	Q7KIF8;Q86NK4;Q95RH0	0	FBgn0026252	D-Importin 7/RanBP7	msk	33	0	-1	-1	NA
Q9VXP4		1	FBgn0025809	Platelet-activating factor acetylhydrolase IB subunit beta homolog	Paf-AHalpha	7	0	-1	-1	NA
Q9Y141	B5T1Y3;B5T1Y5;B5T1Y6;B5T1Y7;B5T1Y8;B5T1Y9;B5T1Z0;B5T1Z1;B5T1Z2	1	FBgn0027584	BcDNA.GH05741	BcDNA.GH05741	8	0	-1	-1	NA
H1UUB1	P18489	1	FBgn0003660	MIP33278p1	Syb-RA	2	0	-1	-1	NA
Q8IPB7	Q9VKV1	1	FBgn0027611	CG6206, isoform B	CG6206	34	0	-1	-1	NA
Q8SXE7	Q9VMF0	1	FBgn0031801	RH54067p	CG9498	8	0	-1	-1	NA
Q9VKV1	Q8IPB7	0	FBgn0027611	BcDNA.GH02419	BcDNA.GH02419	33	0	-1	-1	NA
Q9VMF0	Q8SXE7	0	FBgn0031801	CG9498	CG9498-RA	8	0	-1	-1	NA
B7Z0T6	A4V2F2;B7Z0T3;C6TPB0;C6TPC2;C8VUZ6;F3YDK0;Q0KIB9;Q4ABH3;Q7KNC5;Q8IPN8;Q8IPN9;Q8MSQ5;Q9VNA1;Q9VNA2	0	FBgn0013576	L(3)82Fd, isoform R	l(3)82Fd	22	0	-1	-1	NA
P52486		1	FBgn0015321	Ubiquitin-conjugating enzyme E2-22 kDa	UbcD4	2	0	-1	-1	NA
Q24212		1	FBgn0016975	Protein stoned-B	stnB	34	3	0.041315	0.0707887	131.425
Q86NU8	A1Z7P0;A1Z7P1;Q5BHU7;Q95RR7;Q95X10	0	FBgn0033377	AT28824p (Fragment)	Pmm45A	10	0	-1	-1	NA
Q8MSR5	A8JUV8;D5AEP5;E1JJC0;Q8IRV7;Q8IRV8;Q8IRV9;Q8MPN3;Q9NEF8;Q9NEF9;Q9NEG0;Q9NEG1;Q9NFS9;Q9W4Y3;Q9W4Y4	0	FBgn0261451	SD04592p	trol	37	6	0.0507424	0.0864453	106.484
Q9VMI3	Q8SXT0	1	FBgn0031771	CG9140	CG9140	12	0	-1	-1	NA
A1Z6G3	B7YZT2;B7YZT3;Q8SYX2	1	FBgn0039969	CG17510, isoform D	Fis1	1	0	-1	-1	NA
D0IQ98	Q8T0J5;Q9VE80	1	FBgn0038610	LD11952p (Fragment)	CG7675-RB	6	0	-1	-1	NA
Q8I725	Q8MR05	1	FBgn0037370	CG1236	CG1236	7	1	0.103514	0	50.7463
Q8MLY8		1	FBgn0039713	40S ribosomal protein S8	RpS8	4	0	-1	-1	NA
Q9VF53		1	FBgn0038347	CG18522	CG18522	34	2	0.759137	0.221003	3.89538
Q9VTU9		1	FBgn0036262	CG6910	CG6910	4	0	-1	-1	NA
Q9VWV4	Q7KUW2;Q7KUW3;Q9VWV2	0	FBgn0052549	CG32549, isoform E	CG32549-RE	20	5	0.361491	0.0500012	12.3606
Q7KMR7	Q9VRP3	1	FBgn0035631	Thioredoxin-like protein TXL	Txl	3	0	-1	-1	NA
Q9VRP3	Q7KMR7	0	FBgn0035631	AT08565p	Txl	3	0	-1	-1	NA
Q9VTU2		1	FBgn0011455	Lethal (3) neo18	l(3)neo18	4	0	-1	-1	NA
C6SUU3	Q8IGN0;Q8T6I0;Q8T8W3;Q94919	0	FBgn0016693	MIP12920p	Past1-RB	1	0	-1	-1	NA
Q7K1Z5		1	FBgn0034061	Ubiquitin-fold modifier-conjugating enzyme 1	CG8386	3	0	-1	-1	NA
Q95R83	A1Z718;A1Z719;A1Z720;A1Z721;A8DY53;D0Z771;F3YDQ1;G2J5T8;G4LU21;G4LU44;Q8MQX7;Q8MSD5	0	FBgn0263077	SD02660p	BcDNA:GH02712	21	0	-1	-1	NA
Q9VSR8	Q8T8U5	0	FBgn0035943	CG5653	CG5653	11	0	-1	-1	NA
A1ZA67	A1ZA66;A1ZA72;A1ZA73;Q24205	1	FBgn0265045	Stretchin-Mlck, isoform C	Strn-Mlck	146	4	0.538846	0.279406	7.1641
A1ZBU8	A4VA47;A4VA48;A4VA49;B5RJ56;Q8IGD1	1	FBgn0034512	CG18067	CG18067	6	4	0.722646	0.350222	4.32385
B9ER21	B9ER20;Q9VGF1;Q9VGF2	0	FBgn0037975	MIP04547p (Fragment)	CG12224-RA	5	1	0.618431	0	5.75547
C6TP39	Q8MLS1	0	FBgn0085453	RE06661p	CG34424-RA	8	0	-1	-1	NA
P22817		1	FBgn0001247	Insulin-degrading enzyme	Ide	44	7	0.339048	0.0988019	13.3918
Q0E9A7	A4UZE6;P23625	0	FBgn0050054	CG30054	CG30054	13	5	0.378581	0.149061	11.6557
Q4V5T1	Q9VN71	1	FBgn0037288	IP07792p	CG14661	5	1	-1	-1	NA
Q7KRU8	B8A405;B9EQV2;H1UUD2;Q7KMQ5;Q8I0T0	0	FBgn0015222	Ferritin 1 heavy chain homologue, isoform A	Fer1HCH	5	0	-1	-1	NA
Q8T8U5	Q9VSR8	1	FBgn0035943	AT29464p (Fragment)	CG5653	11	0	-1	-1	NA
Q9U616		1	FBgn0027945	Glycine cleavage system H protein, mitochondrial	ppl	6	0	-1	-1	NA
Q9U8A9	F0JAK8;Q7K7G0;Q9W555	0	FBgn0028969	Coatomer complex COPI delta-COP subunit (Fragment)	deltaCOP	4	0	-1	-1	NA
Q9VZI8		1	FBgn0016013	Fumarylacetoacetase	Faa	4	0	-1	-1	NA
Q9XZ63		1	FBgn0027095	Mesencephalic astrocyte-derived neurotrophic factor homolog	Manf	8	0	-1	-1	NA
O44437		1	FBgn0023167	Small nuclear ribonucleoprotein Sm D3	SmD3	4	0	-1	-1	NA
P40946		1	FBgn0013750	ADP-ribosylation factor 3	Arf51F	4	0	-1	-1	NA
Q04448		1	FBgn0010222	Bifunctional methylenetetrahydrofolate dehydrogenase/cyclohydrolase, mitochondrial	Nmdmc	7	0	-1	-1	NA
Q967S0	Q9VRZ1	1	FBgn0041194	Amidophosphoribosyltransferase	Prat2	10	0	-1	-1	NA
Q9NEF9	A8JUV8;D5AEP5;E1JJC0;Q8IRV7;Q8IRV8;Q8IRV9;Q8MPN3;Q8MSR5;Q9NEF8;Q9NEG0;Q9NEG1;Q9NFS9;Q9W4Y3;Q9W4Y4	0	FBgn0261451	EG:BACR25B3.1 protein	trol	83	19	0.029035	0.0547036	188.196
Q9VN71	Q4V5T1	0	FBgn0037288	CG14661	CG14661	5	1	-1	-1	NA
Q9VN73		1	FBgn0037290	CG1124	CG1124	5	1	0.633567	0	5.52342
Q9W3X7	C7LAB3;D0IQD2	0	FBgn0029888	CG3192, isoform A	CG3192-RA	3	0	-1	-1	NA
A4V3W2	A4V3W1;A8JUV9;B6IDN4;E6PBX9;P18431;Q0KHW6	0	FBgn0003371	Shaggy, isoform C	sgg	11	0	-1	-1	NA
P08645		1	FBgn0004636	Ras-like protein 3	R	8	0	-1	-1	NA
P46222	Q4V5R3	1	FBgn0013325	60S ribosomal protein L11	RpL11	8	0	-1	-1	NA
Q9NHD5		1	FBgn0024188	Probable N-acetyltransferase san	san	3	0	-1	-1	NA
Q9V3F8	O96643;Q6NP47	0	FBgn0015781	Pyrroline-5-carboxylate reductase	P5cr	5	0	-1	-1	NA
Q9VLT7	C5WLN8;Q29QX9	0	FBgn0031980	IP17351p	RpL36A	2	0	-1	-1	NA
B5RJ56	A1ZBU8;A4VA47;A4VA48;A4VA49;Q8IGD1	0	FBgn0034512	FI07351p (Fragment)	CG18067-RA	6	4	0.722646	0.350222	4.32385
O18397	Q9VC05	1	FBgn0020626	Oxysterol-binding protein	Osbp	11	0	-1	-1	NA
Q8IGD1	A1ZBU8;A4VA47;A4VA48;A4VA49;B5RJ56	0	FBgn0034512	RH52661p (Fragment)	CG18067	6	4	0.722646	0.350222	4.32385
Q8MR05	Q8I725	0	FBgn0037370	LD48009p (Fragment)	CG1236	7	1	0.103514	0	50.7463
Q8MYU6	Q9VW17	1	FBgn0036890	CG9368, isoform B	CG9368	4	0	-1	-1	NA
Q8T0N3	Q5U124	0	FBgn0050359	CG30359, isoform B	Mal-A5	12	1	0.449261	0	9.29627
Q961B3		1	FBgn0035204	CG2277	CG2277	7	0	-1	-1	NA
Q961L4	G3LFG9;G3LFI2;Q0E9G4	0	FBgn0033188	CG1600, isoform C	CG1600	16	0	-1	-1	NA
Q9VC05	O18397	0	FBgn0020626	Oxysterol-binding protein	Osbp	11	0	-1	-1	NA
Q9VLJ6		1	FBgn0016122	Angiotensin-converting enzyme-related protein	Acer	13	0	-1	-1	NA
A4V2F2	B7Z0T3;B7Z0T6;C6TPB0;C6TPC2;C8VUZ6;F3YDK0;Q0KIB9;Q4ABH3;Q7KNC5;Q8IPN8;Q8IPN9;Q8MSQ5;Q9VNA1;Q9VNA2	1	FBgn0013576	L(3)82Fd, isoform U	l(3)82Fd	32	0	-1	-1	NA
P54193	Q059D8	1	FBgn0011281	Pheromone-binding protein-related protein 3	Pbprp3	5	0	-1	-1	NA
Q0E9B6		1	FBgn0033699	40S ribosomal protein S11	RpS11	2	0	-1	-1	NA
Q9VPA7	C9QP41;H1UUF3;P16905	0	FBgn0259243	cAMP-dependent protein kinase R1, isoform O	Pka-R1	16	1	0	1	NA
Q9VQ94		1	FBgn0262126	CG10882	gho	31	2	0.787988	0.00217052	3.57497
Q9VU75		1	FBgn0036364	CG14109	CG14109	2	0	-1	-1	NA
Q9VWQ7	B5RJ68;Q8IQX5;Q8MQZ6	0	FBgn0030955	CG6891, isoform A	CG6891	2	0	-1	-1	NA
C5WLR2	Q8MT28;Q9VRU1	0	FBgn0035679	MIP04215p (Fragment)	CG10467-RA	5	0	-1	-1	NA
D1KS75	D1KS67;D1KS72;Q9VSL3;Q9VSL6	0	FBgn0086348	Glutathione S-transferase omega class	CG6662	3	0	-1	-1	NA
P08646		1	FBgn0003205	Ras-like protein 1	Ras85D	6	0	-1	-1	NA
Q4V607	B6IDT0;P41094	0	FBgn0010411	IP07925p (Fragment)	CG12278	6	0	-1	-1	NA
Q8SYX2	A1Z6G3;B7YZT2;B7YZT3	0	FBgn0039969	CG17510, isoform A	Fis1	1	0	-1	-1	NA
Q9V3P3		1	FBgn0029133	LD45860p	REG	2	0	-1	-1	NA
Q9VES1		1	FBgn0038453	ARL-6-interacting protein 1 homolog	CG10326	2	0	-1	-1	NA
Q9VSL6	D1KS67;D1KS72;D1KS75;Q9VSL3	0	FBgn0035907	CG6662	CG6662	3	0	-1	-1	NA
Q9VSZ1		1	FBgn0035995	CG3529	CG3529	14	0	-1	-1	NA
Q9VXB0		1	FBgn0030791	NECAP-like protein CG9132	CG9132	7	0	-1	-1	NA
A8QI10	F0JAN1;Q9I7S8	0	FBgn0085520	CG40801	CG40801	4	0	-1	-1	NA
Q058V2	A8JR94;Q7KS34;Q7KS35;Q86PB4;Q9VCF2	0	FBgn0051140	IP15292p	CG31140-RC	13	1	0.364008	0	12.2527
Q8SXK3	Q9VTN9	0	FBgn0036208	RE16411p	CG10361	3	0	-1	-1	NA
Q9U7A2	C1C3F8;Q8SZ19;Q9W414	0	FBgn0028685	26S proteasome regulatory complex subunit p42D	Rpt4	15	0	-1	-1	NA
Q9VF08		1	FBgn0038387	Mitochondrial import inner membrane translocase subunit Tim16	blp	1	0	-1	-1	NA
Q9VN91	D2NUK8;Q8IPP1	1	FBgn0087005	GH04877p	rtp	4	0	-1	-1	NA
Q9VW17	Q8MYU6	0	FBgn0036890	CG9368, isoform A	CG9368-RA	4	0	-1	-1	NA
A4V391	P12613	1	FBgn0003676	T-complex protein 1 subunit alpha	T-cp1	14	0	-1	-1	NA
B7Z0U7	C1C3H4;E1JJ78;Q9VI75	1	FBgn0086372	Like-AP180, isoform C	lap	33	0	-1	-1	NA
[truncated: 1,817 more rows]

## Sheet: Puc Young Head
Uniprot	Homologues	Top hit within homologues	Protein	Gene	Peptide ions	Peptide ions quantified	Fraction Turnover	SD	Half-life (d)
P00334	Q1ECB3	1	Alcohol dehydrogenase	Adh	376	188	0.531259	0.110825	7.31839
D3DMY7	Q05825;Q6W4K9;Q6W4M9;Q8IM98	0	ATP synthase subunit beta	ATPsyn-beta-RA	623	149	0.106674	0.191967	49.1578
Q6W4K9	D3DMY7;Q05825;Q6W4M9;Q8IM98	0	ATP synthase subunit beta (Fragment)	ATPsyn-beta	674	156	0.106319	0.189737	49.3315
Q6W4M9	D3DMY7;Q05825;Q6W4K9;Q8IM98	0	ATP synthase subunit beta (Fragment)	ATPsyn-beta	674	156	0.106319	0.189737	49.3315
F6J859	A9UNH0;F6J836;F6J842;F6J843;F6J873;F6J874;O97355;Q9VWV6	0	CG6186 (Fragment)	CG6186	67	17	0.729508	0.106771	4.24101
B0F586	A9J7N9;B0F584;B0F585;B0F590;B0F593;B0F597;B0F5A6;B0F5A7;B0F5B1;B0F5B2;B0F5B3;B0F5B7;E8NH42;Q4QPQ0;Q9VLC5	0	Aldehyde dehydrogenase (Fragment)	Aldh	65	10	0.451356	0.106771	9.23727
B0F5A6	A9J7N9;B0F584;B0F585;B0F586;B0F590;B0F593;B0F597;B0F5A7;B0F5B1;B0F5B2;B0F5B3;B0F5B7;E8NH42;Q4QPQ0;Q9VLC5	0	Aldehyde dehydrogenase (Fragment)	Aldh	64	10	0.451356	0.106771	9.23727
B0F5B2	A9J7N9;B0F584;B0F585;B0F586;B0F590;B0F593;B0F597;B0F5A6;B0F5A7;B0F5B1;B0F5B3;B0F5B7;E8NH42;Q4QPQ0;Q9VLC5	0	Aldehyde dehydrogenase (Fragment)	Aldh	42	7	0.491785	0.100958	8.19261
Q8MLX7	P48602;Q8MXF7	0	Vacuolar ATPase 68 kDa subunit A (Fragment)	Vha68-1	83	27	0.226487	0.168563	21.5923
Q8MXF7	P48602;Q8MLX7	0	Vacuolar ATPase 68 kDa subunit A (Fragment)	Vha68-1	83	27	0.226487	0.168563	21.5923
A4UZL5	P41043	1	Glutathione S transferase S1, isoform C	GstS1	100	38	0.443545	0.276997	9.46002
B0F593	A9J7N9;B0F584;B0F585;B0F586;B0F590;B0F597;B0F5A6;B0F5A7;B0F5B1;B0F5B2;B0F5B3;B0F5B7;E8NH42;Q4QPQ0;Q9VLC5	0	Aldehyde dehydrogenase (Fragment)	Aldh	43	7	0.491785	0.100958	8.19261
P41043	A4UZL5	0	Glutathione S-transferase S1	GstS1	100	38	0.443545	0.276997	9.46002
B7YZQ7	B9EQY3;O77460	1	Nucleosome remodeling factor-38kD, isoform B	Nurf-38	68	17	0.419017	0.197105	10.2115
Q1ECB3	P00334	0	Alcohol dehydrogenase		236	120	0.514996	0.126793	7.66333
B0F5B3	A9J7N9;B0F584;B0F585;B0F586;B0F590;B0F593;B0F597;B0F5A6;B0F5A7;B0F5B1;B0F5B2;B0F5B7;E8NH42;Q4QPQ0;Q9VLC5	0	Aldehyde dehydrogenase (Fragment)	Aldh	42	7	0.491785	0.100958	8.19261
Q9VYR1	C6TP78;Q76NR6	1	Regucalcin homologue	regucalcin	88	34	0.698847	0.127783	4.62046
Q9VEB1		1	CG7998	Mdh2	256	92	0.102862	0.187934	51.0863
B0F597	A9J7N9;B0F584;B0F585;B0F586;B0F590;B0F593;B0F5A6;B0F5A7;B0F5B1;B0F5B2;B0F5B3;B0F5B7;E8NH42;Q4QPQ0;Q9VLC5	0	Aldehyde dehydrogenase (Fragment)	Aldh	43	7	0.491785	0.100958	8.19261
F6J873	A9UNH0;F6J836;F6J842;F6J843;F6J859;F6J874;O97355;Q9VWV6	0	CG6186 (Fragment)	CG6186	64	17	0.729508	0.106771	4.24101
P45594		1	Cofilin/actin-depolymerizing factor homolog	tsr	93	53	0.185602	0.0773156	27.0092
B0F590	A9J7N9;B0F584;B0F585;B0F586;B0F593;B0F597;B0F5A6;B0F5A7;B0F5B1;B0F5B2;B0F5B3;B0F5B7;E8NH42;Q4QPQ0;Q9VLC5	0	Aldehyde dehydrogenase (Fragment)	Aldh	43	7	0.491785	0.100958	8.19261
B0F5B1	A9J7N9;B0F584;B0F585;B0F586;B0F590;B0F593;B0F597;B0F5A6;B0F5A7;B0F5B2;B0F5B3;B0F5B7;E8NH42;Q4QPQ0;Q9VLC5	0	Aldehyde dehydrogenase (Fragment)	Aldh	42	7	0.491785	0.100958	8.19261
Q05825		1	ATP synthase subunit beta, mitochondrial	ATPsyn-beta	863	193	0.0991556	0.192067	53.1032
B0F584	A9J7N9;B0F585;B0F586;B0F590;B0F593;B0F597;B0F5A6;B0F5A7;B0F5B1;B0F5B2;B0F5B3;B0F5B7;E8NH42;Q4QPQ0;Q9VLC5	0	Aldehyde dehydrogenase (Fragment)	Aldh	65	10	0.451356	0.106771	9.23727
F6J874	A9UNH0;F6J836;F6J842;F6J843;F6J859;F6J873;O97355;Q9VWV6	0	CG6186 (Fragment)	CG6186	60	15	0.762602	0.0551293	3.85613
decoy		1	IP03520p (Fragment)	alpha-Est10	23	1	0.732183	0	4.20902
B0F5B7	A9J7N9;B0F584;B0F585;B0F586;B0F590;B0F593;B0F597;B0F5A6;B0F5A7;B0F5B1;B0F5B2;B0F5B3;E8NH42;Q4QPQ0;Q9VLC5	0	Aldehyde dehydrogenase (Fragment)	Aldh	64	10	0.451356	0.106771	9.23727
E4NKJ7	Q9W227	0	LP04623p	CG2852-RA	34	11	0.578103	0.0501848	6.42551
C8VV14	A4V3G1;F3YDA0;F3YDB5;F3YDE2;P07764	1	Fructose-bisphosphate aldolase	Ald-RC	526	123	0.382316	0.27101	11.5098
P07764	A4V3G1;C8VV14;F3YDA0;F3YDB5;F3YDE2	0	Fructose-bisphosphate aldolase	Ald	526	123	0.382316	0.27101	11.5098
F3YDB5	A4V3G1;C8VV14;F3YDA0;F3YDE2;P07764	0	Fructose-bisphosphate aldolase	Ald-RH	479	117	0.390844	0.267829	11.187
F3YDE2	A4V3G1;C8VV14;F3YDA0;F3YDB5;P07764	0	Fructose-bisphosphate aldolase	Ald-RH	479	117	0.390844	0.267829	11.187
Q76NR6	C6TP78;Q9VYR1	0	Regucalcin, isoform D	regucalcin	86	33	0.710532	0.109778	4.47296
C6TP70	D3DMY5;P29310;P92177;Q6LEH5	1	MIP08648p	14-3-3epsilon-RA	175	66	0.256361	0.109815	18.7211
P92177	C6TP70;D3DMY5;P29310;Q6LEH5	0	14-3-3 protein epsilon	14-3-3epsilon	175	66	0.256361	0.109815	18.7211
Q9V3P0	F6J6B9	1	Peroxiredoxin 1	Jafrac1	131	70	0.488185	0.135271	8.27894
P02843	Q29QE3	1	Vitellogenin-1	Yp1	259	33	0.815744	0.207292	3.2784
P07487	P07486	1	Glyceraldehyde-3-phosphate dehydrogenase 2	Gapdh2	322	90	0.288877	0.16718	16.2658
P29613		1	Triosephosphate isomerase	Tpi	136	69	0.307268	0.149777	15.1049
F6J7B3	A8E774;P25007	0	Peptidyl-prolyl cis-trans isomerase (Fragment)	CG9916	60	34	0.358344	0.0652329	12.4975
C6TP78	Q76NR6;Q9VYR1	1	GH22783p (Fragment)	regucalcin-RD	86	33	0.710532	0.109778	4.47296
O62619		1	Pyruvate kinase	PyK	355	53	0.19728	0.22812	25.2341
Q7KN94	Q7KLW5	0	Walrus, isoform A	wal	56	9	0.36668	0.102503	12.1397
Q8MSK8	Q5BII6;Q9U1L2	0	GH01674p	EG:BACR7A4.14	11	4	0.418634	0.0262978	10.2239
Q9W227	E4NKJ7	1	Peptidyl-prolyl cis-trans isomerase	CG2852	63	17	0.565678	0.0576392	6.64914
Q8MSI2	O16157	1	GH15296p	Scp1	184	86	0.132733	0.210502	38.9386
P61851		1	Superoxide dismutase [Cu-Zn]	Sod	52	19	0.489569	0.0372189	8.24563
A4V0N4	P48602;Q27331;Q8MLX7;Q8MXF7;Q8T464;Q9VK47	1	MIP16230p	Vha68-2	202	65	0.313443	0.187925	14.7452
Q27331	A4V0N4;P48602;Q8MLX7;Q8MXF7;Q8T464;Q9VK47	0	V-type proton ATPase catalytic subunit A isoform 2	Vha68-2	202	65	0.313443	0.187925	14.7452
Q24560	A1ZBL0;A1ZBL1;E0R982;P08841;P61857;Q7M3J9;Q7M3K0;Q7M3K1;Q8MST5;Q9VAX7	1	Tubulin beta-1 chain	betaTub56D	533	72	0.194575	0.206162	25.6264
Q7KLW5	Q7KN94	1	LD07532p (Fragment)	wal	56	9	0.36668	0.102503	12.1397
P14318		1	Muscle-specific protein 20	Mp20	87	35	0.361606	0.0671253	12.3556
Q9VZI1		1	Calponin-like protein Chd64	Chd64	61	18	0.472332	0.0724679	8.674
E1JHR5	P15007	1	Enolase, isoform F	Eno	426	61	0.339303	0.203504	13.3793
F6J6B9	Q9V3P0	1	CG1633 (Fragment)	CG1633	126	69	0.487107	0.135959	8.30504
Q01604		1	Phosphoglycerate kinase	Pgk	217	21	0.343345	0.270114	13.1841
A8JNP1	A8JNP2;P48610	1	Arginine kinase, isoform F	Argk	571	161	0.289534	0.257068	16.2218
P48610	A8JNP1;A8JNP2	0	Arginine kinase	Argk	571	161	0.289534	0.257068	16.2218
P62152	C6SUZ2	1	Calmodulin	Cam	100	39	0.212821	0.0975214	23.1725
Q7KNR7	B7Z061;Q8IQN8;Q9VV42	1	Photoreceptor dehydrogenase, isoform C	Pdh	158	60	0.450669	0.0922133	9.25655
P48602	Q8MLX7;Q8MXF7	1	V-type proton ATPase catalytic subunit A isoform 1	Vha68-1	247	89	0.258511	0.166608	18.5398
D3DMY5	C6TP70;P29310;P92177;Q6LEH5	1	AT09839p (Fragment)	14-3-3epsilon-RD	171	62	0.266733	0.104696	17.8735
P35554		1	Flightin	fln	63	8	0.420717	0.235627	10.1567
O16157	Q8MSI2	1	Calcium-binding protein (Fragment)	Scp1	175	86	0.132733	0.210502	38.9386
Q8IQW5	D2NUF4;Q9VWG1	1	CG14207, isoform B	HspB8	48	22	0.231398	0.112083	21.0697
P29310	Q6LEH5	1	14-3-3 protein zeta	14-3-3zeta	200	103	0.303353	0.13771	15.3404
Q9VWG1	D2NUF4;Q8IQW5	1	CG14207, isoform A	HspB8	45	21	0.205904	0.113452	24.0518
A8JNP2	A8JNP1;P48610	1	Arginine kinase, isoform E	Argk	565	161	0.289534	0.257068	16.2218
Q29QE3	P02843	0	GH19966p	Yp1	259	33	0.815744	0.207292	3.2784
Q9VW68		1	CG7433, isoform A	CG7433	213	19	0.283342	0.273489	16.6444
A4V3G1	C8VV14;F3YDA0;F3YDB5;F3YDE2;P07764	1	Fructose-bisphosphate aldolase	Ald	477	117	0.390844	0.267829	11.187
F6J732	A4V4I8;A4V4J0;E1JJA4;E1JJA5;P27619	0	CG18102 (Fragment)	CG18102	89	11	0.15469	0.25961	32.9969
B5RIM9	D5AEK2;P13706	1	FI03663p		186	63	0.476434	0.143963	8.56939
P06607	D3DMQ1	0	Vitellogenin-3	Yp3	192	19	0.874724	0.156908	2.6695
Q1EBY0	Q1EC44;Q8T8S4;Q9VDE2	1	IP15522p	CG5793	22	6	0.258839	0.0716074	18.5124
B8A3Y6	C1C529;C1C530;C1C553;C9QPC8;E1JIK6;E1JIK9;Q70VI1;Q8I062;Q8INF1;Q95U15;Q9VFC6;Q9VFC7	0	MIP01496p	Mf-RA	4	0	-1	-1	NA
E1JIJ5	P31409	1	Vacuolar H[+]-ATPase 55kD B subunit, isoform C	Vha55	262	48	0.286717	0.193079	16.4119
P13706	B5RIM9;D5AEK2	0	Glycerol-3-phosphate dehydrogenase [NAD(+)], cytoplasmic	Gpdh	186	63	0.476434	0.143963	8.56939
P31409	E1JIJ5	0	V-type proton ATPase subunit B	Vha55	262	48	0.286717	0.193079	16.4119
Q7K2P3	A1Z7Z4;C9QP80;Q8IGD2	1	CG1648, isoform A	CG1648	72	25	0.503407	0.112811	7.92185
P29746		1	Protein bangles and beads	bnb	104	32	0.364066	0.213446	12.2502
Q9VL70		1	HL08109p	yip2	88	5	0.433988	0.315243	9.74309
A1ZBL1	A1ZBL0;E0R982;P08841;P61857;Q24560;Q7M3J9;Q7M3K0;Q7M3K1;Q8MST5;Q9VAX7	0	Beta-Tubulin at 56D, isoform C	betaTub56D	454	66	0.193905	0.194362	25.7253
Q7M3K1	A1ZBL0;A1ZBL1;E0R982;P08841;P61857;Q24560;Q7M3J9;Q7M3K0;Q8MST5;Q9VAX7	0	Tubulin beta-1 chain (Fragment)	beta-Tub56D	197	33	0.167149	0.199404	30.3181
Q9VQ61	E4NKM3;Q8IPY3;Q8T0M9	1	Aspartate aminotransferase	Got2	145	14	0.322182	0.291861	14.2595
Q9VV42	B7Z061;Q7KNR7;Q8IQN8	0	HL08057p	Pdh	158	60	0.450669	0.0922133	9.25655
A1Z7Z4	C9QP80;Q7K2P3;Q8IGD2	1	CG1648, isoform B	CG1648	69	25	0.503407	0.112811	7.92185
O77460	B7YZQ7;B9EQY3	0	Inorganic pyrophosphatase	Nurf-38	65	17	0.419017	0.197105	10.2115
P07486	P07487	1	Glyceraldehyde-3-phosphate dehydrogenase 1	Gapdh1	283	65	0.261166	0.140157	18.3202
Q8T0T2	Q9U1K3;Q9VF15	0	GH09296p	glob1	19	1	0.308812	0	15.0136
B0F5A7	A9J7N9;B0F584;B0F585;B0F586;B0F590;B0F593;B0F597;B0F5A6;B0F5B1;B0F5B2;B0F5B3;B0F5B7;E8NH42;Q4QPQ0;Q9VLC5	0	Aldehyde dehydrogenase (Fragment)	Aldh	32	4	0.437229	0.0530387	9.64576
A4UZZ4	Q9XTL9	1	Phosphorylase	GlyP	525	220	0.0901761	0.174745	58.6765
Q9XTL9	A4UZZ4	0	Glycogen phosphorylase	GlyP	525	220	0.0901761	0.174745	58.6765
Q8T0M9	E4NKM3;Q8IPY3;Q9VQ61	0	Aspartate aminotransferase	Got2	141	14	0.322182	0.291861	14.2595
F3YDA0	A4V3G1;C8VV14;F3YDB5;F3YDE2;P07764	0	Fructose-bisphosphate aldolase	Ald-RI	505	119	0.380726	0.272508	11.5716
Q9VAC1		1	CG7920, isoform A	CG7920	202	17	0.38243	0.238839	11.5054
A5XD83	A5XD86;A5XD87;A5XD88;A5XD89;Q9GU73;Q9VAN7	1	Phosphoglycerate mutase (Fragment)	Pglym78	161	78	0.320735	0.200367	14.3381
A5XD87	A5XD83;A5XD86;A5XD88;A5XD89;Q9GU73;Q9VAN7	1	Phosphoglycerate mutase (Fragment)	Pglym78	151	80	0.322861	0.202531	14.2228
Q9VAN7	A5XD83;A5XD86;A5XD87;A5XD88;A5XD89;Q9GU73	0	Phosphoglycerate mutase	Pglym78	151	80	0.322861	0.202531	14.2228
Q24251		1	ATP synthase subunit d, mitochondrial	ATPsyn-d	42	10	0.0614666	0.102999	87.4126
Q9VXI1		1	CG9914	CG9914	34	0	-1	-1	NA
Q9VWV6	A9UNH0;F6J836;F6J842;F6J843;O97355	0	Transferrin 1	Tsf1	173	39	0.721958	0.144607	4.33222
A9UNH0	F6J836;F6J842;F6J843;O97355;Q9VWV6	1	LP08340p (Fragment)		173	39	0.721958	0.144607	4.33222
D3DMQ1	P06607	1	FI02182p (Fragment)	Yp3-RA	192	19	0.874724	0.156908	2.6695
Q9I7Q5		1	Cuticular protein 65Au	Cpr65Au	8	2	0.245228	0.0651775	19.7099
Q9TW62	Q29QY5;Q8IGD0;Q9VBI2	1	Dak1 protein	Dak1	69	21	0.371289	0.202024	11.9487
C9QP80	A1Z7Z4;Q7K2P3;Q8IGD2	0	FI07350p (Fragment)	CG1648-RB	69	25	0.503407	0.112811	7.92185
P54399		1	Protein disulfide-isomerase	Pdi	126	10	0.612621	0.17258	5.84718
A9J7N9	Q4QPQ0;Q9VLC5	1	Aldehyde dehydrogenase	Aldh	220	40	0.401435	0.133888	10.8047
Q9VLC5	A9J7N9;Q4QPQ0	0	Aldehyde dehydrogenase	Aldh	221	40	0.401435	0.133888	10.8047
D3DMZ5	H0RNN1;Q9TVP3	1	RE74353p	jdp-RB	21	7	0.290009	0.178127	16.1901
O97355	A9UNH0;F6J836;F6J842;F6J843;Q9VWV6	0	Transferrin (Precursor)	Tsf1	171	39	0.721958	0.144607	4.33222
P18432	Q6NNE3;Q8IMI8	1	Myosin regulatory light chain 2	Mlc2	45	7	0.148141	0.212746	34.5852
E1JGP0	B6IDW7;C6TP14;C8VV69;P02572;P02574;P10981;P10987;P53501;P83967	0	Actin 57B, isoform C	Act57B	244	61	0.171278	0.262493	29.516
E1JJR8	E8NH50;P22465	1	Annexin	AnnX	71	24	0.393707	0.150263	11.0817
Q9I7J0		1	CG5023	CG5023	54	21	0.079095	0.0649785	67.2972
P22465	E1JJR8;E8NH50	0	Annexin-B10	AnnX	65	22	0.381017	0.133363	11.5602
P61209	P40945	1	ADP-ribosylation factor 1	Arf79F	42	18	0.407336	0.0530059	10.6
Q8MYV0	Q9VW68	1	RH42429p	CG7433	195	18	0.278593	0.28061	16.981
H0RNN1	D3DMZ5;Q9TVP3	1	FI17328p1	jdp-RB	48	18	0.2457	0.134007	19.6662
P84029		1	Cytochrome c-2	Cyt-c-p	29	7	0.612094	0.177752	5.85557
B7Z061	Q7KNR7;Q8IQN8;Q9VV42	1	Photoreceptor dehydrogenase, isoform D	Pdh	127	47	0.451165	0.0863616	9.24262
Q9TVP3	D3DMZ5;H0RNN1	1	J domain-containing protein	jdp	46	18	0.2457	0.134007	19.6662
Q8T9J9	C6TP50;Q9W401	0	Citrate synthase	kdn	278	52	0.178446	0.269956	28.2114
O18404	D5A7S2;G7H840	0	3-hydroxyacyl-CoA dehydrogenase type-2	scu	66	20	0.339306	0.147485	13.3792
P15007	E1JHR5	0	Enolase	Eno	426	61	0.339303	0.203504	13.3793
B0F585	A9J7N9;B0F584;B0F586;B0F590;B0F593;B0F597;B0F5A6;B0F5A7;B0F5B1;B0F5B2;B0F5B3;B0F5B7;E8NH42;Q4QPQ0;Q9VLC5	0	Aldehyde dehydrogenase (Fragment)	Aldh	57	10	0.451356	0.106771	9.23727
Q0KHZ6	Q8MR58	1	CG7834, isoform A	CG7834	83	14	0.335248	0.139186	13.5798
Q8IMY1	P54385	0	Glutamate dehydrogenase	Gdh	123	18	0.0583382	0.230334	92.2518
Q8INE6	Q24439	0	AT25705p	Oscp	21	3	0.137752	0.0836651	37.4137
E4NKM3	Q8IPY3;Q8T0M9;Q9VQ61	1	Aspartate aminotransferase (Fragment)	Got2-RA	142	14	0.322182	0.291861	14.2595
Q8MR58	Q0KHZ6	0	GH14462p (Fragment)	CG7834	83	14	0.335248	0.139186	13.5798
A1ZBL0	A1ZBL1;E0R982;P08841;P61857;Q24560;Q7M3J9;Q7M3K0;Q7M3K1;Q8MST5;Q9VAX7	1	Beta-Tubulin at 56D, isoform A	betaTub56D	511	72	0.194575	0.206162	25.6264
Q9GU73	A5XD83;A5XD86;A5XD87;A5XD88;A5XD89;Q9VAN7	0	Phosphoglycerate mutase (Fragment)	Pglym78	119	63	0.342999	0.21949	13.2006
Q9VYU9		1	CG9360	CG9360	54	7	0.506486	0.0599188	7.85208
P52029		1	Glucose-6-phosphate isomerase	Pgi	160	23	0.345304	0.251675	13.0911
Q9VSU6		1	Dihydropteridine reductase	Dhpr	49	21	0.469583	0.136778	8.74507
B6IDW7	C6TP14;C8VV69;E1JGP0;P02572;P02574;P10981;P10987;P53501;P83967	1	RH70883p	Act88F-RA	239	55	0.158483	0.260319	32.1369
C8VV69	B6IDW7;C6TP14;E1JGP0;P02572;P02574;P10981;P10987;P53501;P83967	1	LD47405p	Act57B-RA	244	61	0.171278	0.262493	29.516
P02574	B6IDW7;C6TP14;C8VV69;E1JGP0;P02572;P10981;P10987;P53501;P83967	0	Actin, larval muscle	Act79B	222	52	0.137564	0.26276	37.4689
P10981	B6IDW7;C6TP14;C8VV69;E1JGP0;P02572;P02574;P10987;P53501;P83967	1	Actin-87E	Act87E	263	64	0.164407	0.258176	30.8728
P53501	B6IDW7;C6TP14;C8VV69;E1JGP0;P02572;P02574;P10981;P10987;P83967	0	Actin-57B	Act57B	244	61	0.171278	0.262493	29.516
P83967	B6IDW7;C6TP14;C8VV69;E1JGP0;P02572;P02574;P10981;P10987;P53501	0	Actin, indirect flight muscle	Act88F	239	55	0.158483	0.260319	32.1369
Q9W401	C6TP50;Q8T9J9	0	Probable citrate synthase, mitochondrial	kdn	537	100	0.213481	0.271408	23.0915
B1PGZ9	B1PH15;B1PH16;B1PH17;B1PH23;B1PH25;B1PH28;B1PH37;B1PH40;B1PH55;Q1WWF8;Q7KTK9;Q9VM14	0	CG5261 (Fragment)	CG5261	23	1	0.0733939	0	72.7458
B1PH15	B1PGZ9;B1PH16;B1PH17;B1PH23;B1PH25;B1PH28;B1PH37;B1PH40;B1PH55;Q1WWF8;Q7KTK9;Q9VM14	0	CG5261 (Fragment)	CG5261	23	1	0.0733939	0	72.7458
B1PH37	B1PGZ9;B1PH15;B1PH16;B1PH17;B1PH23;B1PH25;B1PH28;B1PH40;B1PH55;Q1WWF8;Q7KTK9;Q9VM14	0	CG5261 (Fragment)	CG5261	23	1	0.0733939	0	72.7458
B1PH40	B1PGZ9;B1PH15;B1PH16;B1PH17;B1PH23;B1PH25;B1PH28;B1PH37;B1PH55;Q1WWF8;Q7KTK9;Q9VM14	0	CG5261 (Fragment)	CG5261	23	1	0.0733939	0	72.7458
B1PH55	B1PGZ9;B1PH15;B1PH16;B1PH17;B1PH23;B1PH25;B1PH28;B1PH37;B1PH40;Q1WWF8;Q7KTK9;Q9VM14	0	CG5261 (Fragment)	CG5261	23	1	0.0733939	0	72.7458
P54611		1	V-type proton ATPase subunit E	Vha26	88	8	0.302549	0.269323	15.3894
C6SUZ2	P62152	1	AT15141p (Fragment)	Cam-RB	94	36	0.208872	0.100492	23.6674
Q8IGD2	A1Z7Z4;C9QP80;Q7K2P3	0	RH51979p (Fragment)	CG1648	68	25	0.503407	0.112811	7.92185
Q7KV34	Q9VYW8	1	CG1561, isoform B	CG1561	150	32	0.289402	0.160115	16.2306
Q8IPY3	E4NKM3;Q8T0M9;Q9VQ61	1	Aspartate aminotransferase	Got2	141	14	0.322182	0.291861	14.2595
B9EQY3	B7YZQ7;O77460	0	MIP03147p (Fragment)	Nurf-38-RB	62	16	0.413529	0.202223	10.3914
Q9VVC5	A8JNU6;C1C538;E1JHW5;Q0E8J6;Q8IGI6;Q8IQQ0;Q95T35	0	Neural conserved at 73EF, isoform A	Nc73EF	419	126	0.237201	0.217038	20.48
Q9U915		1	Adenylate kinase 2, mitochondrial	Adk2	52	11	0.391813	0.119545	11.1512
E8NH50	E1JJR8;P22465	0	Annexin	AnnX-RA	69	24	0.393707	0.150263	11.0817
Q9U1K3	Q9VF15	1	Globin	glob1	31	1	0.308812	0	15.0136
Q9VF15	Q9U1K3	1	Globin 1, isoform A	glob1	31	1	0.308812	0	15.0136
A5XD86	A5XD83;A5XD87;A5XD88;A5XD89;Q9GU73;Q9VAN7	0	Phosphoglycerate mutase (Fragment)	Pglym78	137	65	0.340446	0.213154	13.3236
A5XD89	A5XD83;A5XD86;A5XD87;A5XD88;Q9GU73;Q9VAN7	0	Phosphoglycerate mutase (Fragment)	Pglym78	137	65	0.340446	0.213154	13.3236
G7H840	D5A7S2;O18404	1	AT02390p1 (Fragment)	scu-RA	66	20	0.339306	0.147485	13.3792
Q86PB9	Q7KUQ2;Q9VVA4	0	LP11387p	CG9674	148	31	0.384577	0.109535	11.4229
Q9VTK9	Q8IQF8	1	CG6084, isoform A	CG6084	44	7	0.663567	0.176233	5.09033
Q8IQQ0	A8JNU6;C1C538;E1JHW5;Q0E8J6;Q8IGI6;Q95T35;Q9VVC5	1	Neural conserved at 73EF, isoform F	Nc73EF	437	130	0.230612	0.216996	21.1519
Q9I7R0	C0PDF4;C0PV64	0	CG18815, isoform A	CG18815	50	23	0.282798	0.107444	16.6823
A5XD88	A5XD83;A5XD86;A5XD87;A5XD89;Q9GU73;Q9VAN7	0	Phosphoglycerate mutase (Fragment)	Pglym78	127	67	0.342396	0.21501	13.2295
Q4QPQ0	A9J7N9;Q9VLC5	1	GH22814p (Fragment)		221	40	0.401435	0.133888	10.8047
A4V2J2	P06603;P06604;P06605	1	Alpha-Tubulin at 84D, isoform B	alphaTub84D	335	49	0.125441	0.20768	41.3711
C7LA75	C7LA76;F3YDH1;F3YDI6;O97125;P02825;P11147;P82910;Q8INI8;Q9BIR7;Q9BIS2;Q9VG58	1	LD25749p	Hsc70-4-RA	296	105	0.519263	0.107551	7.57089
P06603	A4V2J2;P06604;P06605	0	Tubulin alpha-1 chain	alphaTub84B	335	49	0.125441	0.20768	41.3711
P06605	A4V2J2;P06603;P06604	0	Tubulin alpha-3 chain	alphaTub84D	335	49	0.125441	0.20768	41.3711
P11147	C7LA75;C7LA76;F3YDH1;F3YDI6;O97125;P02825;P82910;Q8INI8;Q9BIR7;Q9BIS2;Q9VG58	0	Heat shock 70 kDa protein cognate 4	Hsc70-4	296	105	0.519263	0.107551	7.57089
P41094	B6IDT0;Q4V607	1	40S ribosomal protein S18	RpS18	27	2	0.50027	0.0362496	7.99376
Q7YU05	F6J1A7;Q7KVX1;Q9W4H6	0	LD13846p	l(1)G0334	92	11	0.360647	0.309144	12.397
F6J774	A4V4I8;A4V4J0;E1JJA4;E1JJA5;E8NH48;F6J732;P27619	0	CG18102 (Fragment)	CG18102	19	0	-1	-1	NA
Q29QY4	P00334;Q1ECB3	1	IP15846p		194	79	0.56027	0.066108	6.74928
Q8IQN8	B7Z061;Q7KNR7;Q9VV42	0	Photoreceptor dehydrogenase, isoform B	Pdh	127	47	0.451165	0.0863616	9.24262
P17336		1	Catalase	Cat	115	21	0.669369	0.125518	5.01032
C6TP14	B6IDW7;C8VV69;E1JGP0;P02572;P02574;P10981;P10987;P53501;P83967	0	RE74637p	Act57B-RA	218	54	0.178105	0.272694	28.2712
Q8T3P0	Q9VNX4	1	GM01289p	P5CDh1	330	68	0.123247	0.223684	42.1592
Q9VBY7	Q6NL82;Q8IMT8	1	RE46718p	veli	23	2	0.239263	0.053326	20.2773
Q9VNX4	Q8T3P0	0	CG7145, isoform A	P5CDh1	330	68	0.123247	0.223684	42.1592
C0PDF4	C0PV64;Q9I7R0	1	MIP06482p	CG18815-RA	50	23	0.282798	0.107444	16.6823
H0RN81	P48375	1	Peptidyl-prolyl cis-trans isomerase	FK506-bp2-RA	10	0	-1	-1	NA
P48375	H0RN81	0	12 kDa FK506-binding protein	FK506-bp2	10	0	-1	-1	NA
F6J836	A9UNH0;F6J842;F6J843;O97355;Q9VWV6	0	CG6186 (Fragment)	CG6186	42	10	0.700565	0.223996	4.59853
Q9VIE8	A8DZ21;Q8T4D6	1	Aconitase, isoform B	Acon	575	231	0.150497	0.213053	33.998
A8JNU6	C1C538;E1JHW5;Q0E8J6;Q8IGI6;Q8IQQ0;Q95T35;Q9VVC5	1	Neural conserved at 73EF, isoform I	Nc73EF	433	131	0.232782	0.215259	20.9265
Q7K084		1	Obp44a	Obp44a	32	0	-1	-1	NA
A8DZ21	Q8T4D6;Q9VIE8	1	Aconitase, isoform C	Acon	434	185	0.154029	0.215405	33.151
Q9VGM2	Q8IGA2;Q8INK2	0	CG6783, isoform B	fabp	44	11	0.545676	0.223006	7.02859
Q24439	Q8INE6	1	ATP synthase subunit O, mitochondrial	Oscp	48	9	0.197655	0.169384	25.1805
C7LA94	O02649;Q9VMN5	1	FI05241p		159	37	0.46562	0.159853	8.84894
O02649	C7LA94;Q9VMN5	0	60 kDa heat shock protein, mitochondrial	Hsp60	159	37	0.46562	0.159853	8.84894
Q9VPX7	Q7KN55;Q9VPX6	0	Adenylyl cyclase-associated protein	capt	51	0	-1	-1	NA
Q9VUY9		1	Phosphoglucomutase	Pgm	124	20	0.4293	0.0818093	9.88635
Q8IRQ5	Q8SXM1;Q9W3X6	1	LP02262p	l(1)G0255	193	17	0.0683938	0.191414	78.2718
Q9VJZ6		1	CG6523	CG6523	30	2	0.282765	0.0778488	16.6847
D5AEK2	B5RIM9;P13706	0	MIP20669p		86	26	0.499468	0.115398	8.0123
C6TP50	Q8T9J9;Q9W401	1	Citrate synthase (Fragment)	kdn-RA	537	100	0.213481	0.271408	23.0915
P54385	Q8IMY1	1	Glutamate dehydrogenase, mitochondrial	Gdh	156	24	0.0656676	0.219663	81.6392
A1Z992	B5RJS1;Q8T0H4	1	CG33138	CG33138	116	42	0.262594	0.111737	18.2038
F6J1A7	Q7KVX1;Q7YU05;Q9W4H6	1	CG7010 (Fragment)	CG7010	71	7	0.21546	0.2606	22.8519
B5RJS1	A1Z992;Q8T0H4	0	RE12027p	CG33138-RA	64	25	0.258519	0.131207	18.5392
Q8T0H4	A1Z992;B5RJS1	0	LD03583p	CG4023	64	25	0.258519	0.131207	18.5392
P02844	B5RJK7;P02843;Q29QE3	0	Vitellogenin-2	Yp2	134	12	0.704777	0.314919	4.54514
P35381		1	ATP synthase subunit alpha, mitochondrial	blw	714	156	0.095314	0.15941	55.3591
A5XCL5	E1JI91;E8NH18;Q9VSW1;Q9VSW2	1	LD36265p (Fragment)	UGP	126	16	0.45446	0.208717	9.15077
P23625		1	Guanine nucleotide-binding protein G(q) subunit alpha	Galpha49B	97	7	0.422028	0.248581	10.1147
Q8T8S4	Q1EC44;Q9VDE2	0	AT31109p	CG5793	31	8	0.236821	0.075135	20.5177
Q9VDE2	Q1EC44;Q8T8S4	0	CG5793	CG5793	31	8	0.236821	0.075135	20.5177
Q7KSU6	Q8MZ62;Q95S19;Q9VHN7;Q9VVP4	1	CG8036, isoform D	CG8036	147	38	0.542313	0.0852607	7.09492
Q95SI7		1	CG6028	CG6028	27	2	0.0238713	0.0337591	229.511
Q9VSW2	A5XCL5;E1JI91;E8NH18;Q9VSW1	0	RE14081p	UGP	126	16	0.45446	0.208717	9.15077
Q7KN97	Q0E9E2;Q6NKL9;Q86NV1	0	CG1516, isoform A	CG1516	364	130	0.538053	0.0821231	7.18003
P81900	A8DY87;A8DY88	1	cAMP-dependent protein kinase type II regulatory subunit	Pka-R2	62	2	0	2	NA
B6IDT3	B7Z001;Q7KML1;Q9VQL6;Q9VQL7	1	GH17750p	CG3523-RA	547	76	0.830945	0.150804	3.1196
Q7KUB0	B7Z0E0;C8VV61;Q7KUB1;Q8IQA7;Q9VSI6	0	Isocitrate dehydrogenase [NADP]	Idh	153	22	0.625184	0.173158	5.65073
Q7YWB4	A1ZAA5;Q7K221;Q8IHB4	1	Aminotransferase	Got1	100	1	0.529607	0	7.35252
Q8MYU8	A1Z6X6	0	RH47207p	CG1707-RA	15	6	0.706446	0.293856	4.52412
Q0E9E2	Q6NKL9;Q7KN97;Q86NV1	1	CG1516, isoform I	CG1516	364	130	0.538053	0.0821231	7.18003
Q9VHN7	Q7KSU6;Q8MZ62;Q95S19;Q9VVP4	1	CG8036, isoform B	CG8036	155	41	0.543401	0.0838104	7.07339
Q9VM18		1	CG5177	CG5177	64	17	0.180739	0.189827	27.8159
Q7KUN2	B5X0L2;F2FB74;P08761;Q6AWF7;Q6NLA4;Q7KUM8	0	Ecdysone-induced protein 28/29kD, isoform C	Eip71CD	8	0	-1	-1	NA
Q1NZ60	A9YKE5;B4YWM6;B4YWN4;Q9BK28;Q9GNH8;Q9GQS3;Q9W330	0	Hexokinase (Fragment)	Hex-A	11	0	-1	-1	NA
Q9VD02		1	CG7054	CG7054	20	5	0.585947	0.049406	6.28875
B7Z0X1	Q9W457	1	Serine hydroxymethyltransferase	CG3011	104	2	0.533974	0.0793142	7.2627
A9YGD4	A9YGD5;A9YGD8;A9YGE3;A9YGE4;F6J1N0;F6J1N2;F6J1N4;Q7KV34;Q9VYW8	0	CG1561-PA (Fragment)	CG1561	61	11	0.255222	0.158152	18.8183
A9YGD5	A9YGD4;A9YGD8;A9YGE3;A9YGE4;F6J1N0;F6J1N2;F6J1N4;Q7KV34;Q9VYW8	0	CG1561 (Fragment)	CG1561	61	11	0.255222	0.158152	18.8183
A9YGD8	A9YGD4;A9YGD5;A9YGE3;A9YGE4;F6J1N0;F6J1N2;F6J1N4;Q7KV34;Q9VYW8	0	CG1561-PA (Fragment)	CG1561	61	11	0.255222	0.158152	18.8183
A9YGE3	A9YGD4;A9YGD5;A9YGD8;A9YGE4;F6J1N0;F6J1N2;F6J1N4;Q7KV34;Q9VYW8	0	CG1561 (Fragment)	CG1561	61	11	0.255222	0.158152	18.8183
F6J1N0	A9YGD4;A9YGD5;A9YGD8;A9YGE3;A9YGE4;F6J1N2;F6J1N4;Q7KV34;Q9VYW8	0	CG1561 (Fragment)	CG1561	61	11	0.255222	0.158152	18.8183
F6J1N4	A9YGD4;A9YGD5;A9YGD8;A9YGE3;A9YGE4;F6J1N0;F6J1N2;Q7KV34;Q9VYW8	0	CG1561 (Fragment)	CG1561	61	11	0.255222	0.158152	18.8183
Q8IGZ2	D0IQG4;Q7KN62	0	LP12034p	TER94	70	15	0.48272	0.128212	8.41235
E0R982	A1ZBL0;A1ZBL1;P08841;P61857;Q24560;Q7M3J9;Q7M3K0;Q7M3K1;Q8MST5;Q9VAX7	0	GH12877p	betaTub56D-RA	497	72	0.194575	0.206162	25.6264
Q9VLB7	Q24349	1	GDP dissociation inhibitor	Gdi	129	5	0.118198	0.181755	44.0836
Q95S19	Q7KSU6;Q8MZ62;Q9VHN7;Q9VVP4	0	HL01241p	CG8036	54	19	0.557572	0.081653	6.79991
Q1EC44	Q8T8S4;Q9VDE2	1	IP02096p (Fragment)		31	8	0.236821	0.075135	20.5177
Q95U46	Q9VVU1	1	GH07925p	CG3902	76	2	0.424568	0.0716584	10.0341
Q9VVU1	Q95U46	0	CG3902	CG3902-RA	76	2	0.424568	0.0716584	10.0341
A1Z6X6	Q8MYU8	1	CG1707	CG1707	28	7	0.67078	0.284366	4.99103
Q7KUQ2	Q86PB9;Q9VVA4	1	CG9674, isoform B	CG9674-RB	196	39	0.382891	0.103086	11.4876
Q9VRL1	Q8IGH9;Q8IQ53	1	LD28904p	Uev1A	25	9	0.335323	0.136311	13.576
E1JI91	A5XCL5;E8NH18;Q9VSW1;Q9VSW2	0	UGP, isoform E	UGP	122	16	0.45446	0.208717	9.15077
Q8SXM1	Q8IRQ5;Q9W3X6	0	LD46083p	l(1)G0255	193	17	0.0683938	0.191414	78.2718
Q9W3X6	Q8IRQ5;Q8SXM1	0	FI05334p	l(1)G0255	193	17	0.0683938	0.191414	78.2718
F6J831	A9UNH0;F6J817;F6J836;F6J842;F6J843;F6J859;F6J873;F6J874;O97355;Q9VWV6	0	CG6186 (Fragment)	CG6186	12	0	-1	-1	NA
Q9VSW1	A5XCL5;E1JI91;E8NH18;Q9VSW2	0	LD13601p	UGP	122	16	0.45446	0.208717	9.15077
Q7K221	A1ZAA5;Q7YWB4;Q8IHB4	0	Glutamate oxaloacetate transaminase 1, isoform A	Got1	87	1	0.529607	0	7.35252
Q8IQ53	Q8IGH9;Q9VRL1	0	MIP16420p	Uev1A	19	6	0.292762	0.152313	16.0086
Q9W4H6	F6J1A7;Q7KVX1;Q7YU05	0	GM13002p	l(1)G0334	116	14	0.331587	0.280909	13.7649
Q9VZQ8	Q86NS7;Q8IRD3;Q8IRD4	0	Glutathione peroxidase	PHGPx	75	43	0.511277	0.115876	7.74509
Q15DR8	C9QP21;P08171;Q15DG6;Q15DG9;Q15DH8;Q15DJ7;Q15DL3;Q15DQ2;Q15DQ3;Q15DQ6;Q15DR1;Q15E02;Q15EA4	0	Esterase 6 (Fragment)	Est-6	9	0	-1	-1	NA
Q8IHB4	A1ZAA5;Q7K221;Q7YWB4	1	AT16867p (Fragment)	Got1	97	1	0.529607	0	7.35252
Q9GV29	E2RWQ0;Q27598;Q7K2W6	0	Prophenoloxidase (Fragment)	Bc	59	12	0.119589	0.100215	43.5373
Q8IQA7	B7Z0E0;C8VV61;Q7KUB0;Q7KUB1;Q9VSI6	0	Isocitrate dehydrogenase [NADP]	Idh	153	22	0.625184	0.173158	5.65073
Q9VWP2	Q8SYA6	1	CG7322	CG7322	33	9	0.518922	0.114124	7.57821
Q9W2X6		1	Lethal (1) G0230	l(1)G0230	31	8	0.349891	0.28179	12.8773
Q8IGA2	Q8INK2;Q9VGM2	1	SD12036p (Fragment)	fabp	44	11	0.545676	0.223006	7.02859
Q8MQS7	Q9VKX2	1	Malate dehydrogenase	Mdh1	89	27	0.618104	0.168147	5.76059
Q9VKX2	Q8MQS7	0	Malate dehydrogenase	Mdh1	89	27	0.618104	0.168147	5.76059
Q7JX87	A1Z892;A1Z893;Q8SY26;Q9GPQ0;Q9GPQ1	1	Peroxiredoxin 2540	Prx2540-2	35	7	0.632954	0.0872768	5.53262
Q9GPQ1	A1Z892;A1Z893;Q7JX87;Q8SY26;Q9GPQ0	0	1-cys peroxiredoxin DPx-2540-1	Prx2540-1	35	7	0.632954	0.0872768	5.53262
Q960M4		1	LD45324p	Prx5	35	15	0.138855	0.0844391	37.0933
A9YGE4	A9YGD4;A9YGD5;A9YGD8;A9YGE3;F6J1N0;F6J1N2;F6J1N4;Q7KV34;Q9VYW8	0	CG1561-PA (Fragment)	CG1561	56	11	0.255222	0.158152	18.8183
H1UUJ7	C1C3D3;H1UUP7;P06754;P09491;P49455;Q058U3;Q6LEH1;Q6NN28;Q8IG84;Q8IGY1;Q95TA3	1	FI17819p1	Tm2-RC	72	12	0.222389	0.272703	22.0459
P09491	C1C3D3;H1UUJ7;H1UUP7;P06754;P49455;Q058U3;Q6LEH1;Q6NN28;Q8IG84;Q8IGY1;Q95TA3	0	Tropomyosin-2	Tm2	72	12	0.222389	0.272703	22.0459
Q7KTW5		1	CG9391	CG9391	57	9	0.420425	0.229609	10.1661
Q9VKI8		1	CG6287	CG6287	75	7	0.482457	0.361004	8.41884
Q9U1L2	Q5BII6;Q8MSK8	0	CG3699	EG:BACR7A4.14	22	7	0.402779	0.0522154	10.7576
Q9VUC1	Q9XZT5	1	Hsc70Cb, isoform A	Hsc70Cb	119	24	0.404253	0.150914	10.7062
Q8IGI6	A8JNU6;C1C538;E1JHW5;Q0E8J6;Q8IQQ0;Q95T35;Q9VVC5	0	RH09189p	Nc73EF	317	104	0.236443	0.21909	20.5553
P02828	Q1RKX0;Q9VAY2	1	Heat shock protein 83	Hsp83	241	66	0.518242	0.103586	7.59288
E1JJ37	E1JJ32;E1JJ33;E1JJ35;Q8IPM8	0	Complexin, isoform W	cpx	21	0	-1	-1	NA
Q9VQL7	B6IDT3;B7Z001;Q7KML1;Q9VQL6	0	CG3523, isoform A	CG3523	667	95	0.843916	0.144001	2.98551
A4IJ71	A8DYJ0;A8DYJ1;Q8IGU0;Q8SYD9;Q8T389	0	IP17959p		30	1	0.324591	0	14.1301
Q9NFX2	B5T1X0;B5T1X5;C7LA95;O76934;O76935;Q9NFX3;Q9VCV4;Q9VGZ3	1	Iron regulatory protein 1B	Irp-1B	145	25	0.527694	0.0677509	7.39231
Q9VGZ3	B5T1X0;B5T1X5;C7LA95;O76934;O76935;Q9NFX2;Q9NFX3;Q9VCV4	0	Iron regulatory protein 1B	Irp-1B	145	25	0.527694	0.0677509	7.39231
D5AEP6	E1JJR8;E8NH50;P22465;Q7KWG2;Q7KWG4;Q7KWG7	0	Annexin	AnnX-RA	13	5	0.344706	0.0931464	13.1194
B5RIT8	C8VUY7;E1JIR4;E6PBW0;P13607	1	FI05285p	Atpalpha-RD	246	53	0.171534	0.167945	29.4674
E4NKP2	Q9VWH4	1	LP13001p1	l(1)G0156-RB	199	6	0.47172	0.269152	8.68974
Q9VWH4	E4NKP2	0	Probable isocitrate dehydrogenase [NAD] subunit alpha, mitochondrial	l(1)G0156	199	6	0.47172	0.269152	8.68974
E8NH18	A5XCL5;E1JI91;Q9VSW1;Q9VSW2	0	RH27654p	UGP-RE	118	16	0.45446	0.208717	9.15077
P29829		1	Guanine nucleotide-binding protein subunit beta-2	Gbeta76C	106	12	0.366854	0.229195	12.1324
Q5BII6	Q8MSK8;Q9U1L2	1	RH05486p (Fragment)	CG3699	22	7	0.402779	0.0522154	10.7576
Q7M440	E1JJD5;P13217	0	Phospholipase C, phosphoinositide-specific (Fragments)	norpA	1	0	-1	-1	NA
P41044		1	Calbindin-32	Cbp53E	44	10	0.321375	0.235557	14.3033
Q9VSI6	B7Z0E0;C8VV61;Q7KUB0;Q7KUB1;Q8IQA7	0	Isocitrate dehydrogenase [NADP]	Idh	153	22	0.625184	0.173158	5.65073
D5AEL7	O97428;Q8IRS7	1	MIP21378p		11	5	0.393101	0.0476549	11.1039
O97428	D5AEL7;Q8IRS7	0	Ciboulot, isoform A	cib	11	5	0.393101	0.0476549	11.1039
F6J842	A9UNH0;F6J836;F6J843;O97355;Q9VWV6	0	CG6186 (Fragment)	CG6186	36	9	0.670693	0.215424	4.99221
Q9VVA4	Q7KUQ2;Q86PB9	1	CG9674, isoform A	CG9674	453	86	0.394821	0.100673	11.0411
B5RJK7	P02843;P02844;Q29QE3	1	TA01815p	Yp2-RA	127	10	0.755588	0.303729	3.93582
Q7K5K3	Q8IGJ4	1	CG11876, isoform A	CG11876	76	16	0.0693724	0.071963	77.1277
Q27598	Q7K2W6	1	Pro-phenol oxidase A1	Bc	120	14	0.131186	0.113527	39.4319
Q7K2W6	Q27598	0	GH04080p	proPO-A1	120	14	0.131186	0.113527	39.4319
P10987	B6IDW7;C6TP14;C8VV69;E1JGP0;P02572;P02574;P10981;P53501;P83967	1	Actin-5C	Act5C	235	62	0.168695	0.261147	30.0132
P91938		1	Thioredoxin reductase 1, mitochondrial	Trxr-1	117	6	0.516468	0.227261	7.63127
E1JJ35	E1JJ32;E1JJ33;E1JJ37;Q8IPM8	0	Complexin, isoform V	cpx	21	0	-1	-1	NA
P29845		1	Heat shock 70 kDa protein cognate 5	Hsc70-5	103	34	0.443506	0.187589	9.46115
Q8IPM8	E1JJ32;E1JJ33;E1JJ35;E1JJ37	0	Complexin	cpx	21	0	-1	-1	NA
Q9VYW8	Q7KV34	0	CG1561, isoform A	CG1561	87	17	0.311278	0.148211	14.8697
Q8INF1	C1C529;C1C553;E1JIK6;E1JIK9;Q70VI1;Q8I062;Q95U15;Q9VFC6;Q9VFC7	0	Myofilin, isoform E	Mf	20	3	0.0122103	0.0211489	451.36
Q9XZT5	Q9VUC1	0	Heatshock protein cognate 70Cb	Hsc70Cb	112	24	0.404253	0.150914	10.7062
E1JJ33	E1JJ32;E1JJ35;E1JJ37;Q8IPM8	0	Complexin, isoform U	cpx	21	0	-1	-1	NA
Q9VBI2	Q29QY5;Q8IGD0;Q9TW62	0	Dak1, isoform A	Dak1	69	21	0.371289	0.202024	11.9487
D5A7S2	G7H840;O18404	0	MIP20743p		20	2	0.40571	0.0440285	10.6559
E1JJA5	A4V4I8;A4V4J0;E1JJA4;F6J732;P27619	0	Shibire, isoform M	shi	219	36	0.0782039	0.167212	68.0965
O96827		1	Probable elongation factor 1-beta	Ef1beta	30	8	0.547601	0.17932	6.99098
P08570		1	60S acidic ribosomal protein P1	RpLP1	5	0	-1	-1	NA
Q7JPT8	P48456;Q27889;Q9VXF1	0	PpD33 protein (Fragment)	Pp2B-14D	1	0	-1	-1	NA
Q86NV1	Q0E9E2;Q6NKL9;Q7KN97	0	GH03002p (Fragment)	BcDNA:GH06348	170	66	0.534081	0.0852376	7.26053
Q8I062	C1C529;C1C553;E1JIK6;E1JIK9;Q70VI1;Q8INF1;Q95U15;Q9VFC6;Q9VFC7	0	GH23305p	Mf	20	3	0.0122103	0.0211489	451.36
Q9GQI2	Q7JYW9;Q9GNE3;Q9GNE4;Q9GNF4;Q9GTU5	0	Hexokinase (Fragment)	Hex-C	24	1	0.473766	0	8.63723
Q9VEJ0		1	Peroxiredoxin 5037	Prx3	64	25	0.280022	0.150819	16.8785
Q9VSK4		1	CG6983	CG6983	24	4	0.276362	0.154347	17.1431
Q8IPE8	Q9V397	1	CG4389, isoform B	CG4389	143	17	0.380715	0.219346	11.572
A8E774	F6J7B3;P25007	1	Peptidyl-prolyl cis-trans isomerase	Cyp1	84	49	0.362716	0.0628259	12.3079
B7Z0E0	C8VV61;Q7KUB0;Q7KUB1;Q8IQA7;Q9VSI6	1	Isocitrate dehydrogenase [NADP]	Idh	153	22	0.625184	0.173158	5.65073
P25007	A8E774;F6J7B3	0	Peptidyl-prolyl cis-trans isomerase	Cyp1	84	49	0.362716	0.0628259	12.3079
B7Z001	B6IDT3;Q7KML1;Q9VQL6;Q9VQL7	1	CG3523, isoform B	CG3523	667	95	0.843916	0.144001	2.98551
P08879	A8E6J4;Q8IH27	0	Nucleoside diphosphate kinase	awd	40	12	0.378486	0.247871	11.6594
Q15DG9	C9QP21;P08171;Q15DG6;Q15DH8;Q15DJ7;Q15DL3;Q15DQ2;Q15DQ3;Q15DQ6;Q15DR1;Q15DR8;Q15E02;Q15EA4	0	Esterase 6 (Fragment)	Est-6	9	0	-1	-1	NA
Q8IGZ7	Q6BCZ0;Q9VHR8	0	LP10840p	CG5618	64	16	0.29916	0.0814089	15.5993
Q8MSW3	A8JR25;B7Z0L0;B7Z0L1;P10674;Q8INA9;Q9VES3	0	LD25556p	Fas1	119	47	0.169439	0.0902007	29.8684
Q9V396		1	Carbonic anhydrase 1	CAH1	21	2	0.653513	0.226278	5.23175
Q9VHJ8	D6W4K6;Q95U38	1	SkpA associated protein, isoform A	skap	133	4	0.326881	0.414171	14.0089
P40945	P61209	0	ADP-ribosylation factor 2	Arf102F	23	7	0.46113	0.0726853	8.9687
E1JJ32	E1JJ33;E1JJ35;E1JJ37;Q8IPM8	1	Complexin, isoform S	cpx	21	0	-1	-1	NA
E1JJA4	A4V4I8;A4V4J0;E1JJA5;F6J732;P27619	1	Shibire, isoform L	shi	224	36	0.0782039	0.167212	68.0965
Q7KUB1	B7Z0E0;C8VV61;Q7KUB0;Q8IQA7;Q9VSI6	0	Isocitrate dehydrogenase [NADP]	Idh	153	22	0.625184	0.173158	5.65073
D2NUJ1	P82890	1	TA01420p	primo-1-RB	19	5	0.496091	0.0661655	8.09091
P82890	D2NUJ1	0	Low molecular weight phosphotyrosine protein phosphatase 1	primo-1	19	5	0.496091	0.0661655	8.09091
Q9I7S8	F0JAN1	1	Multifunctional protein ADE2	ade5	79	8	0.700702	0.337008	4.59679
Q7KN62	D0IQG4;Q8IGZ2	1	Transitional endoplasmic reticulum ATPase TER94	TER94	171	30	0.420582	0.16695	10.161
A8DY87	A8DY88;P81900	1	cAMP-dependent protein kinase R2, isoform D	Pka-R2	50	1	0	1	NA
P20432		1	Glutathione S-transferase 1-1	GstD1	86	32	0.467516	0.18552	8.79904
Q9VVL7		1	Dihydrolipoyl dehydrogenase	CG7430	208	31	0.17799	0.217072	28.2913
A1ZAA5	Q7K221;Q7YWB4;Q8IHB4	0	Glutamate oxaloacetate transaminase 1, isoform B	Got1	86	1	0.529607	0	7.35252
A4V4J0	A4V4I8;E1JJA4;E1JJA5;F6J732;P27619	0	Shibire, isoform C	shi	209	36	0.0782039	0.167212	68.0965
G3KKP7	Q9VSA3	1	CG12262-PA	CG12262	86	10	0.515057	0.232795	7.66201
P02572	B6IDW7;C6TP14;C8VV69;E1JGP0;P02574;P10981;P10987;P53501;P83967	1	Actin-42A	Act42A	230	61	0.155067	0.240058	32.9095
Q7K738		1	EG:52C10.4 protein	UbcD10	16	6	0.452606	0.0554901	9.20229
Q8SYD9	A4IJ71;A8DYJ0;A8DYJ1;Q8IGU0;Q8T389	1	Endophilin B, isoform A	endoB	59	2	0.350164	0.0361661	12.8648
Q9VSA3	G3KKP7	0	Probable medium-chain specific acyl-CoA dehydrogenase, mitochondrial	CG12262	86	10	0.515057	0.232795	7.66201
C7LA95	B5T1X0;B5T1X5;O76934;O76935;Q9NFX2;Q9NFX3;Q9VCV4;Q9VGZ3	1	FI05817p (Fragment)		143	23	0.529811	0.0688326	7.3483
A9YJ06	A9YJ07;A9YJ11;B7Z0X1;F6J3U3;Q9W457	0	Serine hydroxymethyltransferase (Fragment)	CG3011	44	1	0.590058	0	6.21838
A9YJ07	A9YJ06;A9YJ11;B7Z0X1;F6J3U3;Q9W457	0	Serine hydroxymethyltransferase (Fragment)	CG3011	44	1	0.590058	0	6.21838
A9YJ11	A9YJ06;A9YJ07;B7Z0X1;F6J3U3;Q9W457	0	Serine hydroxymethyltransferase (Fragment)	CG3011	44	1	0.590058	0	6.21838
F6J3U3	A9YJ06;A9YJ07;A9YJ11;B7Z0X1;Q9W457	0	Serine hydroxymethyltransferase (Fragment)	CG3011	44	1	0.590058	0	6.21838
G3E6Y2	B5RIM9;D5AEK2;P13706	0	Glycerol-3-phosphate dehydrogenase (Fragment)	gpdh	18	4	0.48106	0.0537946	8.45345
Q6AWR8	C8VUZ1;E8NH92;Q8IRH0;Q8IRH1;Q9GPG3;Q9W0E4	0	SD10789p		80	16	0.367289	0.313619	12.1142
Q9VBP6		1	GH21316p	Ssadh	126	16	0.263193	0.248136	18.1554
A8DY88	A8DY87;P81900	0	cAMP-dependent protein kinase R2, isoform E	Pka-R2	50	1	0	1	NA
Q8MSG4	C4NYP8;E2QD63;Q86DS1	0	GM09909p (Fragment)	CG2947	4	0	-1	-1	NA
Q8IGJ4	Q7K5K3	0	RH05604p	CG11876	70	13	0.0552598	0.0727058	97.5486
Q9VNF3		1	CG12171	CG12171	28	6	0.476322	0.0341417	8.57222
Q7KVX1	F6J1A7;Q7YU05;Q9W4H6	1	Lethal (1) G0334, isoform C	l(1)G0334	116	14	0.331587	0.280909	13.7649
A4V4I8	A4V4J0;E1JJA4;E1JJA5;F6J732;P27619	1	Shibire, isoform F	shi	214	36	0.0782039	0.167212	68.0965
E2DCD4	B3DMN4;E2DCD5;E2DCD9;E2DCS0;E2DCT2;E2DCU1;P54192	0	Odorant binding protein 19d	Obp19d	63	14	0.840038	0.0921775	3.02549
E2DCD5	B3DMN4;E2DCD4;E2DCD9;E2DCS0;E2DCT2;E2DCU1;P54192	0	Odorant binding protein 19d	Obp19d	63	14	0.840038	0.0921775	3.02549
E2DCD9	B3DMN4;E2DCD4;E2DCD5;E2DCS0;E2DCT2;E2DCU1;P54192	0	Odorant binding protein 19d	Obp19d	63	14	0.840038	0.0921775	3.02549
E2DCS0	B3DMN4;E2DCD4;E2DCD5;E2DCD9;E2DCT2;E2DCU1;P54192	0	Odorant binding protein 19d	Obp19d	63	14	0.840038	0.0921775	3.02549
E2DCU1	B3DMN4;E2DCD4;E2DCD5;E2DCD9;E2DCS0;E2DCT2;P54192	0	Odorant binding protein 19d	Obp19d	63	14	0.840038	0.0921775	3.02549
P27619	A4V4I8;A4V4J0;E1JJA4;E1JJA5;F6J732	0	Dynamin	shi	214	36	0.0782039	0.167212	68.0965
P54192	B3DMN4;E2DCD4;E2DCD5;E2DCD9;E2DCS0;E2DCT2;E2DCU1	0	Pheromone-binding protein-related protein 2	Pbprp2	63	14	0.840038	0.0921775	3.02549
D6W4K6	Q95U38;Q9VHJ8	1	MIP20559p (Fragment)	CG11963-RB	65	1	0	1	NA
Q8SYA6	Q9VWP2	1	RH08058p	CG7322	30	7	0.495718	0.12055	8.09965
Q8IMI8	P18432;Q6NNE3	0	Myosin light chain 2, isoform B	Mlc2	30	3	0.0463686	0.0803128	116.795
A4V4A5	Q9VZ23	1	Ran, isoform B	ran	45	14	0.408615	0.075757	10.5565
P20478	C8VV58	0	Glutamine synthetase 2 cytoplasmic	Gs2	128	25	0.452359	0.163082	9.20919
Q9VZ23	A4V4A5	0	GTP-binding nuclear protein Ran	ran	45	14	0.408615	0.075757	10.5565
Q4V6I7	A1ZB69;Q4V6Q5	0	IP08243p (Fragment)	CG17525	28	4	0.452969	0.121794	9.19216
Q9W457	B7Z0X1	0	Serine hydroxymethyltransferase	CG3011	104	2	0.533974	0.0793142	7.2627
O18333	Q9U5D5	1	GH01619p	Rab2	19	0	-1	-1	NA
Q8IGH9	Q8IQ53;Q9VRL1	0	RH13862p (Fragment)	Uev1A	22	9	0.335323	0.136311	13.576
A1ZB69	Q4V6I7;Q4V6Q5	1	Glutathione S transferase E4	GstE4	28	4	0.452969	0.121794	9.19216
Q6AWN0	F3YDM3	1	1,2-dihydroxy-3-keto-5-methylthiopentene dioxygenase	CG32068	28	6	0.655261	0.363617	5.2069
B1PH17	B1PGZ9;B1PH15;B1PH16;B1PH23;B1PH25;B1PH28;B1PH37;B1PH40;B1PH55;Q1WWF8;Q7KTK9;Q9VM14	0	CG5261 (Fragment)	CG5261	17	1	0.0733939	0	72.7458
Q6NKL9	Q0E9E2;Q7KN97;Q86NV1	0	RH57795p (Fragment)		136	53	0.525692	0.0876935	7.43422
O01666		1	ATP synthase subunit gamma, mitochondrial	ATPsyn-gamma	40	6	0.0691386	0.122982	77.3981
Q9V3W0		1	GM01181p	UK114	14	5	0.733476	0.0550952	4.19362
Q9VFC6	C1C529;C1C553;E1JIK6;E1JIK9;Q70VI1;Q8I062;Q8INF1;Q95U15;Q9VFC7	0	MIP06926p	Mf	19	3	0.0122103	0.0211489	451.36
A8E775	P19107;Q29QY4;Q5BIJ0	1	RH02588p	Arr2	95	4	0.804076	0.153081	3.40189
P19107	A8E775;Q29QY4;Q5BIJ0	0	Phosrestin-1	Arr2	95	4	0.804076	0.153081	3.40189
Q1WWF8	Q7KTK9;Q9VM14	0	IP16013p (Fragment)	CG5261	36	2	0.103843	0.0430614	50.5764
Q94920		1	Voltage-dependent anion-selective channel	porin	40	2	0.0271609	0.00874552	201.375
E6PBW0	B5RIT8;C8VUY7;E1JIR4;P13607	0	RE60813p	Atpalpha-RA	249	53	0.171534	0.167945	29.4674
O44226		1	Elongin B	Elongin-B	11	0	-1	-1	NA
Q7M3J9	A1ZBL0;A1ZBL1;E0R982;P08841;P61857;Q24560;Q7M3K0;Q7M3K1;Q8MST5;Q9VAX7	0	Tubulin beta-3 chain (Fragment)	beta-Tub60D	176	30	0.182774	0.202663	27.4732
C8VV61	B7Z0E0;Q7KUB0;Q7KUB1;Q8IQA7;Q9VSI6	0	Isocitrate dehydrogenase [NADP]	Idh-RC	136	20	0.630906	0.180897	5.56352
D2NUF4	Q8IQW5;Q9VWG1	0	MIP15662p (Fragment)	CG14207-RA	32	16	0.198058	0.101629	25.1232
E1JIR4	B5RIT8;C8VUY7;E6PBW0;P13607	1	Na pump alpha subunit, isoform I	Atpalpha	259	53	0.171534	0.167945	29.4674
Q9VD58		1	CG6439, isoform A	CG6439	75	1	0.951429	0	1.83328
A1Z892	A1Z893;Q7JX87;Q8SY26;Q9GPQ0;Q9GPQ1	1	LD11278p	Prx2540-1	33	7	0.632954	0.0872768	5.53262
Q9GPQ0	A1Z892;A1Z893;Q7JX87;Q8SY26;Q9GPQ1	0	1-cys peroxiredoxin DPx-2540-2	Prx2540-2	32	7	0.632954	0.0872768	5.53262
Q9BK28	A9YKE5;B4YWM6;B4YWN4;Q1NZ60;Q9GNH8;Q9GQS3;Q9W330	0	Hexokinase (Fragment)	Hex-A	26	2	0.180396	0.171323	27.8744
C0PV64	C0PDF4;Q9I7R0	0	MIP07547p	CG18815-RA	50	23	0.282798	0.107444	16.6823
Q8INK2	Q8IGA2;Q9VGM2	0	CG6783, isoform A	fabp	27	10	0.593435	0.16547	6.16124
F0JAN1	Q9I7S8	1	RH01319p	ade5-RA	75	8	0.700702	0.337008	4.59679
Q9V397	Q8IPE8	0	BcDNA.GH12558	BcDNA.GH12558	136	14	0.340119	0.204564	13.3395
B1PH16	B1PGZ9;B1PH15;B1PH17;B1PH23;B1PH25;B1PH28;B1PH37;B1PH40;B1PH55;Q1WWF8;Q7KTK9;Q9VM14	0	CG5261 (Fragment)	CG5261	19	1	0.0733939	0	72.7458
B1PH25	B1PGZ9;B1PH15;B1PH16;B1PH17;B1PH23;B1PH28;B1PH37;B1PH40;B1PH55;Q1WWF8;Q7KTK9;Q9VM14	0	CG5261 (Fragment)	CG5261	19	1	0.0733939	0	72.7458
O18335	B8A3X3;Q8IGH2	1	Drab11	Rab11	30	5	0.325696	0.00977853	14.0714
Q7K860	Q8SZM6	1	FI07231p	TpnC4	17	5	0.0252565	0.0387683	216.77
Q7KN55	Q9VPX6;Q9VPX7	1	Adenylyl cyclase-associated protein (Fragment)	capt	51	0	-1	-1	NA
Q8SZM6	Q7K860	0	RH03361p	TpnC4	17	5	0.0252565	0.0387683	216.77
B5T1X0	B5T1X5;C7LA95;O76934;O76935;Q9NFX2;Q9NFX3;Q9VCV4;Q9VGZ3	0	Iron regulatory protein 1B (Fragment)	Irp-1B	52	11	0.544717	0.0224857	7.04743
B5T1X5	B5T1X0;C7LA95;O76934;O76935;Q9NFX2;Q9NFX3;Q9VCV4;Q9VGZ3	0	Iron regulatory protein 1B (Fragment)	Irp-1B	52	11	0.544717	0.0224857	7.04743
B7Z0L1	A8JR25;B7Z0L0;P10674;Q8INA9;Q8MSW3;Q9VES3	0	Fasciclin 1, isoform E	Fas1	167	65	0.16845	0.0973223	30.061
Q9VQB4		1	CG3609	CG3609	43	1	0.146313	0	35.0538
Q9XYZ9	D2NUG2	1	CG16936	CG16936	39	12	0.55578	0.0844882	6.83379
Q7KM15	Q9U9Q7	1	Beta NAC homolog	bic	13	3	0.644365	0.118268	5.36362
Q9U9Q7	Q7KM15	0	BcDNA.GM05329	bic	13	3	0.644365	0.118268	5.36362
Q9V521		1	Phenoloxidase subunit A3	proPo-A3	120	25	0.224585	0.114697	21.8007
Q9VD30		1	CG7077	CG7077	30	7	0.342859	0.126563	13.2073
Q9VWG3	B7ZWP7;C0H6Z8;D4G7H1	0	40S ribosomal protein S10b	RpS10b	19	3	0.536191	0.0646349	7.21762
D0IQG4	Q7KN62;Q8IGZ2	1	AT24528p (Fragment)	TER94-RC	164	30	0.420582	0.16695	10.161
Q8INA9	A8JR25;B7Z0L0;B7Z0L1;P10674;Q8MSW3;Q9VES3	1	Fasciclin 1, isoform C	Fas1	175	67	0.164836	0.0984051	30.7848
Q8IRD4	Q86NS7;Q8IRD3;Q9VZQ8	0	Glutathione peroxidase	PHGPx	75	43	0.511277	0.115876	7.74509
Q8IRS7	D5AEL7;O97428	0	Ciboulot, isoform C	cib	6	2	0.427086	0.00403766	9.95508
B3DMP7	Q9W1G0	1	Transaldolase	CG2827-RA	36	4	0.433207	0.104964	9.76676
Q494K4	C8VV58;P20478	1	Glutamine synthetase	Gs2	105	12	0.416315	0.100758	10.2995
Q8IPP8	Q8IGG7	0	CG31548	CG31548	33	7	0.346754	0.157685	13.0229
Q9W1G0	B3DMP7	0	Probable transaldolase	Tal	36	4	0.433207	0.104964	9.76676
P25843		1	Profilin	chic	5	1	0.195289	0	25.5218
Q2PE12	Q9W0Y1	0	Troponin C-akin-1, isoform B	Tina-1	7	1	0.57137	0	6.54559
Q9NIU5	Q9VL70	0	Yippee interacting protein 2 (Fragment)	yip2	22	2	0.579715	0.528085	6.39714
E3CTP7	Q8MMD2;Q8MMD3;Q8WQ61;Q9W111	1	MIP26607p	Eps-15-RB	93	16	0.0437686	0.0692972	123.9
F6J843	A9UNH0;F6J836;F6J842;O97355;Q9VWV6	0	CG6186 (Fragment)	CG6186	35	8	0.659263	0.233987	5.15043
A8JR25	B7Z0L0;B7Z0L1;P10674;Q8INA9;Q8MSW3;Q9VES3	1	Fasciclin 1, isoform D	Fas1	172	65	0.16845	0.0973223	30.061
F0JAL7	B7FNR3;E3CTQ1;E3CTS9;F0JAG8;P12024	0	RT11146p (Fragment)	chp-RA	256	51	0.143556	0.256008	35.7832
A8JRB8	A8JRC1;A8JRC2;Q8MT18	1	CG5028, isoform C	CG5028-RC	120	11	0.432169	0.357982	9.79831
O76935	B5T1X0;B5T1X5;C7LA95;O76934;Q9NFX2;Q9NFX3;Q9VCV4;Q9VGZ3	0	Iron regulatory protein-1B	Irp-1B	131	25	0.527694	0.0677509	7.39231
P13607	B5RIT8;C8VUY7;E1JIR4;E6PBW0	1	Sodium/potassium-transporting ATPase subunit alpha	Atpalpha	261	53	0.171534	0.167945	29.4674
Q6AWP8	E2QCF1;Q7JNC6;Q7KN85	1	RE70805p		203	56	0.42063	0.126829	10.1595
Q7KN85	E2QCF1;Q6AWP8;Q7JNC6	0	ATP citrate lyase, isoform D	ATPCL	203	56	0.42063	0.126829	10.1595
A4V371	B5RJE6;P22464	1	Annexin	AnnIX	36	13	0.409908	0.157286	10.5127
A8JRC1	A8JRB8;A8JRC2;Q8MT18	0	CG5028, isoform D	CG5028	120	11	0.432169	0.357982	9.79831
B5RJE6	A4V371;P22464	1	Annexin	AnnIX-RC	37	14	0.399699	0.155868	10.866
P22464	A4V371;B5RJE6	0	Annexin-B9	AnnIX	36	13	0.409908	0.157286	10.5127
Q9VM94	C9QPJ7;E8NH56;O96607;Q0E8S7	1	Homer, isoform B	homer	46	0	-1	-1	NA
B6IDT0	P41094;Q4V607	1	FI09342p (Fragment)	RpS18-RB	26	2	0.50027	0.0362496	7.99376
P25228	B5RJ70;B5RJE3;D5AEN5;F0JAF7;F6J915;O15971;O18332;O18334;O18336;O18338;O18339;Q4V4D6;Q7KY04;Q86BK7;Q86BK8;Q8IPT6;Q8SYS5;Q8T046;Q95RH7;Q9V3C2;Q9VC31;Q9VM50;Q9VP48;Q9W3Q0;Q9W5X0	1	Ras-related protein Rab-3	Rab3	36	5	0.0630036	0.0873989	85.2109
Q95U38	D6W4K6;Q9VHJ8	1	GH10480p	skap	131	4	0.326881	0.414171	14.0089
Q9VV75		1	AT02348p	CG4169	40	1	0.307718	0	15.0781
Q8T389	A4IJ71;A8DYJ0;A8DYJ1;Q8IGU0;Q8SYD9	0	Endophilin B	endoB	53	2	0.350164	0.0361661	12.8648
Q8IQF8	Q9VTK9	1	AT18092p	CG6084	39	7	0.663567	0.176233	5.09033
Q9VTV3	Q8IQG9	1	AT17975p	Adk1	47	14	0.162764	0.183402	31.2143
A8E6J4	P08879;Q8IH27	1	Nucleoside diphosphate kinase	awd	40	12	0.378486	0.247871	11.6594
Q6NN28	C1C3D3;H1UUP7;P06754;P49455;Q058U3;Q6LEH1;Q8IG84;Q8IGY1;Q95TA3	0	RE21974p	Tm1	71	17	0.295387	0.229553	15.8385
Q6NNE3	P18432;Q8IMI8	0	RH35841p (Fragment)		30	3	0.0463686	0.0803128	116.795
Q5BIJ0	A8E775;P19107;Q29QY4	0	RH28686p	Arr2	88	4	0.804076	0.153081	3.40189
Q7JR58		1	CG6543, isoform A	CG6543	49	8	0.481929	0.2107	8.4319
E2QCF1	Q6AWP8;Q7JNC6;Q7KN85	1	ATP citrate lyase, isoform F	ATPCL	199	55	0.428278	0.114225	9.91801
Q7KV27	Q8T9D5;Q9VYD9	1	CG1640, isoform A	CG1640	157	9	0.324683	0.0862701	14.1252
Q8MST5	A1ZBL0;A1ZBL1;E0R982;P08841;P61857;Q24560;Q7M3J9;Q7M3K0;Q7M3K1;Q9VAX7	0	Beta-Tubulin at 97EF, isoform B	betaTub97EF	243	27	0.220619	0.180343	22.247
Q8T9D5	Q7KV27;Q9VYD9	1	SD05601p	CG1640	159	9	0.324683	0.0862701	14.1252
Q9VX03	A3FP35;A3FP36;Q1RL06;Q86B44;Q8IQZ1	0	CG32495, isoform F	GS	15	0	-1	-1	NA
O18332	B5RJ70;B5RJE3;D5AEN5;F0JAF7;F6J915;O15971;O18334;O18336;O18338;O18339;P25228;Q4V4D6;Q7KY04;Q86BK7;Q86BK8;Q8IPT6;Q8SYS5;Q8T046;Q95RH7;Q9V3C2;Q9VC31;Q9VM50;Q9VP48;Q9W3Q0;Q9W5X0	1	FI01544p	Rab1	33	10	0.529188	0.0705267	7.36122
Q94522		1	Succinyl-CoA ligase [ADP/GDP-forming] subunit alpha, mitochondrial	Scsalpha	61	9	0.191442	0.22171	26.0947
Q9VES3	A8JR25;B7Z0L0;B7Z0L1;P10674;Q8INA9;Q8MSW3	0	FI05280p	Fas1	167	65	0.16845	0.0973223	30.061
Q8MT18	A8JRB8;A8JRC1;A8JRC2	0	CG5028, isoform A	CG5028	120	11	0.432169	0.357982	9.79831
Q9Y164	E1JJ55;E1JJ59;E1JJ60;E1JJ61;F2FBA4;Q59E07;Q8IPR0;Q95T61;Q9VNH7	1	BcDNA.GH02439	BcDNA.GH02439	59	9	0.280631	0.208137	16.8351
P10674	A8JR25;B7Z0L0;B7Z0L1;Q8INA9;Q8MSW3;Q9VES3	0	Fasciclin-1	Fas1	167	65	0.16845	0.0973223	30.061
A1ZB68	Q8SYR1	1	FI01423p	GstE3	18	3	0.571009	0.0625201	6.55212
B3DMN4	E2DCD4;E2DCD5;E2DCD9;E2DCS0;E2DCT2;E2DCU1;P54192	1	FI09202p (Fragment)	CG1668-RB	63	14	0.840038	0.0921775	3.02549
B7Z0L0	A8JR25;B7Z0L1;P10674;Q8INA9;Q8MSW3;Q9VES3	0	Fasciclin 1, isoform F	Fas1	165	65	0.16845	0.0973223	30.061
O77466	Q9W1H8	1	Thiolase	Thiolase	54	3	0.4561	0.0928072	9.10554
P17704		1	40S ribosomal protein S17	RpS17	8	0	-1	-1	NA
P53777	A4V2J1;B7YZP9;Q24400	1	Muscle LIM protein 1	Mlp60A	11	4	0.0104549	0.0209098	527.614
Q9VY92		1	CG11151	CG11151	8	2	0.238188	0.210209	20.3825
Q9VYD9	Q7KV27;Q8T9D5	0	AT04676p	CG1640	157	9	0.324683	0.0862701	14.1252
Q9W1H8	O77466	0	GH13256p	Thiolase	54	3	0.4561	0.0928072	9.10554
F0JAG8	B7FNR3;E3CTQ1;E3CTS9;F0JAL7;P12024	1	GH20134p	chp-RA	256	51	0.143556	0.256008	35.7832
P12024	B7FNR3;E3CTQ1;E3CTS9;F0JAG8;F0JAL7	0	Chaoptin	chp	256	51	0.143556	0.256008	35.7832
Q7JVH6	Q8SXE8;Q9VTY2	1	CG9436	CG9436	21	0	-1	-1	NA
Q8SYR1	A1ZB68	0	RE40129p	GstE3	7	0	-1	-1	NA
Q95T61	E1JJ55;E1JJ59;E1JJ60;E1JJ61;F2FBA4;Q59E07;Q8IPR0;Q9VNH7;Q9Y164	1	CG2082, isoform B	BcDNA:GH02439	58	9	0.280631	0.208137	16.8351
E3CTQ1	B7FNR3;E3CTS9;F0JAG8;F0JAL7;P12024	0	RT10219p (Fragment)	chp-RA	244	48	0.152234	0.261559	33.5765
F3YDF6	Q960T2	1	MIP08376p	Sap47-RI	67	7	0.0778784	0.12231	68.393
Q00637		1	Superoxide dismutase [Mn], mitochondrial	Sod2	33	18	0.0657429	0.0808628	81.5424
Q9W3H4		1	LD36273p	sni	16	0	-1	-1	NA
Q95SY7	Q9NFN8;Q9VD29	0	LD39266p	sar1	19	1	0.446951	0	9.36197
Q8IGG7	Q8IPP8	1	RH24570p (Fragment)	CG2907	33	7	0.346754	0.157685	13.0229
Q9V5C6		1	Proteasome subunit alpha type-3	Prosalpha7	30	0	-1	-1	NA
Q94523		1	Succinate dehydrogenase [ubiquinone] flavoprotein subunit, mitochondrial	SdhA	96	24	0.0660477	0.0487515	81.1529
Q9W0E4	C8VUZ1;E8NH92;Q6AWR8;Q8IRH0;Q8IRH1;Q9GPG3	0	Puromycin sensitive aminopeptidase, isoform A	Psa	120	17	0.354841	0.307967	12.6527
D5A7M1	Q9W1C9	1	MIP20342p	PebIII-RA	14	0	-1	-1	NA
Q59E07	E1JJ55;E1JJ59;E1JJ60;E1JJ61;F2FBA4;Q8IPR0;Q95T61;Q9VNH7;Q9Y164	1	CG2082, isoform C	CG2082	56	9	0.280631	0.208137	16.8351
Q8IH28	Q7JWD3	0	GM18141p	CG1598	5	0	-1	-1	NA
Q9W1C9	D5A7M1	0	Ejaculatory bulb-specific protein 3	PebIII	14	0	-1	-1	NA
F3YDM3	Q6AWN0	1	RH18256p (Fragment)	CG32068-RB	26	6	0.655261	0.363617	5.2069
Q9VZ19	C9QP79;Q8SY92;Q9XYN2	0	Antdh	antdh	42	7	0.687008	0.0665655	4.77383
Q15DJ7	C9QP21;P08171;Q15DG6;Q15DG9;Q15DH8;Q15DL3;Q15DQ2;Q15DQ3;Q15DQ6;Q15DR1;Q15DR8;Q15E02;Q15EA4	0	Esterase 6 (Fragment)	Est-6	6	0	-1	-1	NA
B7FNR3	E3CTQ1;E3CTS9;F0JAG8;F0JAL7;P12024	1	RH27614p	chp-RA	234	47	0.155473	0.263412	32.8159
C8VUY7	B5RIT8;E1JIR4;E6PBW0;P13607	0	RE07739p	Atpalpha-RC	238	49	0.165927	0.159121	30.5629
C8VV58	P20478	1	Glutamine synthetase (Fragment)	Gs2-RC	128	25	0.452359	0.163082	9.20919
P40304		1	Proteasome subunit beta type-1	Pros26	16	0	-1	-1	NA
Q0IGY4	Q9VMH9	1	IP08675p (Fragment)	CG9150	29	10	0.229794	0.218129	21.238
E3CTS9	B7FNR3;E3CTQ1;F0JAG8;F0JAL7;P12024	0	RT10217p (Fragment)	chp-RA	241	48	0.152234	0.261559	33.5765
O76742		1	CG5915 protein	Rab7	9	0	-1	-1	NA
Q23983		1	Soluble NSF attachment protein	Snap	21	3	0.149583	0.123787	34.2236
Q9VNH7	E1JJ55;E1JJ59;E1JJ60;E1JJ61;F2FBA4;Q59E07;Q8IPR0;Q95T61;Q9Y164	0	CG2082, isoform A	CG2082	57	9	0.280631	0.208137	16.8351
F3YDG9	Q59E09;Q9VP61	1	FI04028p	AcCoAS-RA	89	20	0.52622	0.281819	7.42315
F3YDH0	C7LA75;C7LA76;F3YDH1;F3YDH5;F3YDI6;O97125;P02825;P11146;P11147;P29843;P29844;P82910;Q7JQR9;Q8IH88;Q8INI8;Q95NM1;Q9BIR7;Q9BIS2;Q9VG58	0	LD03228p	Hsc70-3-RA	122	41	0.581695	0.125881	6.36247
P21914	Q8SXL9;Q9VWN3	1	Succinate dehydrogenase [ubiquinone] iron-sulfur subunit, mitochondrial	SdhB	44	9	0.310448	0.201979	14.9179
P29844	C7LA75;C7LA76;F3YDH0;F3YDH1;F3YDH5;F3YDI6;O97125;P02825;P11146;P11147;P29843;P82910;Q7JQR9;Q8IH88;Q8INI8;Q95NM1;Q9BIR7;Q9BIS2;Q9VG58	0	Heat shock 70 kDa protein cognate 3	Hsc70-3	122	41	0.581695	0.125881	6.36247
Q9VP61	F3YDG9;Q59E09	0	Acetyl-coenzyme A synthetase	AcCoAS	89	20	0.52622	0.281819	7.42315
Q7KW39	A9UN30	1	Probable methylmalonate-semialdehyde dehydrogenase [acylating], mitochondrial	CG17896	69	6	0.332585	0.238322	13.7141
Q8IGU0	A4IJ71;A8DYJ0;A8DYJ1;Q8SYD9;Q8T389	0	RE31027p	endoB	47	1	0.375737	0	11.7686
Q961N7	Q9VKW5	0	GH13952p	CG5355	60	7	0.197419	0.26559	25.2142
Q9VB69	E1JIZ4;E1JIZ5;Q9U1J0	1	Malic enzyme	Men-b	145	21	0.100456	0.157606	52.3785
Q9VDY8	Q8T3L2	1	MIP08680p	vib	17	3	0.176304	0.194044	28.5902
Q9VMH9	Q0IGY4	0	CG9150	CG9150	29	10	0.229794	0.218129	21.238
Q8SY92	C9QP79;Q9VZ19;Q9XYN2	0	RH21971p	antdh	41	7	0.687008	0.0665655	4.77383
F0JAG6	P18091	1	RH55631p	Actn-RA	124	9	0.183252	0.248309	27.3937
Q7KML1	B6IDT3;B7Z001;Q9VQL6;Q9VQL7	0	BcDNA.GH07626	BcDNA.GH07626	225	37	0.867595	0.131876	2.74257
Q7KWG4	D5AEP6;E1JJR8;E8NH50;P22465;Q7KWG2;Q7KWG7	0	Annexin	CG33491	11	5	0.344706	0.0931464	13.1194
Q9U5D5	O18333	0	Drab2	Rab2	16	0	-1	-1	NA
A9UN30	Q7KW39	1	GH07313p	EG:171D11.1	33	0	-1	-1	NA
B1PH23	B1PGZ9;B1PH15;B1PH16;B1PH17;B1PH25;B1PH28;B1PH37;B1PH40;B1PH55;Q1WWF8;Q7KTK9;Q9VM14	0	CG5261 (Fragment)	CG5261	21	1	0.0733939	0	72.7458
B1PH28	B1PGZ9;B1PH15;B1PH16;B1PH17;B1PH23;B1PH25;B1PH37;B1PH40;B1PH55;Q1WWF8;Q7KTK9;Q9VM14	0	CG5261 (Fragment)	CG5261	21	1	0.0733939	0	72.7458
Q7M3K0	A1ZBL0;A1ZBL1;E0R982;P08841;P61857;Q24560;Q7M3J9;Q7M3K1;Q8MST5;Q9VAX7	0	Tubulin beta-2 chain (Fragment)	beta-Tub85D	180	33	0.167149	0.199404	30.3181
A8DYJ1	A4IJ71;A8DYJ0;Q8IGU0;Q8SYD9;Q8T389	0	Endophilin B, isoform C	endoB	54	2	0.350164	0.0361661	12.8648
Q9VAN0		1	Probable phosphoserine aminotransferase	CG11899	36	2	0.332656	0.250267	13.7104
Q9U1J0	E1JIZ4;E1JIZ5;Q9VB69	0	Malic enzyme	Men-b	139	19	0.0969785	0.165704	54.3597
Q9VC18	Q95RT1	1	CG11089	CG11089	119	16	0.653978	0.0669153	5.22512
Q9VKW5	Q961N7	1	CG5355	CG5355	85	16	0.138844	0.189395	37.0964
A8JRC2	A8JRB8;A8JRC1;Q8MT18	0	CG5028, isoform E	CG5028	93	10	0.442335	0.375669	9.49521
C9QP79	Q8SY92;Q9VZ19;Q9XYN2	1	FI07236p (Fragment)	antdh-RA	42	7	0.687008	0.0665655	4.77383
Q9VNW6		1	CG7470	CG7470	161	8	0.537001	0.251683	7.20125
Q9W237		1	40S ribosomal protein S16	RpS16	14	0	-1	-1	NA
Q9VI09		1	CG17919	CG17919	17	5	0.675896	0.0901201	4.92165
Q8IPQ3	D3YE81;Q2XST3;Q5U187;Q8IPQ2;Q9V3N7;Q9VND9	0	Collapsin response mediator protein, isoform C	CRMP	37	8	0.0601057	0.101986	89.4558
F6J1N2	A9YGD4;A9YGD5;A9YGD8;A9YGE3;A9YGE4;F6J1N0;F6J1N4;Q7KV34;Q9VYW8	0	CG1561 (Fragment)	CG1561	55	11	0.255222	0.158152	18.8183
Q29QY5	Q8IGD0;Q9TW62;Q9VBI2	0	IP15841p (Fragment)		40	15	0.358144	0.198087	12.5063
D4G7H1	B7ZWP7;C0H6Z8;Q9VWG3	0	FI14147p (Fragment)	RpS10b-RC	19	3	0.536191	0.0646349	7.21762
P13060	A4V101	1	Elongation factor 2	Ef2b	133	25	0.596252	0.203767	6.114
Q8IPR0	E1JJ55;E1JJ59;E1JJ60;E1JJ61;F2FBA4;Q59E07;Q95T61;Q9VNH7;Q9Y164	0	CG2082, isoform D	CG2082	26	1	0.23861	0	20.3411
Q9Y119		1	BcDNA.GH08860	Tps1	163	8	0.260484	0.328577	18.3762
E2DCT2	B3DMN4;E2DCD4;E2DCD5;E2DCD9;E2DCS0;E2DCU1;P54192	0	Odorant binding protein 19d	Obp19d	59	12	0.828921	0.0905312	3.14062
P18091	F0JAG6	1	Alpha-actinin, sarcomeric	Actn	128	9	0.183252	0.248309	27.3937
Q3YMU0	Q95T75;Q9TWZ1	1	ERp60 (Fragment)	ERp60	54	4	0.557863	0.149766	6.79444
Q95T75	Q3YMU0;Q9TWZ1	0	GH13982p	ERp60	43	4	0.557863	0.149766	6.79444
Q9TWZ1	Q3YMU0;Q95T75	0	Protein disulphide isomerase isoform/multifunctional endoplasmic reticulum luminal polypeptide (D-ERp60)	Pdi	54	4	0.557863	0.149766	6.79444
Q9VGS2		1	Translationally-controlled tumor protein homolog	Tctp	23	6	0.599279	0.251259	6.06368
C0H6Z8	B7ZWP7;D4G7H1;Q9VWG3	0	GM15153p (Fragment)	RpS10b-RB	19	3	0.536191	0.0646349	7.21762
Q9VTE5		1	Probable prefoldin subunit 2	l(3)01239	7	1	0	1	NA
Q9VU68	C8VV50	1	Actin-interacting protein 1	flr	88	15	0.0825659	0.210264	64.3482
C7LA80	C8VV04;P52034	1	6-phosphofructokinase	Pfk-RC	183	14	0.377161	0.180599	11.7118
C8VV04	C7LA80;P52034	0	6-phosphofructokinase	Pfk-RB	183	14	0.377161	0.180599	11.7118
P52034	C7LA80;C8VV04	0	6-phosphofructokinase	Pfk	183	14	0.377161	0.180599	11.7118
Q7KT11	C6TP73;Q6AWS3;Q7KT12;Q8INU6;Q8SZU0;Q9VIJ0	0	CG9331, isoform B	CG9331	26	0	-1	-1	NA
Q9VD29	Q95SY7;Q9NFN8	1	RE74312p	sar1	23	1	0.446951	0	9.36197
E1JIZ5	E1JIZ4;Q9U1J0;Q9VB69	0	Malic enzyme	Men-b	139	19	0.0969785	0.165704	54.3597
Q24349	Q9VLB7	1	GDP dissociation inhibitor	Gdi	84	4	0.0446338	0.0892675	121.444
A4V101	P13060	1	Elongation factor 2b, isoform C	Ef2b	128	25	0.596252	0.203767	6.114
E1JIZ4	E1JIZ5;Q9U1J0;Q9VB69	1	Malic enzyme	Men-b	139	19	0.0969785	0.165704	54.3597
F6J5W4		1	CG4147 (Fragment)	CG4147	22	9	0.471406	0.131932	8.69786
Q9VG51		1	CG6359	CG6359	16	2	0.478541	0.0130287	8.5163
A1Z893	A1Z892;Q7JX87;Q8SY26;Q9GPQ0;Q9GPQ1	0	CG12896	CG12896-RA	30	7	0.632954	0.0872768	5.53262
B4YWM6	A9YKE5;B4YWN4;Q1NZ60;Q9BK28;Q9GNH8;Q9GQS3;Q9W330	0	Putative uncharacterized protein (Fragment)	CG3001	24	2	0.180396	0.171323	27.8744
B4YWN4	A9YKE5;B4YWM6;Q1NZ60;Q9BK28;Q9GNH8;Q9GQS3;Q9W330	0	Putative uncharacterized protein (Fragment)	CG3001	24	2	0.180396	0.171323	27.8744
C8VUZ1	E8NH92;Q6AWR8;Q8IRH0;Q8IRH1;Q9GPG3;Q9W0E4	1	RE12912p	Psa-RA	115	16	0.35636	0.318001	12.5851
E8NHA0	Q8MT58	0	RE05415p	CG17337-RA	11	0	-1	-1	NA
Q15DG6	C9QP21;P08171;Q15DG9;Q15DH8;Q15DJ7;Q15DL3;Q15DQ2;Q15DQ3;Q15DQ6;Q15DR1;Q15DR8;Q15E02;Q15EA4	0	Esterase 6 (Fragment)	Est-6	6	0	-1	-1	NA
Q15DH8	C9QP21;P08171;Q15DG6;Q15DG9;Q15DJ7;Q15DL3;Q15DQ2;Q15DQ3;Q15DQ6;Q15DR1;Q15DR8;Q15E02;Q15EA4	0	Esterase 6 (Fragment)	Est-6	7	0	-1	-1	NA
Q15DL3	C9QP21;P08171;Q15DG6;Q15DG9;Q15DH8;Q15DJ7;Q15DQ2;Q15DQ3;Q15DQ6;Q15DR1;Q15DR8;Q15E02;Q15EA4	0	Esterase 6 (Fragment)	Est-6	6	0	-1	-1	NA
E1JJ61	E1JJ55;E1JJ59;E1JJ60;F2FBA4;Q59E07;Q8IPR0;Q95T61;Q9VNH7;Q9Y164	0	CG2082, isoform I	CG2082	26	1	0.23861	0	20.3411
E8NHA8	P22700	1	LP08542p	Ca-P60A-RC	220	32	0.203347	0.217807	24.392
P12881		1	Proteasome subunit alpha type-1	Pros35	24	0	-1	-1	NA
P22700	E8NHA8	0	Calcium-transporting ATPase sarcoplasmic/endoplasmic reticulum type	Ca-P60A	220	32	0.203347	0.217807	24.392
Q9VK60		1	CG6180	CG6180	29	9	0.328089	0.204842	13.9456
A1ZBJ2	C9QPI7	1	CG7461	CG7461	75	4	0.435257	0.192883	9.70481
O96607	C9QPJ7;E8NH56;Q0E8S7;Q9VM94	0	Homer	homer	44	0	-1	-1	NA
Q9GPG3	C8VUZ1;E8NH92;Q6AWR8;Q8IRH0;Q8IRH1;Q9W0E4	0	Puromycin-sensitive aminopeptidase	Psa	108	15	0.390925	0.309524	11.184
C8VV33	C9QP42;D3DMH8;Q02748;Q8SXH3;Q9VHS8	1	AT04852p	eIF-4a-RD	74	1	0.898924	0	2.41949
P36951		1	Putative hydroxypyruvate isomerase	Gip	44	7	0.365695	0.169889	12.1812
A1Z9A2		1	UPF0587 protein CG4646	CG4646	11	0	-1	-1	NA
Q15DQ2	C9QP21;P08171;Q15DG6;Q15DG9;Q15DH8;Q15DJ7;Q15DL3;Q15DQ3;Q15DQ6;Q15DR1;Q15DR8;Q15E02;Q15EA4	0	Esterase 6 (Fragment)	Est-6	8	0	-1	-1	NA
Q15DQ3	C9QP21;P08171;Q15DG6;Q15DG9;Q15DH8;Q15DJ7;Q15DL3;Q15DQ2;Q15DQ6;Q15DR1;Q15DR8;Q15E02;Q15EA4	0	Esterase 6 (Fragment)	Est-6	6	0	-1	-1	NA
Q8IPT9	B5RIN9;Q8IPU0;Q961U7;Q9VP68	0	CG10512, isoform C	CG10512	20	3	0.285733	0.194846	16.4791
Q8SXF9	Q9Y143	1	RH24258p	BcDNA:GH05536	27	0	-1	-1	NA
Q9Y143	Q8SXF9	0	BcDNA.GH05536	BcDNA.GH05536	27	0	-1	-1	NA
B7ZWP7	C0H6Z8;D4G7H1;Q9VWG3	1	RH14172p (Fragment)	RpS10b-RB	19	3	0.536191	0.0646349	7.21762
P54353		1	Putative peptidyl-prolyl cis-trans isomerase dodo	dod	10	0	-1	-1	NA
Q7JZW2	A1ZAH8	1	RE08270p	RpS15	9	2	0.497622	0.063035	8.05514
D3YE81	Q2XST3;Q5U187;Q8IPQ2;Q8IPQ3;Q9V3N7;Q9VND9	1	Collapsin response mediator protein	CRMP	73	20	0.132806	0.165101	38.9154
Q9V3N7	D3YE81;Q2XST3;Q5U187;Q8IPQ2;Q8IPQ3;Q9VND9	0	BcDNA.HL02693	CRMP	73	20	0.132806	0.165101	38.9154
B8A3X3	O18335;Q8IGH2	1	FI09227p	Rab11-RB	29	5	0.325696	0.00977853	14.0714
E1JJ55	E1JJ59;E1JJ60;E1JJ61;F2FBA4;Q59E07;Q8IPR0;Q95T61;Q9VNH7;Q9Y164	0	CG2082, isoform H	CG2082	54	9	0.280631	0.208137	16.8351
Q8IGD0	Q29QY5;Q9TW62;Q9VBI2	1	RH52725p (Fragment)	Dak1	64	16	0.351834	0.204281	12.7884
Q9VIH9		1	CG9338	CG9338	8	0	-1	-1	NA
B4F625	B4F631;C0MM13;Q9W4U2	1	CG3603-PA	CG3603	23	0	-1	-1	NA
B4F631	B4F625;C0MM13;Q9W4U2	0	CG3603-PA	CG3603	23	0	-1	-1	NA
C0MM13	B4F625;B4F631;Q9W4U2	0	CG3603-PA	CG3603	23	0	-1	-1	NA
E8NH48	A4V4I8;A4V4J0;E1JJA4;E1JJA5;F6J732;F6J774;P27619	0	GH05029p (Fragment)	shi-RB	55	17	0.0515825	0.10455	104.704
O97477		1	Inositol-3-phosphate synthase	Inos	71	10	0.881768	0.119536	2.59714
Q6NL82	Q8IMT8;Q9VBY7	1	RE51991p	veli	19	2	0.239263	0.053326	20.2773
Q8IMT8	Q6NL82;Q9VBY7	0	Veli, isoform C	veli	19	2	0.239263	0.053326	20.2773
Q9VHI8	Q8INP8;Q8INP9;Q8MQQ5	1	CG11980, isoform A	CG11980	23	1	0.559711	0	6.75974
Q9W4U2	B4F625;B4F631;C0MM13	0	CG3603	CG3603	23	0	-1	-1	NA
A4UZE6	P23625;Q0E9A7	0	G protein alpha49B, isoform C	Galpha49B	63	6	0.370231	0.227188	11.9921
C9QPI7	A1ZBJ2	0	RH10980p (Fragment)	CG7461-RB	75	4	0.435257	0.192883	9.70481
Q7K485		1	CathD	cathD	31	2	0.112898	0.119989	46.2888
Q9VAX7	A1ZBL0;A1ZBL1;E0R982;P08841;P61857;Q24560;Q7M3J9;Q7M3K0;Q7M3K1;Q8MST5	0	Beta-Tubulin at 97EF, isoform A	betaTub97EF	243	27	0.220619	0.180343	22.247
Q9VZG2		1	Cuticular protein 64Aa	Cpr64Aa	12	2	-1	-1	NA
Q4V3F7	Q4V3L7;Q4V403;Q9Y112	1	IP10437p (Fragment)	BcDNA:GH10614	48	6	0.749425	0.232296	4.00664
Q4V3L7	Q4V3F7;Q4V403;Q9Y112	0	IP10537p (Fragment)	BcDNA:GH10614	47	6	0.749425	0.232296	4.00664
Q9Y112	Q4V3F7;Q4V3L7;Q4V403	0	BcDNA.GH10614	BcDNA.GH10614	47	6	0.749425	0.232296	4.00664
C9QP42	C8VV33;D3DMH8;Q02748;Q8SXH3;Q9VHS8	0	LD22268p	eIF-4a-RB	74	1	0.898924	0	2.41949
P10676		1	Neither inactivation nor afterpotential protein C	ninaC	553	203	0.243885	0.14254	19.8352
Q02748	C8VV33;C9QP42;D3DMH8;Q8SXH3;Q9VHS8	0	Eukaryotic initiation factor 4A	eIF-4a	74	1	0.898924	0	2.41949
A9YKE5	B4YWM6;B4YWN4;Q1NZ60;Q9BK28;Q9GNH8;Q9GQS3;Q9W330	0	CG3001 (Fragment)	CG3001	24	2	0.180396	0.171323	27.8744
C9QPJ7	E8NH56;O96607;Q0E8S7;Q9VM94	1	LD02487p (Fragment)	homer-RB	44	0	-1	-1	NA
Q86BQ4	Q8STA5	1	CG2862, isoform B	CG2862	6	1	0.319653	0	14.3974
A4V449	Q6NP42;Q8MM97;Q94511	1	NADH:ubiquinone reductase 75kD subunit, isoform B	ND75	45	2	0.010006	0.0141506	551.407
Q7KSW3	Q9VHZ5	1	CG31472, isoform B	CG31472	16	1	0.472628	0	8.66639
Q94511	A4V449;Q6NP42;Q8MM97	0	NADH-ubiquinone oxidoreductase 75 kDa subunit, mitochondrial	ND75	45	2	0.010006	0.0141506	551.407
Q9VHX4	B7Z0V3	0	CG2767, isoform A	CG2767	42	5	0.406626	0.0879967	10.6243
P17210	Q6NNT8	1	Kinesin heavy chain	Khc	97	11	0.393446	0.189925	11.0912
Q4V403	Q4V3F7;Q4V3L7;Q9Y112	0	IP10737p (Fragment)	BcDNA:GH10614	47	6	0.749425	0.232296	4.00664
D1Z385	Q26365	1	SD21251p	sesB-RD	88	12	0.395193	0.134705	11.0276
F2FBA4	E1JJ55;E1JJ59;E1JJ60;E1JJ61;Q59E07;Q8IPR0;Q95T61;Q9VNH7;Q9Y164	0	RH63159p	CG2082-RB	54	9	0.280631	0.208137	16.8351
Q26365	D1Z385	0	ADP,ATP carrier protein	sesB	88	12	0.395193	0.134705	11.0276
Q86NS7	Q8IRD3;Q8IRD4;Q9VZQ8	1	Glutathione peroxidase	CG12013	75	43	0.511277	0.115876	7.74509
Q8IRD3	Q86NS7;Q8IRD4;Q9VZQ8	0	Glutathione peroxidase	PHGPx	75	43	0.511277	0.115876	7.74509
Q9V7D2		1	V-type proton ATPase subunit D 1	Vha36-1	18	1	0.273394	0	17.3628
Q9VHA2	Q86P04;Q9VHA1	0	GH08387p	SpdS	23	11	0.661881	0.188329	5.11379
F3YD56	P36975;Q9VH76	1	Synaptosomal-associated protein	Snap25-RA	9	0	-1	-1	NA
P36975	F3YD56;Q9VH76	0	Synaptosomal-associated protein 25	Snap25	9	0	-1	-1	NA
C8VV50	Q9VU68	1	RE63353p	CG10724-RB	80	15	0.0825659	0.210264	64.3482
Q95NM1	C7LA75;C7LA76;F3YDH0;F3YDH1;F3YDH5;F3YDI6;O97125;P02825;P11146;P11147;P29843;P29844;P82910;Q7JQR9;Q8IH88;Q8INI8;Q9BIR7;Q9BIS2;Q9VG58	0	Heat shock protein Hsp70Ab (Fragment)	Hsp70Ab	18	7	0.549737	0.0551527	6.94952
Q6LEH1	C1C3D3;H1UUP7;P06754;P49455;Q058U3;Q6NN28;Q8IG84;Q8IGY1;Q95TA3	0	Tropomyosin gene 1 constant region, exon 9. (Fragment)	Tm1	64	15	0.273404	0.239635	17.3621
Q6NL47	O16158	0	HL05814p		15	5	0.169551	0.0958811	29.8467
Q8IGH2	B8A3X3;O18335	0	RH21315p	Rab11	23	5	0.325696	0.00977853	14.0714
E4NKM4	Q9V8M5	1	RH73972p	CG15093-RB	18	2	0.448093	0.0348137	9.32941
Q8IPU0	B5RIN9;Q8IPT9;Q961U7;Q9VP68	0	CG10512, isoform B	CG10512	20	3	0.285733	0.194846	16.4791
Q9W2L6		1	CG9394	CG9394	116	36	0.210329	0.24628	23.4827
C6SV50	P38979	1	RE42047p	sta-RD	25	1	0.0680338	0	78.7011
P38979	C6SV50	0	40S ribosomal protein SA	sta	25	1	0.0680338	0	78.7011
Q08012		1	Protein enhancer of sevenless 2B	drk	12	1	0.328485	0	13.9249
A8DYJ0	A4IJ71;A8DYJ1;Q8IGU0;Q8SYD9;Q8T389	1	Endophilin B, isoform D	endoB	48	2	0.350164	0.0361661	12.8648
C9QP21	P08171;Q15DG6;Q15DG9;Q15DH8;Q15DJ7;Q15DL3;Q15DQ2;Q15DQ3;Q15DQ6;Q15DR1;Q15DR8;Q15E02;Q15EA4	1	MIP14375p	Est-6-RA	49	0	-1	-1	NA
P08171	C9QP21;Q15DG6;Q15DG9;Q15DH8;Q15DJ7;Q15DL3;Q15DQ2;Q15DQ3;Q15DQ6;Q15DR1;Q15DR8;Q15E02;Q15EA4	0	Esterase-6	Est-6	49	0	-1	-1	NA
P46150	C7LAH9;C9QP54	0	Moesin/ezrin/radixin homolog 1	Moe	50	7	0.525323	0.270047	7.44198
Q5BIE8	E2QCY9;E2QCZ0;Q24546	0	RE44971p	Syn	92	13	0.205422	0.189698	24.1153
Q8INK3	Q8IGA2;Q9VGM2	0	CG6783, isoform C	fabp	37	11	0.545676	0.223006	7.02859
D3DMH8	C8VV33;C9QP42;Q02748;Q8SXH3;Q9VHS8	0	RE22480p	eIF-4a-RD	72	1	0.898924	0	2.41949
F6J9Y7	A9YH29;P46461;P54351	0	CG1618 (Fragment)	CG1618	45	2	0.200721	0.0354796	24.7503
Q7KTK9	Q1WWF8;Q9VM14	0	CG5261, isoform A	CG5261	74	10	0.275948	0.207626	17.1735
D3YE82	D3YE81;Q2XST3;Q5U187;Q8IPQ2;Q8IPQ3;Q9V3N7;Q9VND9	0	Truncated collapsin response mediator protein	CRMP	20	7	0.0546079	0.108869	98.7467
E1JIK9	C1C530;C1C553;E1JIK6;Q70VI1;Q95U15;Q9VFC7	0	Myofilin, isoform I	Mf	22	3	0.0122103	0.0211489	451.36
A9QJK9	A9QJL0;A9QJL4;A9QJL5;A9QJL7;A9QJL8;A9QJM6;A9QJM9;A9QJQ6;A9QJR7;A9QJU7;A9QJY0;A9QK28;D1FZ49;D1FZ89;D1FZA2;D1FZD8;Q9VAI9	1	Odorant-binding protein 99c	Obp99c	12	4	0.945278	0.0329725	1.90851
A9QJL5	A9QJK9;A9QJL0;A9QJL4;A9QJL7;A9QJL8;A9QJM6;A9QJM9;A9QJQ6;A9QJR7;A9QJU7;A9QJY0;A9QK28;D1FZ49;D1FZ89;D1FZA2;D1FZD8;Q9VAI9	0	Odorant-binding protein 99c	Obp99c	12	4	0.945278	0.0329725	1.90851
A9QJL7	A9QJK9;A9QJL0;A9QJL4;A9QJL5;A9QJL8;A9QJM6;A9QJM9;A9QJQ6;A9QJR7;A9QJU7;A9QJY0;A9QK28;D1FZ49;D1FZ89;D1FZA2;D1FZD8;Q9VAI9	0	Odorant-binding protein 99c	Obp99c	12	4	0.945278	0.0329725	1.90851
A9QJM6	A9QJK9;A9QJL0;A9QJL4;A9QJL5;A9QJL7;A9QJL8;A9QJM9;A9QJQ6;A9QJR7;A9QJU7;A9QJY0;A9QK28;D1FZ49;D1FZ89;D1FZA2;D1FZD8;Q9VAI9	0	Odorant-binding protein 99c	Obp99c	12	4	0.945278	0.0329725	1.90851
A9QJM9	A9QJK9;A9QJL0;A9QJL4;A9QJL5;A9QJL7;A9QJL8;A9QJM6;A9QJQ6;A9QJR7;A9QJU7;A9QJY0;A9QK28;D1FZ49;D1FZ89;D1FZA2;D1FZD8;Q9VAI9	0	Odorant-binding protein 99c	Obp99c	12	4	0.945278	0.0329725	1.90851
A9QJQ6	A9QJK9;A9QJL0;A9QJL4;A9QJL5;A9QJL7;A9QJL8;A9QJM6;A9QJM9;A9QJR7;A9QJU7;A9QJY0;A9QK28;D1FZ49;D1FZ89;D1FZA2;D1FZD8;Q9VAI9	0	Odorant-binding protein 99c	Obp99c	12	4	0.945278	0.0329725	1.90851
A9QJU7	A9QJK9;A9QJL0;A9QJL4;A9QJL5;A9QJL7;A9QJL8;A9QJM6;A9QJM9;A9QJQ6;A9QJR7;A9QJY0;A9QK28;D1FZ49;D1FZ89;D1FZA2;D1FZD8;Q9VAI9	0	Odorant-binding protein 99c	Obp99c	12	4	0.945278	0.0329725	1.90851
A9QJY0	A9QJK9;A9QJL0;A9QJL4;A9QJL5;A9QJL7;A9QJL8;A9QJM6;A9QJM9;A9QJQ6;A9QJR7;A9QJU7;A9QK28;D1FZ49;D1FZ89;D1FZA2;D1FZD8;Q9VAI9	0	Odorant-binding protein 99c	Obp99c	12	4	0.945278	0.0329725	1.90851
A9QK28	A9QJK9;A9QJL0;A9QJL4;A9QJL5;A9QJL7;A9QJL8;A9QJM6;A9QJM9;A9QJQ6;A9QJR7;A9QJU7;A9QJY0;D1FZ49;D1FZ89;D1FZA2;D1FZD8;Q9VAI9	0	Odorant-binding protein 99c	Obp99c	12	4	0.945278	0.0329725	1.90851
A9YH29	F6J9Y7;P46461;P54351	1	CG1618 (Fragment)	CG1618	44	2	0.200721	0.0354796	24.7503
D1FZ89	A9QJK9;A9QJL0;A9QJL4;A9QJL5;A9QJL7;A9QJL8;A9QJM6;A9QJM9;A9QJQ6;A9QJR7;A9QJU7;A9QJY0;A9QK28;D1FZ49;D1FZA2;D1FZD8;Q9VAI9	0	Odorant-binding protein 99c	Obp99c	12	4	0.945278	0.0329725	1.90851
P05389	B7FNN6	0	60S acidic ribosomal protein P2	RpLP2	5	0	-1	-1	NA
P06604	A4V2J2;P06603;P06605	0	Tubulin alpha-2 chain	alphaTub85E	210	23	0.13562	0.207318	38.0478
Q8SZU0	C6TP73;Q6AWS3;Q7KT11;Q7KT12;Q8INU6;Q9VIJ0	0	CG9331, isoform C	CG9331	26	0	-1	-1	NA
Q9VIJ0	C6TP73;Q6AWS3;Q7KT11;Q7KT12;Q8INU6;Q8SZU0	0	CG9331, isoform A	CG9331	26	0	-1	-1	NA
B7Z089	Q9VPH6	0	CG5618, isoform C	CG5618	4	0	-1	-1	NA
P29742		1	Clathrin heavy chain	Chc	149	12	0.287282	0.260629	16.3734
Q27415		1	Nucleoplasmin-like protein	Nlp	16	6	0.350817	0.0524458	12.8349
Q8IM98	D3DMY7;Q05825;Q6W4K9;Q6W4M9	0	ATP synthase-beta, isoform B	ATPsyn-beta	153	28	0.0751654	0.222039	70.9643
Q9VIS3	Q7KT33	0	Fructose-1,6-bisphosphatase	fbp	38	3	0.538952	0.0712154	7.16198
Q9VMT2		1	RE53289p	TpnC25D	19	10	0.05324	0.103144	101.357
Q9VNA5		1	Proteasome subunit beta type-4	Prosbeta7	21	1	0.233747	0	20.8276
Q6NP42	A4V449;Q8MM97;Q94511	0	RE66734p (Fragment)	ND75	45	2	0.010006	0.0141506	551.407
Q7KT12	C6TP73;Q6AWS3;Q7KT11;Q8INU6;Q8SZU0;Q9VIJ0	0	CG9331, isoform E	CG9331	26	0	-1	-1	NA
Q26433	B8A423;E1JHJ3;E1JHJ4;E1JHJ5;P05661;Q24410;Q24411	0	Myosin heavy chain (Fragment)	Mhc	23	1	0.157015	0	32.4647
Q2XST3	D3YE81;Q5U187;Q8IPQ2;Q8IPQ3;Q9V3N7;Q9VND9	0	Dihydropyrimidinase mutant supA4	CRMP	70	18	0.146381	0.168822	35.0362
Q27580		1	Adenosylhomocysteinase	Ahcy13	47	2	0	2	NA
B7Z0V3	Q9VHX4	1	CG2767, isoform B	CG2767	42	5	0.406626	0.0879967	10.6243
D2NUG2	Q9XYZ9	0	MIP15314p	CG16936-RA	30	8	0.529629	0.0921781	7.35206
P02283		1	Histone H2B	His2B	8	0	-1	-1	NA
Q9I7P8	E4NKL2;H1UUD4;Q8IPU3;Q9VPB3	0	CG4365, isoform B	CG4365	22	2	0.164822	0.000919654	30.7876
Q9VND9	D3YE81;Q2XST3;Q5U187;Q8IPQ2;Q8IPQ3;Q9V3N7	0	Collapsin response mediator protein, isoform B	CRMP	37	8	0.0601057	0.101986	89.4558
Q9VRD4	Q7K0S8	0	CG1532	CG1532	14	2	0.502061	0.0508284	7.95261
Q9VXF1	P48456;Q27889	1	Serine/threonine-protein phosphatase 2B catalytic subunit 3	CanA-14F	62	11	0.0461168	0.0925543	117.448
Q7JYW9	Q9GNE3;Q9GNE4;Q9GNF4;Q9GQI2;Q9GTU5	1	Hexokinase C	Hex-C	58	2	0.459989	0.0194841	8.9995
Q9GNF4	Q7JYW9;Q9GNE3;Q9GNE4;Q9GQI2;Q9GTU5	0	Hexokinase-C	Hex-C	58	2	0.459989	0.0194841	8.9995
Q9GTU5	Q7JYW9;Q9GNE3;Q9GNE4;Q9GNF4;Q9GQI2	0	Hexokinase-C	Hex-C	58	2	0.459989	0.0194841	8.9995
Q9VI64		1	CG10098	CG10098	43	4	0.178851	0.0683787	28.1409
Q9VYT0		1	CG15739	CG15739	21	1	0.292504	0	16.0255
C6TP73	Q6AWS3;Q7KT11;Q7KT12;Q8INU6;Q8SZU0;Q9VIJ0	1	LP17834p (Fragment)	CG9331-RA	26	0	-1	-1	NA
E1JIK6	C1C530;C1C553;E1JIK9;Q70VI1;Q95U15;Q9VFC7	0	Myofilin, isoform H	Mf	22	3	0.0122103	0.0211489	451.36
O97102		1	LD07775p	smt3	12	9	0.390071	0.0971126	11.2157
Q2QBM1	Q9NIW0;Q9NIW1;Q9NIW2;Q9U1J1;Q9VG31;Q9VG32	1	Malic enzyme	Men	108	18	0.611774	0.0411712	5.86067
Q5U187	D3YE81;Q2XST3;Q8IPQ2;Q8IPQ3;Q9V3N7;Q9VND9	0	RE32242p	CRMP	33	7	0.0546079	0.108869	98.7467
Q9NFX3	B5T1X0;B5T1X5;C7LA95;O76934;O76935;Q9NFX2;Q9VCV4;Q9VGZ3	0	Iron regulatory protein 1A	Irp-1A	70	0	-1	-1	NA
Q9NIW0	Q2QBM1;Q9NIW1;Q9NIW2;Q9U1J1;Q9VG31;Q9VG32	0	Malic enzyme	Men	108	18	0.611774	0.0411712	5.86067
Q9VCV4	B5T1X0;B5T1X5;C7LA95;O76934;O76935;Q9NFX2;Q9NFX3;Q9VGZ3	0	Iron regulatory protein 1A	Irp-1A	70	0	-1	-1	NA
C1C529	C1C553;E1JIK6;E1JIK9;Q70VI1;Q8I062;Q8INF1;Q95U15;Q9VFC6;Q9VFC7	1	MIP03096p		15	3	0.0122103	0.0211489	451.36
Q7JNC6	E2QCF1;Q6AWP8;Q7KN85	0	ATP citrate lyase (Fragment)	ATPCL	57	18	0.384492	0.135163	11.4261
Q7KT33	Q9VIS3	1	Fructose-1,6-bisphosphatase, isoform B	fbp	38	3	0.538952	0.0712154	7.16198
Q8IRH0	C8VUZ1;E8NH92;Q6AWR8;Q8IRH1;Q9GPG3;Q9W0E4	0	LP21249p	Psa	120	17	0.354841	0.307967	12.6527
Q4V6M1	Q4V6G5;Q4V6I8	0	Diadenosine tetraphosphate hydrolase	Apf	5	0	-1	-1	NA
Q7K0S8	Q9VRD4	1	LD36566p (Fragment)	CG1532	14	2	0.502061	0.0508284	7.95261
Q8IR72		1	CG32638	CG32638	4	0	-1	-1	NA
Q8SYN6	Q9VSC5	1	RE50471p	CG8209	13	0	-1	-1	NA
Q9VHR8	Q6BCZ0;Q8IGZ7	1	Dipeptidyl peptidase 3	DppIII	92	20	0.33981	0.126399	13.3546
Q9VSC5	Q8SYN6	0	CG8209	CG8209	13	0	-1	-1	NA
Q9VY05		1	CG9512	CG9512	61	14	0.773706	0.0733476	3.73181
A4UZI6	P48148	1	Rho1, isoform C	Rho1	18	0	-1	-1	NA
D1KS67	Q9VSL3	1	Glutathione S-transferase omega class	sepia (se)	25	3	0.277194	0.480115	17.0823
P48148	A4UZI6	0	Ras-like GTP-binding protein Rho1	Rho1	18	0	-1	-1	NA
Q59E09	F3YDG9;Q9VP61	0	Acetyl coenzyme A synthase, isoform C	AcCoAS	69	14	0.576927	0.259249	6.4463
Q6NNT8	P17210	0	GM14862p (Fragment)		30	3	0.144151	0.0606157	35.6234
Q9VH72	Q8SWZ8	1	CG9471, isoform A	CG9471-RA	15	0	-1	-1	NA
A8DRW0		1	Cuticular protein 49Aa	Cpr49Aa	7	1	0.10384	0	50.5777
E8NH42	A9J7N9;B0F584;B0F585;B0F586;B0F590;B0F593;B0F597;B0F5A6;B0F5A7;B0F5B1;B0F5B2;B0F5B3;B0F5B7;Q4QPQ0;Q9VLC5	0	MIP28901p	Aldh-RA	59	9	0.361928	0.147076	12.3417
Q4V6I8	Q4V6G5;Q4V6M1	0	IP04585p (Fragment)	CG31713	5	0	-1	-1	NA
Q9VG26		1	CG31345	CG31345-RA	13	4	0.076565	0.0910513	69.615
E8NH92	C8VUZ1;Q6AWR8;Q8IRH0;Q8IRH1;Q9GPG3;Q9W0E4	1	AT07754p	Psa-RC	120	17	0.354841	0.307967	12.6527
Q8INP8	Q8INP9;Q8MQQ5;Q9VHI8	1	CG11980, isoform B	CG11980	21	1	0.559711	0	6.75974
Q8IRH1	C8VUZ1;E8NH92;Q6AWR8;Q8IRH0;Q9GPG3;Q9W0E4	0	Puromycin sensitive aminopeptidase, isoform C	Psa	120	17	0.354841	0.307967	12.6527
E1JJ59	E1JJ55;E1JJ60;E1JJ61;F2FBA4;Q59E07;Q8IPR0;Q95T61;Q9VNH7;Q9Y164	0	CG2082, isoform N	CG2082	25	1	0.23861	0	20.3411
P06754	C1C3D3;H1UUP7;P49455;Q058U3;Q6LEH1;Q6NN28;Q8IG84;Q8IGY1;Q95TA3	1	Tropomyosin-1, isoforms 9A/A/B	Tm1	77	21	0.242547	0.233852	19.9615
P29413	Q53YH3;Q9U916	1	Calreticulin	Crc	46	4	0.515439	0.0381905	7.65367
Q53YH3	P29413;Q9U916	0	RE50082p	Crc	46	4	0.515439	0.0381905	7.65367
Q7KUC2	Q6NP32;Q8IGX3	1	CG34455	CG34455-RC	13	2	0.440889	0.0316671	9.53751
Q8IGX3	Q6NP32;Q7KUC2	0	RE10625p	CG4446	13	2	0.440889	0.0316671	9.53751
Q8INP9	Q8INP8;Q8MQQ5;Q9VHI8	0	CG11980, isoform C	CG11980	21	1	0.559711	0	6.75974
Q8MT47	P36179	0	RE28669p	Pp2A-29B	32	2	0.431896	0.135306	9.80666
Q8T3U3	C6TP87;P08736	0	GM14559p	Ef1alpha48D	61	2	0.673443	0.107098	4.9548
Q9U916	P29413;Q53YH3	0	Calreticulin	Crc	46	4	0.515439	0.0381905	7.65367
Q9VQ62		1	Protein NPC2 homolog	Npc2a	8	2	0.736833	0.000923748	4.15379
Q8MQQ5	Q8INP8;Q8INP9;Q9VHI8	0	LD44814p (Fragment)	CG11980	21	1	0.559711	0	6.75974
Q9GNE4	Q7JYW9;Q9GNE3;Q9GNF4;Q9GQI2;Q9GTU5	0	Hexokinase-C	Hex-C	56	2	0.459989	0.0194841	8.9995
Q9GNH8	A9YKE5;B4YWM6;B4YWN4;Q1NZ60;Q9BK28;Q9GQS3;Q9W330	1	Hexokinase A, isoform B	Hex-A	53	3	0.213813	0.134261	23.051
Q9VGF1		1	CG3397	CG3397	23	1	0.535598	0	7.22965
Q9VYH3		1	Probable alpha-aspartyl dipeptidase	CG2200	15	4	0.298291	0.122365	15.6539
Q0E8S7	C9QPJ7;E8NH56;O96607;Q9VM94	0	Homer, isoform C	homer	39	0	-1	-1	NA
Q8IPQ2	D3YE81;Q2XST3;Q5U187;Q8IPQ3;Q9V3N7;Q9VND9	0	Collapsin response mediator protein	CRMP	56	17	0.0889834	0.136943	59.5013
E1JGZ9	Q9XZJ4	1	Proteasome subunit alpha type	CG30382	24	2	0.481106	0.010784	8.45229
Q29QY1	Q7KMP8	1	IP15827p (Fragment)		3	0	-1	-1	NA
Q8MSD5	A1Z718;A1Z719;A1Z720;A1Z721;A8DY53;D0Z771;F3YDQ1;G2J5T8;G4LU21;G4LU44;Q8MQX7;Q95R83	0	HL07907p	CG30492	7	1	0.440859	0	9.53839
Q9V3W9	Q8IMB7;Q9XZE0	1	DNA repair protein Rad23	Rad23	15	1	0	1	NA
Q9V8M5	E4NKM4	1	Probable 3-hydroxyisobutyrate dehydrogenase, mitochondrial	CG15093	19	2	0.448093	0.0348137	9.32941
Q9VSL4	Q7K206	0	CG6673, isoform B	CG6673	20	8	0.316168	0.152524	14.5909
Q9XYB0	E8NH74;O96553	0	PugilistDominant (Fragment)	pugD	40	1	1	0	Indeterminate
Q9XZE0	Q8IMB7;Q9V3W9	0	DHR23	Rad23	15	1	0	1	NA
Q9XZJ4	E1JGZ9	0	Proteasome subunit alpha type-6	Prosalpha1	24	2	0.481106	0.010784	8.45229
Q2XYF2	Q7JW03	1	CG2257 (Fragment)	Ubc-E2H	6	0	-1	-1	NA
Q9VG23	Q86PF4	0	CG10126, isoform A	CG10126	18	0	-1	-1	NA
Q6BCZ0	Q8IGZ7;Q9VHR8	0	CG7415 (Fragment)		82	19	0.334173	0.127254	13.6337
A1ZB77	A1ZB78;A1ZB79;A1ZB80;A1ZB82;A1ZB83;E1JGL5;Q7JRI6;Q8IGG3;Q95RC4	1	CG5174, isoform J	CG5174	24	0	-1	-1	NA
O76206		1	Putative riboflavin kinase	anon-84Ea	6	3	0.0939549	0.0830408	56.2014
Q24576	A4V1F9;P0CG69;P15357;P18101;Q24575;Q24577;Q27927;Q7JPZ2;Q7JPZ3;Q7JYK1;Q8IGR0;Q8MSM5;Q8MT02;Q9W418	0	D.melanogaster ubiquitin (Fragment)	Ubi-p63E	18	0	-1	-1	NA
Q9GU68		1	Eukaryotic translation initiation factor 5A	eIF-5A	16	4	0.490916	0.0542868	8.21334
A4V4Q6	E4NKJ3;E4NKJ4;E4NKM1;P36188	1	GH08696p	wupA	20	3	0.241353	0.217722	20.0753
E2QCZ0	E2QCY9;Q24546;Q5BIE8	0	Synapsin, isoform E	Syn	95	13	0.205422	0.189698	24.1153
E8NH56	C9QPJ7;O96607;Q0E8S7;Q9VM94	0	AT09976p	homer-RB	27	0	-1	-1	NA
Q8IMB7	Q9V3W9;Q9XZE0	0	Rad23, isoform B	Rad23	10	1	0	1	NA
Q95RT1	Q9VC18	0	LD12501p	CG11089	65	10	0.648317	0.0758529	5.30626
Q9U1J1	Q2QBM1;Q9NIW0;Q9NIW1;Q9NIW2;Q9VG31;Q9VG32	0	Malic enzyme	Men	103	18	0.611774	0.0411712	5.86067
Q9VH95	E8NH46	1	Uncharacterized protein CG16817	CG16817	20	7	0.404847	0.0374456	10.6856
E8NH57	B0LQU2;C0IN41;P17276;Q59E23	0	LP11814p	Hn-RB	7	0	-1	-1	NA
P13395		1	Spectrin alpha chain	alpha-Spec	243	8	0.00856672	0.0242304	644.516
P36188	E4NKJ3	1	Troponin I	wupA	26	4	0.20382	0.192969	24.3284
Q8T0L3	O46111	1	GH24511p	Uba1	130	27	0.267048	0.136579	17.8488
Q9VL68		1	CG4598	CG4598	25	1	0.254738	0	18.8599
C7LAH9	C9QP54;P46150	1	RH14719p	Moe-RB	50	7	0.525323	0.270047	7.44198
O76934	B5T1X0;B5T1X5;C7LA95;O76935;Q9NFX2;Q9NFX3;Q9VCV4;Q9VGZ3	0	Iron regulatory protein-1A	Irp-1A	68	0	-1	-1	NA
Q9VMW7		1	Inosine triphosphate pyrophosphatase	CG8891	13	1	0.116564	0	44.7421
P20228		1	Glutamate decarboxylase	Gad1	131	32	0.152605	0.20641	33.4877
P46461	A9YH29;F6J9Y7;P54351	1	Vesicle-fusing ATPase 1	comt	107	2	0.200721	0.0354796	24.7503
Q24575	A4V1F9;P0CG69;P15357;P18101;Q24576;Q24577;Q27927;Q7JPZ2;Q7JPZ3;Q7JYK1;Q8IGR0;Q8MSM5;Q8MT02;Q9W418	0	D.melanogaster ubiquitin (Fragment)	Ubi-p63E	18	0	-1	-1	NA
Q24577	A4V1F9;P0CG69;P15357;P18101;Q24575;Q24576;Q27927;Q7JPZ2;Q7JPZ3;Q7JYK1;Q8IGR0;Q8MSM5;Q8MT02;Q9W418	0	D.melanogaster ubiquitin (Fragment)	Ubi-p63E	18	0	-1	-1	NA
Q7JPZ2	A4V1F9;P0CG69;P15357;P18101;Q24575;Q24576;Q24577;Q27927;Q7JPZ3;Q7JYK1;Q8IGR0;Q8MSM5;Q8MT02;Q9W418	1	D.melanogaster ubiquitin (Fragment)	Ubi-p63E	18	0	-1	-1	NA
Q7JPZ3	A4V1F9;P0CG69;P15357;P18101;Q24575;Q24576;Q24577;Q27927;Q7JPZ2;Q7JYK1;Q8IGR0;Q8MSM5;Q8MT02;Q9W418	0	D.melanogaster ubiquitin (Fragment)	Ubi-p63E	18	0	-1	-1	NA
Q7JQR9	C7LA75;C7LA76;F3YDH0;F3YDH1;F3YDH5;F3YDI6;O97125;P02825;P11146;P11147;P29843;P29844;P82910;Q8IH88;Q8INI8;Q95NM1;Q9BIR7;Q9BIS2;Q9VG58	0	RH49358p	Hsc70-1	18	7	0.549737	0.0551527	6.94952
Q9VGQ1		1	CG5214	CG5214	62	8	0.271585	0.360922	17.4991
P61857	A1ZBL0;A1ZBL1;E0R982;P08841;Q24560;Q7M3J9;Q7M3K0;Q7M3K1;Q8MST5;Q9VAX7	0	Tubulin beta-2 chain	betaTub85D	328	56	0.186347	0.200252	26.8895
Q9W330	A9YKE5;B4YWM6;B4YWN4;Q1NZ60;Q9BK28;Q9GNH8;Q9GQS3	1	Hexokinase A, isoform A	Hex-A	64	3	0.213813	0.134261	23.051
D3DMU2	F0JAG6;P18091	0	MIP17082p (Fragment)	Actn-RC	1	0	-1	-1	NA
Q27889	P48456;Q9VXF1	1	Serine/threonine-protein phosphatase 2B catalytic subunit 2	Pp2B-14D	56	7	0.0724692	0.109769	73.7103
F6J817	A9UNH0;F6J831;F6J836;F6J842;F6J843;F6J859;F6J873;F6J874;O97355;Q9VWV6	0	CG6186 (Fragment)	CG6186	10	0	-1	-1	NA
B6IDM7	P48604;Q95SD0	1	GrpE protein homolog	Roe1-RA	12	1	0.339083	0	13.39
P48604	B6IDM7;Q95SD0	0	GrpE protein homolog, mitochondrial	Roe1	12	1	0.339083	0	13.39
Q9VM14	Q1WWF8;Q7KTK9	1	AT21758p	CG5261	86	11	0.279701	0.197364	16.9015
Q8MMD3	E3CTP7;Q8MMD2;Q8WQ61;Q9W111	0	Epidermal growth factor receptor pathway substrate clone 15, isoform C	Eps-15	93	16	0.0437686	0.0692972	123.9
Q9W0Y1	Q2PE12	1	Troponin C-akin-1 protein	Tina-1	13	1	0.57137	0	6.54559
A8WHE8	C7LAB1;C7LAD6;E1JGQ5;Q1WWH5;Q7KVP4;Q86BS7;Q960T9;Q9W2H8	0	GH10785p	CG9485	94	6	0.118456	0.122203	43.9813
D1KS72	D1KS67;D1KS75;Q9VSL3;Q9VSL6	0	Glutathione S-transferase omega class	sepia (se)	10	1	0.831583	0	3.11297
E1JJ60	E1JJ55;E1JJ59;E1JJ61;F2FBA4;Q59E07;Q8IPR0;Q95T61;Q9VNH7;Q9Y164	0	CG2082, isoform M	CG2082	25	1	0.23861	0	20.3411
O46111	Q8T0L3	0	Ubiquitin activating enzyme	Uba1	118	29	0.259473	0.136805	18.4597
Q7KK90		1	GH14654p	GstE1	17	3	0.387698	0.160029	11.3045
A1ZAH8	Q7JZW2	0	Ribosomal protein S15, isoform B	RpS15	6	2	0.497622	0.063035	8.05514
Q15EA4	C9QP21;P08171;Q15DG6;Q15DG9;Q15DH8;Q15DJ7;Q15DL3;Q15DQ2;Q15DQ3;Q15DQ6;Q15DR1;Q15DR8;Q15E02	0	Esterase 6 (Fragment)	Est-6	3	0	-1	-1	NA
Q8IQZ1	A3FP35;A3FP36;Q1RL06;Q86B44;Q9VX03	1	AT02852p	GS	33	0	-1	-1	NA
Q8STA5	Q86BQ4	0	CG2862, isoform A	CG2862	6	1	0.319653	0	14.3974
E1JHQ1	P20477	1	Glutamine synthetase	Gs1	79	14	0.380076	0.238823	11.597
P20477	E1JHQ1	0	Glutamine synthetase 1, mitochondrial	Gs1	79	14	0.380076	0.238823	11.597
Q961U7	B5RIN9;Q8IPT9;Q8IPU0;Q9VP68	0	GH06154p	CG10512	20	3	0.285733	0.194846	16.4791
Q9VJJ0		1	Proteasome subunit beta type	CG17331	24	7	0.247188	0.0674964	19.5294
Q9VP68	B5RIN9;Q8IPT9;Q8IPU0;Q961U7	0	CG10512, isoform A	CG10512	20	3	0.285733	0.194846	16.4791
Q9VPB3	E4NKL2;H1UUD4;Q8IPU3;Q9I7P8	0	CG4365, isoform A	CG4365	22	2	0.164822	0.000919654	30.7876
Q9VX36	Q7JYN2	0	CG5703	CG5703	16	2	0.444163	0.164354	9.44213
Q86PF4	Q9VG23	1	CG10126, isoform B	CG10126-RB	18	0	-1	-1	NA
C9QP54	C7LAH9;P46150	0	GH10189p (Fragment)	Moe-RA	50	7	0.525323	0.270047	7.44198
D0IQH7	E1JJ55;E1JJ59;E1JJ60;E1JJ61;F2FBA4;Q59E07;Q8IPR0;Q95T61;Q9VNH7;Q9Y164	0	AT13994p	CG2082-RB	15	1	0.758408	0	3.90367
O18413	P48601;Q9V3V6;Q9VA54;Q9XZC3	1	26S protease regulatory subunit 8	Pros45	29	0	-1	-1	NA
Q4V6G5	Q4V6I8;Q4V6M1	1	IP04485p (Fragment)	CG31713	5	0	-1	-1	NA
Q8T3L2	Q9VDY8	0	SD01527p	vib	14	3	0.176304	0.194044	28.5902
Q9V3J1		1	V-type proton ATPase subunit H	VhaSFD	35	1	0	1	NA
Q7K206	Q9VSL4	1	LD27185p (Fragment)	CG6673	20	8	0.316168	0.152524	14.5909
Q9V496	C7LAA3;Q1RKX2	1	Apolipophorins	Rfabg	757	140	0.597671	0.141446	6.09035
P18053		1	Proteasome subunit alpha type-4	Pros29	30	1	0.281885	0	16.7464
Q8IQG9	Q9VTV3	1	Adenylate kinase-1, isoform B	Adk1	45	14	0.162764	0.183402	31.2143
Q9VA91	Q8IMI7	1	40S ribosomal protein S7	RpS7	10	0	-1	-1	NA
B7FNN6	P05389	1	LP06614p (Fragment)	RpLP2-RB	5	0	-1	-1	NA
P35122		1	Ubiquitin carboxyl-terminal hydrolase	Uch	16	1	0.443806	0	9.45248
Q9VW59		1	LD16419p	RhoGDI	18	2	0.300696	0.124833	15.5036
Q94529		1	Probable pseudouridine-5'-monophosphatase	Gs1l	30	10	0.175849	0.153348	28.6718
Q59E30	C6TPC0;Q24036;Q59E29;Q86BI4;Q95RI5	0	Failed axon connections, isoform C	fax	33	7	0.0733135	0.0755594	72.8287
Q7JW03	Q2XYF2	0	CG2257	Ubc-E2H	6	0	-1	-1	NA
Q8SX57		1	CG31549	CG11005	14	0	-1	-1	NA
Q9VU35	Q9VFN5	1	CG11267	CG11267	5	0	-1	-1	NA
Q95T88	Q5LJT3	0	CG40486, isoform A	CG12466	9	3	0.643023	0.198641	5.38322
Q9GSP4	A4GK76;A4GK78;A4GK84;A4GK86;A4GK94;A4GK96;A4GKA2;A4GKA6;A4GKA8;A4GKB0;A4GKB4;A4GKB6;A7VLR0;F8WKX9;O76858;Q8SXA1;Q9VDC6	0	Mutant e4 ebony	e	52	8	0.428899	0.38532	9.89876
Q9VZU7		1	Ubiquitin carboxyl-terminal hydrolase	CG12082	73	1	0.265792	0	17.9477
G3M3A2	Q06559;Q29QY2	1	RpS3-PA	RpS3	13	0	-1	-1	NA
Q06559	G3M3A2;Q29QY2	0	40S ribosomal protein S3	RpS3	13	0	-1	-1	NA
Q24036	C6TPC0;Q59E29;Q59E30;Q86BI4;Q95RI5	1	Failed axon connections protein	fax	33	7	0.0733135	0.0755594	72.8287
Q95RI5	C6TPC0;Q24036;Q59E29;Q59E30;Q86BI4	0	Failed axon connections, isoform A	fax	33	7	0.0733135	0.0755594	72.8287
Q9VFF0		1	CG3731, isoform A	CG3731	54	2	0.0249807	0.0353281	219.194
Q9VHZ5	Q7KSW3	0	CG31472, isoform A	CG2649	14	1	0.472628	0	8.66639
Q9VPX6	Q7KN55;Q9VPX7	0	Adenylyl cyclase-associated protein	capt	51	0	-1	-1	NA
E4NKJ3	P36188	1	GH04081p	wupA-RG	21	1	0.0912196	0	57.9725
Q9GNE3	Q7JYW9;Q9GNE4;Q9GNF4;Q9GQI2;Q9GTU5	0	Hexokinase-C	Hex-C	53	2	0.459989	0.0194841	8.9995
Q8MM97	A4V449;Q6NP42;Q94511	0	NADH-ubiquinone reductase 75 kDa subunit (Fragment)	ND75	25	0	-1	-1	NA
Q8SXA6	Q86NS1;Q9VF51	0	GH20168p	CG6045	117	32	0.662763	0.155451	5.10151
Q9VSL2		1	CG6776	CG6776	23	0	-1	-1	NA
Q9VV43		1	TPPP family protein CG4893	CG4893	13	2	0.107702	0.0927693	48.6611
A1Z7S1	A1Z7S2;A1Z7S3;Q7KY07;Q86PD0;Q8IH37;Q8T0G8	1	FI09421p	ltd	13	0	-1	-1	NA
Q86PD0	A1Z7S1;A1Z7S2;A1Z7S3;Q7KY07;Q8IH37;Q8T0G8	0	RE56408p	ltd	13	0	-1	-1	NA
A9QJL8	A9QJK9;A9QJL0;A9QJL4;A9QJL5;A9QJL7;A9QJM6;A9QJM9;A9QJQ6;A9QJR7;A9QJU7;A9QJY0;A9QK28;D1FZ49;D1FZ89;D1FZA2;D1FZD8;Q9VAI9	0	Odorant-binding protein 99c	Obp99c	10	4	0.945278	0.0329725	1.90851
F3YDK4	O16860;Q8IMC4;Q95RR6;Q9V4D9	1	RE62347p	Pur-alpha-RD	7	0	-1	-1	NA
Q9VAI9	A9QJK9;A9QJL0;A9QJL4;A9QJL5;A9QJL7;A9QJL8;A9QJM6;A9QJM9;A9QJQ6;A9QJR7;A9QJU7;A9QJY0;A9QK28;D1FZ49;D1FZ89;D1FZA2;D1FZD8	0	Odorant-binding protein 99c	Obp99c	10	4	0.945278	0.0329725	1.90851
Q9VB96	A9UNE9	1	CG31075	CG31075	32	0	-1	-1	NA
Q9VSL3	D1KS67	1	RH04924p	se	27	3	0.277194	0.480115	17.0823
Q494G2	Q7KTP7	1	LP22840p	CG31919	9	1	0.381974	0	11.5231
A1ZB82	A1ZB77;A1ZB78;A1ZB79;A1ZB80;A1ZB83;E1JGL5;Q7JRI6;Q8IGG3;Q95RC4	0	CG5174, isoform K	CG5174	12	0	-1	-1	NA
O18334	B5RJ70;B5RJE3;D5AEN5;F0JAF7;F6J915;O15971;O18332;O18336;O18338;O18339;P25228;Q4V4D6;Q7KY04;Q86BK7;Q86BK8;Q8IPT6;Q8SYS5;Q8T046;Q95RH7;Q9V3C2;Q9VC31;Q9VM50;Q9VP48;Q9W3Q0;Q9W5X0	0	GH09086p	Rab6	17	0	-1	-1	NA
P46415		1	Alcohol dehydrogenase class-3	Fdh	29	6	0.359871	0.161915	12.4307
Q4V6Q5	A1ZB69;Q4V6I7	0	IP08143p (Fragment)	CG17525	12	3	0.427006	0.13493	9.95758
Q7KWG7	D5AEP6;E1JJR8;E8NH50;P22465;Q7KWG2;Q7KWG4	0	Annexin	CG33487	8	2	0.290654	0.0303628	16.1473
Q8MLS2	A9UNB7	1	CG30410	CG30410	16	0	-1	-1	NA
Q9VMQ9		1	Clot	cl	8	1	0.801182	0	3.43277
Q8IN97	O76804;Q8IGZ3;Q9VEK7	0	Cellular repressor of E1A-stimulated genes, isoform C	CREG	6	0	-1	-1	NA
Q29QY2	G3M3A2;Q06559	0	IP15838p (Fragment)		13	0	-1	-1	NA
Q59E23	B0LQU2;C0IN41;P17276	0	Henna, isoform B	Hn	29	2	0.888247	0.078168	2.53035
Q8SYA5	Q9N2Q4;Q9VV36	1	RH08687p	retinin	38	16	0.104305	0.0587242	50.3394
O76804	Q8IGZ3;Q8IN97;Q9VEK7	1	Cellular repressor of E1A-stimulated genes CREG	CREG	8	0	-1	-1	NA
Q9VEK7	O76804;Q8IGZ3;Q8IN97	0	Cellular repressor of E1A-stimulated genes, isoform A	CREG	8	0	-1	-1	NA
A0APL1	A0APL2;A0APL6;C0MK69;C0MK70;Q9VVJ7	1	CG7484 protein	CG7484	8	2	0.277879	0.0107449	17.0326
A0APL2	A0APL1;A0APL6;C0MK69;C0MK70;Q9VVJ7	0	CG7484 protein	CG7484	8	2	0.277879	0.0107449	17.0326
A0APL6	A0APL1;A0APL2;C0MK69;C0MK70;Q9VVJ7	0	CG7484 protein	CG7484	8	2	0.277879	0.0107449	17.0326
A1ZB80	A1ZB77;A1ZB78;A1ZB79;A1ZB82;A1ZB83;E1JGL5;Q7JRI6;Q8IGG3;Q95RC4	0	CG5174, isoform A	CG5174-RA	24	0	-1	-1	NA
C0MK69	A0APL1;A0APL2;A0APL6;C0MK70;Q9VVJ7	0	CG7484-PA	CG7484	8	2	0.277879	0.0107449	17.0326
C0MK70	A0APL1;A0APL2;A0APL6;C0MK69;Q9VVJ7	0	CG7484-PA	CG7484	8	2	0.277879	0.0107449	17.0326
P36179	Q8MT47	1	Serine/threonine-protein phosphatase PP2A 65 kDa regulatory subunit	Pp2A-29B	51	5	0.383782	0.0808188	11.4533
Q24463	A8WHJ7;C3KKB4;C5WLM0;D1YSG0;D1YSG1;O76280;O76281;Q1WWF2;Q6NR91;Q7KQP6;Q8ST85;Q961U1	0	Projectin (Fragment)	bt	78	7	0.0956374	0.139234	55.1622
Q4V3G4	F3YDK1;Q23970	0	IP01759p	Os-E	5	0	-1	-1	NA
Q95RC4	A1ZB77;A1ZB78;A1ZB79;A1ZB80;A1ZB82;A1ZB83;E1JGL5;Q7JRI6;Q8IGG3	0	LD44733p	CG5174	24	0	-1	-1	NA
Q9N2Q4	Q8SYA5;Q9VV36	0	Retinin	retinin	38	16	0.104305	0.0587242	50.3394
Q9VV36	Q8SYA5;Q9N2Q4	0	GH14803p	retinin	38	16	0.104305	0.0587242	50.3394
Q9VVJ7	A0APL1;A0APL2;A0APL6;C0MK69;C0MK70	0	CG7484	CG7484	8	2	0.277879	0.0107449	17.0326
A4V3Q6	C6TP87;P05303;P08736;Q8T3U3	0	Elongation factor 1-alpha	Ef1alpha100E	43	1	0.597714	0	6.08965
C1C3D3	H1UUP7;P06754;P49455;Q058U3;Q6LEH1;Q6NN28;Q8IG84;Q8IGY1;Q95TA3	1	MIP08601p	Tm1-RA	49	14	0.224227	0.191383	21.8404
E1JGL5	A1ZB77;A1ZB78;A1ZB79;A1ZB80;A1ZB82;A1ZB83;Q7JRI6;Q8IGG3;Q95RC4	0	CG5174, isoform L	CG5174	24	0	-1	-1	NA
P05303	A4V3Q6;C6TP87;P08736;Q8T3U3	0	Elongation factor 1-alpha 2	Ef1alpha100E	43	1	0.597714	0	6.08965
Q8MZ78	Q9W0P5	1	AT27946p	Gale	10	1	0	1	NA
Q8ST85	A8WHJ7;C3KKB4;C5WLM0;D1YSG0;D1YSG1;O76280;O76281;Q1WWF2;Q24463;Q6NR91;Q7KQP6;Q961U1	0	Bent (Fragment)	bt	18	1	0	1	NA
Q95TY9	A9UN70;A9UN84;Q9VMF1	1	GH20717p	CG9497	16	0	-1	-1	NA
Q9VMP9		1	Glucosamine-6-phosphate isomerase	Gnpda1	16	0	-1	-1	NA
D0IQJ1	Q86BQ0;Q9W0C1;Q9W0C2	1	RH40025p	n-syb-RD	17	2	0.503555	0.0755449	7.91847
P17276	B0LQU2;C0IN41;Q59E23	0	Protein henna	Hn	29	2	0.888247	0.078168	2.53035
Q86BQ0	D0IQJ1;Q9W0C1;Q9W0C2	0	GH19566p	n-syb	17	2	0.503555	0.0755449	7.91847
A1ZB78	A1ZB77;A1ZB79;A1ZB80;A1ZB82;A1ZB83;E1JGL5;Q7JRI6;Q8IGG3;Q95RC4	0	CG5174, isoform G	CG5174	21	0	-1	-1	NA
A9UNE9	Q9VB96	1	GH20910p (Fragment)		31	0	-1	-1	NA
O97121	Q7JXZ2	1	Ecdysteroid-inducible polypeptide EIP40	Eip55E	22	0	-1	-1	NA
Q7JXZ2	O97121	1	Eip55E	Eip55E	23	0	-1	-1	NA
O96967	Q9VKE2	1	Drosocrystallin	Cry	49	11	0.118941	0.212802	43.7902
Q59E29	C6TPC0;Q24036;Q59E30;Q86BI4;Q95RI5	0	Failed axon connections, isoform D	fax	21	6	0.048624	0.0416012	111.246
Q7KVP4	A8WHE8;C7LAB1;C7LAD6;E1JGQ5;Q1WWH5;Q86BS7;Q960T9;Q9W2H8	0	CG9485, isoform A	CG9485	111	6	0.118456	0.122203	43.9813
Q7KY07	A1Z7S1;A1Z7S2;A1Z7S3;Q86PD0;Q8IH37;Q8T0G8	0	Rab-related protein 1	ltd	13	0	-1	-1	NA
Q8IGZ3	O76804;Q8IN97;Q9VEK7	0	LP11958p (Fragment)	CREG	6	0	-1	-1	NA
Q9VDH3		1	CG10830	CG10830	24	10	0.0562222	0.068946	95.8303
A4V464	Q9W392	1	CG7033, isoform C	CG7033	34	5	0.449227	0.0739814	9.29723
Q86BS7	A8WHE8;C7LAB1;C7LAD6;E1JGQ5;Q1WWH5;Q7KVP4;Q960T9;Q9W2H8	0	CG9485, isoform C	CG9485	111	6	0.118456	0.122203	43.9813
Q9VV47	Q9I7R3	1	CG4842	CG4842	18	1	0.256925	0	18.6732
Q9VF51	Q86NS1;Q8SXA6	1	CG6045	CG6045-RA	134	32	0.662763	0.155451	5.10151
Q9W392	A4V464	0	CG7033, isoform A	CG7033	34	5	0.449227	0.0739814	9.29723
Q86BI4	C6TPC0;Q24036;Q59E29;Q59E30;Q95RI5	0	Failed axon connections, isoform B	fax	21	6	0.048624	0.0416012	111.246
Q9VMV9	E1JHT6;Q6NP20	0	Rtnl1, isoform F	Rtnl1	51	7	0.227821	0.107204	21.4482
A0AQH0	Q8SYQ2;Q95SA6	1	Proteasome subunit beta type	Prosbeta1	15	2	0.384004	0.0424143	11.4448
A5XCQ7	A4UZR3;A5XCQ1;A5XCQ4;A5XCQ9;Q9W2M2	1	Trehalase (Fragment)	Treh	56	11	0.41859	0.0838397	10.2253
A5XCQ9	A4UZR3;A5XCQ1;A5XCQ4;A5XCQ7;Q9W2M2	0	Trehalase (Fragment)	Treh	56	11	0.41859	0.0838397	10.2253
C0IN41	B0LQU2;P17276;Q59E23	0	Henna mutant pb	Hn	29	2	0.888247	0.078168	2.53035
E1JGQ5	A8WHE8;C7LAB1;C7LAD6;Q1WWH5;Q7KVP4;Q86BS7;Q960T9;Q9W2H8	0	CG9485, isoform D	CG9485	111	6	0.118456	0.122203	43.9813
E8NH74	O96553;Q9XYB0	1	LD23514p	pug-RD	93	4	0.768075	0.161891	3.79458
O96553	E8NH74;Q9XYB0	0	C-1-tetrahydrofolate synthase, cytoplasmic	pug	93	4	0.768075	0.161891	3.79458
Q2XYI2	Q9VPX5	1	CG4764 (Fragment)	CG4764	12	0	-1	-1	NA
Q8MMD2	E3CTP7;Q8MMD3;Q8WQ61;Q9W111	0	Epidermal growth factor receptor pathway substrate clone 15, isoform B	Eps-15	93	16	0.0437686	0.0692972	123.9
Q95SA6	A0AQH0;Q8SYQ2	0	Proteasome subunit beta type	Prosbeta1	15	2	0.384004	0.0424143	11.4448
A0APE4	A0APE6;Q7JXC4	1	CG6459 protein	CG6459	17	8	0.202701	0.197276	24.4792
A0APE6	A0APE4;Q7JXC4	0	CG6459 protein	CG6459	15	6	0.122022	0.133014	42.6114
C7LAD6	A8WHE8;C7LAB1;E1JGQ5;Q1WWH5;Q7KVP4;Q86BS7;Q960T9;Q9W2H8	0	GH05863p (Fragment)	CG9485-RC	111	6	0.118456	0.122203	43.9813
Q7JXC4	A0APE4;A0APE6	0	CG6459	CG6459	17	8	0.202701	0.197276	24.4792
Q7KWG2	D5AEP6;E1JJR8;E8NH50;P22465;Q7KWG4;Q7KWG7	0	CG33498	CG33498	9	5	0.344706	0.0931464	13.1194
Q9W299	Q86NX6;Q8MLU2	0	CG11474, isoform A	CG11474	21	0	-1	-1	NA
F3YDK1	Q23970;Q4V3G4	1	IP01760p (Fragment)	Os-E-RA	8	0	-1	-1	NA
O16158	Q6NL47	1	Calcium-binding protein	Scp2	22	7	0.168451	0.0805073	30.0608
Q15E02	C9QP21;P08171;Q15DG6;Q15DG9;Q15DH8;Q15DJ7;Q15DL3;Q15DQ2;Q15DQ3;Q15DQ6;Q15DR1;Q15DR8;Q15EA4	0	Esterase 6 (Fragment)	Est-6	8	0	-1	-1	NA
Q27268		1	ATP-dependent RNA helicase WM6	Hel25E	29	0	-1	-1	NA
Q95RR6	F3YDK4;O16860;Q8IMC4;Q9V4D9	0	LD15002p	Pur-alpha	7	0	-1	-1	NA
Q9VZ64		1	Probable 6-phosphogluconolactonase	CG17333	16	0	-1	-1	NA
B0LQU2	C0IN41;P17276;Q59E23	1	Henna mutant bp	Henna	29	2	0.888247	0.078168	2.53035
Q86NX6	Q8MLU2;Q9W299	1	LD08055p (Fragment)	CG11474	21	0	-1	-1	NA
Q8MT58		1	CG17337	CG17337	41	1	0.228045	0	21.4241
Q8SXQ1		1	CG9629	CG9629	21	1	0.0278141	0	196.58
A4UZR3	A5XCQ1;A5XCQ4;A5XCQ7;A5XCQ9;Q9W2M2	1	Trehalase, isoform E	Treh	53	11	0.41859	0.0838397	10.2253
Q7JYN2	Q9VX36	1	GH08937p (Fragment)	CG5703	16	2	0.444163	0.164354	9.44213
Q86NZ4	A4V3G1;C8VV14;F3YDA0;F3YDB5;F3YDE2;P07764	0	LP07735p (Fragment)	Ald	41	12	0.573515	0.351598	6.50707
Q961R8	C9QP25;Q9VUK8	1	GH09263p	Aats-gly	57	0	-1	-1	NA
Q9VHA1	Q86P04;Q9VHA2	0	Spermidine synthase, isoform A	SpdS	23	11	0.661881	0.188329	5.11379
A3FP35	A3FP36;Q1RL06;Q86B44;Q8IQZ1;Q9VX03	1	Glutathione synthetase		34	0	-1	-1	NA
B5X0L2	F2FB74;P08761;Q6AWF7;Q6NLA4;Q7KUM8;Q7KUN2	1	FI09229p	Eip71CD-RA	14	0	-1	-1	NA
E1JHT6	Q6NP20;Q9VMV9	1	Rtnl1, isoform H	Rtnl1	52	7	0.227821	0.107204	21.4482
P08761	B5X0L2;F2FB74;Q6AWF7;Q6NLA4;Q7KUM8;Q7KUN2	0	Peptide methionine sulfoxide reductase	Eip71CD	14	0	-1	-1	NA
Q6NLA4	B5X0L2;F2FB74;P08761;Q6AWF7;Q7KUM8;Q7KUN2	0	RH74182p	Eip71CD	14	0	-1	-1	NA
A1ZB71	Q7JZM3	1	Glutathione S transferase E6	GstE6	12	2	0.513772	0.0631344	7.69013
G2J625	C0PDF3;F2FB98;Q9VSU8	0	MIP29315p1 (Fragment)	nwk-RA	44	2	0.0431482	0.0610207	125.722
Q23970	F3YDK1;Q4V3G4	0	Pheromone-binding protein-related protein 6	Os-E	8	0	-1	-1	NA
Q9VGA0	E4NKK7;H0RN92;Q9VG98	0	Glutathione S transferase D9	GstD9	15	8	0.553425	0.113572	6.87862
P55828		1	40S ribosomal protein S20	RpS20	5	0	-1	-1	NA
Q24510	C6TP18;F6J907;Q8T0J1;Q9W3Z3	0	Serine:pyruvate aminotransferase (Fragment)	Spat	6	0	-1	-1	NA
Q6LEH5	P29310	0	Epidermal growth factor receptor type III (Fragment)	Egfr	63	38	0.293209	0.174847	15.9794
Q95083		1	Proteasome subunit alpha type-5	Prosalpha5	26	5	0.296385	0.0919244	15.7747
Q9VI66		1	CG31248	CG2640	12	0	-1	-1	NA
B5RIN9	Q8IPT9;Q8IPU0;Q961U7;Q9VP68	1	FI03684p (Fragment)	CG10512-RA	20	3	0.285733	0.194846	16.4791
C7LAB1	A8WHE8;C7LAD6;E1JGQ5;Q1WWH5;Q7KVP4;Q86BS7;Q960T9;Q9W2H8	1	SD23689p (Fragment)	CG9485-RB	113	6	0.118456	0.122203	43.9813
A4V4U5	Q04499	1	Sluggish A, isoform F	slgA	34	4	0.533171	0.318535	7.27912
A9UN84	A9UN70;Q95TY9;Q9VMF1	0	IP22166p	CG9497	15	0	-1	-1	NA
C7LAA3	Q1RKX2;Q9V496	1	LP06392p (Fragment)	Rfabg-RA	194	50	0.647785	0.120872	5.31394
Q7K0B6		1	CG30000	CG30000	11	2	0.351282	0.183066	12.8136
Q960K8	Q86BP1	0	CG5044, isoform A	CG5044	19	4	0.102429	0.0352327	51.3143
Q9VCW6		1	GH03051p	Gclm	19	5	0.589758	0.223141	6.22348
Q9VP69	Q8IPU1	1	CG33054, isoform A	CG33054	4	0	-1	-1	NA
Q9VSU8	C0PDF3;F2FB98;G2J625	1	Nervous wreck	nwk	91	5	0.0301525	0.0420033	181.117
A1A729	Q9W303	1	IP17447p (Fragment)		21	1	0.788249	0	3.57214
O61639	O61618;Q1WWC9;Q494K0;Q8INU2;Q8T068;Q9VIF7	0	Dynamin associated protein isoform Dap160-2	Dap160	53	4	0.0517832	0.103566	104.287
Q6NP32	Q7KUC2;Q8IGX3	0	RE01687p (Fragment)	CG4446	10	0	-1	-1	NA
Q86BP1	Q960K8	1	CG5044, isoform B	CG5044-RB	19	4	0.102429	0.0352327	51.3143
Q9VY76	D0IQK3;D6W4U3;Q6NP70;Q76NQ9;Q76NR0;Q961Q7	1	CG32626, isoform E	CG32626	63	3	0.57024	0.00903045	6.566
D9PTS4	A8Y4W5;P40417	1	RE33283p (Fragment)	rl-RB	17	0	-1	-1	NA
E4NKK7	H0RN92;Q9VG98;Q9VGA0	1	AT21115p (Fragment)	GstD9-RA	15	8	0.553425	0.113572	6.87862
Q4QPZ7	C6TP91;Q9VC53	1	IP05796p (Fragment)		7	2	0.0546437	0.0412666	98.6803
Q76NR0	D0IQK3;D6W4U3;Q6NP70;Q76NQ9;Q961Q7;Q9VY76	0	CG32626, isoform G	CG32626	62	3	0.57024	0.00903045	6.566
Q8INU2	O61618;O61639;Q1WWC9;Q494K0;Q8T068;Q9VIF7	0	Dynamin associated protein 160, isoform B	Dap160	53	4	0.0517832	0.103566	104.287
Q8IPU3	E4NKL2;H1UUD4;Q9I7P8;Q9VPB3	0	CG4365, isoform C	CG4365	22	2	0.164822	0.000919654	30.7876
Q95T29	Q7JPS2	0	GH28577p	igl	14	2	0.58832	0.582203	6.24802
Q9W0S7	Q8T0F1	1	LD20211p	Tudor-SN	75	15	0.481445	0.124993	8.44388
E1JJN1	P35128	1	Bendless, isoform B	ben	5	0	-1	-1	NA
P35128	E1JJN1	0	Ubiquitin-conjugating enzyme E2 N	ben	5	0	-1	-1	NA
Q86NS1	Q8SXA6;Q9VF51	1	RE51958p	CG6045	130	31	0.651884	0.145112	5.255
Q9W2H8	A8WHE8;C7LAB1;C7LAD6;E1JGQ5;Q1WWH5;Q7KVP4;Q86BS7;Q960T9	0	CG9485, isoform B	CG9485	111	6	0.118456	0.122203	43.9813
Q8WQ61	E3CTP7;Q8MMD2;Q8MMD3;Q9W111	0	Eps-15 protein	Eps-15	87	14	0.0500213	0.0721392	108.06
Q9VLS9		1	Beta-lactamase-like protein 2 homolog	CG12375	6	0	-1	-1	NA
Q9W111	E3CTP7;Q8MMD2;Q8MMD3;Q8WQ61	0	Epidermal growth factor receptor pathway substrate clone 15, isoform A	Eps-15	87	14	0.0500213	0.0721392	108.06
C6TP87	P08736;Q8T3U3	1	Elongation factor 1-alpha	Ef1alpha48D-RA	66	2	0.673443	0.107098	4.9548
P08736	C6TP87;Q8T3U3	0	Elongation factor 1-alpha 1	Ef1alpha48D	66	2	0.673443	0.107098	4.9548
Q9XYN2	C9QP79;Q8SY92;Q9VZ19	0	Antennal-specific short-chain dehydrogenase/reductase	antdh	31	1	0.619798	0	5.7341
P40301		1	Proteasome subunit alpha type-2	Pros25	19	3	0.201202	0.0981586	24.684
Q6NN06	A4V1Q0;A4V1Q1;Q24207	0	Boule, isoform E	bol	3	0	-1	-1	NA
Q86P04	Q9VHA1;Q9VHA2	1	RE01362p (Fragment)	SpdS	23	11	0.661881	0.188329	5.11379
Q9V3P6		1	26S proteasome non-ATPase regulatory subunit 1	Rpn2	66	6	0.389369	0.192152	11.2419
Q9VMH2		1	Arc-p20	Arc-p20	10	3	0.0847418	0.146777	62.6227
C4NYP8	E2QD63;Q86DS1;Q8MSG4	1	Hsc70-interacting protein 1	HIP	19	0	-1	-1	NA
E2QD63	C4NYP8;Q86DS1;Q8MSG4	0	CG2947, isoform B	HIP-R	19	0	-1	-1	NA
Q76NQ9	D0IQK3;D6W4U3;Q6NP70;Q76NR0;Q961Q7;Q9VY76	0	CG32626, isoform F	CG32626	50	3	0.57024	0.00903045	6.566
Q7JZM3	A1ZB71	0	RE21095p (Fragment)	GstE6	12	2	0.513772	0.0631344	7.69013
Q86DS1	C4NYP8;E2QD63;Q8MSG4	0	Hsc70-interacting protein 2	HIP-R	19	0	-1	-1	NA
Q8IMC4	F3YDK4;O16860;Q95RR6;Q9V4D9	0	Purine-rich binding protein-alpha, isoform D	Pur-alpha	7	0	-1	-1	NA
Q9VDP9	C6SUZ3;Q7KSB5	1	CG4390, isoform A	CG4390	13	0	-1	-1	NA
Q1EC13	Q9VWI0	1	IP11020p (Fragment)	CG12203	5	0	-1	-1	NA
Q8T9G8	Q9VLM8	0	SD01519p	Aats-ala	51	2	0.252127	0.0981693	19.087
Q9VDC0		1	CG3301, isoform A	CG3301	22	10	0.626512	0.0917106	5.63037
A4GK78	A4GK76;A4GK84;A4GK86;A4GK94;A4GK96;A4GKA2;A4GKA6;A4GKA8;A4GKB0;A4GKB4;A4GKB6;A7VLR0;F8WKX9;O76858;Q8SXA1;Q9GSP4;Q9VDC6	1	Ebony	e	58	8	0.428899	0.38532	9.89876
A4GK84	A4GK76;A4GK78;A4GK86;A4GK94;A4GK96;A4GKA2;A4GKA6;A4GKA8;A4GKB0;A4GKB4;A4GKB6;A7VLR0;F8WKX9;O76858;Q8SXA1;Q9GSP4;Q9VDC6	0	Ebony	e	58	8	0.428899	0.38532	9.89876
A4GK86	A4GK76;A4GK78;A4GK84;A4GK94;A4GK96;A4GKA2;A4GKA6;A4GKA8;A4GKB0;A4GKB4;A4GKB6;A7VLR0;F8WKX9;O76858;Q8SXA1;Q9GSP4;Q9VDC6	0	Ebony	e	58	8	0.428899	0.38532	9.89876
A4GK94	A4GK76;A4GK78;A4GK84;A4GK86;A4GK96;A4GKA2;A4GKA6;A4GKA8;A4GKB0;A4GKB4;A4GKB6;A7VLR0;F8WKX9;O76858;Q8SXA1;Q9GSP4;Q9VDC6	0	Ebony	e	58	8	0.428899	0.38532	9.89876
A4GK96	A4GK76;A4GK78;A4GK84;A4GK86;A4GK94;A4GKA2;A4GKA6;A4GKA8;A4GKB0;A4GKB4;A4GKB6;A7VLR0;F8WKX9;O76858;Q8SXA1;Q9GSP4;Q9VDC6	0	Ebony	e	58	8	0.428899	0.38532	9.89876
A4GKA2	A4GK76;A4GK78;A4GK84;A4GK86;A4GK94;A4GK96;A4GKA6;A4GKA8;A4GKB0;A4GKB4;A4GKB6;A7VLR0;F8WKX9;O76858;Q8SXA1;Q9GSP4;Q9VDC6	0	Ebony	e	58	8	0.428899	0.38532	9.89876
A4GKA6	A4GK76;A4GK78;A4GK84;A4GK86;A4GK94;A4GK96;A4GKA2;A4GKA8;A4GKB0;A4GKB4;A4GKB6;A7VLR0;F8WKX9;O76858;Q8SXA1;Q9GSP4;Q9VDC6	0	Ebony	e	58	8	0.428899	0.38532	9.89876
A4GKB0	A4GK76;A4GK78;A4GK84;A4GK86;A4GK94;A4GK96;A4GKA2;A4GKA6;A4GKA8;A4GKB4;A4GKB6;A7VLR0;F8WKX9;O76858;Q8SXA1;Q9GSP4;Q9VDC6	0	Ebony	e	58	8	0.428899	0.38532	9.89876
A4GKB4	A4GK76;A4GK78;A4GK84;A4GK86;A4GK94;A4GK96;A4GKA2;A4GKA6;A4GKA8;A4GKB0;A4GKB6;A7VLR0;F8WKX9;O76858;Q8SXA1;Q9GSP4;Q9VDC6	0	Ebony	e	58	8	0.428899	0.38532	9.89876
A4GKB6	A4GK76;A4GK78;A4GK84;A4GK86;A4GK94;A4GK96;A4GKA2;A4GKA6;A4GKA8;A4GKB0;A4GKB4;A7VLR0;F8WKX9;O76858;Q8SXA1;Q9GSP4;Q9VDC6	0	Ebony	e	57	8	0.428899	0.38532	9.89876
D6W4L2	E6PBY9;P06742	1	MIP21134p		18	6	0	6	NA
F8WKX9	A4GK76;A4GK78;A4GK84;A4GK86;A4GK94;A4GK96;A4GKA2;A4GKA6;A4GKA8;A4GKB0;A4GKB4;A4GKB6;A7VLR0;O76858;Q8SXA1;Q9GSP4;Q9VDC6	0	Ebony	e	58	8	0.428899	0.38532	9.89876
O76858	A4GK76;A4GK78;A4GK84;A4GK86;A4GK94;A4GK96;A4GKA2;A4GKA6;A4GKA8;A4GKB0;A4GKB4;A4GKB6;A7VLR0;F8WKX9;Q8SXA1;Q9GSP4;Q9VDC6	0	Ebony protein	e	56	8	0.428899	0.38532	9.89876
Q9NIW1	Q2QBM1;Q9NIW0;Q9NIW2;Q9U1J1;Q9VG31;Q9VG32	0	Malic enzyme	Men	108	18	0.611774	0.0411712	5.86067
Q9VDC6	A4GK76;A4GK78;A4GK84;A4GK86;A4GK94;A4GK96;A4GKA2;A4GKA6;A4GKA8;A4GKB0;A4GKB4;A4GKB6;A7VLR0;F8WKX9;O76858;Q8SXA1;Q9GSP4	0	Ebony	e	58	8	0.428899	0.38532	9.89876
Q9VG32	Q2QBM1;Q9NIW0;Q9NIW1;Q9NIW2;Q9U1J1;Q9VG31	0	Malic enzyme	Men	108	18	0.611774	0.0411712	5.86067
C9QP39	Q0KIA8;Q9VI16	1	RE15352p	CG1041-RB	31	8	0.333384	0.262433	13.6735
E2QD65	P39018	1	Ribosomal protein S19a, isoform C	RpS19a	12	5	0.582179	0.0615277	6.35403
E4NKL2	H1UUD4;Q8IPU3;Q9I7P8;Q9VPB3	1	AT09325p (Fragment)	CG4365-RC	22	2	0.164822	0.000919654	30.7876
H1UUD4	E4NKL2;Q8IPU3;Q9I7P8;Q9VPB3	0	FI19313p1 (Fragment)	CG4365-RC	22	2	0.164822	0.000919654	30.7876
P39018	E2QD65	0	40S ribosomal protein S19a	RpS19a	12	5	0.582179	0.0615277	6.35403
Q95U15	C1C530;C1C553;E1JIK6;E1JIK9;Q70VI1;Q9VFC7	0	GH14252p	Mf	22	3	0.0122103	0.0211489	451.36
Q9NBA9	A1ZA66;A1ZA67;A1ZA72;A1ZA73;Q24205;Q95R30;Q9N630;Q9NBB0;Q9NBB2;Q9NBB3;Q9NBC0;Q9NBC3	0	Stretchin-MLCK (Fragment)	Strn-Mlck	21	0	-1	-1	NA
Q9NBB1	A1ZA66;A1ZA67;A1ZA72;A1ZA73;Q24205;Q95R30;Q9N630;Q9NBA9;Q9NBB0;Q9NBB2;Q9NBB3;Q9NBC0;Q9NBC3	0	Stretchin-MLCK (Fragment)	Strn-Mlck	1	0	-1	-1	NA
Q9NIW2	Q2QBM1;Q9NIW0;Q9NIW1;Q9U1J1;Q9VG31;Q9VG32	0	Malic enzyme	Men	108	18	0.611774	0.0411712	5.86067
Q9V3V6	O18413;P48601;Q9VA54;Q9XZC3	1	26S proteasome regulatory complex subunit p50	Tbp-1	41	0	-1	-1	NA
Q9VAC4		1	CG7911	CG7911	5	2	0.585158	0.0195796	6.30236
Q9VG31	Q2QBM1;Q9NIW0;Q9NIW1;Q9NIW2;Q9U1J1;Q9VG32	0	Malic enzyme	Men	108	18	0.611774	0.0411712	5.86067
Q9VPX5	Q2XYI2	0	CG4764	CG4764	12	0	-1	-1	NA
A5XCQ1	A4UZR3;A5XCQ4;A5XCQ7;A5XCQ9;Q9W2M2	0	GH05411p (Fragment)	Treh	53	11	0.41859	0.0838397	10.2253
A5XCQ4	A4UZR3;A5XCQ1;A5XCQ7;A5XCQ9;Q9W2M2	0	Trehalase (Fragment)	Treh	53	11	0.41859	0.0838397	10.2253
C1C553	C1C530;E1JIK6;E1JIK9;Q70VI1;Q95U15;Q9VFC7	1	MIP06826p	Mf	22	3	0.0122103	0.0211489	451.36
P40417	A8Y4W5;D9PTS4	0	Mitogen-activated protein kinase ERK-A	rl	17	0	-1	-1	NA
Q6NN54	A4V310;B7Z0L2;C7LAD0;C7LAD1;Q29R34;Q7KKC2;Q7KSF4;Q8T3K7;Q9GQV1;Q9GQV2;Q9VEN1	0	RE60544p	cher	42	0	-1	-1	NA
Q9GQV1	A4V310;B7Z0L2;C7LAD0;C7LAD1;Q29R34;Q6NN54;Q7KKC2;Q7KSF4;Q8T3K7;Q9GQV2;Q9VEN1	0	Cheerio, isoform B	cher	42	0	-1	-1	NA
Q9VKE2	O96967	0	Crystallin	Cry	40	8	0.163544	0.237393	31.0513
Q9W2M2	A4UZR3;A5XCQ1;A5XCQ4;A5XCQ7;A5XCQ9	0	Trehalase	Treh	53	11	0.41859	0.0838397	10.2253
Q9VU58		1	Neuropeptide-like 2	Nplp2	3	0	-1	-1	NA
F0JAP3	Q9Y0Y2	1	Adenylosuccinate synthetase	CG17273-RA	37	2	0.351511	0.017308	12.8032
Q04499	A4V4U5	0	Proline dehydrogenase 1, mitochondrial	slgA	32	2	0.642745	0.505235	5.38731
Q9VMF1	A9UN70;A9UN84;Q95TY9	0	CG9497	CG9497	16	0	-1	-1	NA
D0IQK3	D6W4U3;Q6NP70;Q76NQ9;Q76NR0;Q961Q7;Q9VY76	1	RH56322p (Fragment)	CG32626-RD	62	3	0.57024	0.00903045	6.566
Q1W1Y0	A1ZA97;D9PTR4;Q4V4W8	0	Juvenile hormone esterase duplication	Jhedup	28	0	-1	-1	NA
C6SUU2	A9UND4;Q8IPA2;Q8SYS2;Q9VKE5	0	MIP12805p (Fragment)	CG14935-RB	23	0	-1	-1	NA
A4V310	B7Z0L2;C7LAD0;C7LAD1;Q29R34;Q6NN54;Q7KKC2;Q7KSF4;Q8T3K7;Q9GQV1;Q9GQV2;Q9VEN1	1	Cheerio, isoform H	cher	42	0	-1	-1	NA
C7LAD0	A4V310;B7Z0L2;C7LAD1;Q29R34;Q6NN54;Q7KKC2;Q7KSF4;Q8T3K7;Q9GQV1;Q9GQV2;Q9VEN1	0	RE31223p	cher-RH	42	0	-1	-1	NA
O46067		1	CG2918, isoform A	EG:25E8.1	61	10	0.537259	0.0847433	7.19603
Q07327		1	Protein ROP	Rop	38	1	0.646772	0	5.32862
Q960F2	Q24253	0	SD04106p	Bap	22	1	0.0727752	0	73.3885
P41572		1	6-phosphogluconate dehydrogenase, decarboxylating	Pgd	47	1	0.734548	0	4.18087
Q7K5N8	A1ZAU4	0	CG4847, isoform A	CG4847	18	2	0.48813	0.302306	8.28029
Q961Q7	D0IQK3;D6W4U3;Q6NP70;Q76NQ9;Q76NR0;Q9VY76	0	CG32626, isoform C	CG11058	55	3	0.57024	0.00903045	6.566
A4GKA8	A4GK76;A4GK78;A4GK84;A4GK86;A4GK94;A4GK96;A4GKA2;A4GKA6;A4GKB0;A4GKB4;A4GKB6;A7VLR0;F8WKX9;O76858;Q8SXA1;Q9GSP4;Q9VDC6	0	Ebony	e	57	8	0.428899	0.38532	9.89876
A7VLR0	A4GK76;A4GK78;A4GK84;A4GK86;A4GK94;A4GK96;A4GKA2;A4GKA6;A4GKA8;A4GKB0;A4GKB4;A4GKB6;F8WKX9;O76858;Q8SXA1;Q9GSP4;Q9VDC6	0	Ebony	e	57	8	0.428899	0.38532	9.89876
F2FB57	Q9V535	1	RE01574p	tsu-RA	7	4	0.249904	0.0679831	19.284
Q4V4W8	A1ZA97;D9PTR4;Q1W1Y0	0	IP12477p	CG8424	24	0	-1	-1	NA
Q7JRI6	A1ZB77;A1ZB78;A1ZB79;A1ZB80;A1ZB82;A1ZB83;E1JGL5;Q8IGG3;Q95RC4	0	CG5174, isoform H	CG5174	21	0	-1	-1	NA
Q9V535	F2FB57	0	RNA-binding protein 8A	tsu	7	4	0.249904	0.0679831	19.284
Q9W1B9	Q4V5X9	0	RE28824p	RpL12	5	1	0.470882	0	8.7114
Q9W369	D7RHE8	1	Mutant tan	t	72	8	0.561773	0.0577631	6.72127
C6TPC0	Q24036;Q59E29;Q59E30;Q86BI4;Q95RI5	1	RE69123p (Fragment)	fax-RD	21	6	0.048624	0.0416012	111.246
E2RWQ0	Q27598;Q7K2W6;Q9GV29	0	Prophenol oxidase (Fragment)	PhoxS	29	12	0.119589	0.100215	43.5373
O15971	B5RJ70;B5RJE3;D5AEN5;F0JAF7;F6J915;O18332;O18334;O18336;O18338;O18339;P25228;Q4V4D6;Q7KY04;Q86BK7;Q86BK8;Q8IPT6;Q8SYS5;Q8T046;Q95RH7;Q9V3C2;Q9VC31;Q9VM50;Q9VP48;Q9W3Q0;Q9W5X0	0	LD39986p	Rab10	16	0	-1	-1	NA
Q6NNU7	Q9VIC9	1	RE12154p	CG8665	42	3	0.414189	0.358731	10.3695
Q8MLU2	Q86NX6;Q9W299	0	CG11474, isoform B	CG11474	20	0	-1	-1	NA
Q9VC53	C6TP91;Q4QPZ7	0	CG31126	CG31126	7	2	0.0546437	0.0412666	98.6803
Q9VIC9	Q6NNU7	0	CG8665	CG8665	42	3	0.414189	0.358731	10.3695
A4GK76	A4GK78;A4GK84;A4GK86;A4GK94;A4GK96;A4GKA2;A4GKA6;A4GKA8;A4GKB0;A4GKB4;A4GKB6;A7VLR0;F8WKX9;O76858;Q8SXA1;Q9GSP4;Q9VDC6	1	Ebony	e	56	8	0.428899	0.38532	9.89876
O16860	F3YDK4;Q8IMC4;Q95RR6;Q9V4D9	0	Pur-alpha	Pur-alpha	7	0	-1	-1	NA
O61618	O61639;Q1WWC9;Q494K0;Q8INU2;Q8T068;Q9VIF7	1	Dynamin associated protein isoform Dap160-1	Dap160	53	4	0.0517832	0.103566	104.287
Q15DQ6	C9QP21;P08171;Q15DG6;Q15DG9;Q15DH8;Q15DJ7;Q15DL3;Q15DQ2;Q15DQ3;Q15DR1;Q15DR8;Q15E02;Q15EA4	0	Esterase 6 (Fragment)	Est-6	5	0	-1	-1	NA
Q15DR1	C9QP21;P08171;Q15DG6;Q15DG9;Q15DH8;Q15DJ7;Q15DL3;Q15DQ2;Q15DQ3;Q15DQ6;Q15DR8;Q15E02;Q15EA4	0	Esterase 6 (Fragment)	Est-6	5	0	-1	-1	NA
Q8SXT0	Q9VMI3	1	RE33648p	CG9140	11	0	-1	-1	NA
P14130		1	40S ribosomal protein S14	RpS14a	7	0	-1	-1	NA
P15372		1	Phosrestin-2	Arr1	29	2	0.252127	0.0498534	19.0869
Q0E993	Q960E6	1	Valyl-tRNA synthetase, isoform A	Aats-val	86	15	0.322159	0.201296	14.2607
Q1WWC9	O61618;O61639;Q494K0;Q8INU2;Q8T068;Q9VIF7	0	Dynamin associated protein 160, isoform C	Dap160	53	4	0.0517832	0.103566	104.287
Q7JV23	A1Z784;A8DY67;D0IQ86	1	CG11198, isoform B	ACC	129	4	0.725384	0.247992	4.29067
Q960E6	Q0E993	0	SD04748p	Aats-val	86	15	0.322159	0.201296	14.2607
Q9V4D9	F3YDK4;O16860;Q8IMC4;Q95RR6	0	Purine-rich binding protein-alpha, isoform B	Pur-alpha	7	0	-1	-1	NA
Q9VIF7	O61618;O61639;Q1WWC9;Q494K0;Q8INU2;Q8T068	0	Dynamin associated protein 160, isoform A	Dap160	53	4	0.0517832	0.103566	104.287
P21187		1	Polyadenylate-binding protein	pAbp	21	1	0.930488	0	2.07977
Q7JRL9		1	CG31221, isoform A	CG31221	11	0	-1	-1	NA
Q960T2	F3YDF6	1	Synapse-associated protein of 47 kDa	Sap47	66	6	0.0495838	0.105957	109.038
Q6NL81	Q9NIU2;Q9W5R8	1	RE57391p	RpL5	6	0	-1	-1	NA
Q95RG1	C6SUW3;P55935	0	LD32106p	RpS9	6	0	-1	-1	NA
Q9W127		1	CG3663	CG3663	6	0	-1	-1	NA
Q2XYH0	Q9VSR5	1	CG5012 (Fragment)	mRpL12	5	0	-1	-1	NA
Q95RB2		1	Cuticular protein 49Ae	Cpr49Ae	52	25	0.0436505	0.126629	124.243
P47947		1	Troponin C, isoform 1	TpnC41C	7	0	-1	-1	NA
Q9Y0Y2	F0JAP3	0	Adenylosuccinate synthetase	CG17273	33	2	0.351511	0.017308	12.8032
A0AQ24	Q9VQR2	1	CG8844 protein	CG8844	8	0	-1	-1	NA
A1ZA97	D9PTR4;Q1W1Y0;Q4V4W8	1	Juvenile hormone esterase duplication	Jhedup	28	0	-1	-1	NA
Q9V9M7		1	RE62581p	RpL21	5	2	0.0131113	0.0185421	420.153
Q9VQR2	A0AQ24	0	CG8844 protein	Pdsw	8	0	-1	-1	NA
F6J907	C6TP18;Q24510;Q8T0J1;Q9W3Z3	0	CG3926 (Fragment)	CG3926	6	0	-1	-1	NA
Q5LJT3	Q95T88	1	CG40486, isoform B	CG40486-RB	9	3	0.643023	0.198641	5.38322
E1JIT4	Q9VCZ8	1	CG7048, isoform B	CG7048	8	0	-1	-1	NA
P13677		1	Protein kinase C, eye isozyme	inaC	50	5	0.275694	0.0740331	17.1922
Q0KIA8	C9QP39;Q9VI16	1	CG1041, isoform B	CG1041	39	8	0.333384	0.262433	13.6735
Q8T0F1	Q9W0S7	0	LD06532p	Tudor-SN	41	7	0.517451	0.0685911	7.60997
Q95RN9	C7LAI0;D0IQI3;D3DMF1;O61604;Q8IQZ7;Q8IQZ8	0	LD18683p	Fim	1	0	-1	-1	NA
Q9VCZ8	E1JIT4	0	Probable prefoldin subunit 5	CG7048	8	0	-1	-1	NA
B5T232	B5T235;Q5U137;Q7K537;Q9VFZ4	0	Putative uncharacterized protein CG7966 (Fragment)	CG7966	7	0	-1	-1	NA
B5T235	B5T232;Q5U137;Q7K537;Q9VFZ4	0	Putative uncharacterized protein CG7966 (Fragment)	CG7966	6	0	-1	-1	NA
P22769		1	Proteasome subunit alpha type-7-1	Pros28.1	19	7	0.477398	0.214979	8.54503
Q8MSU6	A1Z6L9;P02828;Q1RKX0;Q7KNF3;Q8IHC2;Q9VAY2	0	LD43460p	Trap1	13	1	0.502497	0	7.94262
Q9VF28	Q8IND1	1	Arpc3A, isoform C	Arpc3A	10	3	0.15771	0.0243545	32.3088
Q9VSY4		1	Alpha-tubulin N-acetyltransferase 1	CG3967	13	0	-1	-1	NA
A0ZWM1	A0ZWM2;A0ZWM4;A0ZWM5;A0ZWM6;A0ZWM7;A0ZWM8;A0ZWM9;A0ZWN0;A0ZWN2;A0ZWN4;A0ZWN5;A0ZWN6;A0ZWN8;A0ZWP0;D0IQA2;Q9NFV5;Q9VIT9	0	Thiolester containing protein IV (Fragment)	TepIV	22	3	0.606988	0.101696	5.93756
A0ZWM7	A0ZWM1;A0ZWM2;A0ZWM4;A0ZWM5;A0ZWM6;A0ZWM8;A0ZWM9;A0ZWN0;A0ZWN2;A0ZWN4;A0ZWN5;A0ZWN6;A0ZWN8;A0ZWP0;D0IQA2;Q9NFV5;Q9VIT9	0	Thiolester containing protein IV (Fragment)	TepIV	22	3	0.606988	0.101696	5.93756
A0ZWN5	A0ZWM1;A0ZWM2;A0ZWM4;A0ZWM5;A0ZWM6;A0ZWM7;A0ZWM8;A0ZWM9;A0ZWN0;A0ZWN2;A0ZWN4;A0ZWN6;A0ZWN8;A0ZWP0;D0IQA2;Q9NFV5;Q9VIT9	0	Thiolester containing protein IV (Fragment)	TepIV	22	3	0.606988	0.101696	5.93756
E1UIC7	E1UIC9;E1UID0;E1UID3;E1UID4;Q23997	1	CG5210 protein	CG5210	42	3	0.477234	0.223466	8.54918
E1UIC9	E1UIC7;E1UID0;E1UID3;E1UID4;Q23997	1	CG5210 protein	CG5210	43	3	0.477234	0.223466	8.54918
E1UID0	E1UIC7;E1UIC9;E1UID3;E1UID4;Q23997	0	CG5210 protein	CG5210	43	3	0.477234	0.223466	8.54918
E1UID3	E1UIC7;E1UIC9;E1UID0;E1UID4;Q23997	0	CG5210 protein	CG5210	42	3	0.477234	0.223466	8.54918
E1UID4	E1UIC7;E1UIC9;E1UID0;E1UID3;Q23997	0	CG5210 protein	CG5210	42	3	0.477234	0.223466	8.54918
Q23997	E1UIC7;E1UIC9;E1UID0;E1UID3;E1UID4	0	Chitinase-like protein DS47	Chit	42	3	0.477234	0.223466	8.54918
Q95SB0	H0RNE1;Q9GPQ2;Q9VQI7	0	GM04269p	Prx6005	8	2	0.454198	0.0393374	9.15803
Q9GPQ2	H0RNE1;Q95SB0;Q9VQI7	0	1-cys peroxiredoxin DPx-6005	Prx6005	8	2	0.454198	0.0393374	9.15803
Q9VI16	C9QP39;Q0KIA8	0	CG1041, isoform A	CG1041	39	8	0.333384	0.262433	13.6735
Q9VQI7	H0RNE1;Q95SB0;Q9GPQ2	0	Peroxiredoxin 6005	Prx6005	8	2	0.454198	0.0393374	9.15803
Q9XZH6		1	V-type proton ATPase subunit G	Vha13	9	0	-1	-1	NA
P12426		1	Adenine phosphoribosyltransferase	Aprt	12	0	-1	-1	NA
Q8IGJ3	Q8IGE1;Q9VTP4	1	RH06366p	RpL10Ab	8	1	0.265107	0	18.002
A9UNB7	Q8MLS2	1	LP13860p	CG30410	15	0	-1	-1	NA
O17311	O17312;Q9VUJ1	1	Proteasome subunit beta type	Prosbeta2	29	12	0.269472	0.0959277	17.6605
O17312	O17311;Q9VUJ1	0	Proteasome subunit beta type	Prosbeta2	29	12	0.269472	0.0959277	17.6605
Q7KJV6	Q7KUA4;Q9VSD9	1	Ubiquitin-like protein activating enzyme	Uba2	25	2	0.530518	0.163248	7.33367
Q7KUA4	Q7KJV6;Q9VSD9	0	LD22577p	Uba2	25	2	0.530518	0.163248	7.33367
Q9VI04	Q6NP10	0	Beta-alanine synthase	pyd3	17	1	0.971604	0	1.55698
Q9VIT9	A0ZWM1;A0ZWM2;A0ZWM4;A0ZWM5;A0ZWM6;A0ZWM7;A0ZWM8;A0ZWM9;A0ZWN0;A0ZWN2;A0ZWN4;A0ZWN5;A0ZWN6;A0ZWN8;A0ZWP0;D0IQA2;Q9NFV5	1	Thiolester containing protein IV	TepIV	112	15	0.60938	0.110432	5.89899
Q9VTY2	Q7JVH6;Q8SXE8	0	CG10638, isoform A	CG10638	13	1	0.0570753	0	94.3557
Q9VUJ1	O17311;O17312	1	Proteasome subunit beta type	Prosbeta2	30	12	0.269472	0.0959277	17.6605
B7Z0L2	A4V310;C7LAD0;C7LAD1;Q29R34;Q6NN54;Q7KKC2;Q7KSF4;Q8T3K7;Q9GQV1;Q9GQV2;Q9VEN1	0	Cheerio, isoform F	cher	42	0	-1	-1	NA
C7LAD1	A4V310;B7Z0L2;C7LAD0;Q29R34;Q6NN54;Q7KKC2;Q7KSF4;Q8T3K7;Q9GQV1;Q9GQV2;Q9VEN1	0	RE41524p	cher-RF	42	0	-1	-1	NA
Q8SWZ8	Q9VH72	1	RH49505p	CG9471	14	0	-1	-1	NA
Q9W596	A4IJ78;A8E6R6;B4F633;B4F634;B4F637;B4F639;B4F643;C0MM14;C0MM15;C0MM25;decoy	1	Microtubule-associated protein futsch	futsch	358	35	0.243768	0.237038	19.8462
Q6NP70	D0IQK3;D6W4U3;Q76NQ9;Q76NR0;Q961Q7;Q9VY76	0	RE05438p	CG32626	53	3	0.57024	0.00903045	6.566
Q8T9B6		1	LDLR chaperone boca	boca	7	1	0.423005	0	10.0836
Q9GQS3	A9YKE5;B4YWM6;B4YWN4;Q1NZ60;Q9BK28;Q9GNH8;Q9W330	0	Hexokinase (Fragment)	Hex-A	30	3	0.213813	0.134261	23.051
Q9NBB3	A1ZA66;A1ZA67;A1ZA72;A1ZA73;Q24205;Q95R30;Q9N630;Q9NBA9;Q9NBB0;Q9NBB2;Q9NBC0;Q9NBC3	0	Stretchin-MLCK (Fragment)	Strn-Mlck	27	0	-1	-1	NA
Q9VK12		1	CG5945	CG5945	10	3	0.731962	0.220687	4.21166
Q9W3N9		1	CG10932	CG10932	25	2	0.279888	0.0767933	16.8881
A1ZAU4	Q7K5N8	1	CG4847, isoform D	CG4847-RD	18	2	0.48813	0.302306	8.28029
A1ZB79	A1ZB77;A1ZB78;A1ZB80;A1ZB82;A1ZB83;E1JGL5;Q7JRI6;Q8IGG3;Q95RC4	0	CG5174, isoform M	CG5174	21	0	-1	-1	NA
D3DMC5	Q95RW2;Q9XYM0	0	MIP14750p (Fragment)	Crk-RB	3	0	-1	-1	NA
H0RNE1	Q95SB0;Q9GPQ2;Q9VQI7	1	FI16742p1 (Fragment)	Prx6005-RA	8	2	0.454198	0.0393374	9.15803
Q0KHQ6	C3KGL9;Q9VWH7;Q9Y1W3	1	6-phosphofructo-2-kinase, isoform A	Pfrx	26	2	0.528525	0.467541	7.375
Q8IGG3	A1ZB77;A1ZB78;A1ZB79;A1ZB80;A1ZB82;A1ZB83;E1JGL5;Q7JRI6;Q95RC4	0	RH27395p	CG5174	21	0	-1	-1	NA
Q94516		1	ATP synthase subunit b, mitochondrial	ATPsyn-b	18	1	0.148137	0	34.5862
Q9V6K1		1	Tripeptidyl-peptidase 2	TppII	125	17	0.210744	0.118323	23.4305
Q8SYQ2	A0AQH0;Q95SA6	0	Proteasome subunit beta type	Prosbeta1	13	2	0.384004	0.0424143	11.4448
Q9W3C3		1	CG2004	CG2004	25	2	0.359009	0.00281114	12.4683
D0IQ86	A1Z784;A8DY67;Q7JV23	0	GH09643p (Fragment)	CG11198-RA	39	0	-1	-1	NA
O18640		1	Guanine nucleotide-binding protein subunit beta-like protein	Rack1	15	0	-1	-1	NA
P06742	D6W4L2;E6PBY9	0	Myosin light chain alkali	Mlc1	18	6	0	6	NA
Q24546	E2QCY9;E2QCZ0;Q5BIE8	0	Synapsin	Syn	106	13	0.205422	0.189698	24.1153
A3FP36	A3FP35;Q1RL06;Q86B44;Q8IQZ1;Q9VX03	0	Glutathione synthetase	CG32495	15	0	-1	-1	NA
A9UN70	A9UN84;Q95TY9;Q9VMF1	1	IP21866p (Fragment)	CG9497	15	0	-1	-1	NA
P48611		1	6-pyruvoyl tetrahydrobiopterin synthase	pr	7	0	-1	-1	NA
Q1RL06	A3FP35;A3FP36;Q86B44;Q8IQZ1;Q9VX03	0	CG32495, isoform E	GS	15	0	-1	-1	NA
Q86B44	A3FP35;A3FP36;Q1RL06;Q8IQZ1;Q9VX03	0	CG32495, isoform D	GS	32	0	-1	-1	NA
Q8MRA4		1	RE66843p	Rab1	6	1	0.549567	0	6.9528
Q9VXZ8		1	BcDNA.GH02901	BcDNA.GH02901	29	1	0.975364	0	1.49726
D6W4U3	D0IQK3;Q6NP70;Q76NQ9;Q76NR0;Q961Q7;Q9VY76	0	MIP19437p	CG32626-RD	30	0	-1	-1	NA
O18338	B5RJ70;B5RJE3;D5AEN5;F0JAF7;F6J915;O15971;O18332;O18334;O18336;O18339;P25228;Q4V4D6;Q7KY04;Q86BK7;Q86BK8;Q8IPT6;Q8SYS5;Q8T046;Q95RH7;Q9V3C2;Q9VC31;Q9VM50;Q9VP48;Q9W3Q0;Q9W5X0	1	LD44762p	Rab8	19	1	0.1773	0	28.413
P02516		1	Heat shock protein 23	Hsp23	6	0	-1	-1	NA
P35421		1	Phosphoribosylformylglycinamidine synthase	ade2	93	8	0.514207	0.192865	7.6806
Q95R30	A1ZA66;A1ZA67;A1ZA72;A1ZA73;Q24205;Q9N630;Q9NBA9;Q9NBB0;Q9NBB2;Q9NBB3;Q9NBC0;Q9NBC3	0	GH27795p	Strn-Mlck	35	0	-1	-1	NA
Q9V3I2		1	Drab5	Rab5	6	0	-1	-1	NA
Q9VHV5		1	ADP-ribosylation factor-like protein 8	Gie	7	0	-1	-1	NA
Q9VPF3		1	4-hydroxyphenylpyruvate dioxygenase	CG11796	19	0	-1	-1	NA
Q9VU92		1	CG8757	CG8757	22	2	0.0866645	0.0768298	61.1699
A1ZA73	A1ZA66;A1ZA67;A1ZA72;Q24205	0	Stretchin-Mlck, isoform E	Strn-Mlck	146	3	0.381908	0.250358	11.5256
E4NKJ4	A4V4Q6;E4NKJ3;E4NKM1;P36188	0	GH11752p	wupA-RB	19	3	0.241353	0.217722	20.0753
H1UUP7	C1C3D3;P06754;P49455;Q058U3;Q6LEH1;Q6NN28;Q8IG84;Q8IGY1;Q95TA3	1	FI17820p1	Tm1-RF	83	21	0.242547	0.233852	19.9615
Q058U3	C1C3D3;H1UUP7;P06754;P49455;Q6LEH1;Q6NN28;Q8IG84;Q8IGY1;Q95TA3	1	IP16008p	CG4898-RF	86	21	0.242547	0.233852	19.9615
Q9VSR5	Q2XYH0	0	GM03767p	mRpL12	5	0	-1	-1	NA
C9QP25	Q961R8;Q9VUK8	0	RE19272p	Aats-gly-RB	53	0	-1	-1	NA
E2QCY9	E2QCZ0;Q24546;Q5BIE8	1	Synapsin, isoform D	Syn	109	13	0.205422	0.189698	24.1153
Q6NNV7	C1C3F5;Q5LJT0;Q6IDG8	1	CG40485, isoform B	CG40485	23	11	0.311979	0.0791624	14.8292
Q95RV5		1	Ribulose-phosphate 3-epimerase	boca	6	0	-1	-1	NA
Q9VAG9		1	CG7789	CG7789	4	0	-1	-1	NA
Q9VG69		1	CG5844	CG5844	14	0	-1	-1	NA
Q9VUK8	C9QP25;Q961R8	0	Glycyl-tRNA synthetase, isoform B	Aats-gly	53	0	-1	-1	NA
Q9VWI0	Q1EC13	0	CG12203	CG12203	5	0	-1	-1	NA
Q95S62	B5RJT1;C7LAE2;D3PFE8;Q86P55;Q8IGR1;Q8INH5;Q8INH6;Q9VFW7	0	GM08240p	CG8775	31	1	0.722162	0	4.32975
E1JHJ4	B8A423;E1JHJ3;E1JHJ5;P05661;Q24410;Q24411;Q26433	0	Myosin heavy chain, isoform N	Mhc	90	1	0.157015	0	32.4647
E1JHJ5	B8A423;E1JHJ3;E1JHJ4;P05661;Q24410;Q24411;Q26433	0	Myosin heavy chain, isoform P	Mhc	90	1	0.157015	0	32.4647
P23696		1	Serine/threonine-protein phosphatase PP2A	mts	10	1	0.286988	0	16.3934
Q6NP10	Q9VI04	1	LD13390p (Fragment)	pyd3	17	1	0.971604	0	1.55698
Q9NFV5	A0ZWM1;A0ZWM2;A0ZWM4;A0ZWM5;A0ZWM6;A0ZWM7;A0ZWM8;A0ZWM9;A0ZWN0;A0ZWN2;A0ZWN4;A0ZWN5;A0ZWN6;A0ZWN8;A0ZWP0;D0IQA2;Q9VIT9	1	TEP4 protein (Precursor)	TepIV	110	15	0.60938	0.110432	5.89899
Q9VMW2	C6TP45;E1JHT6;E1JHT9;Q6NP20;Q7KTP4;Q9VMV9;Q9VMW1;Q9VMW4	0	RE38157p	Rtnl1	31	7	0.227821	0.107204	21.4482
Q8SYG3	D3DME9	1	CG40045	CG40045	12	3	0.479123	0.0267773	8.50173
Q95TC0	Q9VQL1	0	GH04194p	CG17259	14	1	0.357656	0	12.5277
Q9VQL1	Q95TC0	1	CG17259	CG17259	30	5	0.336662	0.0750567	13.5093
E1JHJ3	B8A423;E1JHJ4;E1JHJ5;P05661;Q24410;Q24411;Q26433	1	Myosin heavy chain, isoform O	Mhc	90	1	0.157015	0	32.4647
P05661	B8A423;E1JHJ3;E1JHJ4;E1JHJ5;Q24410;Q24411;Q26433	0	Myosin heavy chain, muscle	Mhc	90	1	0.157015	0	32.4647
Q6NP20	E1JHT6;Q9VMV9	0	LD43688p (Fragment)	CG33113	44	7	0.227821	0.107204	21.4482
Q70VI1	C1C530;C1C553;E1JIK6;E1JIK9;Q95U15;Q9VFC7	0	Mf4 protein	Mf	22	3	0.0122103	0.0211489	451.36
Q8IGC8	C8VV34;Q8IRG3;Q9W058	0	RH54340p	CG1140	4	0	-1	-1	NA
Q8IQX3	C7LA72;Q4V5C5	0	CG32544	CG32544	3	0	-1	-1	NA
Q9VB05		1	ALG-2 interacting protein X	ALiX	30	0	-1	-1	NA
Q27869	E8NH54	1	Protein-L-isoaspartate(D-aspartate) O-methyltransferase	Pcmt	9	0	-1	-1	NA
Q9VFC7	C1C530;C1C553;E1JIK6;E1JIK9;Q70VI1;Q95U15	0	Mf5 protein	Mf	22	3	0.0122103	0.0211489	451.36
A1Z784	A8DY67;D0IQ86;Q7JV23	1	CG11198, isoform A	ACC	127	4	0.725384	0.247992	4.29067
O61650	Q867V1;Q867Y1;Q9VPN5	1	Hsp70/Hsp90 organizing protein homolog	Hop	35	4	0.419261	0.104546	10.2036
Q24205	A1ZA66;A1ZA67;A1ZA72;A1ZA73	0	A-band associated protein (Fragment)	Strn-Mlck	37	1	0.366567	0	12.1445
Q9VPN5	O61650;Q867V1;Q867Y1	0	Hsp70/Hsp90 organizing protein homolog	Hop	35	4	0.419261	0.104546	10.2036
Q9W303	A1A729	1	Chitinase-like protein Idgf4	Idgf4	34	1	0.788249	0	3.57214
E1JI77	E1JI76;Q8IQB4;Q95TZ7;Q9VSN2	1	Z band alternatively spliced PDZ-motif protein 66, isoform L	Zasp66	3	0	-1	-1	NA
E8NH46	Q9VH95	1	MIP29050p	CG16817-RA	19	7	0.404847	0.0374456	10.6856
P49455	C1C3D3;H1UUP7;P06754;Q058U3;Q6LEH1;Q6NN28;Q8IG84;Q8IGY1;Q95TA3	0	Tropomyosin-1, isoforms 33/34	Tm1	83	21	0.242547	0.233852	19.9615
D7RHE8	Q9W369	1	Tan protein	tan	62	5	0.538635	0.0332416	7.16834
Q8SXE8	Q7JVH6;Q9VTY2	1	RH46018p	CG10638	12	1	0.0570753	0	94.3557
Q9W3F6	A8JV22;A8JV24	0	CG1440, isoform A	CG1440	34	0	-1	-1	NA
Q7K8X7	D8FT08	0	Glutathione S transferase E9	GstE9	22	5	0.429075	0.23467	9.89333
Q8T4D1	C9QP09;Q0KI94;Q0KI96;Q6AWM9;Q8IGS7;Q8INP0;Q9GNC8;Q9GQN3;Q9GQN4	0	AT03366p	ps	31	0	-1	-1	NA
Q9W0P5	Q8MZ78	1	Probable UDP-glucose 4-epimerase	Gale	11	1	0	1	NA
F0JAG1	Q8IGE6;Q9VT32;Q9VT33	0	Ribose-phosphate pyrophosphokinase		6	0	-1	-1	NA
Q960T9	A8WHE8;C7LAB1;C7LAD6;E1JGQ5;Q1WWH5;Q7KVP4;Q86BS7;Q9W2H8	0	LD35420p	CG9485	35	1	0.0414887	0	130.863
Q9W2D9		1	Eukaryotic translation initiation factor 3 subunit K	CG10306	10	1	0.124617	0	41.6635
B5RIN5	Q7KML2	1	Acyl-coenzyme A oxidase		21	1	0.91037	0	2.29894
P48451	Q24214	1	Calcineurin subunit B type 1	CanB	5	0	-1	-1	NA
Q7KML2	B5RIN5	0	Probable peroxisomal acyl-coenzyme A oxidase 1	CG5009	21	1	0.91037	0	2.29894
Q8SXL6	Q9W0H6	0	RE07481p	CG9149	9	0	-1	-1	NA
Q9VFP6	O76455	1	Inositol polyphosphate 1-phosphatase	Ipp	22	1	0.720761	0	4.34681
Q9VJQ3		1	RH54244p	yellow-c	24	0	-1	-1	NA
Q9VM12	Q8SYZ8	1	CG5958	CG5958-RA	12	1	0.414411	0	10.3622
A4IJ78	A8E6R6;B4F633;B4F634;B4F637;B4F639;B4F643;C0MM14;C0MM15;C0MM25;decoy;Q9W596	0	IP18437p (Fragment)	futsch	39	2	0.0290574	0.0410934	188.049
B8A423	E1JHJ3;E1JHJ4;E1JHJ5;P05661;Q24410;Q24411;Q26433	1	RH59876p	Mhc-RB	87	1	0.157015	0	32.4647
Q9NEF8	A8JUV8;D5AEP5;E1JJC0;Q8IRV7;Q8IRV8;Q8IRV9;Q8MPN3;Q8MSR5;Q9NEF9;Q9NEG0;Q9NEG1;Q9NFS9;Q9W4Y3;Q9W4Y4	0	EG:BACR25B3.2 protein	trol	28	5	0.153429	0.155006	33.292
Q9VLM8	Q8T9G8	1	Alanine--tRNA ligase, cytoplasmic	Aats-ala	77	5	0.394901	0.159001	11.0382
A0ZWN8	A0ZWM1;A0ZWM2;A0ZWM4;A0ZWM5;A0ZWM6;A0ZWM7;A0ZWM8;A0ZWM9;A0ZWN0;A0ZWN2;A0ZWN4;A0ZWN5;A0ZWN6;A0ZWP0;D0IQA2;Q9NFV5;Q9VIT9	0	Thiolester containing protein IV (Fragment)	TepIV	53	8	0.568641	0.100045	6.595
Q0KI96	C9QP09;Q0KI94;Q6AWM9;Q8IGS7;Q8INP0;Q8T4D1;Q9GNC8;Q9GQN3;Q9GQN4	1	Pasilla, isoform K	ps	31	0	-1	-1	NA
Q8IH37	A1Z7S1;A1Z7S2;A1Z7S3;Q7KY07;Q86PD0;Q8T0G8	0	GH26660p (Fragment)	ltd	13	0	-1	-1	NA
Q8IMQ8	Q9VBA0	1	CG6330, isoform B	CG6330-RB	20	1	0.532968	0	7.28327
Q8SXA1	A4GK76;A4GK78;A4GK84;A4GK86;A4GK94;A4GK96;A4GKA2;A4GKA6;A4GKA8;A4GKB0;A4GKB4;A4GKB6;A7VLR0;F8WKX9;O76858;Q9GSP4;Q9VDC6	0	GH24002p	e	39	6	0.238532	0.184146	20.3488
A8DY67	A1Z784;D0IQ86;Q7JV23	0	CG11198, isoform D	ACC	127	4	0.725384	0.247992	4.29067
E2QCN9	Q94529	0	GS1-like, isoform B	Gs1l	8	1	0.334745	0	13.605
Q8IMJ8	Q9VAC1	0	CG7920, isoform B	CG7920	15	1	0.290633	0	16.1487
Q8MSE0	Q8SY96;Q8SYM2	1	GM32035p	CG32500	1	0	-1	-1	NA
Q961W1	Q9VPF3	0	4-hydroxyphenylpyruvate dioxygenase	CG11796	12	0	-1	-1	NA
Q9VII9		1	CG31673	CG31673	6	0	-1	-1	NA
C0MJU2	Q9XYN7	1	Proteasome subunit beta type	CG11981	17	4	0.231907	0.19492	21.0169
D5SHR2	Q9VFC8	1	GH19589p	CG6904-RA	53	3	0.047202	0.0817563	114.683
Q9V3Y3		1	Defense protein l(2)34Fc	l(2)34Fc	4	0	-1	-1	NA
Q9VFC8	D5SHR2	0	Putative glycogen [starch] synthase	CG6904	53	3	0.047202	0.0817563	114.683
Q9XYN7	C0MJU2	0	Proteasome subunit beta type-3	Prosbeta3	17	4	0.231907	0.19492	21.0169
Q9XZC3	O18413;P48601;Q9V3V6;Q9VA54	0	Tat-binding protein-1	Tbp-1	33	0	-1	-1	NA
A9QJL0	A9QJK9;A9QJL4;A9QJL5;A9QJL7;A9QJL8;A9QJM6;A9QJM9;A9QJQ6;A9QJR7;A9QJU7;A9QJY0;A9QK28;D1FZ49;D1FZ89;D1FZA2;D1FZD8;Q9VAI9	0	Odorant-binding protein 99c	Obp99c	10	4	0.945278	0.0329725	1.90851
A9QJR7	A9QJK9;A9QJL0;A9QJL4;A9QJL5;A9QJL7;A9QJL8;A9QJM6;A9QJM9;A9QJQ6;A9QJU7;A9QJY0;A9QK28;D1FZ49;D1FZ89;D1FZA2;D1FZD8;Q9VAI9	0	Odorant-binding protein 99c	Obp99c	10	4	0.945278	0.0329725	1.90851
C7LA72	Q4V5C5;Q8IQX3	1	FI01461p (Fragment)	CG32544-RA	3	0	-1	-1	NA
D1FZ49	A9QJK9;A9QJL0;A9QJL4;A9QJL5;A9QJL7;A9QJL8;A9QJM6;A9QJM9;A9QJQ6;A9QJR7;A9QJU7;A9QJY0;A9QK28;D1FZ89;D1FZA2;D1FZD8;Q9VAI9	0	Odorant-binding protein 99c	Obp99c	10	4	0.945278	0.0329725	1.90851
D1FZA2	A9QJK9;A9QJL0;A9QJL4;A9QJL5;A9QJL7;A9QJL8;A9QJM6;A9QJM9;A9QJQ6;A9QJR7;A9QJU7;A9QJY0;A9QK28;D1FZ49;D1FZ89;D1FZD8;Q9VAI9	0	Odorant-binding protein 99c	Obp99c	10	4	0.945278	0.0329725	1.90851
D1FZD8	A9QJK9;A9QJL0;A9QJL4;A9QJL5;A9QJL7;A9QJL8;A9QJM6;A9QJM9;A9QJQ6;A9QJR7;A9QJU7;A9QJY0;A9QK28;D1FZ49;D1FZ89;D1FZA2;Q9VAI9	0	Odorant-binding protein 99c	Obp99c	10	4	0.945278	0.0329725	1.90851
Q1WWH5	A8WHE8;C7LAB1;C7LAD6;E1JGQ5;Q7KVP4;Q86BS7;Q960T9;Q9W2H8	0	IP16420p (Fragment)	CG9485	23	1	0.0414887	0	130.863
Q8IGP9	Q8SXC2	0	RE50216p	CG6950	10	0	-1	-1	NA
Q9N630	A1ZA66;A1ZA67;A1ZA72;A1ZA73;Q24205;Q95R30;Q9NBA9;Q9NBB0;Q9NBB2;Q9NBB3;Q9NBC0;Q9NBC3	0	Stretchin-MLCK (Fragment)	Strn-Mlck	26	1	0.639583	0	5.43382
Q9W0C1	D0IQJ1;Q86BQ0;Q9W0C2	0	GH04664p	n-syb	17	2	0.503555	0.0755449	7.91847
D8FT08	Q7K8X7	1	IP05783p (Fragment)	GstE9-RA	22	5	0.429075	0.23467	9.89333
E1UIA5	Q8MZ73;Q9V405;Q9VH79	1	CG16916 protein	CG16916	24	0	-1	-1	NA
Q9V405	E1UIA5;Q8MZ73;Q9VH79	0	26S proteasome regulatory complex subunit p48A	Rpt3	24	0	-1	-1	NA
A0ZWM2	A0ZWM1;A0ZWM4;A0ZWM5;A0ZWM6;A0ZWM7;A0ZWM8;A0ZWM9;A0ZWN0;A0ZWN2;A0ZWN4;A0ZWN5;A0ZWN6;A0ZWN8;A0ZWP0;D0IQA2;Q9NFV5;Q9VIT9	0	Thiolester containing protein IV (Fragment)	TepIV	53	9	0.592532	0.117877	6.17645
A8JV22	A8JV24;Q9W3F6	1	AT08049p	CG1440-RC	34	0	-1	-1	NA
Q24410	B8A423;E1JHJ3;E1JHJ4;E1JHJ5;P05661;Q24411;Q26433	0	Myosin heavy chain 2 (Fragment)	Mhc	3	0	-1	-1	NA
Q8MRS3	A1Z7V1;A8DY79;Q1EC18;Q25B55	0	AT09405p	brp	41	1	0.340019	0	13.3444
Q9GQN3	C9QP09;Q0KI94;Q0KI96;Q6AWM9;Q8IGS7;Q8INP0;Q8T4D1;Q9GNC8;Q9GQN4	0	PASILLA splice variant 4	ps	31	0	-1	-1	NA
Q9VHL2		1	LD47396p	Tcp-1eta	20	0	-1	-1	NA
Q9W0H6	Q8SXL6	1	CG9149	CG9149	19	0	-1	-1	NA
D9PTR4	A1ZA97;Q1W1Y0;Q4V4W8	0	IP12677p (Fragment)	Jhedup-RA	24	0	-1	-1	NA
G4LU44	A1Z718;A1Z719;A1Z720;A1Z721;A8DY53;D0Z771;F3YDQ1;G2J5T8;G4LU21;Q8MQX7;Q8MSD5;Q95R83	1	FI15208p1 (Fragment)	CG30492-RE	24	0	-1	-1	NA
Q8I941		1	CG32485	CG32485	5	1	0.445055	0	9.4164
Q95U76	Q4TWT4;Q94914;Q9W374	0	GH01650p	su(r)	42	7	0.735152	0.0466489	4.1737
B4F5K6	B4F5L2;B4F5L3;C0MLI5;C0MLI6;C0MLI9;O76752	1	CG12117-PA	CG12117	11	0	-1	-1	NA
B4F5L2	B4F5K6;B4F5L3;C0MLI5;C0MLI6;C0MLI9;O76752	0	CG12117-PA	CG12117	11	0	-1	-1	NA
B4F5L3	B4F5K6;B4F5L2;C0MLI5;C0MLI6;C0MLI9;O76752	0	CG12117-PA	CG12117	11	0	-1	-1	NA
C0MLI5	B4F5K6;B4F5L2;B4F5L3;C0MLI6;C0MLI9;O76752	0	CG12117-PA	CG12117	11	0	-1	-1	NA
C0MLI6	B4F5K6;B4F5L2;B4F5L3;C0MLI5;C0MLI9;O76752	0	CG12117-PA	CG12117	11	0	-1	-1	NA
O76752	B4F5K6;B4F5L2;B4F5L3;C0MLI5;C0MLI6;C0MLI9	0	CG12117-PA	Sptr	11	0	-1	-1	NA
Q6V6U1	Q6V6U2;Q6V6U3;Q6V6U4;Q6V6U5;Q6V6U6;Q6V6U7;Q6V6U8;Q6V6U9;Q6V6V0;Q7JWX3;Q9U5W7	1	Spn43Ac (Fragment)	nec	8	0	-1	-1	NA
Q6V6V0	Q6V6U1;Q6V6U2;Q6V6U3;Q6V6U4;Q6V6U5;Q6V6U6;Q6V6U7;Q6V6U8;Q6V6U9;Q7JWX3;Q9U5W7	0	Spn43Ac (Fragment)	nec	8	0	-1	-1	NA
Q6WAR9	A8JUT4;D0Z726;Q8I078;Q8I0N0;Q8I8H2;Q9VJ85;Q9VRD6	0	CG1740 protein (Fragment)	Ntf-2	2	0	-1	-1	NA
Q8T068	O61618;O61639;Q1WWC9;Q494K0;Q8INU2;Q9VIF7	0	LD23686p	Dap160	27	3	0.0690443	0.119588	77.5077
Q9VA37		1	DJ-1 beta	dj-1beta	15	5	0.240162	0.148191	20.19
Q9VBN5		1	60S ribosomal protein L27	RpL27	6	0	-1	-1	NA
Q9W141		1	Putative ATP synthase subunit f, mitochondrial	CG4692	3	0	-1	-1	NA
A0ZWM4	A0ZWM1;A0ZWM2;A0ZWM5;A0ZWM6;A0ZWM7;A0ZWM8;A0ZWM9;A0ZWN0;A0ZWN2;A0ZWN4;A0ZWN5;A0ZWN6;A0ZWN8;A0ZWP0;D0IQA2;Q9NFV5;Q9VIT9	0	Thiolester containing protein IV (Fragment)	TepIV	52	9	0.592532	0.117877	6.17645
A1Z934		1	CG8778	CG8778	15	0	-1	-1	NA
Q6V6U5	Q6V6U1;Q6V6U2;Q6V6U3;Q6V6U4;Q6V6U6;Q6V6U7;Q6V6U8;Q6V6U9;Q6V6V0;Q7JWX3;Q9U5W7	0	Spn43Ac (Fragment)	nec	8	0	-1	-1	NA
Q6V6U7	Q6V6U1;Q6V6U2;Q6V6U3;Q6V6U4;Q6V6U5;Q6V6U6;Q6V6U8;Q6V6U9;Q6V6V0;Q7JWX3;Q9U5W7	0	Spn43Ac (Fragment)	nec	8	0	-1	-1	NA
Q7KLU9	O16040;Q7KLV0;Q86PC7;Q8I0J1;Q8IGY5;Q8IMG1;Q9TVG2;Q9TW87;Q9U4Q6;Q9U4Q7;Q9U4Q8;Q9U4Q9;Q9U4R0;Q9U4R2;Q9U4R3;Q9U4R4;Q9U4R5;Q9V9U3	0	Anon1A3 (Fragment)	anon1A3	9	0	-1	-1	NA
Q9VBS7	C6TP58	0	CG10550, isoform A	CG10550	20	1	0.492061	0	8.18605
B7YZG7	B7YZG8;Q7K2G1	1	CG13349, isoform B	CG13349	8	0	-1	-1	NA
F1D8F7	D9HRV1;D9HRV3;D9HRV4;D9HRV5;D9HRV8;D9HRW2;D9HRW5;D9HRW7;D9HRW9;D9HRX4;D9HRY4;D9HRZ7;D9HRZ9;D9HS27;F1D8F9;F1D8G2;F1D8G4;F1D8G6;F1D8G7;F1D8G9;F1D8H2;Q9NDS6;Q9VFG5	0	Senescence marker protein-30 (Fragment)	smp-30	7	0	-1	-1	NA
F1D8F9	D9HRV1;D9HRV3;D9HRV4;D9HRV5;D9HRV8;D9HRW2;D9HRW5;D9HRW7;D9HRW9;D9HRX4;D9HRY4;D9HRZ7;D9HRZ9;D9HS27;F1D8F7;F1D8G2;F1D8G4;F1D8G6;F1D8G7;F1D8G9;F1D8H2;Q9NDS6;Q9VFG5	0	Senescence marker protein-30 (Fragment)	smp-30	7	0	-1	-1	NA
F1D8G2	D9HRV1;D9HRV3;D9HRV4;D9HRV5;D9HRV8;D9HRW2;D9HRW5;D9HRW7;D9HRW9;D9HRX4;D9HRY4;D9HRZ7;D9HRZ9;D9HS27;F1D8F7;F1D8F9;F1D8G4;F1D8G6;F1D8G7;F1D8G9;F1D8H2;Q9NDS6;Q9VFG5	0	Senescence marker protein-30 (Fragment)	smp-30	7	0	-1	-1	NA
F1D8G4	D9HRV1;D9HRV3;D9HRV4;D9HRV5;D9HRV8;D9HRW2;D9HRW5;D9HRW7;D9HRW9;D9HRX4;D9HRY4;D9HRZ7;D9HRZ9;D9HS27;F1D8F7;F1D8F9;F1D8G2;F1D8G6;F1D8G7;F1D8G9;F1D8H2;Q9NDS6;Q9VFG5	0	Senescence marker protein-30 (Fragment)	smp-30	7	0	-1	-1	NA
F1D8G6	D9HRV1;D9HRV3;D9HRV4;D9HRV5;D9HRV8;D9HRW2;D9HRW5;D9HRW7;D9HRW9;D9HRX4;D9HRY4;D9HRZ7;D9HRZ9;D9HS27;F1D8F7;F1D8F9;F1D8G2;F1D8G4;F1D8G7;F1D8G9;F1D8H2;Q9NDS6;Q9VFG5	0	Senescence marker protein-30 (Fragment)	smp-30	7	0	-1	-1	NA
F1D8G7	D9HRV1;D9HRV3;D9HRV4;D9HRV5;D9HRV8;D9HRW2;D9HRW5;D9HRW7;D9HRW9;D9HRX4;D9HRY4;D9HRZ7;D9HRZ9;D9HS27;F1D8F7;F1D8F9;F1D8G2;F1D8G4;F1D8G6;F1D8G9;F1D8H2;Q9NDS6;Q9VFG5	0	Senescence marker protein-30 (Fragment)	smp-30	7	0	-1	-1	NA
F1D8G9	D9HRV1;D9HRV3;D9HRV4;D9HRV5;D9HRV8;D9HRW2;D9HRW5;D9HRW7;D9HRW9;D9HRX4;D9HRY4;D9HRZ7;D9HRZ9;D9HS27;F1D8F7;F1D8F9;F1D8G2;F1D8G4;F1D8G6;F1D8G7;F1D8H2;Q9NDS6;Q9VFG5	0	Senescence marker protein-30 (Fragment)	smp-30	7	0	-1	-1	NA
F1D8H2	D9HRV1;D9HRV3;D9HRV4;D9HRV5;D9HRV8;D9HRW2;D9HRW5;D9HRW7;D9HRW9;D9HRX4;D9HRY4;D9HRZ7;D9HRZ9;D9HS27;F1D8F7;F1D8F9;F1D8G2;F1D8G4;F1D8G6;F1D8G7;F1D8G9;Q9NDS6;Q9VFG5	0	Senescence marker protein-30 (Fragment)	smp-30	7	0	-1	-1	NA
Q2XYE0	Q6NMY2	1	CG8343 (Fragment)	CG8343	11	1	0.372162	0	11.913
Q6V6U2	Q6V6U1;Q6V6U3;Q6V6U4;Q6V6U5;Q6V6U6;Q6V6U7;Q6V6U8;Q6V6U9;Q6V6V0;Q7JWX3;Q9U5W7	0	Spn43Ac (Fragment)	nec	8	0	-1	-1	NA
Q6V6U3	Q6V6U1;Q6V6U2;Q6V6U4;Q6V6U5;Q6V6U6;Q6V6U7;Q6V6U8;Q6V6U9;Q6V6V0;Q7JWX3;Q9U5W7	0	Spn43Ac (Fragment)	nec	8	0	-1	-1	NA
Q6V6U4	Q6V6U1;Q6V6U2;Q6V6U3;Q6V6U5;Q6V6U6;Q6V6U7;Q6V6U8;Q6V6U9;Q6V6V0;Q7JWX3;Q9U5W7	0	Spn43Ac (Fragment)	nec	8	0	-1	-1	NA
Q6V6U6	Q6V6U1;Q6V6U2;Q6V6U3;Q6V6U4;Q6V6U5;Q6V6U7;Q6V6U8;Q6V6U9;Q6V6V0;Q7JWX3;Q9U5W7	0	Spn43Ac (Fragment)	nec	8	0	-1	-1	NA
Q6V6U8	Q6V6U1;Q6V6U2;Q6V6U3;Q6V6U4;Q6V6U5;Q6V6U6;Q6V6U7;Q6V6U9;Q6V6V0;Q7JWX3;Q9U5W7	0	Spn43Ac (Fragment)	nec	8	0	-1	-1	NA
Q6V6U9	Q6V6U1;Q6V6U2;Q6V6U3;Q6V6U4;Q6V6U5;Q6V6U6;Q6V6U7;Q6V6U8;Q6V6V0;Q7JWX3;Q9U5W7	0	Spn43Ac (Fragment)	nec	8	0	-1	-1	NA
Q7K2G1	B7YZG7;B7YZG8	0	Proteasomal ubiquitin receptor ADRM1 homolog	CG13349	8	0	-1	-1	NA
Q7KLV0	O16040;Q7KLU9;Q86PC7;Q8I0J1;Q8IGY5;Q8IMG1;Q9TVG2;Q9TW87;Q9U4Q6;Q9U4Q7;Q9U4Q8;Q9U4Q9;Q9U4R0;Q9U4R2;Q9U4R3;Q9U4R4;Q9U4R5;Q9V9U3	0	Anon1A3 (Fragment)	anon1A3	9	0	-1	-1	NA
Q8MQY1	Q9VZW7	1	SD01848p (Fragment)	CG2107	16	0	-1	-1	NA
Q9GQN4	C9QP09;Q0KI94;Q0KI96;Q6AWM9;Q8IGS7;Q8INP0;Q8T4D1;Q9GNC8;Q9GQN3	0	PASILLA splice variant 3	ps	31	0	-1	-1	NA
Q9TVG2	O16040;Q7KLU9;Q7KLV0;Q86PC7;Q8I0J1;Q8IGY5;Q8IMG1;Q9TW87;Q9U4Q6;Q9U4Q7;Q9U4Q8;Q9U4Q9;Q9U4R0;Q9U4R2;Q9U4R3;Q9U4R4;Q9U4R5;Q9V9U3	0	Anon1A3 (Fragment)	anon1A3	9	0	-1	-1	NA
Q9TW87	O16040;Q7KLU9;Q7KLV0;Q86PC7;Q8I0J1;Q8IGY5;Q8IMG1;Q9TVG2;Q9U4Q6;Q9U4Q7;Q9U4Q8;Q9U4Q9;Q9U4R0;Q9U4R2;Q9U4R3;Q9U4R4;Q9U4R5;Q9V9U3	0	Anon1A3 (Fragment)	anon1A3	9	0	-1	-1	NA
Q9U4Q6	O16040;Q7KLU9;Q7KLV0;Q86PC7;Q8I0J1;Q8IGY5;Q8IMG1;Q9TVG2;Q9TW87;Q9U4Q7;Q9U4Q8;Q9U4Q9;Q9U4R0;Q9U4R2;Q9U4R3;Q9U4R4;Q9U4R5;Q9V9U3	0	Anon1A3 (Fragment)	anon1A3	9	0	-1	-1	NA
Q9U4Q8	O16040;Q7KLU9;Q7KLV0;Q86PC7;Q8I0J1;Q8IGY5;Q8IMG1;Q9TVG2;Q9TW87;Q9U4Q6;Q9U4Q7;Q9U4Q9;Q9U4R0;Q9U4R2;Q9U4R3;Q9U4R4;Q9U4R5;Q9V9U3	0	Anon1A3 (Fragment)	anon1A3	9	0	-1	-1	NA
Q9U4R0	O16040;Q7KLU9;Q7KLV0;Q86PC7;Q8I0J1;Q8IGY5;Q8IMG1;Q9TVG2;Q9TW87;Q9U4Q6;Q9U4Q7;Q9U4Q8;Q9U4Q9;Q9U4R2;Q9U4R3;Q9U4R4;Q9U4R5;Q9V9U3	0	Anon1A3 (Fragment)	anon1A3	9	0	-1	-1	NA
Q9U4R3	O16040;Q7KLU9;Q7KLV0;Q86PC7;Q8I0J1;Q8IGY5;Q8IMG1;Q9TVG2;Q9TW87;Q9U4Q6;Q9U4Q7;Q9U4Q8;Q9U4Q9;Q9U4R0;Q9U4R2;Q9U4R4;Q9U4R5;Q9V9U3	0	Anon1A3 (Fragment)	anon1A3	9	0	-1	-1	NA
Q9U4R4	O16040;Q7KLU9;Q7KLV0;Q86PC7;Q8I0J1;Q8IGY5;Q8IMG1;Q9TVG2;Q9TW87;Q9U4Q6;Q9U4Q7;Q9U4Q8;Q9U4Q9;Q9U4R0;Q9U4R2;Q9U4R3;Q9U4R5;Q9V9U3	0	Anon1A3 (Fragment)	anon1A3	9	0	-1	-1	NA
Q9U4R5	O16040;Q7KLU9;Q7KLV0;Q86PC7;Q8I0J1;Q8IGY5;Q8IMG1;Q9TVG2;Q9TW87;Q9U4Q6;Q9U4Q7;Q9U4Q8;Q9U4Q9;Q9U4R0;Q9U4R2;Q9U4R3;Q9U4R4;Q9V9U3	0	Anon1A3 (Fragment)	anon1A3	9	0	-1	-1	NA
Q9NK57		1	NIF3-like protein 1	anon-35F/36A	7	0	-1	-1	NA
Q9VMW4	C6TP45;E1JHT6;E1JHT9;Q6NP20;Q7KTP4;Q9VMV9;Q9VMW1;Q9VMW2	0	RE01035p	Rtnl1	30	7	0.227821	0.107204	21.4482
Q9W374	Q4TWT4;Q94914;Q95U76	1	Dihydropyrimidine dehydrogenase	su(r)	57	10	0.719471	0.0472719	4.36257
Q9NBC0	A1ZA66;A1ZA67;A1ZA72;A1ZA73;Q24205;Q95R30;Q9N630;Q9NBA9;Q9NBB0;Q9NBB2;Q9NBB3;Q9NBC3	0	Stretchin-MLCK (Fragment)	Strn-Mlck	26	1	0.639583	0	5.43382
Q9VC31	B5RJ70;B5RJE3;D5AEN5;F0JAF7;F6J915;O15971;O18332;O18334;O18336;O18338;O18339;P25228;Q4V4D6;Q7KY04;Q86BK7;Q86BK8;Q8IPT6;Q8SYS5;Q8T046;Q95RH7;Q9V3C2;Q9VM50;Q9VP48;Q9W3Q0;Q9W5X0	0	RabX4	RabX4	14	1	0.1773	0	28.413
C6TP45	E1JHT6;E1JHT9;Q6NP20;Q7KTP4;Q9VMV9;Q9VMW1;Q9VMW2;Q9VMW4	1	LD06931p	Rtnl1-RD	34	7	0.227821	0.107204	21.4482
Q9VH77		1	Mannose-6-phosphate isomerase	CG8417	20	0	-1	-1	NA
Q9VMW1	C6TP45;E1JHT6;E1JHT9;Q6NP20;Q7KTP4;Q9VMV9;Q9VMW2;Q9VMW4	0	FI17202p1	Rtnl1	34	7	0.227821	0.107204	21.4482
A0ZWM5	A0ZWM1;A0ZWM2;A0ZWM4;A0ZWM6;A0ZWM7;A0ZWM8;A0ZWM9;A0ZWN0;A0ZWN2;A0ZWN4;A0ZWN5;A0ZWN6;A0ZWN8;A0ZWP0;D0IQA2;Q9NFV5;Q9VIT9	0	Thiolester containing protein IV (Fragment)	TepIV	21	2	0.548303	0.00457749	6.97731
A0ZWN4	A0ZWM1;A0ZWM2;A0ZWM4;A0ZWM5;A0ZWM6;A0ZWM7;A0ZWM8;A0ZWM9;A0ZWN0;A0ZWN2;A0ZWN5;A0ZWN6;A0ZWN8;A0ZWP0;D0IQA2;Q9NFV5;Q9VIT9	0	Thiolester containing protein IV (Fragment)	TepIV	46	5	0.613992	0.136201	5.8254
A1Z8Z3	D4G7G5	1	Cuticular protein 49Ag	Cpr49Ag	5	1	0	1	NA
D5AEN5	B5RJ70;B5RJE3;F0JAF7;F6J915;O15971;O18332;O18334;O18336;O18338;O18339;P25228;Q4V4D6;Q7KY04;Q86BK7;Q86BK8;Q8IPT6;Q8SYS5;Q8T046;Q95RH7;Q9V3C2;Q9VC31;Q9VM50;Q9VP48;Q9W3Q0;Q9W5X0	0	MIP21873p (Fragment)	Rab8-RA	16	1	0.1773	0	28.413
P40793		1	Cdc42 homolog	Cdc42	7	0	-1	-1	NA
Q494K0	O61618;O61639;Q1WWC9;Q8INU2;Q8T068;Q9VIF7	0	LD42142p (Fragment)		27	3	0.0690443	0.119588	77.5077
Q8INP0	C9QP09;Q0KI94;Q0KI96;Q6AWM9;Q8IGS7;Q8T4D1;Q9GNC8;Q9GQN3;Q9GQN4	0	Pasilla, isoform D	ps	31	0	-1	-1	NA
Q9VLX9	Q8MYS9	0	CG7203	CG7203	5	4	0	4	NA
A1Z720	A1Z718;A1Z719;A1Z721;A8DY53;D0Z771;F3YDQ1;G2J5T8;G4LU21;G4LU44;Q8MQX7;Q8MSD5;Q95R83	0	CG30492, isoform A	CG30492	39	1	0.440859	0	9.53839
B5RJ76	B7YZR9;Q8MRV9;Q9V595	1	Uroporphyrinogen decarboxylase		4	0	-1	-1	NA
D1Z3A1	Q8MZI5;Q9VZS4;Q9VZS5	1	MIP15344p	RpL28	4	1	0	1	NA
P19889		1	60S acidic ribosomal protein P0	RpLP0	11	0	-1	-1	NA
Q7JZW0		1	Cuticular protein 51A	Cpr51A	2	0	-1	-1	NA
Q8IQZ8	C7LAI0;D0IQI3;D3DMF1;O61604;Q8IQZ7	0	Fimbrin, isoform C	Fim	25	3	0.696138	0.0162615	4.65519
Q8MRV9	B5RJ76;B7YZR9;Q9V595	0	Uroporphyrinogen decarboxylase	Updo	4	0	-1	-1	NA
Q9V595	B5RJ76;B7YZR9;Q8MRV9	0	Uroporphyrinogen decarboxylase	Updo	4	0	-1	-1	NA
Q9VFZ4	B5T232;B5T235;Q5U137;Q7K537	0	CG7966	CG7966	15	0	-1	-1	NA
Q9VSA9		1	CG7409	CG7409	5	1	0.105479	0	49.7474
Q9VUW2	Q8MQN7	0	CG17029	CG17029	4	0	-1	-1	NA
Q9VY78		1	Chloride intracellular channel	Clic	7	0	-1	-1	NA
Q9VZS5	D1Z3A1;Q8MZI5;Q9VZS4	0	60S ribosomal protein L28	RpL28	4	1	0	1	NA
Q9W0C2	D0IQJ1;Q86BQ0;Q9W0C1	0	N-synaptobrevin, isoform E	n-syb	17	2	0.503555	0.0755449	7.91847
O76281	A8WHJ7;C3KKB4;C5WLM0;D1YSG0;D1YSG1;O76280;Q1WWF2;Q24463;Q6NR91;Q7KQP6;Q8ST85;Q961U1	0	Projectin (Fragment)	bt	225	18	0.124793	0.198791	41.6007
Q9VYV3		1	CG1837	prtp	10	0	-1	-1	NA
D3DME9	Q8SYG3	0	MIP14836p	CG40045-RA	5	2	0.471386	0.0327852	8.69837
Q7KSB5	C6SUZ3;Q9VDP9	0	CG4390, isoform B	CG4390	11	0	-1	-1	NA
P08841	A1ZBL0;A1ZBL1;E0R982;P61857;Q24560;Q7M3J9;Q7M3K0;Q7M3K1;Q8MST5;Q9VAX7	0	Tubulin beta-3 chain	betaTub60D	238	43	0.223093	0.202294	21.9668
Q24253	Q960F2	1	Beta adaptin	Bap	28	1	0.0727752	0	73.3885
Q7KQP6	A8WHJ7;C3KKB4;C5WLM0;D1YSG0;D1YSG1;O76280;O76281;Q1WWF2;Q24463;Q6NR91;Q8ST85;Q961U1	0	Bent, isoform C	bt	286	19	0.125931	0.193254	41.1986
Q7KSD3	Q9VE62	1	Frayed, isoform A	fray	11	2	0.124909	0.176649	41.5593
Q7KTP4	C6TP45;E1JHT6;E1JHT9;Q6NP20;Q9VMV9;Q9VMW1;Q9VMW2;Q9VMW4	0	LD14068p	Rtnl1	31	7	0.227821	0.107204	21.4482
Q9VE62	Q7KSD3	0	Ste20-like protein kinase	fray	11	2	0.124909	0.176649	41.5593
C6TP58	Q9VBS7	1	GH06013p (Fragment)	CG10550-RB	21	1	0.492061	0	8.18605
D1YSG1	A8WHJ7;C3KKB4;C5WLM0;D1YSG0;O76280;O76281;Q1WWF2;Q24463;Q6NR91;Q7KQP6;Q8ST85;Q961U1	0	Bent, isoform G	bt	283	19	0.125931	0.193254	41.1986
E1JHT9	C6TP45;E1JHT6;Q6NP20;Q7KTP4;Q9VMV9;Q9VMW1;Q9VMW2;Q9VMW4	0	Rtnl1, isoform K	Rtnl1	31	7	0.227821	0.107204	21.4482
H1UUC9	Q27268	0	MIP33368p1	Hel25E-RB	4	0	-1	-1	NA
O18373		1	Selenide, water dikinase	SelD	15	0	-1	-1	NA
P56538		1	Eukaryotic translation initiation factor 6	eIF6	6	0	-1	-1	NA
Q5U137	B5T232;B5T235;Q7K537;Q9VFZ4	1	LP16180p (Fragment)		15	0	-1	-1	NA
Q7KUM8	B5X0L2;F2FB74;P08761;Q6AWF7;Q6NLA4;Q7KUN2	0	Ecdysone-induced protein 28/29kD, isoform D	Eip71CD	9	0	-1	-1	NA
Q8INH5	B5RJT1;C7LAE2;D3PFE8;Q86P55;Q8IGR1;Q8INH6;Q95S62;Q9VFW7	0	CG32473, isoform B	CG32473-RB	44	1	0.722162	0	4.32975
Q6AWF7	B5X0L2;F2FB74;P08761;Q6NLA4;Q7KUM8;Q7KUN2	0	GH09363p	Eip71CD	6	0	-1	-1	NA
Q6NMY2	Q2XYE0	1	CG8343	BEST:GH10831	12	1	0.372162	0	11.913
Q8SWZ9	Q9W3K9	1	RH47744p	CG2254	8	0	-1	-1	NA
Q9VI56		1	CG1943, isoform A	CG1943	1	0	-1	-1	NA
Q9VSD9	Q7KJV6;Q7KUA4	0	Smt3 activating enzyme 2	Uba2	21	2	0.530518	0.163248	7.33367
Q9W3K9	Q8SWZ9	0	CG2254	CG2254	8	0	-1	-1	NA
A0ZWM6	A0ZWM1;A0ZWM2;A0ZWM4;A0ZWM5;A0ZWM7;A0ZWM8;A0ZWM9;A0ZWN0;A0ZWN2;A0ZWN4;A0ZWN5;A0ZWN6;A0ZWN8;A0ZWP0;D0IQA2;Q9NFV5;Q9VIT9	0	Thiolester containing protein IV (Fragment)	TepIV	50	9	0.592532	0.117877	6.17645
A0ZWM8	A0ZWM1;A0ZWM2;A0ZWM4;A0ZWM5;A0ZWM6;A0ZWM7;A0ZWM9;A0ZWN0;A0ZWN2;A0ZWN4;A0ZWN5;A0ZWN6;A0ZWN8;A0ZWP0;D0IQA2;Q9NFV5;Q9VIT9	0	Thiolester containing protein IV (Fragment)	TepIV	50	8	0.568641	0.100045	6.595
A0ZWN0	A0ZWM1;A0ZWM2;A0ZWM4;A0ZWM5;A0ZWM6;A0ZWM7;A0ZWM8;A0ZWM9;A0ZWN2;A0ZWN4;A0ZWN5;A0ZWN6;A0ZWN8;A0ZWP0;D0IQA2;Q9NFV5;Q9VIT9	0	Thiolester containing protein IV (Fragment)	TepIV	50	9	0.592532	0.117877	6.17645
A0ZWN6	A0ZWM1;A0ZWM2;A0ZWM4;A0ZWM5;A0ZWM6;A0ZWM7;A0ZWM8;A0ZWM9;A0ZWN0;A0ZWN2;A0ZWN4;A0ZWN5;A0ZWN8;A0ZWP0;D0IQA2;Q9NFV5;Q9VIT9	0	Thiolester containing protein IV (Fragment)	TepIV	50	8	0.568641	0.100045	6.595
A0ZWP0	A0ZWM1;A0ZWM2;A0ZWM4;A0ZWM5;A0ZWM6;A0ZWM7;A0ZWM8;A0ZWM9;A0ZWN0;A0ZWN2;A0ZWN4;A0ZWN5;A0ZWN6;A0ZWN8;D0IQA2;Q9NFV5;Q9VIT9	0	Thiolester containing protein IV (Fragment)	TepIV	50	8	0.568641	0.100045	6.595
B7FNN5	P41126	1	60S ribosomal protein L13	RpL13-RB	8	0	-1	-1	NA
G2J5T8	A1Z718;A1Z719;A1Z720;A1Z721;A8DY53;D0Z771;F3YDQ1;G4LU21;G4LU44;Q8MQX7;Q8MSD5;Q95R83	0	MIP02916p	CG30492-RC	39	1	0.440859	0	9.53839
P41126	B7FNN5	0	60S ribosomal protein L13	RpL13	8	0	-1	-1	NA
Q1RL12	A4V0B5;Q24048	1	IP16413p	Nrv2	10	0	-1	-1	NA
Q867V1	O61650;Q867Y1;Q9VPN5	0	Hsp70/Hsp90 organizing protein (Fragment)	Hop	16	0	-1	-1	NA
Q867Y1	O61650;Q867V1;Q9VPN5	0	Hsp70/Hsp90 organizing protein (Fragment)	Hop	16	0	-1	-1	NA
Q8IGS7	C9QP09;Q0KI94;Q0KI96;Q6AWM9;Q8INP0;Q8T4D1;Q9GNC8;Q9GQN3;Q9GQN4	0	RE36563p (Fragment)	ps	31	0	-1	-1	NA
Q95SD0	B6IDM7;P48604	0	GM03203p	Roe1	6	1	0.339083	0	13.39
Q9VRL0		1	CG4769	CG4769	4	0	-1	-1	NA
Q9VTW1	Q9VTW0	1	CG4300, isoform B	CG4300	14	0	-1	-1	NA
B5RIU6	Q8T390	1	AT06279p	endoA	12	0	-1	-1	NA
D9HRV1	D9HRV3;D9HRV4;D9HRV5;D9HRV8;D9HRW2;D9HRW5;D9HRW7;D9HRW9;D9HRX4;D9HRY4;D9HRZ7;D9HRZ9;D9HS27;F1D8F7;F1D8F9;F1D8G2;F1D8G4;F1D8G6;F1D8G7;F1D8G9;F1D8H2;Q9NDS6;Q9VFG5	1	Smp-30 protein	Smp-30	7	0	-1	-1	NA
D9HRV3	D9HRV1;D9HRV4;D9HRV5;D9HRV8;D9HRW2;D9HRW5;D9HRW7;D9HRW9;D9HRX4;D9HRY4;D9HRZ7;D9HRZ9;D9HS27;F1D8F7;F1D8F9;F1D8G2;F1D8G4;F1D8G6;F1D8G7;F1D8G9;F1D8H2;Q9NDS6;Q9VFG5	0	Smp-30 protein	Smp-30	7	0	-1	-1	NA
D9HRV4	D9HRV1;D9HRV3;D9HRV5;D9HRV8;D9HRW2;D9HRW5;D9HRW7;D9HRW9;D9HRX4;D9HRY4;D9HRZ7;D9HRZ9;D9HS27;F1D8F7;F1D8F9;F1D8G2;F1D8G4;F1D8G6;F1D8G7;F1D8G9;F1D8H2;Q9NDS6;Q9VFG5	0	Smp-30 protein	Smp-30	7	0	-1	-1	NA
D9HRV5	D9HRV1;D9HRV3;D9HRV4;D9HRV8;D9HRW2;D9HRW5;D9HRW7;D9HRW9;D9HRX4;D9HRY4;D9HRZ7;D9HRZ9;D9HS27;F1D8F7;F1D8F9;F1D8G2;F1D8G4;F1D8G6;F1D8G7;F1D8G9;F1D8H2;Q9NDS6;Q9VFG5	0	Smp-30 protein	Smp-30	7	0	-1	-1	NA
D9HRV8	D9HRV1;D9HRV3;D9HRV4;D9HRV5;D9HRW2;D9HRW5;D9HRW7;D9HRW9;D9HRX4;D9HRY4;D9HRZ7;D9HRZ9;D9HS27;F1D8F7;F1D8F9;F1D8G2;F1D8G4;F1D8G6;F1D8G7;F1D8G9;F1D8H2;Q9NDS6;Q9VFG5	0	Smp-30 protein	Smp-30	7	0	-1	-1	NA
D9HRW2	D9HRV1;D9HRV3;D9HRV4;D9HRV5;D9HRV8;D9HRW5;D9HRW7;D9HRW9;D9HRX4;D9HRY4;D9HRZ7;D9HRZ9;D9HS27;F1D8F7;F1D8F9;F1D8G2;F1D8G4;F1D8G6;F1D8G7;F1D8G9;F1D8H2;Q9NDS6;Q9VFG5	0	Smp-30 protein	Smp-30	7	0	-1	-1	NA
D9HRW5	D9HRV1;D9HRV3;D9HRV4;D9HRV5;D9HRV8;D9HRW2;D9HRW7;D9HRW9;D9HRX4;D9HRY4;D9HRZ7;D9HRZ9;D9HS27;F1D8F7;F1D8F9;F1D8G2;F1D8G4;F1D8G6;F1D8G7;F1D8G9;F1D8H2;Q9NDS6;Q9VFG5	0	Smp-30 protein	Smp-30	7	0	-1	-1	NA
D9HRW7	D9HRV1;D9HRV3;D9HRV4;D9HRV5;D9HRV8;D9HRW2;D9HRW5;D9HRW9;D9HRX4;D9HRY4;D9HRZ7;D9HRZ9;D9HS27;F1D8F7;F1D8F9;F1D8G2;F1D8G4;F1D8G6;F1D8G7;F1D8G9;F1D8H2;Q9NDS6;Q9VFG5	0	Smp-30 protein	Smp-30	7	0	-1	-1	NA
D9HRX4	D9HRV1;D9HRV3;D9HRV4;D9HRV5;D9HRV8;D9HRW2;D9HRW5;D9HRW7;D9HRW9;D9HRY4;D9HRZ7;D9HRZ9;D9HS27;F1D8F7;F1D8F9;F1D8G2;F1D8G4;F1D8G6;F1D8G7;F1D8G9;F1D8H2;Q9NDS6;Q9VFG5	0	Smp-30 protein	Smp-30	7	0	-1	-1	NA
D9HRY4	D9HRV1;D9HRV3;D9HRV4;D9HRV5;D9HRV8;D9HRW2;D9HRW5;D9HRW7;D9HRW9;D9HRX4;D9HRZ7;D9HRZ9;D9HS27;F1D8F7;F1D8F9;F1D8G2;F1D8G4;F1D8G6;F1D8G7;F1D8G9;F1D8H2;Q9NDS6;Q9VFG5	0	Smp-30 protein	Smp-30	7	0	-1	-1	NA
D9HRZ7	D9HRV1;D9HRV3;D9HRV4;D9HRV5;D9HRV8;D9HRW2;D9HRW5;D9HRW7;D9HRW9;D9HRX4;D9HRY4;D9HRZ9;D9HS27;F1D8F7;F1D8F9;F1D8G2;F1D8G4;F1D8G6;F1D8G7;F1D8G9;F1D8H2;Q9NDS6;Q9VFG5	0	Smp-30 protein	Smp-30	7	0	-1	-1	NA
D9HRZ9	D9HRV1;D9HRV3;D9HRV4;D9HRV5;D9HRV8;D9HRW2;D9HRW5;D9HRW7;D9HRW9;D9HRX4;D9HRY4;D9HRZ7;D9HS27;F1D8F7;F1D8F9;F1D8G2;F1D8G4;F1D8G6;F1D8G7;F1D8G9;F1D8H2;Q9NDS6;Q9VFG5	0	Smp-30 protein	Smp-30	7	0	-1	-1	NA
D9HS27	D9HRV1;D9HRV3;D9HRV4;D9HRV5;D9HRV8;D9HRW2;D9HRW5;D9HRW7;D9HRW9;D9HRX4;D9HRY4;D9HRZ7;D9HRZ9;F1D8F7;F1D8F9;F1D8G2;F1D8G4;F1D8G6;F1D8G7;F1D8G9;F1D8H2;Q9NDS6;Q9VFG5	0	Smp-30 protein	Smp-30	7	0	-1	-1	NA
F3YDH3	P00967;Q29QX7;Q59DZ6	1	RH01206p	ade3-RA	88	4	0.526441	0.206761	7.41852
P00967	F3YDH3;Q29QX7;Q59DZ6	1	Trifunctional purine biosynthetic protein adenosine-3	ade3	89	4	0.526441	0.206761	7.41852
P80455		1	40S ribosomal protein S12	RpS12	6	0	-1	-1	NA
Q8T390	B5RIU6	0	Endophilin-A	endoA	12	0	-1	-1	NA
Q9NDS6	D9HRV1;D9HRV3;D9HRV4;D9HRV5;D9HRV8;D9HRW2;D9HRW5;D9HRW7;D9HRW9;D9HRX4;D9HRY4;D9HRZ7;D9HRZ9;D9HS27;F1D8F7;F1D8F9;F1D8G2;F1D8G4;F1D8G6;F1D8G7;F1D8G9;F1D8H2;Q9VFG5	0	Senescence marker protein-30 (SMP-30)	smp-30	7	0	-1	-1	NA
Q9VFG5	D9HRV1;D9HRV3;D9HRV4;D9HRV5;D9HRV8;D9HRW2;D9HRW5;D9HRW7;D9HRW9;D9HRX4;D9HRY4;D9HRZ7;D9HRZ9;D9HS27;F1D8F7;F1D8F9;F1D8G2;F1D8G4;F1D8G6;F1D8G7;F1D8G9;F1D8H2;Q9NDS6	0	RE17477p	smp-30	7	0	-1	-1	NA
Q9VIE7	C4IXY5;Q8WSN4	0	Burgundy	bur	21	1	0.175017	0	28.8222
A1Z718	A1Z719;A1Z720;A1Z721;A8DY53;D0Z771;F3YDQ1;G2J5T8;G4LU21;G4LU44;Q8MQX7;Q8MSD5;Q95R83	1	CG30492, isoform C	CG30492	39	1	0.440859	0	9.53839
D3DMF1	C7LAI0;D0IQI3;O61604;Q8IQZ7;Q8IQZ8	1	RE03506p	Fim-RD	25	3	0.696138	0.0162615	4.65519
O61604	C7LAI0;D0IQI3;D3DMF1;Q8IQZ7;Q8IQZ8	1	Fimbrin	Fim	26	3	0.696138	0.0162615	4.65519
Q26416		1	Adult cuticle protein 1	Acp1	8	0	-1	-1	NA
Q7KUT8	C9QP52;Q8IQV1;Q961A8;Q9VW48	0	PAPS synthetase, isoform E	Papss	17	1	0.0443522	0	122.232
Q8IGR1	B5RJT1;C7LAE2;D3PFE8;Q86P55;Q8INH5;Q8INH6;Q95S62;Q9VFW7	0	RE44147p (Fragment)	CG8775	41	1	0.722162	0	4.32975
Q8IND1	Q9VF28	1	Arpc3A, isoform D	Arpc3A	6	3	0.15771	0.0243545	32.3088
Q8IQZ7	C7LAI0;D0IQI3;D3DMF1;O61604;Q8IQZ8	0	Fimbrin, isoform D	Fim	25	3	0.696138	0.0162615	4.65519
Q8MQX7	A1Z718;A1Z719;A1Z720;A1Z721;A8DY53;D0Z771;F3YDQ1;G2J5T8;G4LU21;G4LU44;Q8MSD5;Q95R83	0	SD02228p	BcDNA:GH02712;CG30492	39	1	0.440859	0	9.53839
Q8SY88	Q9W125	1	RH23043p	CG3683	3	1	0.518828	0	7.58025
Q961A8	C9QP52;Q7KUT8;Q8IQV1;Q9VW48	0	LD25351p	Papss	17	1	0.0443522	0	122.232
Q9NEG0	A8JUV8;D5AEP5;E1JJC0;Q8IRV7;Q8IRV8;Q8IRV9;Q8MPN3;Q8MSR5;Q9NEF8;Q9NEF9;Q9NEG1;Q9NFS9;Q9W4Y3;Q9W4Y4	0	EG:BACR25B3.10 protein	trol	54	13	0.148052	0.189345	34.6076
Q9VVB8	Q7KUQ5;Q8IQQ3;Q8MYZ5;Q9VVB5;Q9VVB7	0	Limpet, isoform A	Lmpt	7	0	-1	-1	NA
Q9VW48	C9QP52;Q7KUT8;Q8IQV1;Q961A8	0	Bifunctional ATP sulfurylase/APS kinase	Papss	17	1	0.0443522	0	122.232
Q9W125	Q8SY88	0	CG3683 protein	CG3683	3	1	0.518828	0	7.58025
D1YSG0	A8WHJ7;C3KKB4;C5WLM0;D1YSG1;O76280;O76281;Q1WWF2;Q24463;Q6NR91;Q7KQP6;Q8ST85;Q961U1	1	Bent, isoform F	bt	286	19	0.125931	0.193254	41.1986
Q6NLI3	Q02645	0	AT01058p (Fragment)		17	0	-1	-1	NA
Q7K148	Q9NHX7	1	Proteasome subunit beta type	Prosbeta5	22	7	0.303851	0.0598603	15.3101
Q8MQN7	Q9VUW2	1	RE38147p (Fragment)	CG17029	4	0	-1	-1	NA
Q95SN1	Q5BIA9	0	GH13403p	CG8613	16	1	0.221396	0	22.1583
Q9NBC3	A1ZA66;A1ZA67;A1ZA72;A1ZA73;Q24205;Q95R30;Q9N630;Q9NBA9;Q9NBB0;Q9NBB2;Q9NBB3;Q9NBC0	0	Stretchin-MLCK (Fragment)	Strn-Mlck	5	0	-1	-1	NA
Q9NHX7	Q7K148	0	Proteasome subunit beta type	Prosbeta5	22	7	0.303851	0.0598603	15.3101
Q9VAY2	P02828;Q1RKX0	1	Glycoprotein 93	Gp93	49	4	0.392481	0.207106	11.1266
Q9VXJ0		1	CG3415	Mfe2	12	2	0.847901	0.01214	2.94451
P12370		1	cAMP-dependent protein kinase catalytic subunit	Pka-C1	21	0	-1	-1	NA
Q9NIU2	Q6NL81;Q9W5R8	0	Yippee interacting protein 6 (Fragment)	RpL5	5	0	-1	-1	NA
Q9VTP4	Q8IGE1;Q8IGJ3	1	60S ribosomal protein L10a-2	RpL10Ab	10	1	0.265107	0	18.002
A8DY53	A1Z718;A1Z719;A1Z720;A1Z721;D0Z771;F3YDQ1;G2J5T8;G4LU21;G4LU44;Q8MQX7;Q8MSD5;Q95R83	0	CG30492, isoform F	CG30492	39	1	0.440859	0	9.53839
E4NKM1	A4V4Q6;E4NKJ3;E4NKJ4;P36188	0	MIP21131p	wupA-RA	17	3	0.241353	0.217722	20.0753
E6PBY9	D6W4L2;P06742	0	RE15944p	Mlc1-RB	17	6	0	6	NA
P48588		1	40S ribosomal protein S25	RpS25	4	0	-1	-1	NA
Q4V4N9		1	IP11168p	CG31118	2	0	-1	-1	NA
Q8IPA2	A9UND4;C6SUU2;Q8SYS2;Q9VKE5	1	CG14935, isoform A	Mal-B2	31	0	-1	-1	NA
Q8SYS2	A9UND4;C6SUU2;Q8IPA2;Q9VKE5	0	RE38869p	Mal-B2	31	0	-1	-1	NA
Q9W414	C1C3F8;Q8SZ19;Q9U7A2	0	Rpt4	Rpt4	16	0	-1	-1	NA
B7YZG8	B7YZG7;Q7K2G1	0	CG13349, isoform D	CG13349	7	0	-1	-1	NA
C3KGL9	Q0KHQ6;Q9VWH7;Q9Y1W3	1	MIP03150p	Pfrx-RA	24	2	0.528525	0.467541	7.375
D3PFE8	B5RJT1;C7LAE2;Q86P55;Q8IGR1;Q8INH5;Q8INH6;Q95S62;Q9VFW7	0	AT05101p (Fragment)	CG32473-RB	44	1	0.722162	0	4.32975
D4G7G5	A1Z8Z3	0	FI14105p (Fragment)	Cpr49Ag-RA	5	1	0	1	NA
Q8IQ64	F3YDH6;Q9V470	0	Sucb, isoform B	Sucb	2	0	-1	-1	NA
Q9Y1W3	C3KGL9;Q0KHQ6;Q9VWH7	0	6-phosphofructo 2-kinase/fructose 2,6-bisphosphatase short form	Pfrx	17	0	-1	-1	NA
B7YZR9	B5RJ76;Q8MRV9;Q9V595	0	Uroporphyrinogen decarboxylase	Updo	4	0	-1	-1	NA
C6SUZ3	Q7KSB5;Q9VDP9	1	AT20328p (Fragment)	CG4390-RB	11	0	-1	-1	NA
C6TP18	F6J907;Q24510;Q8T0J1;Q9W3Z3	1	RH29315p	Spat-RA	14	0	-1	-1	NA
O46037	Q24584	1	Vinculin	Vinc	40	1	0.371835	0	11.9263
P18101	A4V1F9;P0CG69;P15357;Q24575;Q24576;Q24577;Q27927;Q7JPZ2;Q7JPZ3;Q7JYK1;Q8IGR0;Q8MSM5;Q8MT02;Q9W418	0	Ubiquitin-60S ribosomal protein L40	RpL40	18	0	-1	-1	NA
Q7JYK1	A4V1F9;P0CG69;P15357;P18101;Q24575;Q24576;Q24577;Q27927;Q7JPZ2;Q7JPZ3;Q8IGR0;Q8MSM5;Q8MT02;Q9W418	0	RE10554p	RpL40	18	0	-1	-1	NA
Q9W3Z3	C6TP18;F6J907;Q24510;Q8T0J1	0	Serine pyruvate aminotransferase	Spat	14	0	-1	-1	NA
C4IXY5	Q8WSN4;Q9VIE7	1	MIP06849p	bur-RA	7	0	-1	-1	NA
D0IQA2	A0ZWM1;A0ZWM2;A0ZWM4;A0ZWM5;A0ZWM6;A0ZWM7;A0ZWM8;A0ZWM9;A0ZWN0;A0ZWN2;A0ZWN4;A0ZWN5;A0ZWN6;A0ZWN8;A0ZWP0;Q9NFV5;Q9VIT9	0	MIP14527p (Fragment)	TepIV-RA	2	0	-1	-1	NA
O16040	Q7KLU9;Q7KLV0;Q86PC7;Q8I0J1;Q8IGY5;Q8IMG1;Q9TVG2;Q9TW87;Q9U4Q6;Q9U4Q7;Q9U4Q8;Q9U4Q9;Q9U4R0;Q9U4R2;Q9U4R3;Q9U4R4;Q9U4R5;Q9V9U3	1	Anon1A3 (Fragment)	anon1A3	9	0	-1	-1	NA
Q4TWT4	Q94914;Q95U76;Q9W374	1	Suppressor-of-rudimentary dihydropyrimidine dehydrogenase mutant	su(r)	55	10	0.719471	0.0472719	4.36257
Q8SZ19	C1C3F8;Q9U7A2;Q9W414	1	RE23388p	Rpt4	17	0	-1	-1	NA
Q9VI75	B7Z0U7;C1C3H4;E1JJ78	1	Phosphatidylinositol-binding clathrin assembly protein LAP	lap	31	0	-1	-1	NA
G3JX25	A1ZA47;C1C3E7;G3JX27;G3JX28;G3JX29;G3JX30;G3JX31;G3JX32	0	Z-band PDZ-motif protein 52 isoform 1		4	0	-1	-1	NA
P55841	Q5BIL1;Q5U0W4	1	60S ribosomal protein L14	RpL14	9	0	-1	-1	NA
Q9W2M4		1	CG10527	CG10527	13	1	0.0878255	0	60.3235
B2YGG3	Q9W596	1	FUTSCH (Fragment)	futsch	8	3	0.190016	0.0842483	26.3127
Q5U0W4	P55841;Q5BIL1	0	GM06787p (Fragment)		9	0	-1	-1	NA
Q7K2D2		1	Probable dynactin subunit 2	Dmn	18	0	-1	-1	NA
Q8IQV1	C9QP52;Q7KUT8;Q961A8;Q9VW48	0	PAPS synthetase, isoform D	Papss	17	1	0.0443522	0	122.232
Q961M0	C6TP58;Q9VBS7	0	GH16930p	CG10550	13	1	0.492061	0	8.18605
C1C3F8	Q8SZ19;Q9U7A2;Q9W414	1	LP16188p (Fragment)	Rpt4-RA	16	0	-1	-1	NA
F2FB73	Q9VB64	1	RH24252p (Fragment)	CG42813-RA	11	2	0.418914	0.0198121	10.2148
Q7K537	B5T232;B5T235;Q5U137;Q9VFZ4	0	GH14316p	CG7966	12	0	-1	-1	NA
Q8WSN4	C4IXY5;Q9VIE7	1	GMP synthetase	bur	21	1	0.175017	0	28.8222
Q9NBB2	A1ZA66;A1ZA67;A1ZA72;A1ZA73;Q24205;Q95R30;Q9N630;Q9NBA9;Q9NBB0;Q9NBB3;Q9NBC0;Q9NBC3	0	Stretchin-MLCK (Fragment)	Strn-Mlck	41	1	0.639583	0	5.43382
Q9VKE5	A9UND4;C6SUU2;Q8IPA2;Q8SYS2	0	CG14935, isoform B	Mal-B2	31	0	-1	-1	NA
Q9VLY1		1	CG7214	CG7214	4	0	-1	-1	NA
Q8MLS1	C6TP39	1	CG34424	CG11079	10	0	-1	-1	NA
Q9VMA2		1	Probable galactose-1-phosphate uridylyltransferase	Galt	18	0	-1	-1	NA
Q9VTZ6		1	Probable phosphomannomutase	CG10688	12	1	0.387489	0	11.3123
Q9W0J9	Q8SXQ8	1	CG9119	CG9119	6	0	-1	-1	NA
Q7JND6	P91941	0	Cuticle protein ACP65A	Acp65Aa	3	0	-1	-1	NA
Q7KT44	Q9VJ39	1	CG10602, isoform B	CG10602	17	6	0.288292	0.136463	16.3051
A8VEL0	E9P245;Q9V4N3	1	Cytochrome b5		4	2	0.405122	0.224971	10.6761
E9P245	A8VEL0;Q9V4N3	0	Cyt-b5-PB	dpld	4	2	0.405122	0.224971	10.6761
Q95T84	Q9VZJ8	1	CG11594, isoform B	CG11594	14	0	-1	-1	NA
Q9V4N3	A8VEL0;E9P245	0	Cytochrome b5	Cyt-b5	4	2	0.405122	0.224971	10.6761
Q8MYS9	Q9VLX9	1	RH70420p	CG7203	5	4	0	4	NA
A8JV24	A8JV22;Q9W3F6	0	CG1440, isoform B	CG1440	18	0	-1	-1	NA
Q0E9F9	Q86P95	1	CG2915, isoform A	CG2915	19	0	-1	-1	NA
Q86NQ0	Q960E2;Q9VN44	1	GH07384p	Karybeta3	36	5	0.660093	0.0205881	5.13878
Q86P95	Q0E9F9	0	GM01959p	CG2915	19	0	-1	-1	NA
Q9V597		1	60S ribosomal protein L31	RpL31	5	0	-1	-1	NA
A0ZWN2	A0ZWM1;A0ZWM2;A0ZWM4;A0ZWM5;A0ZWM6;A0ZWM7;A0ZWM8;A0ZWM9;A0ZWN0;A0ZWN4;A0ZWN5;A0ZWN6;A0ZWN8;A0ZWP0;D0IQA2;Q9NFV5;Q9VIT9	0	Thiolester containing protein IV (Fragment)	TepIV	45	7	0.587764	0.0909085	6.25755
C0MLI9	B4F5K6;B4F5L2;B4F5L3;C0MLI5;C0MLI6;O76752	0	CG12117-PA	CG12117	10	0	-1	-1	NA
E8NH35	D5AEK0;E1JJ32;E1JJ33;E1JJ35;E1JJ37;Q8IPM8	0	MIP27931p	cpx-RK	2	0	-1	-1	NA
P05205		1	Heterochromatin protein 1	Su(var)205	2	0	-1	-1	NA
P23779		1	Cystatin-like protein	Cys	1	0	-1	-1	NA
Q7K1M4		1	CG1902, isoform A	CG1902	10	0	-1	-1	NA
Q7JWD3	Q8IH28	1	ATPase ASNA1 homolog	CG1598	6	0	-1	-1	NA
Q8I0T0	B8A405;B9EQV2;H1UUD2;Q7KMQ5;Q7KRU8	0	Ferritin 1 heavy chain homologue, isoform E	Fer1HCH	4	0	-1	-1	NA
Q8SX02	Q9VQB3	1	RH42867p	CG3597	5	0	-1	-1	NA
Q9VLR5	Q8SX02;Q9VQB3	1	NA	NA	2	0	-1	-1	NA
Q9VQB3	Q8SX02	0	CG3597	CG3597-RA	5	0	-1	-1	NA
Q9VWH7	C3KGL9;Q0KHQ6;Q9Y1W3	0	6-phosphofructo 2-kinase/fructose 2,6-bisphosphatase long form	Pfrx	26	2	0.528525	0.467541	7.375
Q9VZS4	D1Z3A1;Q8MZI5;Q9VZS5	0	Ribosomal protein L28, isoform C	RpL28	4	1	0	1	NA
P91941	Q7JND6	1	Acp65Aa	Acp65Aa	3	0	-1	-1	NA
Q5BIL1	P55841;Q5U0W4	0	RH72463p (Fragment)	RpL14	9	0	-1	-1	NA
Q7JYZ9		1	Glutathione S transferase E2	GstE2	11	0	-1	-1	NA
Q7K188		1	CG6329, isoform A	CG6329	3	0	-1	-1	NA
Q7K2L7		1	CG17765	CG17765	8	3	0.442845	0.0153068	9.48035
Q8SY26	A1Z892;A1Z893;Q7JX87;Q9GPQ0;Q9GPQ1	0	RE05501p	CG12896	5	1	0.55473	0	6.85373
Q9VMN5	C7LA94;O02649	0	60 kDa heat shock protein homolog 2, mitochondrial	Hsp60C	62	15	0.478558	0.142521	8.51588
C7LAE2	B5RJT1;D3PFE8;Q86P55;Q8IGR1;Q8INH5;Q8INH6;Q95S62;Q9VFW7	1	LP20836p	CG32473-RC	44	1	0.722162	0	4.32975
E1JJ50	Q4V565;Q9VN95	1	CG12173, isoform B	CG12173	6	0	-1	-1	NA
H1UUF3	C9QP41	0	FI18174p1	Pka-R1-RW	23	0	-1	-1	NA
Q59DZ6	F3YDH3;P00967;Q29QX7	0	Adenosine 3, isoform B	ade3	24	1	0.492872	0	8.16678
Q8INH6	B5RJT1;C7LAE2;D3PFE8;Q86P55;Q8IGR1;Q8INH5;Q95S62;Q9VFW7	0	CG32473, isoform C	CG32473	44	1	0.722162	0	4.32975
Q8SYZ8	Q9VM12	1	RE26342p	CG5958	10	1	0.414411	0	10.3622
Q95TV3	A1Z9E3;Q86NS6	0	GM14682p	EfTuM	8	0	-1	-1	NA
Q9VN95	E1JJ50;Q4V565	0	Enolase-phosphatase E1	CG12173	6	0	-1	-1	NA
Q9VUW1		1	CG17026	CG17026-RA	3	0	-1	-1	NA
A4V4I0	P26308	1	G protein beta-subunit 13F, isoform B	Gbeta13F	14	0	-1	-1	NA
C6SUW3	P55935;Q95RG1	1	LD13662p	RpS9-RA	6	0	-1	-1	NA
O76455	Q9VFP6	1	Inositol polyphosphate 1-phosphatase	Ipp	19	0	-1	-1	NA
P26308	A4V4I0	0	Guanine nucleotide-binding protein subunit beta-1	Gbeta13F	14	0	-1	-1	NA
P55935	C6SUW3;Q95RG1	0	40S ribosomal protein S9	RpS9	6	0	-1	-1	NA
Q9I7M3	C6TP94;Q8INW5;Q9VIW5	0	CG10237, isoform A	CG10237	6	0	-1	-1	NA
P07668		1	Choline O-acetyltransferase	Cha	29	1	0.00356446	0	1552.91
Q7KMQ0		1	26S proteasome regulatory complex subunit p48B	Rpt1	21	0	-1	-1	NA
Q8IPP1	D2NUK8;Q9VN91	0	Retinophilin, isoform B	rtp	3	0	-1	-1	NA
Q95029	C6SV44	0	Cathepsin L	Cp1	14	2	0.53999	0.094218	7.14119
Q9V3V9		1	Endonuclease G inhibitor	EndoGI	12	0	-1	-1	NA
A1Z7S2	A1Z7S1;A1Z7S3;Q7KY07;Q86PD0;Q8IH37;Q8T0G8	0	Lightoid, isoform A	ltd	13	0	-1	-1	NA
C9QP52	Q7KUT8;Q8IQV1;Q961A8;Q9VW48	1	RE15281p (Fragment)	Papss-RD	17	1	0.0443522	0	122.232
Q1RKX2	C7LAA3;Q9V496	0	Transporter		155	27	0.549328	0.167035	6.95742
Q9NEG1	A8JUV8;D5AEP5;E1JJC0;Q8IRV7;Q8IRV8;Q8IRV9;Q8MPN3;Q8MSR5;Q9NEF8;Q9NEF9;Q9NEG0;Q9NFS9;Q9W4Y3;Q9W4Y4	0	EG:BACR25B3.11 protein	trol	66	4	0.0785672	0.0957257	67.7684
Q9U4R2	O16040;Q7KLU9;Q7KLV0;Q86PC7;Q8I0J1;Q8IGY5;Q8IMG1;Q9TVG2;Q9TW87;Q9U4Q6;Q9U4Q7;Q9U4Q8;Q9U4Q9;Q9U4R0;Q9U4R3;Q9U4R4;Q9U4R5;Q9V9U3	0	Anon1A3 (Fragment)	anon1A3	8	0	-1	-1	NA
Q9VN44	Q86NQ0;Q960E2	1	FI07923p	Karybeta3	39	5	0.660093	0.0205881	5.13878
Q9VTW0	Q9VTW1	1	CG4300, isoform A	CG4300	11	0	-1	-1	NA
Q9VZW7	Q8MQY1	1	CG2107	CG2107	18	1	0.285129	0	16.5206
C1C530	C1C553;E1JIK6;E1JIK9;Q70VI1;Q95U15;Q9VFC7	0	MIP03196p (Fragment)		5	0	-1	-1	NA
C6SV44	Q95029	1	RE21773p (Fragment)	Cp1-RC	14	2	0.53999	0.094218	7.14119
D0IQI3	C7LAI0;D3DMF1;O61604;Q8IQZ7;Q8IQZ8	1	SD23213p	Fim-RD	22	3	0.696138	0.0162615	4.65519
Q8INW5	C6TP94;Q9I7M3;Q9VIW5	1	CG10237, isoform C	CG10237-RC	6	0	-1	-1	NA
Q8MT28	C5WLR2;Q9VRU1	1	RE67917p	CG10467	7	0	-1	-1	NA
Q9NJH0		1	Elongation factor 1-gamma	Ef1gamma	19	0	-1	-1	NA
Q9V9E3		1	Presequence protease, mitochondrial	CG3107	60	2	0.314494	0.141918	14.6854
Q9VA42	Q8IGP0	0	Niemann-Pick type C-2g	Npc2g	8	0	-1	-1	NA
Q9VRU1	C5WLR2;Q8MT28	0	CG10467	CG10467-RA	7	0	-1	-1	NA
A1ZB83	A1ZB77;A1ZB78;A1ZB79;A1ZB80;A1ZB82;E1JGL5;Q7JRI6;Q8IGG3;Q95RC4	0	CG5174, isoform B	CG5174	24	0	-1	-1	NA
B3DML8	Q8SY88;Q9W125	1	FI02880p (Fragment)	CG3683-RA	2	1	0.518828	0	7.58025
B4YWB2	B4YWA6;B4YWC0;Q8IRQ5;Q8SXM1;Q9W3X5;Q9W3X6	0	Putative uncharacterized protein (Fragment)	CG4095	24	0	-1	-1	NA
P12982	B4F4X2;C0MKX3;Q05547	1	Serine/threonine-protein phosphatase alpha-2 isoform	Pp1-87B	8	0	-1	-1	NA
Q09332		1	UDP-glucose:glycoprotein glucosyltransferase	Ugt	36	3	0.341927	0.0844855	13.252
Q8T0G8	A1Z7S1;A1Z7S2;A1Z7S3;Q7KY07;Q86PD0;Q8IH37	0	LD04613p	ltd	13	0	-1	-1	NA
Q9GNC8	C9QP09;Q0KI94;Q0KI96;Q6AWM9;Q8IGS7;Q8INP0;Q8T4D1;Q9GQN3;Q9GQN4	0	PASILLA splice variant 1	ps	20	0	-1	-1	NA
Q9VV46		1	Cuticular protein 72Ec	Cpr72Ec	27	0	-1	-1	NA
Q9VVA0		1	Cold shock domain-containing protein CG9705	CG9705	7	2	0.190441	0.0990544	26.2475
Q9W402		1	CG3446	CG3446	4	0	-1	-1	NA
B4YWA6	B4YWB2;B4YWC0;Q8IRQ5;Q8SXM1;Q9W3X5;Q9W3X6	0	Putative uncharacterized protein (Fragment)	CG4095	24	0	-1	-1	NA
Q0E8E8	Q9XZE4	1	MIP08013p1	Mpcp	11	0	-1	-1	NA
Q8IGE1	Q8IGJ3;Q9VTP4	1	RH43519p	RpL10Ab	5	0	-1	-1	NA
Q9U4Q7	O16040;Q7KLU9;Q7KLV0;Q86PC7;Q8I0J1;Q8IGY5;Q8IMG1;Q9TVG2;Q9TW87;Q9U4Q6;Q9U4Q8;Q9U4Q9;Q9U4R0;Q9U4R2;Q9U4R3;Q9U4R4;Q9U4R5;Q9V9U3	0	Anon1A3 (Fragment)	anon1A3	7	0	-1	-1	NA
Q9V3W2	Q8IP37	1	GM23292p	l(2)35Di	5	0	-1	-1	NA
Q9XZE4	Q0E8E8	0	Phosphate transporter	Mpcp	11	0	-1	-1	NA
O77430		1	EG:115C2.4 protein	skpA	5	0	-1	-1	NA
P91926	E8NH12	1	AP-2 complex subunit alpha	alpha-Adaptin	28	0	-1	-1	NA
Q8MRU8	Q9VD00	1	SD22712p	CG5377	10	0	-1	-1	NA
Q8SXC2	Q8IGP9	1	CG6950, isoform A	CG6950-RC	14	0	-1	-1	NA
Q9V813		1	S-methyl-5'-thioadenosine phosphorylase	CG4802	6	0	-1	-1	NA
Q9VD00	Q8MRU8	0	CG5377	CG5377-RA	10	0	-1	-1	NA
Q9VTN9	Q8SXK3	1	CG10361	CG10361-RA	12	0	-1	-1	NA
B1Q010	A8E6V2;P25161	0	Diphenol oxidase A2 (Fragment)	Dox-A2	5	0	-1	-1	NA
D5AEK0	E1JJ32;E1JJ33;E1JJ35;E1JJ37;Q8IPM8	0	MIP20873p	cpx-RC	5	0	-1	-1	NA
Q24584	O46037	0	Vinculin	Vinc	37	1	0.371835	0	11.9263
Q8SYM2	Q8MSE0;Q8SY96	0	RE53788p	CG18856	1	0	-1	-1	NA
Q9U6R9		1	GH13039p	gammaSnap	5	0	-1	-1	NA
B4F633	A4IJ78;A8E6R6;B4F634;B4F637;B4F639;B4F643;C0MM14;C0MM15;C0MM25;decoy;Q9W596	0	CG14772-PA	CG14772	2	0	-1	-1	NA
B4F634	A4IJ78;A8E6R6;B4F633;B4F637;B4F639;B4F643;C0MM14;C0MM15;C0MM25;decoy;Q9W596	0	CG14772-PA	CG14772	2	0	-1	-1	NA
B4F637	A4IJ78;A8E6R6;B4F633;B4F634;B4F639;B4F643;C0MM14;C0MM15;C0MM25;decoy;Q9W596	0	CG14772-PA	CG14772	2	0	-1	-1	NA
B4F639	A4IJ78;A8E6R6;B4F633;B4F634;B4F637;B4F643;C0MM14;C0MM15;C0MM25;decoy;Q9W596	0	CG14772-PA	CG14772	2	0	-1	-1	NA
B4F643	A4IJ78;A8E6R6;B4F633;B4F634;B4F637;B4F639;C0MM14;C0MM15;C0MM25;decoy;Q9W596	0	CG14772-PA	CG14772	2	0	-1	-1	NA
B4YWC0	B4YWA6;B4YWB2;Q8IRQ5;Q8SXM1;Q9W3X5;Q9W3X6	0	Putative uncharacterized protein (Fragment)	CG4095	24	0	-1	-1	NA
C0MM14	A4IJ78;A8E6R6;B4F633;B4F634;B4F637;B4F639;B4F643;C0MM15;C0MM25;decoy;Q9W596	0	CG14772-PA	CG14772	2	0	-1	-1	NA
C0MM15	A4IJ78;A8E6R6;B4F633;B4F634;B4F637;B4F639;B4F643;C0MM14;C0MM25;decoy;Q9W596	0	CG14772-PA	CG14772	2	0	-1	-1	NA
C0MM25	A4IJ78;A8E6R6;B4F633;B4F634;B4F637;B4F639;B4F643;C0MM14;C0MM15;decoy;Q9W596	0	CG14772-PA	CG14772	2	0	-1	-1	NA
E6PBV6	C9QP30;Q8SWU7	1	AT07526p	CG1354-RA	7	0	-1	-1	NA
Q7KUQ5	Q8IQQ3;Q8MYZ5;Q9VVB5;Q9VVB7;Q9VVB8	1	Limpet, isoform F	Lmpt	7	0	-1	-1	NA
Q8SWU7	C9QP30;E6PBV6	0	GTP-binding protein CG1354	CG1354	7	0	-1	-1	NA
Q8T0J1	C6TP18;F6J907;Q24510;Q9W3Z3	0	GH27315p	Spat	6	0	-1	-1	NA
Q94518		1	Nascent polypeptide-associated complex subunit alpha	Nacalpha	7	0	-1	-1	NA
Q9NFP5		1	SH3 domain-binding glutamic acid-rich protein homolog	Sh3beta	5	2	0.224209	0.260919	21.8424
Q9VNA3		1	CG11999	CG11999	3	0	-1	-1	NA
A8E6V2	B1Q010;P25161	0	IP19605p (Fragment)	Dox-A2	3	0	-1	-1	NA
Q9VFW7	B5RJT1;C7LAE2;D3PFE8;Q86P55;Q8IGR1;Q8INH5;Q8INH6;Q95S62	0	CG32473, isoform A	CG32473	41	1	0.722162	0	4.32975
Q9VLP2		1	CG7781	CG7781	3	0	-1	-1	NA
A0ZWM9	A0ZWM1;A0ZWM2;A0ZWM4;A0ZWM5;A0ZWM6;A0ZWM7;A0ZWM8;A0ZWN0;A0ZWN2;A0ZWN4;A0ZWN5;A0ZWN6;A0ZWN8;A0ZWP0;D0IQA2;Q9NFV5;Q9VIT9	0	Thiolester containing protein IV (Fragment)	TepIV	10	0	-1	-1	NA
G4LU22	Q5KU10;Q8SXD0;Q9VJ59	1	LP06867p1	CG10373-RA	3	0	-1	-1	NA
P26270		1	26S proteasome non-ATPase regulatory subunit 7	Mov34	12	0	-1	-1	NA
Q7KTP7	Q494G2	0	CG31919, isoform B	CG31919	9	1	0.381974	0	11.5231
Q8MSR7	Q9VJL6	0	SD03793p	CG5869	1	0	-1	-1	NA
Q9VT32	F0JAG1;Q8IGE6;Q9VT33	0	Ribose-phosphate pyrophosphokinase	CG6767	8	0	-1	-1	NA
Q9VJ39	Q7KT44	0	CG10602, isoform A	CG10602	17	6	0.288292	0.136463	16.3051
Q9VU38	Q86NZ5;Q9VU39	0	CG11255, isoform B	CG11255	10	1	0.530318	0	7.33781
Q9VU39	Q86NZ5;Q9VU38	0	CG11255, isoform A	CG11255	10	1	0.530318	0	7.33781
F0JAK0	Q9VTW0;Q9VTW1	0	RH50948p	CG4300-RB	5	0	-1	-1	NA
P32100		1	60S ribosomal protein L7	RpL7	8	0	-1	-1	NA
P40792	P48554	1	Ras-related protein Rac1	Rac1	5	0	-1	-1	NA
Q86NZ5	Q9VU38;Q9VU39	1	LP07155p (Fragment)	CG11255	10	1	0.530318	0	7.33781
Q8IGP0	Q9VA42	1	RE56164p (Fragment)	Npc2g	8	0	-1	-1	NA
Q8T0J5	D0IQ98;Q9VE80	0	CG7675, isoform A	CG7675	6	0	-1	-1	NA
Q9U4U2	Q9U7A3;Q9VA83	1	Ferritin 2 light chain homolog	Fer2LCH	6	0	-1	-1	NA
Q9U7A3	Q9U4U2;Q9VA83	0	Ferritin 2 light chain homolog	Fer2LCH	6	0	-1	-1	NA
Q9VA83	Q9U4U2;Q9U7A3	0	AT19513p	Fer2LCH	6	0	-1	-1	NA
Q9VDU1		1	CG11407	CG11407	18	0	-1	-1	NA
Q9VFQ9		1	Dipeptidase B, isoform A	Dip-B	24	2	0.611687	0.00717149	5.86205
Q9VIW5	C6TP94;Q8INW5;Q9I7M3	0	CG10237, isoform B	CG10237	6	0	-1	-1	NA
A1Z9E3	Q86NS6;Q95TV3	1	Elongation factor Tu	EfTuM	10	0	-1	-1	NA
B5RJT1	C7LAE2;D3PFE8;Q86P55;Q8IGR1;Q8INH5;Q8INH6;Q95S62;Q9VFW7	1	FI04417p (Fragment)	CG32473-RA	41	1	0.722162	0	4.32975
Q86NS6	A1Z9E3;Q95TV3	0	Elongation factor Tu	EfTuM	10	0	-1	-1	NA
Q86P55	B5RJT1;C7LAE2;D3PFE8;Q8IGR1;Q8INH5;Q8INH6;Q95S62;Q9VFW7	0	RE62048p (Fragment)	CG8775	41	1	0.722162	0	4.32975
A9UND4	C6SUU2;Q8IPA2;Q8SYS2;Q9VKE5	1	RH14033p	CG14935	27	0	-1	-1	NA
Q4V565	E1JJ50;Q9VN95	0	IP13511p (Fragment)	CG12173	6	0	-1	-1	NA
Q8IGY1	C1C3D3;H1UUP7;P06754;P49455;Q058U3;Q6LEH1;Q6NN28;Q8IG84;Q95TA3	0	RE08101p	Tm1	77	21	0.242547	0.233852	19.9615
Q95SN8		1	CG31200	CG17837	6	0	-1	-1	NA
Q9NBB0	A1ZA66;A1ZA67;A1ZA72;A1ZA73;Q24205;Q95R30;Q9N630;Q9NBA9;Q9NBB2;Q9NBB3;Q9NBC0;Q9NBC3	0	Stretchin-MLCK (Fragment)	Strn-Mlck	18	0	-1	-1	NA
Q9U4Q9	O16040;Q7KLU9;Q7KLV0;Q86PC7;Q8I0J1;Q8IGY5;Q8IMG1;Q9TVG2;Q9TW87;Q9U4Q6;Q9U4Q7;Q9U4Q8;Q9U4R0;Q9U4R2;Q9U4R3;Q9U4R4;Q9U4R5;Q9V9U3	0	Anon1A3 (Fragment)	anon1A3	7	0	-1	-1	NA
Q9VAM6		1	CDGSH iron-sulfur domain-containing protein 2 homolog	CG1458	3	0	-1	-1	NA
Q9VLM9		1	CG17294	CG17294	4	0	-1	-1	NA
F2FB98	C0PDF3;G2J625;Q9VSU8	0	MIP29415p	nwk-RA	46	2	0.0431482	0.0610207	125.722
O77288	P40304	0	Pros26 protein (Fragment)	Pros26	1	0	-1	-1	NA
P02255	Q4AB54;Q4AB94;Q4ABD8;Q4ABE3	1	Histone H1	His1	4	0	-1	-1	NA
P54622		1	Single-stranded DNA-binding protein, mitochondrial	mtSSB	3	0	-1	-1	NA
Q4AB54	P02255;Q4AB94;Q4ABD8;Q4ABE3	0	Histone H1	His1:CG33858	4	0	-1	-1	NA
Q4ABD8	P02255;Q4AB54;Q4AB94;Q4ABE3	0	Histone H1	His1:CG33807	4	0	-1	-1	NA
Q4ABE3	P02255;Q4AB54;Q4AB94;Q4ABD8	0	Histone H1	His1:CG33801	4	0	-1	-1	NA
E1JI20	P42325	1	Neurocalcin, isoform B	Nca	7	2	0.109197	0.037598	47.9553
P42325	E1JI20	0	Neurocalcin homolog	Nca	7	2	0.109197	0.037598	47.9553
Q9VSY8		1	Bet3	Bet3	5	2	0.498183	0.0196171	8.04209
A8E6R6	A4IJ78;B4F633;B4F634;B4F637;B4F639;B4F643;C0MM14;C0MM15;C0MM25;decoy;Q9W596	0	IP18737p (Fragment)	futsch	10	0	-1	-1	NA
C6KI54	C8CB16;P00408	1	Cytochrome c oxidase subunit 2	COII	17	2	0.212589	0.0123425	23.2011
D2NUK8	Q8IPP1;Q9VN91	1	RH04101p (Fragment)	retinophilin-RB	3	0	-1	-1	NA
P00408	C6KI54;C8CB16	0	Cytochrome c oxidase subunit 2	mt:CoII	17	2	0.212589	0.0123425	23.2011
Q7KNF3	A1Z6L9;P02828;Q1RKX0;Q8IHC2;Q8MSU6;Q9VAY2	0	Hsp90-related protein TRAP1	Trap1	17	1	0.502497	0	7.94262
Q9NFN8	Q95SY7;Q9VD29	0	Putative Sar1 protein	sar1	10	0	-1	-1	NA
A1Z6L9	P02828;Q1RKX0;Q7KNF3;Q8IHC2;Q8MSU6;Q9VAY2	0	Trap1	Trap1	17	1	0.502497	0	7.94262
E8NH12	P91926	1	SD22796p	alpha-Adaptin-RB	26	0	-1	-1	NA
P29843	C7LA75;C7LA76;F3YDH0;F3YDH1;F3YDH5;F3YDI6;O97125;P02825;P11146;P11147;P29844;P82910;Q7JQR9;Q8IH88;Q8INI8;Q95NM1;Q9BIR7;Q9BIS2;Q9VG58	0	Heat shock 70 kDa protein cognate 1	Hsc70-1	53	20	0.571578	0.0934913	6.54186
Q29R34	Q7KKC2;Q7KSF4;Q8T3K7;Q9GQV2;Q9VEN1	0	RE44980p	cher	56	0	-1	-1	NA
Q8T3K7	Q29R34;Q7KKC2;Q7KSF4;Q9GQV2;Q9VEN1	0	SD05640p	cher	56	0	-1	-1	NA
Q8T3U2		1	40S ribosomal protein S23	RpS23	4	0	-1	-1	NA
Q95T86	A8JR94;Q058V2;Q7KS34;Q7KS35;Q9VCF2	0	GH12677p	CG5875	2	1	0.19483	0	25.589
Q9VA97		1	CG1983	CG1983	12	0	-1	-1	NA
Q9VNA2	A4V2F2;B7Z0T3;B7Z0T6;C6TPB0;C6TPC2;C8VUZ6;F3YDK0;Q0KIB9;Q4ABH3;Q7KNC5;Q8IPN8;Q8IPN9;Q8MSQ5;Q9VNA1	0	GH11677p	l(3)82Fd	21	0	-1	-1	NA
Q9VQ29	Q6NR57;Q9VQ28	1	Ubiquinol-cytochrome c reductase iron-sulfur subunit	RFeSP	18	10	0.270996	0.279655	17.5438
Q9VXG4	Q9VXG3	0	Annexin-B11	Anxb11	11	0	-1	-1	NA
Q9VXQ5		1	GH13725p	Tcp-1zeta	31	6	0.379429	0.08812	11.6223
Q9W077		1	Cuticular protein 62Bc	Cpr62Bc	4	0	-1	-1	NA
A1Z7V1	A8DY79;Q1EC18;Q25B55;Q8MRS3	1	Bruchpilot, isoform D	brp	57	2	0.329169	0.0153441	13.8894
P15357	A4V1F9;P0CG69;P18101;Q24575;Q24576;Q24577;Q27927;Q7JPZ2;Q7JPZ3;Q7JYK1;Q8IGR0;Q8MSM5;Q8MT02;Q9W418	0	Ubiquitin-40S ribosomal protein S27a	RpS27A	18	0	-1	-1	NA
Q0KI94	C9QP09;Q0KI96;Q6AWM9;Q8IGS7;Q8INP0;Q8T4D1;Q9GNC8;Q9GQN3;Q9GQN4	0	Pasilla, isoform I	ps	20	0	-1	-1	NA
Q5LJT0	C1C3F5;Q6IDG8;Q6NNV7	0	CG40485, isoform A	CG40485	15	6	0.306649	0.035496	15.1417
Q7JWX3	Q6V6U1;Q6V6U2;Q6V6U3;Q6V6U4;Q6V6U5;Q6V6U6;Q6V6U7;Q6V6U8;Q6V6U9;Q6V6V0;Q9U5W7	0	GH10112p	nec	8	0	-1	-1	NA
Q8IGR0	A4V1F9;P0CG69;P15357;P18101;Q24575;Q24576;Q24577;Q27927;Q7JPZ2;Q7JPZ3;Q7JYK1;Q8MSM5;Q8MT02;Q9W418	0	RE44350p	Ubi-p63E	18	0	-1	-1	NA
Q95RR7	A1Z7P0;A1Z7P1;Q5BHU7;Q86NU8;Q95X10	0	LD14913p (Fragment)	Pmm45A	8	0	-1	-1	NA
Q9U3W5	Q9VEK8	1	Putative mitotic protein phosphatase 1 regulator	sds22	6	0	-1	-1	NA
Q9U5W7	Q6V6U1;Q6V6U2;Q6V6U3;Q6V6U4;Q6V6U5;Q6V6U6;Q6V6U7;Q6V6U8;Q6V6U9;Q6V6V0;Q7JWX3	0	Serpin, putative	nec	8	0	-1	-1	NA
Q9VEK8	Q9U3W5	0	GH07711p	sds22	6	0	-1	-1	NA
Q9VW26		1	Ornithine aminotransferase, mitochondrial	Oat	14	0	-1	-1	NA
A9QJL4	A9QJK9;A9QJL0;A9QJL5;A9QJL7;A9QJL8;A9QJM6;A9QJM9;A9QJQ6;A9QJR7;A9QJU7;A9QJY0;A9QK28;D1FZ49;D1FZ89;D1FZA2;D1FZD8;Q9VAI9	0	Odorant-binding protein 99c	Obp99c	8	4	0.945278	0.0329725	1.90851
O97125	C7LA75;C7LA76;F3YDH1;F3YDI6;P02825;P11147;P82910;Q8INI8;Q9BIR7;Q9BIS2;Q9VG58	0	Heat shock protein 68	Hsp68	49	15	0.535486	0.0692695	7.23193
Q8IGE6	F0JAG1;Q9VT32;Q9VT33	1	Ribose-phosphate pyrophosphokinase (Fragment)	CG6767	8	0	-1	-1	NA
Q8IRG3	C8VV34;Q8IGC8;Q9W058	0	CG1140, isoform B	CG1140	15	0	-1	-1	NA
Q8IRV9	A8JUV8;D5AEP5;E1JJC0;Q8IRV7;Q8IRV8;Q8MPN3;Q8MSR5;Q9NEF8;Q9NEF9;Q9NEG0;Q9NEG1;Q9NFS9;Q9W4Y3;Q9W4Y4	0	Terribly reduced optic lobes, isoform C	trol	201	31	0.112825	0.140731	46.3204
Q8MRM6	Q9W3D6	1	CG12065, isoform C	CG12065	18	0	-1	-1	NA
Q9VSN2	E1JI76;E1JI77;Q8IQB4;Q95TZ7	0	HL08110p	Zasp66	3	0	-1	-1	NA
A8DYI3	Q7JXB5	1	CG10924, isoform B	CG10924	12	1	0.23582	0	20.6177
A8JUV8	D5AEP5;E1JJC0;Q8IRV7;Q8IRV8;Q8IRV9;Q8MPN3;Q8MSR5;Q9NEF8;Q9NEF9;Q9NEG0;Q9NEG1;Q9NFS9;Q9W4Y3;Q9W4Y4	1	Terribly reduced optic lobes, isoform G	trol	203	32	0.1093	0.139872	47.9076
Q24411	B8A423;E1JHJ3;E1JHJ4;E1JHJ5;P05661;Q24410;Q26433	0	Myosin heavy chain 1 (Fragment)	Mhc	3	0	-1	-1	NA
Q86BM0		1	CG9515	CG9515	9	0	-1	-1	NA
Q9VB10		1	CG5590	CG5590	13	0	-1	-1	NA
Q9VJG0	O96794	1	Aminopeptidase P	ApepP	14	2	0.107708	0.152322	48.6583
C9QP30	E6PBV6;Q8SWU7	0	SD24341p (Fragment)	CG1354-RB	4	0	-1	-1	NA
Q94914	Q4TWT4;Q95U76;Q9W374	0	Dreg-3 protein	su(r)	17	4	0.72611	0.00702108	4.28189
Q9VAE5		1	CG15515	CG15515	2	0	-1	-1	NA
Q9W4Y3	A8JUV8;D5AEP5;E1JJC0;Q8IRV7;Q8IRV8;Q8IRV9;Q8MPN3;Q8MSR5;Q9NEF8;Q9NEF9;Q9NEG0;Q9NEG1;Q9NFS9;Q9W4Y4	1	Terribly reduced optic lobes, isoform F	trol	223	36	0.11618	0.142418	44.8995
Q9W5W8		1	CG9577	CG9577	5	0	-1	-1	NA
A8DY79	A1Z7V1;Q1EC18;Q25B55;Q8MRS3	0	Bruchpilot, isoform G	brp	57	2	0.329169	0.0153441	13.8894
C1C3F5	Q5LJT0;Q6IDG8;Q6NNV7	0	FI04905p (Fragment)	CG40485-RA	15	6	0.306649	0.035496	15.1417
O97479	O96299;Q960H1	0	FI05212p	Sodh-1	5	0	-1	-1	NA
Q6IDG8	C1C3F5;Q5LJT0;Q6NNV7	0	RH36352p (Fragment)		15	6	0.306649	0.035496	15.1417
Q8IMI7	Q9VA91	1	GM06992p	RpS7	7	0	-1	-1	NA
Q8MPN3	A8JUV8;D5AEP5;E1JJC0;Q8IRV7;Q8IRV8;Q8IRV9;Q8MSR5;Q9NEF8;Q9NEF9;Q9NEG0;Q9NEG1;Q9NFS9;Q9W4Y3;Q9W4Y4	0	Perlecan	trol	203	32	0.1093	0.139872	47.9076
Q960H1	O96299;O97479	0	LP12301p	Sodh-1	5	0	-1	-1	NA
Q9VMY9		1	CG18143	DhpD	13	0	-1	-1	NA
Q9W4Y4	A8JUV8;D5AEP5;E1JJC0;Q8IRV7;Q8IRV8;Q8IRV9;Q8MPN3;Q8MSR5;Q9NEF8;Q9NEF9;Q9NEG0;Q9NEG1;Q9NFS9;Q9W4Y3	0	Terribly reduced optic lobes, isoform A	trol	201	31	0.112825	0.140731	46.3204
A4V0B5	Q1RL12;Q24048	1	Nervana 2, isoform F	nrv2	9	0	-1	-1	NA
A4V383	P91929	1	NADH:ubiquinone reductase 42kD subunit, isoform B	ND42	9	0	-1	-1	NA
A8JUT4	D0Z726;Q6WAR9;Q8I078;Q8I0N0;Q8I8H2;Q9VJ85;Q9VRD6	1	Nuclear transport factor-2, isoform B	Ntf-2	2	0	-1	-1	NA
B7FF70	P16378;Q6NNB9;Q8IGI5	1	FI04494p	G-oalpha47A-RA	15	1	0.407066	0	10.6093
B7YZW8	B7YZW7;E1JHJ9;Q0E8Q1;Q7KT48;Q9VJE5	1	Cytoplasmic linker protein 190, isoform L	CLIP-190	32	0	-1	-1	NA
C8CB16	C6KI54;P00408	0	Cytochrome c oxidase subunit 2 (Fragment)	COII	17	2	0.212589	0.0123425	23.2011
C8VUZ6	A4V2F2;B7Z0T3;B7Z0T6;C6TPB0;C6TPC2;F3YDK0;Q0KIB9;Q4ABH3;Q7KNC5;Q8IPN8;Q8IPN9;Q8MSQ5;Q9VNA1;Q9VNA2	0	RH50583p	l(3)82Fd-RG	22	0	-1	-1	NA
F3YDH5	C7LA75;C7LA76;F3YDH0;F3YDH1;F3YDI6;O97125;P02825;P11146;P11147;P29843;P29844;P82910;Q7JQR9;Q8IH88;Q8INI8;Q95NM1;Q9BIR7;Q9BIS2;Q9VG58	0	AT29089p (Fragment)	Hsc70-1-RA	53	20	0.571578	0.0934913	6.54186
P16378	B7FF70;Q6NNB9;Q8IGI5	0	Guanine nucleotide-binding protein G(o) subunit alpha 47A	G-oalpha47A	15	1	0.407066	0	10.6093
P48601	O18413;Q9V3V6;Q9VA54;Q9XZC3	0	26S protease regulatory subunit 4	Pros26.4	21	0	-1	-1	NA
P91929	A4V383	0	NADH dehydrogenase [ubiquinone] 1 alpha subcomplex subunit 10, mitochondrial	ND42	9	0	-1	-1	NA
Q24048	A4V0B5;Q1RL12	0	Sodium/potassium-transporting ATPase subunit beta-2	nrv2	9	0	-1	-1	NA
Q5BIA9	Q95SN1	1	CG8613	CG8613	16	1	0.221396	0	22.1583
Q8IN96	Q9VEJ3	1	CG5840, isoform B	CG5840	3	0	-1	-1	NA
Q8IRV8	A8JUV8;D5AEP5;E1JJC0;Q8IRV7;Q8IRV9;Q8MPN3;Q8MSR5;Q9NEF8;Q9NEF9;Q9NEG0;Q9NEG1;Q9NFS9;Q9W4Y3;Q9W4Y4	0	Terribly reduced optic lobes, isoform E	trol	201	31	0.112825	0.140731	46.3204
Q8ST39	Q9VII1	1	RE67340p	CG9336	6	4	0.796836	0.00483525	3.47934
Q9VII1	Q8ST39	0	CG9336	CG9336-RA	6	4	0.796836	0.00483525	3.47934
Q9W058	C8VV34;Q8IGC8;Q8IRG3	0	CG1140, isoform A	CG1140	15	0	-1	-1	NA
A0AN47	A0AN48;Q9VKY3	1	ATP-dependent Clp protease proteolytic subunit	CG5045	3	0	-1	-1	NA
A0AN48	A0AN47;Q9VKY3	0	ATP-dependent Clp protease proteolytic subunit	CG5045	3	0	-1	-1	NA
F3YDH6	Q8IQ64;Q9V470	1	RH70213p	Sucb-RA	12	0	-1	-1	NA
H1UUD2	B8A405;B9EQV2;Q7KMQ5;Q7KRU8;Q8I0T0	0	MIP33262p1	Fer1HCH-RD	5	0	-1	-1	NA
Q8MS45	Q9W247	1	RE08455p	CG4752	24	0	-1	-1	NA
Q9V9V4	Q4V5F0	0	CG11550	CG11550	7	0	-1	-1	NA
Q9VKY3	A0AN47;A0AN48	0	ATP-dependent Clp protease proteolytic subunit	CG5045	3	0	-1	-1	NA
Q9VRD6	A8JUT4;D0Z726;Q6WAR9;Q8I078;Q8I0N0;Q8I8H2;Q9VJ85	0	GM08921p	Ntf-2	2	0	-1	-1	NA
Q9VXK7	Q4V6N9;Q9VAK5	1	CG9172, isoform A	CG9172	4	0	-1	-1	NA
Q9W247	Q8MS45	0	CG4752	CG4752-RA	24	0	-1	-1	NA
Q9W5X0	B5RJ70;B5RJE3;D5AEN5;F0JAF7;F6J915;O15971;O18332;O18334;O18336;O18338;O18339;P25228;Q4V4D6;Q7KY04;Q86BK7;Q86BK8;Q8IPT6;Q8SYS5;Q8T046;Q95RH7;Q9V3C2;Q9VC31;Q9VM50;Q9VP48;Q9W3Q0	0	LD21953p	Rab35	12	0	-1	-1	NA
E1JJC0	A8JUV8;D5AEP5;Q8IRV7;Q8IRV8;Q8IRV9;Q8MPN3;Q8MSR5;Q9NEF8;Q9NEF9;Q9NEG0;Q9NEG1;Q9NFS9;Q9W4Y3;Q9W4Y4	0	Terribly reduced optic lobes, isoform H	trol	203	32	0.1093	0.139872	47.9076
Q24214	P48451	0	Calcineurin subunit B type 2	CanB2	3	0	-1	-1	NA
Q25B55	A1Z7V1;A8DY79;Q1EC18;Q8MRS3	0	CAST	brp	56	2	0.329169	0.0153441	13.8894
A4V2B8	P08181	1	Casein kinase II alpha subunit, isoform C	CkIIalpha	5	0	-1	-1	NA
P08181	A4V2B8	0	Casein kinase II subunit alpha	CkIIalpha	5	0	-1	-1	NA
P16905	C9QP41;H1UUF3;Q9VPA7	1	cAMP-dependent protein kinase type I regulatory subunit	Pka-R1	16	1	0.331943	0	13.7467
Q29QX7	F3YDH3;P00967;Q59DZ6	0	IP15813p (Fragment)		4	0	-1	-1	NA
Q7K5J8		1	Cuticular protein 57A, isoform A	Cpr57A	3	0	-1	-1	NA
Q9VQD8		1	Actin-related protein 2/3 complex subunit 5	p16-ARC	3	0	-1	-1	NA
Q9VT33	F0JAG1;Q8IGE6;Q9VT32	0	Ribose-phosphate pyrophosphokinase	CG6767	8	0	-1	-1	NA
A4V4W0	Q24211	1	Stoned A, isoform D	stnA	27	0	-1	-1	NA
Q24211	A4V4W0	0	Protein stoned-A	stnA	27	0	-1	-1	NA
Q7JVK8		1	CG5323	CG5323	3	0	-1	-1	NA
Q8SYS5	B5RJ70;B5RJE3;D5AEN5;F0JAF7;F6J915;O15971;O18332;O18334;O18336;O18338;O18339;P25228;Q4V4D6;Q7KY04;Q86BK7;Q86BK8;Q8IPT6;Q8T046;Q95RH7;Q9V3C2;Q9VC31;Q9VM50;Q9VP48;Q9W3Q0;Q9W5X0	0	RE37651p	Rab39	11	0	-1	-1	NA
Q9VG97		1	Glutathione S-transferase D3	GstD3	4	0	-1	-1	NA
Q9VJD4		1	LD24721p	Sgt	11	0	-1	-1	NA
Q9W3Q0	B5RJ70;B5RJE3;D5AEN5;F0JAF7;F6J915;O15971;O18332;O18334;O18336;O18338;O18339;P25228;Q4V4D6;Q7KY04;Q86BK7;Q86BK8;Q8IPT6;Q8SYS5;Q8T046;Q95RH7;Q9V3C2;Q9VC31;Q9VM50;Q9VP48;Q9W5X0	0	FI07418p	Rab39	11	0	-1	-1	NA
C9QP09	Q0KI94;Q0KI96;Q6AWM9;Q8IGS7;Q8INP0;Q8T4D1;Q9GNC8;Q9GQN3;Q9GQN4	0	MIP13670p (Fragment)	ps-RK	8	0	-1	-1	NA
F2FB74	B5X0L2;P08761;Q6AWF7;Q6NLA4;Q7KUM8;Q7KUN2	0	RE30313p (Fragment)	Eip71CD-RA	7	0	-1	-1	NA
P82147		1	Protein lethal(2)essential for life	l(2)efl	5	3	0.465442	0.13064	8.85365
Q86PC7	O16040;Q7KLU9;Q7KLV0;Q8I0J1;Q8IGY5;Q8IMG1;Q9TVG2;Q9TW87;Q9U4Q6;Q9U4Q7;Q9U4Q8;Q9U4Q9;Q9U4R0;Q9U4R2;Q9U4R3;Q9U4R4;Q9U4R5;Q9V9U3	0	SD23516p	CG1910	9	0	-1	-1	NA
Q8I0J1	O16040;Q7KLU9;Q7KLV0;Q86PC7;Q8IGY5;Q8IMG1;Q9TVG2;Q9TW87;Q9U4Q6;Q9U4Q7;Q9U4Q8;Q9U4Q9;Q9U4R0;Q9U4R2;Q9U4R3;Q9U4R4;Q9U4R5;Q9V9U3	0	CG1910, isoform B	CG1910	9	0	-1	-1	NA
Q9VZJ8	Q95T84	0	CG11594, isoform A	CG11594	14	0	-1	-1	NA
Q9W2J6	C0PUZ9	1	Glycogenin, isoform B	Glycogenin	26	1	0.319516	0	14.4049
B7YZT3	A1Z6G3;B7YZT2;Q8SYX2	0	CG17510, isoform E	Fis1	4	0	-1	-1	NA
Q7JVK6	Q6TMH4	1	GM27569p	trsn	7	0	-1	-1	NA
Q7KNC5	A4V2F2;B7Z0T3;B7Z0T6;C6TPB0;C6TPC2;C8VUZ6;F3YDK0;Q0KIB9;Q4ABH3;Q8IPN8;Q8IPN9;Q8MSQ5;Q9VNA1;Q9VNA2	0	L(3)82Fd, isoform O	l(3)82Fd	32	0	-1	-1	NA
Q8IRV7	A8JUV8;D5AEP5;E1JJC0;Q8IRV8;Q8IRV9;Q8MPN3;Q8MSR5;Q9NEF8;Q9NEF9;Q9NEG0;Q9NEG1;Q9NFS9;Q9W4Y3;Q9W4Y4	0	Terribly reduced optic lobes, isoform B	trol	135	27	0.117901	0.146927	44.202
Q9V470	F3YDH6;Q8IQ64	1	LD44970p	Sucb	14	0	-1	-1	NA
Q9W0M4		1	CG13887, isoform B	CG13887	8	0	-1	-1	NA
A1Z8U4	C8VV32;Q7KKI0	1	T-complex chaperonin 5, isoform B	Cct5	20	1	0.312417	0	14.804
A1Z9J6	Q95S87	1	Mitochondrial ribosomal protein L53	mRpL53	2	0	-1	-1	NA
H1ZYG4	Q9VND8	1	Putative uncharacterized protein Rheb	Rheb	9	0	-1	-1	NA
Q58CJ2	Q9V6U9	1	AT25977p	CG16935	6	0	-1	-1	NA
Q7K3E2		1	CG5080, isoform A	CG5080	7	0	-1	-1	NA
Q7K569		1	GH10595p	Gpo-1	14	0	-1	-1	NA
Q8MSQ5	A4V2F2;B7Z0T3;B7Z0T6;C6TPB0;C6TPC2;C8VUZ6;F3YDK0;Q0KIB9;Q4ABH3;Q7KNC5;Q8IPN8;Q8IPN9;Q9VNA1;Q9VNA2	0	L(3)82Fd, isoform G	l(3)82Fd	32	0	-1	-1	NA
Q95S87	A1Z9J6	0	GM05817p		2	0	-1	-1	NA
Q961U1	A8WHJ7;C3KKB4;C5WLM0;D1YSG0;D1YSG1;O76280;O76281;Q1WWF2;Q24463;Q6NR91;Q7KQP6;Q8ST85	0	GH07636p	bt	52	3	0.0488047	0.0845323	110.824
Q9VA54	O18413;P48601;Q9V3V6;Q9XZC3	0	Rpt6R	Rpt6R	21	0	-1	-1	NA
Q9VIQ8		1	CG10664, isoform A	CoIV	5	0	-1	-1	NA
Q9VKR4	Q5BII9;Q95U61	0	Aminomethyltransferase	CG6415	8	0	-1	-1	NA
Q9VND8	H1ZYG4	0	GTP-binding protein Rheb homolog	Rheb	9	0	-1	-1	NA
Q9W022		1	CG8993	CG8993	3	0	-1	-1	NA
Q9W199		1	Mitochondrial ribosomal protein S17	mRpS17	2	0	-1	-1	NA
C8VV32	A1Z8U4;Q7KKI0	0	AT19618p (Fragment)	Cct5-RB	20	1	0.312417	0	14.804
Q5BII9	Q95U61;Q9VKR4	1	Aminomethyltransferase (Fragment)	CG6415	8	0	-1	-1	NA
Q6AWM9	C9QP09;Q0KI94;Q0KI96;Q8IGS7;Q8INP0;Q8T4D1;Q9GNC8;Q9GQN3;Q9GQN4	0	RE39088p (Fragment)	ps	20	0	-1	-1	NA
Q7KN99		1	Phosphopantothenoylcysteine synthetase, isoform A	Ppcs	6	0	-1	-1	NA
Q8IPN8	A4V2F2;B7Z0T3;B7Z0T6;C6TPB0;C6TPC2;C8VUZ6;F3YDK0;Q0KIB9;Q4ABH3;Q7KNC5;Q8IPN9;Q8MSQ5;Q9VNA1;Q9VNA2	0	L(3)82Fd, isoform F	l(3)82Fd	27	0	-1	-1	NA
Q960E2	Q86NQ0;Q9VN44	0	SD05186p	Karybeta3	20	4	0.651752	0.0100689	5.25688
Q9VF24		1	CG31150	CG9622	43	1	0.557622	0	6.79898
Q9VRZ1	Q967S0	0	Amidophosphoribosyltransferase	Prat2	10	0	-1	-1	NA
Q8IGI5	B7FF70;P16378;Q6NNB9	0	RH09776p	G-oalpha47A	14	1	0.407066	0	10.6093
Q95SJ9	Q8IGI4;Q9VNF5	0	GH20093p	CG12170	3	0	-1	-1	NA
Q9VCA5		1	Probable phenylalanine--tRNA ligase beta subunit	CG5706	10	0	-1	-1	NA
Q9VGF2	B9ER20;B9ER21;Q9VGF1	0	CG12224	CG12224	6	1	0.535598	0	7.22965
Q9VL78		1	FK506-binding protein 59	FKBP59	22	0	-1	-1	NA
B5T241	B5T232;B5T235;B5T243;B5T244;Q5U137;Q7K537;Q9VFZ4	0	Putative uncharacterized protein CG7966 (Fragment)	CG7966	2	0	-1	-1	NA
B5T243	B5T232;B5T235;B5T241;B5T244;Q5U137;Q7K537;Q9VFZ4	0	Putative uncharacterized protein CG7966 (Fragment)	CG7966	2	0	-1	-1	NA
B5T244	B5T232;B5T235;B5T241;B5T243;Q5U137;Q7K537;Q9VFZ4	0	Putative uncharacterized protein CG7966 (Fragment)	CG7966	2	0	-1	-1	NA
C8VV34	Q8IGC8;Q8IRG3;Q9W058	1	AT31327p	CG1140-RB	15	0	-1	-1	NA
E2QCS5	E1JHD6;P92208	0	Basket, isoform D	bsk	1	0	-1	-1	NA
O96794	Q9VJG0	0	Aminopeptidase P	ApepP	12	2	0.107708	0.152322	48.6583
Q7K0E6	Q9XYM1	1	Aspartyl-tRNA synthetase	Aats-asp	5	0	-1	-1	NA
Q7KLV9	A1Z9U3	0	26S proteasome regulatory complex subunit p42B	Rpn6	13	0	-1	-1	NA
Q7KNM2		1	Dorsal interacting protein 4	lwr	4	1	0.539605	0	7.14889
Q8IP37	Q9V3W2	1	HL02152p	l(2)35Di	4	0	-1	-1	NA
Q8IPN9	A4V2F2;B7Z0T3;B7Z0T6;C6TPB0;C6TPC2;C8VUZ6;F3YDK0;Q0KIB9;Q4ABH3;Q7KNC5;Q8IPN8;Q8MSQ5;Q9VNA1;Q9VNA2	0	L(3)82Fd, isoform K	l(3)82Fd	32	0	-1	-1	NA
Q8MYZ5	Q7KUQ5;Q8IQQ3;Q9VVB5;Q9VVB7;Q9VVB8	0	RE37250p	Lmpt	7	0	-1	-1	NA
Q9VVB7	Q7KUQ5;Q8IQQ3;Q8MYZ5;Q9VVB5;Q9VVB8	0	FI02842p	Lmpt	7	0	-1	-1	NA
A1Z7P0	A1Z7P1;Q5BHU7;Q86NU8;Q95RR7;Q95X10	1	Phosphomannomutase 45A, isoform B	Pmm45A	10	0	-1	-1	NA
A1ZB73	Q8T0X2;Q8T8R2	1	Glutathione S transferase E8	GstE8	3	0	-1	-1	NA
Q7KMQ5	B8A405;B9EQV2;H1UUD2;Q7KRU8;Q8I0T0	0	Ferritin 1 heavy chain homolog (Fragment)	Fer1HCH	5	0	-1	-1	NA
Q8IH88	C7LA75;C7LA76;F3YDH0;F3YDH1;F3YDH5;F3YDI6;O97125;P02825;P11146;P11147;P29843;P29844;P82910;Q7JQR9;Q8INI8;Q95NM1;Q9BIR7;Q9BIS2;Q9VG58	0	AT28834p (Fragment)	Hsc70-1	52	20	0.571578	0.0934913	6.54186
Q8SXX1		1	CG17471, isoform A	CG17471	6	0	-1	-1	NA
Q8T0X2	A1ZB73;Q8T8R2	0	Putative glutathione S-transferase	GstE8	3	0	-1	-1	NA
B7YZT2	A1Z6G3;B7YZT3;Q8SYX2	1	CG17510, isoform C	Fis1	4	0	-1	-1	NA
Q24150	Q9W1G7	1	Nucleosome assembly protein NAP-1	Nap1	10	1	0.310247	0	14.9296
Q7K3J0		1	CG8258	CG8258	22	1	0	1	NA
Q7K3Z3		1	GH01724p	p47	13	0	-1	-1	NA
Q8SXC0		1	CG5577	CG5577	4	0	-1	-1	NA
Q8SYH8		1	CG17162, isoform B	CG17159	5	0	-1	-1	NA
Q8T8R2	A1ZB73;Q8T0X2	0	GM08326p (Fragment)	GstE8	3	0	-1	-1	NA
Q9NFS9	A8JUV8;D5AEP5;E1JJC0;Q8IRV7;Q8IRV8;Q8IRV9;Q8MPN3;Q8MSR5;Q9NEF8;Q9NEF9;Q9NEG0;Q9NEG1;Q9W4Y3;Q9W4Y4	0	Perlecan domain V (Fragment)	trol	38	1	0.00334699	0	1653.99
Q9VE80	D0IQ98;Q8T0J5	0	CG7675, isoform B	CG7675	6	0	-1	-1	NA
Q9W1G7	Q24150	0	LD21576p	Nap1	10	1	0.310247	0	14.9296
B3DNL6	D0IQI1;Q9VE20	1	IP22137p	CG31149-RA	1	0	-1	-1	NA
G3LFG9	G3LFI2;Q0E9G4;Q961L4	1	CG1600-PA	CG1600	16	0	-1	-1	NA
G3LFI2	G3LFG9;Q0E9G4;Q961L4	0	CG1600-PA	CG1600	16	0	-1	-1	NA
Q0E9G4	G3LFG9;G3LFI2;Q961L4	0	CG1600, isoform A	CG1600	16	0	-1	-1	NA
Q7JPS2	Q95T29	1	Igloo, isoform A	igl	14	2	0.58832	0.582203	6.24802
Q7KT48	B7YZW7;B7YZW8;E1JHJ9;Q0E8Q1;Q9VJE5	0	Cytoplasmic linker protein 190, isoform H	CLIP-190	32	0	-1	-1	NA
Q8IMG1	O16040;Q7KLU9;Q7KLV0;Q86PC7;Q8I0J1;Q8IGY5;Q9TVG2;Q9TW87;Q9U4Q6;Q9U4Q7;Q9U4Q8;Q9U4Q9;Q9U4R0;Q9U4R2;Q9U4R3;Q9U4R4;Q9U4R5;Q9V9U3	0	CG1910, isoform C	CG1910	9	0	-1	-1	NA
Q9VQ28	Q6NR57;Q9VQ29	1	Rieske iron-sulfur protein, isoform A	RFeSP	14	10	0.270996	0.279655	17.5438
Q9VTZ4		1	CG10627	CG10627	13	0	-1	-1	NA
Q9VXY7	Q0KHS6;Q0KHS7	1	Lipid storage droplets surface-binding protein 2	Lsd-2	3	0	-1	-1	NA
E8NH54	Q27869	0	Protein-L-isoaspartate O-methyltransferase	Pcmt-RA	3	0	-1	-1	NA
Q24547		1	Syntaxin-1A	Syx1A	5	2	0.342282	0.0313574	13.235
Q4V5F0	Q9V9V4	1	RH74717p (Fragment)	CG11550	7	0	-1	-1	NA
Q7JS69	Q86NM2	1	FI04632p	nrv3	8	1	0.281154	0	16.7981
Q9VF86		1	CG6218	CG6218	8	0	-1	-1	NA
Q9VJ59	G4LU22;Q5KU10;Q8SXD0	0	CG10373	Jwa	3	0	-1	-1	NA
Q9VWV2	Q7KUW2;Q7KUW3;Q9VWV4	0	CG32549, isoform D	CG32549	20	3	0.4122	0.025246	10.4357
A4VA47	A1ZBU8;A4VA48;A4VA49;B5RJ56;Q8IGD1	0	CG18067 protein (Fragment)	CG18067	6	1	0	1	NA
A4VA48	A1ZBU8;A4VA47;A4VA49;B5RJ56;Q8IGD1	0	CG18067 protein (Fragment)	CG18067	6	1	0	1	NA
A4VA49	A1ZBU8;A4VA47;A4VA48;B5RJ56;Q8IGD1	0	CG18067 protein (Fragment)	CG18067	6	1	0	1	NA
B9ER20	B9ER21;Q9VGF1;Q9VGF2	0	MIP04347p	CG12224-RA	5	1	0.535598	0	7.22965
Q4V5X9	Q9W1B9	1	IP07888p	RpL12	5	1	0.470882	0	8.7114
Q7KKI0	A1Z8U4;C8VV32	0	GM12270p	Cct5	20	1	0.312417	0	14.804
Q8IQ61	Q5U0Z2;Q9VRP2	0	CG10576, isoform B	CG10576	5	0	-1	-1	NA
Q95RZ1	Q494H0;Q6NL87;Q8I0D4;Q8MQM4;Q9VFR2	0	HL06604p	CG9297	11	2	0.0690582	0.018012	77.4915
Q9VG96	A1ZB72;P20432;Q8MR33	0	Glutathione S-transferase D4	GstD4	14	3	0.899211	0.0332717	2.41649
Q9VT49	F2FB97	1	CG14168	CG14168	15	0	-1	-1	NA
A0ANV7	A0ANV4;A0ANV9;A0ANW1;Q7KJV5;Q7KSM5;Q9VG70	1	CG12276 protein	CG12276	5	0	-1	-1	NA
A0ANV9	A0ANV4;A0ANV7;A0ANW1;Q7KJV5;Q7KSM5;Q9VG70	0	CG12276 protein	CG12276	5	0	-1	-1	NA
A0ANW1	A0ANV4;A0ANV7;A0ANV9;Q7KJV5;Q7KSM5;Q9VG70	0	CG12276 protein	CG12276	5	0	-1	-1	NA
A1Z9U3	Q7KLV9	1	GH14689p	Rpn6	13	0	-1	-1	NA
B4F5E2	Q9W3U9	1	CG14434-PA	CG14434	2	0	-1	-1	NA
P16914		1	Protein elav	elav	10	0	-1	-1	NA
Q7JXB5	A8DYI3	0	CG10924, isoform A	CG10924	12	1	0.23582	0	20.6177
Q7KJV5	A0ANV4;A0ANV7;A0ANV9;A0ANW1;Q7KSM5;Q9VG70	0	Ubiquitin-like protein activating enzyme N subunit	Aos1	5	0	-1	-1	NA
Q7KSM5	A0ANV4;A0ANV7;A0ANV9;A0ANW1;Q7KJV5;Q9VG70	0	Aos1	Aos1	5	0	-1	-1	NA
Q8I0E9	C7LA75;C7LA76;F3YDH0;F3YDH1;F3YDH5;F3YDI6;O97125;P02825;P11146;P11147;P29843;P29844;P82910;Q7JQR9;Q8IH88;Q8INI8;Q95NM1;Q9BIR7;Q9BIS2;Q9VG58	0	AT07372p	Hsc70-1	30	11	0.541816	0.0440504	7.10478
Q8IHC2	A1Z6L9;P02828;Q1RKX0;Q7KNF3;Q8MSU6;Q9VAY2	0	AT15050p	Trap1	16	1	0.502497	0	7.94262
Q95RE4	O46173	0	LD37574p	yps	5	0	-1	-1	NA
Q9VBA0	Q8IMQ8	0	CG6330, isoform A	CG6330	17	1	0.532968	0	7.28327
Q9VG70	A0ANV4;A0ANV7;A0ANV9;A0ANW1;Q7KJV5;Q7KSM5	0	Smt3 activating enzyme 1	Aos1	5	0	-1	-1	NA
Q9VGF3		1	CG18547	CG18547	5	0	-1	-1	NA
Q9W3U9	B4F5E2	0	CG14434	CG14434	2	0	-1	-1	NA
A4V1Q1	A4V1Q0;Q24207;Q6NN06	0	Boule, isoform C	bol	3	0	-1	-1	NA
B6IDQ5	Q9VRJ9	1	FI06476p	CG4603-RA	6	1	0.6244	0	5.66278
B7Z0T3	A4V2F2;B7Z0T6;C6TPB0;C6TPC2;C8VUZ6;F3YDK0;Q0KIB9;Q4ABH3;Q7KNC5;Q8IPN8;Q8IPN9;Q8MSQ5;Q9VNA1;Q9VNA2	0	L(3)82Fd, isoform S	l(3)82Fd	32	0	-1	-1	NA
Q9VJL6	Q8MSR7	1	CG5869	CG5869	2	0	-1	-1	NA
Q9VRJ9	B6IDQ5	0	Ubiquitin thioesterase OTU1	CG4603	6	1	0.6244	0	5.66278
Q9W4M9		1	tRNA (cytosine(34)-C(5))-methyltransferase	CG6133	12	0	-1	-1	NA
A1Z721	A1Z718;A1Z719;A1Z720;A8DY53;D0Z771;F3YDQ1;G2J5T8;G4LU21;G4LU44;Q8MQX7;Q8MSD5;Q95R83	0	CG30492, isoform D	CG30492	21	0	-1	-1	NA
C6TP94	Q8INW5;Q9I7M3;Q9VIW5	0	RH12156p	CG10237-RC	4	0	-1	-1	NA
Q7JVI6		1	CG11784	CG11784	6	0	-1	-1	NA
Q8IGY5	O16040;Q7KLU9;Q7KLV0;Q86PC7;Q8I0J1;Q8IMG1;Q9TVG2;Q9TW87;Q9U4Q6;Q9U4Q7;Q9U4Q8;Q9U4Q9;Q9U4R0;Q9U4R2;Q9U4R3;Q9U4R4;Q9U4R5;Q9V9U3	0	RE05782p (Fragment)	CG1910	9	0	-1	-1	NA
Q8IPU1	Q9VP69	0	AT19489p	CG33054-RB	2	0	-1	-1	NA
Q8IQX5	B5RJ68;Q8MQZ6;Q9VWQ7	0	CG6891, isoform B	CG6891	2	0	-1	-1	NA
Q95RH0	Q7KIF8;Q86NK4;Q9VSD6	0	LD30157p	msk	21	4	0.603937	0.00419466	5.98714
Q9VKZ8		1	Ubiquitin carboxyl-terminal hydrolase	CG5384	8	1	0.0733262	0	72.8157
Q9W3D6	Q8MRM6	0	CG12065, isoform A	CG12065	17	0	-1	-1	NA
Q9XYM0	D3DMC5;Q95RW2	1	Adapter molecule Crk	Crk	7	0	-1	-1	NA
O46173	Q95RE4	1	Y-box protein	yps	5	0	-1	-1	NA
Q1RKX0	P02828;Q9VAY2	0	IP13374p (Fragment)		23	0	-1	-1	NA
Q7JVG2		1	Aps, isoform A	Aps	2	0	-1	-1	NA
Q95RH7	B5RJ70;B5RJE3;D5AEN5;F0JAF7;F6J915;O15971;O18332;O18334;O18336;O18338;O18339;P25228;Q4V4D6;Q7KY04;Q86BK7;Q86BK8;Q8IPT6;Q8SYS5;Q8T046;Q9V3C2;Q9VC31;Q9VM50;Q9VP48;Q9W3Q0;Q9W5X0	0	LD28840p	Rab35	9	0	-1	-1	NA
Q961W8	Q4V5D0;Q9VT23	0	GH01822p	CG8329	5	0	-1	-1	NA
A1Z7P1	A1Z7P0;Q5BHU7;Q86NU8;Q95RR7;Q95X10	0	Phosphomannomutase 45A, isoform A	Pmm45A	10	0	-1	-1	NA
D5AEP5	A8JUV8;E1JJC0;Q8IRV7;Q8IRV8;Q8IRV9;Q8MPN3;Q8MSR5;Q9NEF8;Q9NEF9;Q9NEG0;Q9NEG1;Q9NFS9;Q9W4Y3;Q9W4Y4	0	MIP20647p	trol-RE	38	1	0.00334699	0	1653.99
P48461	B4F4X2;C0MKX3;F0JAF6;P12982;Q05547;Q5K375;Q5LJN2;Q6NNT3;Q95V51;Q95V52;Q9VQL9	0	Serine/threonine-protein phosphatase alpha-1 isoform	Pp1alpha-96A	3	0	-1	-1	NA
Q4ABH3	A4V2F2;B7Z0T3;B7Z0T6;C6TPB0;C6TPC2;C8VUZ6;F3YDK0;Q0KIB9;Q7KNC5;Q8IPN8;Q8IPN9;Q8MSQ5;Q9VNA1;Q9VNA2	0	L(3)82Fd, isoform M	l(3)82Fd	29	0	-1	-1	NA
Q6TMH4	Q7JVK6	0	Translin (Fragment)	trsn	2	0	-1	-1	NA
Q9I7K3		1	CG6465	CG6465	4	0	-1	-1	NA
Q9V9U3	O16040;Q7KLU9;Q7KLV0;Q86PC7;Q8I0J1;Q8IGY5;Q8IMG1;Q9TVG2;Q9TW87;Q9U4Q6;Q9U4Q7;Q9U4Q8;Q9U4Q9;Q9U4R0;Q9U4R2;Q9U4R3;Q9U4R4;Q9U4R5	0	CG1910, isoform A	CG1910	9	0	-1	-1	NA
C6TPB0	A4V2F2;B7Z0T3;B7Z0T6;C6TPC2;C8VUZ6;F3YDK0;Q0KIB9;Q4ABH3;Q7KNC5;Q8IPN8;Q8IPN9;Q8MSQ5;Q9VNA1;Q9VNA2	0	AT17919p (Fragment)	l(3)82Fd-RM	29	0	-1	-1	NA
D1FYH5	D1FYI8;D1FYJ0;Q9VAJ4	1	Odorant-binding protein 99a	Obp99a	2	0	-1	-1	NA
D1FYI8	D1FYH5;D1FYJ0;Q9VAJ4	0	Odorant-binding protein 99a	Obp99a	2	0	-1	-1	NA
E1JHJ9	B7YZW7;B7YZW8;Q0E8Q1;Q7KT48;Q9VJE5	0	Cytoplasmic linker protein 190, isoform M	CLIP-190	32	0	-1	-1	NA
Q7KUW2	Q7KUW3;Q9VWV2;Q9VWV4	1	CG32549, isoform B	CG32549-RF	21	3	0.4122	0.025246	10.4357
Q95TP9	D2NUH9;H1ZYF1;P29327	0	40S ribosomal protein S6	RpS6	5	0	-1	-1	NA
Q9V6U9	Q58CJ2	1	Probable trans-2-enoyl-CoA reductase, mitochondrial	CG16935	7	0	-1	-1	NA
Q9VAJ4	D1FYH5;D1FYI8;D1FYJ0	0	General odorant-binding protein 99a	Obp99a	2	0	-1	-1	NA
Q9VJE5	B7YZW7;B7YZW8;E1JHJ9;Q0E8Q1;Q7KT48	0	Restin homolog	CLIP-190	32	0	-1	-1	NA
C7LAI0	D0IQI3;D3DMF1;O61604;Q8IQZ7;Q8IQZ8	0	RH23673p	Fim-RC	14	0	-1	-1	NA
Q7K4Q9		1	HMG coenzyme A synthase, isoform A	Hmgs	7	1	0.395288	0	11.0241
Q7KIF8	Q86NK4;Q95RH0;Q9VSD6	1	Ran binding protein 7	msk	33	4	0.603937	0.00419466	5.98714
Q86NK4	Q7KIF8;Q95RH0;Q9VSD6	0	GH01576p	msk	33	4	0.603937	0.00419466	5.98714
Q95SG7	Q0E8C8;Q8IGD7	0	GH27220p	Spn77Ba	6	0	-1	-1	NA
Q9V3G1	Q4V4W5	1	60S ribosomal protein L8	RpL8	4	0	-1	-1	NA
Q9V3Z4		1	GH11341p	Rpn5	10	1	0.0335795	0	162.347
Q9VMC9		1	CG9542	CG9542	5	0	-1	-1	NA
Q9VSD6	Q7KIF8;Q86NK4;Q95RH0	0	D-Importin 7/RanBP7	msk	33	4	0.603937	0.00419466	5.98714
Q9VXP4		1	Platelet-activating factor acetylhydrolase IB subunit beta homolog	Paf-AHalpha	7	0	-1	-1	NA
Q9Y141	B5T1Y3;B5T1Y5;B5T1Y6;B5T1Y7;B5T1Y8;B5T1Y9;B5T1Z0;B5T1Z1;B5T1Z2	1	BcDNA.GH05741	BcDNA.GH05741	8	0	-1	-1	NA
H1UUB1	P18489	1	MIP33278p1	Syb-RA	2	0	-1	-1	NA
Q8IPB7	Q9VKV1	1	CG6206, isoform B	CG6206	34	0	-1	-1	NA
Q8SXE7	Q9VMF0	1	RH54067p	CG9498	8	0	-1	-1	NA
Q9VKV1	Q8IPB7	0	BcDNA.GH02419	BcDNA.GH02419	33	0	-1	-1	NA
Q9VMF0	Q8SXE7	0	CG9498	CG9498-RA	8	0	-1	-1	NA
B7Z0T6	A4V2F2;B7Z0T3;C6TPB0;C6TPC2;C8VUZ6;F3YDK0;Q0KIB9;Q4ABH3;Q7KNC5;Q8IPN8;Q8IPN9;Q8MSQ5;Q9VNA1;Q9VNA2	0	L(3)82Fd, isoform R	l(3)82Fd	22	0	-1	-1	NA
P52486		1	Ubiquitin-conjugating enzyme E2-22 kDa	UbcD4	2	1	0.64074	0	5.41675
Q24212		1	Protein stoned-B	stnB	34	2	0.152508	0.0752816	33.5109
Q86NU8	A1Z7P0;A1Z7P1;Q5BHU7;Q95RR7;Q95X10	0	AT28824p (Fragment)	Pmm45A	10	0	-1	-1	NA
Q8MSR5	A8JUV8;D5AEP5;E1JJC0;Q8IRV7;Q8IRV8;Q8IRV9;Q8MPN3;Q9NEF8;Q9NEF9;Q9NEG0;Q9NEG1;Q9NFS9;Q9W4Y3;Q9W4Y4	0	SD04592p	trol	37	5	0.0688492	0.105632	77.7354
Q9VMI3	Q8SXT0	1	CG9140	CG9140	12	0	-1	-1	NA
A1Z6G3	B7YZT2;B7YZT3;Q8SYX2	1	CG17510, isoform D	Fis1	1	0	-1	-1	NA
D0IQ98	Q8T0J5;Q9VE80	1	LD11952p (Fragment)	CG7675-RB	6	0	-1	-1	NA
Q8I725	Q8MR05	1	CG1236	CG1236	7	2	0.5525	0.0128089	6.89632
Q8MLY8		1	40S ribosomal protein S8	RpS8	4	0	-1	-1	NA
Q9VF53		1	CG18522	CG18522	34	0	-1	-1	NA
Q9VTU9		1	CG6910	CG6910	4	0	-1	-1	NA
Q9VWV4	Q7KUW2;Q7KUW3;Q9VWV2	0	CG32549, isoform E	CG32549-RE	20	3	0.4122	0.025246	10.4357
Q7KMR7	Q9VRP3	1	Thioredoxin-like protein TXL	Txl	3	0	-1	-1	NA
Q9VRP3	Q7KMR7	0	AT08565p	Txl	3	0	-1	-1	NA
Q9VTU2		1	Lethal (3) neo18	l(3)neo18	4	0	-1	-1	NA
C6SUU3	Q8IGN0;Q8T6I0;Q8T8W3;Q94919	0	MIP12920p	Past1-RB	1	0	-1	-1	NA
Q7K1Z5		1	Ubiquitin-fold modifier-conjugating enzyme 1	CG8386	3	0	-1	-1	NA
Q95R83	A1Z718;A1Z719;A1Z720;A1Z721;A8DY53;D0Z771;F3YDQ1;G2J5T8;G4LU21;G4LU44;Q8MQX7;Q8MSD5	0	SD02660p	BcDNA:GH02712	21	0	-1	-1	NA
Q9VSR8	Q8T8U5	0	CG5653	CG5653	11	0	-1	-1	NA
A1ZA67	A1ZA66;A1ZA72;A1ZA73;Q24205	1	Stretchin-Mlck, isoform C	Strn-Mlck	146	3	0.381908	0.250358	11.5256
A1ZBU8	A4VA47;A4VA48;A4VA49;B5RJ56;Q8IGD1	1	CG18067	CG18067	6	1	0	1	NA
B9ER21	B9ER20;Q9VGF1;Q9VGF2	0	MIP04547p (Fragment)	CG12224-RA	5	1	0.535598	0	7.22965
C6TP39	Q8MLS1	0	RE06661p	CG34424-RA	8	0	-1	-1	NA
P22817		1	Insulin-degrading enzyme	Ide	44	8	0.283051	0.113154	16.6647
Q0E9A7	A4UZE6;P23625	0	CG30054	CG30054	13	0	-1	-1	NA
Q4V5T1	Q9VN71	1	IP07792p	CG14661	5	1	-1	-1	NA
Q7KRU8	B8A405;B9EQV2;H1UUD2;Q7KMQ5;Q8I0T0	0	Ferritin 1 heavy chain homologue, isoform A	Fer1HCH	5	0	-1	-1	NA
Q8T8U5	Q9VSR8	1	AT29464p (Fragment)	CG5653	11	0	-1	-1	NA
Q9U616		1	Glycine cleavage system H protein, mitochondrial	ppl	6	1	0.424403	0	10.0393
Q9U8A9	F0JAK8;Q7K7G0;Q9W555	0	Coatomer complex COPI delta-COP subunit (Fragment)	deltaCOP	4	0	-1	-1	NA
Q9VZI8		1	Fumarylacetoacetase	Faa	4	0	-1	-1	NA
Q9XZ63		1	Mesencephalic astrocyte-derived neurotrophic factor homolog	Manf	8	1	0.381812	0	11.5293
O44437		1	Small nuclear ribonucleoprotein Sm D3	SmD3	4	0	-1	-1	NA
P40946		1	ADP-ribosylation factor 3	Arf51F	4	0	-1	-1	NA
Q04448		1	Bifunctional methylenetetrahydrofolate dehydrogenase/cyclohydrolase, mitochondrial	Nmdmc	7	3	0.410698	0.0461923	10.486
Q967S0	Q9VRZ1	1	Amidophosphoribosyltransferase	Prat2	10	0	-1	-1	NA
Q9NEF9	A8JUV8;D5AEP5;E1JJC0;Q8IRV7;Q8IRV8;Q8IRV9;Q8MPN3;Q8MSR5;Q9NEF8;Q9NEG0;Q9NEG1;Q9NFS9;Q9W4Y3;Q9W4Y4	0	EG:BACR25B3.1 protein	trol	83	15	0.0839096	0.0909508	63.2721
Q9VN71	Q4V5T1	0	CG14661	CG14661	5	1	-1	-1	NA
Q9VN73		1	CG1124	CG1124	5	2	0.672732	0.0202419	4.96446
Q9W3X7	C7LAB3;D0IQD2	0	CG3192, isoform A	CG3192-RA	3	0	-1	-1	NA
A4V3W2	A4V3W1;A8JUV9;B6IDN4;E6PBX9;P18431;Q0KHW6	0	Shaggy, isoform C	sgg	11	0	-1	-1	NA
P08645		1	Ras-like protein 3	R	8	0	-1	-1	NA
P46222	Q4V5R3	1	60S ribosomal protein L11	RpL11	8	0	-1	-1	NA
Q9NHD5		1	Probable N-acetyltransferase san	san	3	0	-1	-1	NA
Q9V3F8	O96643;Q6NP47	0	Pyrroline-5-carboxylate reductase	P5cr	5	0	-1	-1	NA
Q9VLT7	C5WLN8;Q29QX9	0	IP17351p	RpL36A	2	0	-1	-1	NA
B5RJ56	A1ZBU8;A4VA47;A4VA48;A4VA49;Q8IGD1	0	FI07351p (Fragment)	CG18067-RA	6	1	0	1	NA
O18397	Q9VC05	1	Oxysterol-binding protein	Osbp	11	0	-1	-1	NA
Q8IGD1	A1ZBU8;A4VA47;A4VA48;A4VA49;B5RJ56	0	RH52661p (Fragment)	CG18067	6	1	0	1	NA
Q8MR05	Q8I725	0	LD48009p (Fragment)	CG1236	7	2	0.5525	0.0128089	6.89632
Q8MYU6	Q9VW17	1	CG9368, isoform B	CG9368	4	0	-1	-1	NA
Q8T0N3	Q5U124	0	CG30359, isoform B	Mal-A5	12	0	-1	-1	NA
Q961B3		1	CG2277	CG2277	7	0	-1	-1	NA
Q961L4	G3LFG9;G3LFI2;Q0E9G4	0	CG1600, isoform C	CG1600	16	0	-1	-1	NA
Q9VC05	O18397	0	Oxysterol-binding protein	Osbp	11	0	-1	-1	NA
Q9VLJ6		1	Angiotensin-converting enzyme-related protein	Acer	13	0	-1	-1	NA
A4V2F2	B7Z0T3;B7Z0T6;C6TPB0;C6TPC2;C8VUZ6;F3YDK0;Q0KIB9;Q4ABH3;Q7KNC5;Q8IPN8;Q8IPN9;Q8MSQ5;Q9VNA1;Q9VNA2	1	L(3)82Fd, isoform U	l(3)82Fd	32	0	-1	-1	NA
P54193	Q059D8	1	Pheromone-binding protein-related protein 3	Pbprp3	5	0	-1	-1	NA
Q0E9B6		1	40S ribosomal protein S11	RpS11	2	0	-1	-1	NA
Q9VPA7	C9QP41;H1UUF3;P16905	0	cAMP-dependent protein kinase R1, isoform O	Pka-R1	16	1	0.331943	0	13.7467
Q9VQ94		1	CG10882	gho	31	0	-1	-1	NA
Q9VU75		1	CG14109	CG14109	2	0	-1	-1	NA
Q9VWQ7	B5RJ68;Q8IQX5;Q8MQZ6	0	CG6891, isoform A	CG6891	2	0	-1	-1	NA
C5WLR2	Q8MT28;Q9VRU1	0	MIP04215p (Fragment)	CG10467-RA	5	0	-1	-1	NA
D1KS75	D1KS67;D1KS72;Q9VSL3;Q9VSL6	0	Glutathione S-transferase omega class	CG6662	3	0	-1	-1	NA
P08646		1	Ras-like protein 1	Ras85D	6	0	-1	-1	NA
Q4V607	B6IDT0;P41094	0	IP07925p (Fragment)	CG12278	6	0	-1	-1	NA
Q8SYX2	A1Z6G3;B7YZT2;B7YZT3	0	CG17510, isoform A	Fis1	1	0	-1	-1	NA
Q9V3P3		1	LD45860p	REG	2	0	-1	-1	NA
Q9VES1		1	ARL-6-interacting protein 1 homolog	CG10326	2	0	-1	-1	NA
Q9VSL6	D1KS67;D1KS72;D1KS75;Q9VSL3	0	CG6662	CG6662	3	0	-1	-1	NA
Q9VSZ1		1	CG3529	CG3529	14	0	-1	-1	NA
Q9VXB0		1	NECAP-like protein CG9132	CG9132	7	0	-1	-1	NA
A8QI10	F0JAN1;Q9I7S8	0	CG40801	CG40801	4	0	-1	-1	NA
Q058V2	A8JR94;Q7KS34;Q7KS35;Q86PB4;Q9VCF2	0	IP15292p	CG31140-RC	13	1	0.19483	0	25.589
Q8SXK3	Q9VTN9	0	RE16411p	CG10361	3	0	-1	-1	NA
Q9U7A2	C1C3F8;Q8SZ19;Q9W414	0	26S proteasome regulatory complex subunit p42D	Rpt4	15	0	-1	-1	NA
Q9VF08		1	Mitochondrial import inner membrane translocase subunit Tim16	blp	1	0	-1	-1	NA
Q9VN91	D2NUK8;Q8IPP1	1	GH04877p	rtp	4	0	-1	-1	NA
Q9VW17	Q8MYU6	0	CG9368, isoform A	CG9368-RA	4	0	-1	-1	NA
A4V391	P12613	1	T-complex protein 1 subunit alpha	T-cp1	14	0	-1	-1	NA
B7Z0U7	C1C3H4;E1JJ78;Q9VI75	1	Like-AP180, isoform C	lap	33	0	-1	-1	NA
[truncated: 1,817 more rows]

## Sheet: Ry Old Head
Uniprot	Homologues	Top hit within homologues	Protein	Gene	Peptide ions	Peptide ions quantified	Fraction Turnover	SD	Half-life (d)
B0F586	A9J7N9;B0F584;B0F585;B0F590;B0F593;B0F597;B0F5A6;B0F5A7;B0F5B1;B0F5B2;B0F5B3;B0F5B7;E8NH42;Q4QPQ0;Q9VLC5	0	Aldehyde dehydrogenase (Fragment)	Aldh	34	7	0.401962	0.0385946	10.7861
B0F5A6	A9J7N9;B0F584;B0F585;B0F586;B0F590;B0F593;B0F597;B0F5A7;B0F5B1;B0F5B2;B0F5B3;B0F5B7;E8NH42;Q4QPQ0;Q9VLC5	0	Aldehyde dehydrogenase (Fragment)	Aldh	33	7	0.401962	0.0385946	10.7861
B0F5B2	A9J7N9;B0F584;B0F585;B0F586;B0F590;B0F593;B0F597;B0F5A6;B0F5A7;B0F5B1;B0F5B3;B0F5B7;E8NH42;Q4QPQ0;Q9VLC5	0	Aldehyde dehydrogenase (Fragment)	Aldh	21	3	0.376322	0.018988	11.7452
F6J859	A9UNH0;F6J836;F6J842;F6J843;F6J873;F6J874;O97355;Q9VWV6	0	CG6186 (Fragment)	CG6186	51	17	0.513728	0.0871222	7.69109
F6J873	A9UNH0;F6J836;F6J842;F6J843;F6J859;F6J874;O97355;Q9VWV6	0	CG6186 (Fragment)	CG6186	51	17	0.513728	0.0871222	7.69109
B0F593	A9J7N9;B0F584;B0F585;B0F586;B0F590;B0F597;B0F5A6;B0F5A7;B0F5B1;B0F5B2;B0F5B3;B0F5B7;E8NH42;Q4QPQ0;Q9VLC5	0	Aldehyde dehydrogenase (Fragment)	Aldh	22	3	0.376322	0.018988	11.7452
B0F5B3	A9J7N9;B0F584;B0F585;B0F586;B0F590;B0F593;B0F597;B0F5A6;B0F5A7;B0F5B1;B0F5B2;B0F5B7;E8NH42;Q4QPQ0;Q9VLC5	0	Aldehyde dehydrogenase (Fragment)	Aldh	21	3	0.376322	0.018988	11.7452
B0F597	A9J7N9;B0F584;B0F585;B0F586;B0F590;B0F593;B0F5A6;B0F5A7;B0F5B1;B0F5B2;B0F5B3;B0F5B7;E8NH42;Q4QPQ0;Q9VLC5	0	Aldehyde dehydrogenase (Fragment)	Aldh	22	3	0.376322	0.018988	11.7452
B0F590	A9J7N9;B0F584;B0F585;B0F586;B0F593;B0F597;B0F5A6;B0F5A7;B0F5B1;B0F5B2;B0F5B3;B0F5B7;E8NH42;Q4QPQ0;Q9VLC5	0	Aldehyde dehydrogenase (Fragment)	Aldh	22	3	0.376322	0.018988	11.7452
B0F5B1	A9J7N9;B0F584;B0F585;B0F586;B0F590;B0F593;B0F597;B0F5A6;B0F5A7;B0F5B2;B0F5B3;B0F5B7;E8NH42;Q4QPQ0;Q9VLC5	0	Aldehyde dehydrogenase (Fragment)	Aldh	21	3	0.376322	0.018988	11.7452
B0F584	A9J7N9;B0F585;B0F586;B0F590;B0F593;B0F597;B0F5A6;B0F5A7;B0F5B1;B0F5B2;B0F5B3;B0F5B7;E8NH42;Q4QPQ0;Q9VLC5	0	Aldehyde dehydrogenase (Fragment)	Aldh	34	7	0.401962	0.0385946	10.7861
B0F5B7	A9J7N9;B0F584;B0F585;B0F586;B0F590;B0F593;B0F597;B0F5A6;B0F5A7;B0F5B1;B0F5B2;B0F5B3;E8NH42;Q4QPQ0;Q9VLC5	0	Aldehyde dehydrogenase (Fragment)	Aldh	33	7	0.401962	0.0385946	10.7861
F6J874	A9UNH0;F6J836;F6J842;F6J843;F6J859;F6J873;O97355;Q9VWV6	0	CG6186 (Fragment)	CG6186	45	16	0.515372	0.0897067	7.65513
Q3YNA6	Q8MQZ0;Q9VVA7	1	CG9712 (Fragment)	TSG101	2	0	-1	-1	NA
P62152	C6SUZ2	1	Calmodulin	Cam	26	11	0.0443754	0.0461589	122.167
C8VV14	A4V3G1;F3YDA0;F3YDB5;F3YDE2;P07764;Q86NZ4	1	Fructose-bisphosphate aldolase	Ald-RC	184	83	0.140424	0.117191	36.6464
P07764	A4V3G1;C8VV14;F3YDA0;F3YDB5;F3YDE2;Q86NZ4	0	Fructose-bisphosphate aldolase	Ald	184	83	0.140424	0.117191	36.6464
Q9VW68		1	CG7433, isoform A	CG7433	94	29	0.0881058	0.163645	60.1225
O62619		1	Pyruvate kinase	PyK	100	23	0.0713451	0.0929441	74.9166
Q9VEB1		1	CG7998	Mdh2	94	35	0.0475052	0.0965785	113.933
B0F5A7	A9J7N9;B0F584;B0F585;B0F586;B0F590;B0F593;B0F597;B0F5A6;B0F5B1;B0F5B2;B0F5B3;B0F5B7;E8NH42;Q4QPQ0;Q9VLC5	0	Aldehyde dehydrogenase (Fragment)	Aldh	15	2	0.386624	0.00918586	11.345
Q1NZ60	Q9W330	1	Hexokinase (Fragment)	Hex-A	7	0	-1	-1	NA
A4V3G1	C8VV14;F3YDA0;F3YDB5;F3YDE2;P07764;Q86NZ4	1	Fructose-bisphosphate aldolase	Ald	171	78	0.136774	0.107771	37.702
F3YDB5	A4V3G1;C8VV14;F3YDA0;F3YDE2;P07764;Q86NZ4	0	Fructose-bisphosphate aldolase	Ald-RH	171	78	0.136774	0.107771	37.702
F3YDE2	A4V3G1;C8VV14;F3YDA0;F3YDB5;P07764;Q86NZ4	0	Fructose-bisphosphate aldolase	Ald-RH	171	78	0.136774	0.107771	37.702
Q8MYV0	Q9VW68	1	RH42429p	CG7433	80	26	0.0960124	0.171093	54.9356
Q24045	Q0KIF7;Q7JMV3;Q86P88;Q8IGW6	0	CaMKII protein (Fragment)	CaMKII	2	0	-1	-1	NA
Q7K2P3	A1Z7Z4;C9QP80;Q8IGD2	1	CG1648, isoform A	CG1648	54	15	0.358378	0.0843414	12.496
Q24560	A1ZBL0;E0R982	1	Tubulin beta-1 chain	betaTub56D	123	45	0.0283672	0.0598307	192.693
P54399		1	Protein disulfide-isomerase	Pdi	64	17	0.500138	0.118949	7.99682
A4V2J2	P06603;P06604;P06605	1	Alpha-Tubulin at 84D, isoform B	alphaTub84D	119	35	0.0454194	0.0986242	119.294
P06603	A4V2J2;P06604;P06605	0	Tubulin alpha-1 chain	alphaTub84B	119	35	0.0454194	0.0986242	119.294
P06605	A4V2J2;P06603;P06604	0	Tubulin alpha-3 chain	alphaTub84D	119	35	0.0454194	0.0986242	119.294
Q8IQP5	P47948;P47949	0	Troponin C at 73F, isoform B	TpnC73F	4	0	-1	-1	NA
P54611		1	V-type proton ATPase subunit E	Vha26	70	37	0.115149	0.115958	45.3273
E8NHA0	Q8MT58	0	RE05415p	CG17337-RA	11	1	0.179666	0	27.9998
F3YDA0	A4V3G1;C8VV14;F3YDB5;F3YDE2;P07764;Q86NZ4	0	Fructose-bisphosphate aldolase	Ald-RI	174	78	0.138987	0.120112	37.0555
Q6W4K9	D3DMY7;Q05825;Q6W4M9	0	ATP synthase subunit beta (Fragment)	ATPsyn-beta	121	51	0.0598233	0.156567	89.8916
Q6W4M9	D3DMY7;Q05825;Q6W4K9	0	ATP synthase subunit beta (Fragment)	ATPsyn-beta	121	51	0.0598233	0.156567	89.8916
B0F585	A9J7N9;B0F584;B0F586;B0F590;B0F593;B0F597;B0F5A6;B0F5A7;B0F5B1;B0F5B2;B0F5B3;B0F5B7;E8NH42;Q4QPQ0;Q9VLC5	0	Aldehyde dehydrogenase (Fragment)	Aldh	32	7	0.401962	0.0385946	10.7861
E1JJR8	D5AEP6;E8NH50;P22465;Q7KWG2;Q7KWG4;Q7KWG7	1	Annexin	AnnX	42	7	0.213561	0.121999	23.0818
P22465	D5AEP6;E1JJR8;E8NH50;Q7KWG2;Q7KWG4;Q7KWG7	0	Annexin-B10	AnnX	41	7	0.213561	0.121999	23.0818
Q8MLX7	P48602;Q8MXF7	0	Vacuolar ATPase 68 kDa subunit A (Fragment)	Vha68-1	40	11	0.120609	0.184772	43.1444
Q8MXF7	P48602;Q8MLX7	0	Vacuolar ATPase 68 kDa subunit A (Fragment)	Vha68-1	40	11	0.120609	0.184772	43.1444
A1Z7Z4	C9QP80;Q7K2P3;Q8IGD2	1	CG1648, isoform B	CG1648	52	15	0.358378	0.0843414	12.496
A4V0N4	P48602;Q27331;Q8MLX7;Q8MXF7;Q8T464;Q9VK47	1	MIP16230p	Vha68-2	74	25	0.200321	0.106312	24.8057
Q27331	A4V0N4;P48602;Q8MLX7;Q8MXF7;Q8T464;Q9VK47	0	V-type proton ATPase catalytic subunit A isoform 2	Vha68-2	74	25	0.200321	0.106312	24.8057
P48602	Q8MLX7;Q8MXF7	1	V-type proton ATPase catalytic subunit A isoform 1	Vha68-1	87	29	0.1382	0.13696	37.2831
A8JNP1	A8JNP2;P48610	1	Arginine kinase, isoform F	Argk	189	78	0.0161971	0.0387193	339.575
P48610	A8JNP1;A8JNP2	0	Arginine kinase	Argk	189	78	0.0161971	0.0387193	339.575
C6SUZ2	P62152	0	AT15141p (Fragment)	Cam-RB	23	9	0.0430609	0.0493535	125.982
C9QP80	A1Z7Z4;Q7K2P3;Q8IGD2	0	FI07350p (Fragment)	CG1648-RB	52	15	0.358378	0.0843414	12.496
Q9GU73	A5XD83;A5XD86;A5XD87;A5XD88;A5XD89;Q9VAN7	0	Phosphoglycerate mutase (Fragment)	Pglym78	59	36	0.0867375	0.111832	61.116
D5AEP6	E1JJR8;E8NH50;P22465;Q7KWG2;Q7KWG4;Q7KWG7	0	Annexin	AnnX-RA	11	2	0.177274	0.0256301	28.4176
F6J6E8	F6J6D9;F6J6F4;F6J6F6;F6J6F8;Q8MRM0	0	CG1681 (Fragment)	CG1681	2	1	0.195068	0	25.5541
D5AEL7	O97428;Q8IRS7	1	MIP21378p		7	3	0.3637	0.0459997	12.2658
O97428	D5AEL7;Q8IRS7	0	Ciboulot, isoform A	cib	7	3	0.3637	0.0459997	12.2658
C6TP70	D3DMY5;P29310;P92177;Q6LEH5	1	MIP08648p	14-3-3epsilon-RA	69	23	0.131161	0.065671	39.4402
P92177	C6TP70;D3DMY5;P29310;Q6LEH5	0	14-3-3 protein epsilon	14-3-3epsilon	69	23	0.131161	0.065671	39.4402
O97355	A9UNH0;F6J836;F6J842;F6J843;Q9VWV6	0	Transferrin (Precursor)	Tsf1	128	36	0.550742	0.115178	6.9301
Q9VWV6	A9UNH0;F6J836;F6J842;F6J843;O97355	0	Transferrin 1	Tsf1	128	36	0.550742	0.115178	6.9301
A1ZBL1	A1ZBL0;E0R982;P08841;P61857;Q24560;Q7M3J9;Q7M3K0;Q7M3K1;Q8MST5;Q9VAX7	0	Beta-Tubulin at 56D, isoform C	betaTub56D	96	38	0.0309333	0.0633104	176.475
A9UNH0	F6J836;F6J842;F6J843;O97355;Q9VWV6	1	LP08340p (Fragment)		128	36	0.550742	0.115178	6.9301
Q95S19	Q7KSU6;Q8MZ62;Q9VHN7;Q9VVP4	0	HL01241p	CG8036	19	7	0.514423	0.199214	7.67587
E8NH50	D5AEP6;E1JJR8;P22465;Q7KWG2;Q7KWG4;Q7KWG7	0	Annexin	AnnX-RA	40	7	0.213561	0.121999	23.0818
Q05825	D3DMY7;Q6W4K9;Q6W4M9	1	ATP synthase subunit beta, mitochondrial	ATPsyn-beta	180	66	0.0493768	0.1398	109.507
A8JNP2	A8JNP1;P48610	1	Arginine kinase, isoform E	Argk	187	78	0.0208843	0.0530483	262.737
P29746		1	Protein bangles and beads	bnb	45	24	0.276047	0.103033	17.1662
D3DMY7	Q05825;Q6W4K9;Q6W4M9	0	ATP synthase subunit beta	ATPsyn-beta-RA	113	47	0.0645835	0.162314	83.0572
O18404	D5A7S2;G7H840	1	3-hydroxyacyl-CoA dehydrogenase type-2	scu	44	14	0.332305	0.137356	13.7283
Q24576	A4V1F9;P0CG69;P15357;P18101;Q24575;Q24577;Q27927;Q7JPZ2;Q7JPZ3;Q7JYK1;Q8IGR0;Q8MSM5;Q8MT02;Q9W418	0	D.melanogaster ubiquitin (Fragment)	Ubi-p63E	25	4	0.597309	0.151613	6.09637
Q9V3W0		1	GM01181p	UK114	10	1	0.12413	0	41.8385
C7LA75	P11147	1	LD25749p	Hsc70-4-RA	151	43	0.407811	0.115683	10.5838
P11147	C7LA75	0	Heat shock 70 kDa protein cognate 4	Hsc70-4	151	43	0.407811	0.115683	10.5838
Q0KHZ6	Q8MR58	1	CG7834, isoform A	CG7834	48	14	0.321178	0.0706992	14.314
Q8MR58	Q0KHZ6	0	GH14462p (Fragment)	CG7834	48	14	0.321178	0.0706992	14.314
P07487	P07486;Q7JY07	1	Glyceraldehyde-3-phosphate dehydrogenase 2	Gapdh2	175	72	0.131172	0.111901	39.4366
Q24575	A4V1F9;P0CG69;P15357;P18101;Q24576;Q24577;Q27927;Q7JPZ2;Q7JPZ3;Q7JYK1;Q8IGR0;Q8MSM5;Q8MT02;Q9W418	0	D.melanogaster ubiquitin (Fragment)	Ubi-p63E	25	4	0.597309	0.151613	6.09637
Q24577	A4V1F9;P0CG69;P15357;P18101;Q24575;Q24576;Q27927;Q7JPZ2;Q7JPZ3;Q7JYK1;Q8IGR0;Q8MSM5;Q8MT02;Q9W418	0	D.melanogaster ubiquitin (Fragment)	Ubi-p63E	25	4	0.597309	0.151613	6.09637
[truncated: 5,144 more rows]

## Sheet: Puc Old Head
Uniprot	Homologues	Top hit within homologues	Protein	Gene	Peptide ions	Peptide ions quantified	Fraction Turnover	SD	Half-life (d)
[truncated: 5,223 more rows]

[truncated: 1 more sheets: Legend]
