# Supplementary material for: JNK modifies neuronal metabolism to promote proteostasis and longevity
Source: Aging Cell. 2019 Feb 27;18(3):e12849. doi: 10.1111/acel.12849 (PMC6516429; doi:10.1111/acel.12849)
Supplement: Supplementary file 4 [file ACEL-18-e12849-s004.xlsx]

## Sheet: Glycolysis
normalized
Compound	lactic acid	phosphoenol pyruvate	glyceraldehyde 3-phosphate	glucosamine 1-phosphate	glycerate 2-phosphate	glucose 6-phosphate	fructose 1,6-bisphosphate	UDP-N-acetyl-D-glucosamine	ribose 5-phosphate	sedoheptulose 7-phosphate
wt young	1.18543	1.04566	1.63129	1.23066	1.16627	1.38159	0.730679	1.28471	1.3201	1.35237
	0.858595	0.942354	0.750698	0.834461	0.763909	0.881099	0.744697	0.813208	0.867198	0.878996
	0.984118	1.21889		1.00915	1.16041	0.870262	1.67288	1.11204	0.965306	0.859149
	0.971856	0.793092	0.618009	0.925731	0.909413	0.867045	0.851742	0.79005	0.847392	0.909487
	0.894325		1.00856			1.06325		0.933211	0.938308	0.991157
	1.02044		0.886798			0.705784		0.85812	1.08661	0.84613
	0.893448		1.00915			0.981684		0.941637	0.869836	0.948224
	1.19179		1.09548			1.24928		1.26703	1.10524	1.21449
puc young	0.958402	1.69682	1.26553	0.69398	1.36387	0.519778	0.735458	0.500155	0.873643	0.555643
	1.0943	2.12403	0.889782	0.798996	1.36888	0.651149	0.859488	0.545744	0.967618	0.700387
	0.91169	1.48615	0.571268	0.683356	0.963652	0.463957	0.543493	0.421956	0.824959	0.493699
	1.05012	1.47592	0.720115	0.746979	1.80028	0.513238	0.665393	0.452686	0.897256	0.609615
	0.670038		0.443888			0.411849		0.691673	0.479993	0.361329
	0.502644		0.65096			0.396166		0.605477	0.518472	0.460219
	0.621851		0.754923			0.315708		0.492706	0.583723	0.359919
	0.686852		0.895023			0.608286		0.642196	0.557695	0.504724
wt old	1.22719	3.71526	1.11266	0.475172	4.56296	0.257631	1.92065	0.688397	1.64698	0.272168
	1.11967	3.95559	0.73565	0.457938	5.04142	0.310377	0.919699	0.643294	1.73725	0.445636
	1.21549	4.70802	0.740981	1.49299e-06	4.78563	0.2268	2.14692	0.642199	1.57926	0.261617
	1.24481	5.94119	0.521519	0.501904	5.26273	0.241597	2.35617	0.784945	1.87366	0.306405
	0.550981		0.534449			0.346361		0.655842	0.513759	0.26132
	0.593277		0.603765			0.375418		0.777989	0.585988	0.287126
	0.628129		0.871043			0.452716		0.764783	0.391703	0.400259
	0.578679		0.894871			0.309293		0.703379	0.432388	0.30173
puc old	1.09446	3.14431	0.346501	1.12942e-06	3.47522	0.190301	0.485545	0.413605	1.01944	0.129605
	0.739399	2.76302	0.716651	1.31159e-06	3.66938	0.261099	1.58098	0.640681	0.464288	0.1765
	1.00888	2.23516	0.549091	1.16725e-06	2.28321	0.16226	0.525378	0.332547	0.95988	0.112897
	1.16656	4.58314	0.47991	1.28804e-06	4.42689	0.203719	0.489165	0.505595	1.08802	0.140282
	0.590189		0.582884			0.325019		0.647369	0.572163	0.262405
	0.484795		0.60146			0.158777		0.553173	0.41445	0.120604
	0.61328		0.759808			0.222616		0.647206	0.593868	0.19963
	0.470184		1.70849			0.166468		0.549257	0.405406	0.174171
Compound	lactic acid	phosphoenol pyruvate	glyceraldehyde 3-phosphate	glucosamine 1-phosphate	glycerate 2-phosphate	glucose 6-phosphate	fructose 1,6-bisphosphate	UDP-N-acetyl-D-glucosamine	ribose 5-phosphate	sedoheptulose 7-phosphate
wt young aver (norm)	1	1	1	1	1	1	1	1	1	1
n	8	4	7	4	4	8	4	8	8	8
err	0.0484758	0.103351	0.13215	0.09787	0.114174	0.0841889	0.260867	0.0744892	0.0612659	0.0698799
puc young aver=	0.811988	1.69573	0.773936	0.730828	1.37417	0.485016	0.700958	0.544074	0.71292	0.505692
n	8	4	8	4	4	8	4	8	8	8
err	0.0827388	0.175018	0.09456	0.0307661	0.197268	0.0421748	0.0762903	0.0358622	0.0742427	0.0441483
Ttest (to wt Young)	0.0547361	0.0075164	0.15127	0.0231095	0.106821	4.24295e-05	0.250957	3.89751e-05	0.00657116	1.67359e-05
wt old aver	0.894779	4.58002	0.751867	0.358754	4.91319	0.315024	1.83586	0.707603	1.09512	0.317033
n	8	4	8	4	4	8	4	8	8	8
err	0.125078	0.578012	0.0765946	0.138478	0.17561	0.0286114	0.367276	0.0228949	0.251063	0.0259098
puc old aver	0.770968	3.18141	0.718099	1.22407e-06	3.46368	0.211282	0.770267	0.536179	0.68969	0.164512
n	8	4	8	4	4	8	4	8	8	8
err	0.105816	0.580869	0.158943	5.15735e-08	0.512483	0.021765	0.312217	0.0436817	0.107929	0.0188717
Ttest (to wt old)	0.432668	0.0962445	0.840825	0.0242744	0.0213985	0.00806817	0.0433429	0.00230371	0.135055	0.000165682

## Sheet: TCA
Compound	Fumaric acid	Citric acid	Succinic acid	2-Hydroxyglutarate	Malic acid
wt young0508	977196	19757918	4.03793e+06	5992318	10306849
wt young0508	914133	18770658	5.19291e+06	6209361	10040733
wt young0508	783333	21090048	5.90769e+06	4.69731e+06	8646324
wt young0508	872617	20265548	5910631	5.26933e+06	9758728
puc young0508	652072	16640720	3323646	3772017	7005122
puc young0508	541630	14771576	2.78405e+06	4.34563e+06	5.78224e+06
puc young0508	665444	13186456	3.00576e+06	3068270	7476378
puc young0508	1.1326e+06	13643800	2.38106e+06	3.63178e+06	13040877
wt old0508	562602	14941492	3.34715e+06	2.73186e+06	6.05082e+06
wt old0508	475552	15464857	3.50785e+06	3.02283e+06	5388143
wt old0508	531336	16039516	3.20434e+06	1.60774e+06	5.90427e+06
wt old0508	416520	15535597	3.14007e+06	1.97854e+06	4.4393e+06
puc old0508	708122	15673821	3529200	3.05848e+06	7887260
puc old0508	445231	13613890	3034316	3.65949e+06	4894625
puc old0508	671658	16655929	3.51967e+06	2.71e+06	7.37798e+06
puc old0508	477577	14050143	2505558	2427700	5.32238e+06
wt young0508(average)	886820	19971043	5.26229e+06	5.54208e+06	9.68816e+06
Normalized
Compound	Fumaric acid	Citric acid	Succinic acid	2-Hydroxyglutarate	Malic acid
wt young0508	1.10191	0.989328	0.767332	1.08124	1.06386
wt young0508	1.0308	0.939894	0.986816	1.1204	1.03639
wt young0508	0.883306	1.05603	1.12265	0.847571	0.892463
wt young0508	0.983985	1.01475	1.1232	0.950786	1.00728
puc young0508	0.735293	0.833242	0.631597	0.680614	0.72306
puc young0508	0.610756	0.73965	0.529057	0.784115	0.596836
puc young0508	0.750371	0.660279	0.571189	0.553631	0.771703
puc young0508	1.27715	0.683179	0.452476	0.65531	1.34606
wt old0508	0.634404	0.748158	0.636064	0.49293	0.624559
wt old0508	0.536244	0.774364	0.666601	0.545432	0.556158
wt old0508	0.599148	0.803139	0.608925	0.290097	0.609431
wt old0508	0.469679	0.777906	0.596712	0.357004	0.458219
puc old0508	0.798496	0.784827	0.670658	0.551865	0.814113
puc old0508	0.502054	0.681681	0.576615	0.660309	0.505217
puc old0508	0.757378	0.834004	0.668847	0.488985	0.761546
puc old0508	0.538528	0.703526	0.476134	0.438049	0.54937
Compound	Fumaric acid	Citric acid	Succinic acid	2-Hydroxyglutarate	Malic acid
wt young aver (norm)	1	1	1	1	1
n	4	4	4	4	4
err	0.0529239	0.0280548	0.0969134	0.072075	0.0434867
puc young aver	0.843393	0.729088	0.54608	0.668418	0.859416
n	4	4	4	4	4
err	0.170816	0.0444747	0.043455	0.0546528	0.192082
Ttest (to wt Young)	0.350937	0.00100866	0.00261713	0.00548256	0.441319
wt old aver	0.559869	0.775892	0.627075	0.421366	0.562092
n	4	4	4	4	4
err	0.041887	0.012987	0.0179333	0.0682218	0.0434203
puc old aver	0.649114	0.75101	0.598064	0.534802	0.657562
n	4	4	4	4	4
err	0.0868537	0.0409509	0.0533407	0.0552806	0.0883399
Ttest (to wt old)	0.326303	0.528515	0.573399	0.186369	0.30556

## Sheet: GSH
Compound	Glutathione disulfide	L-Glutamate	Pidolic acid	R-S-Cysteinylglycine	L-Ornithine
wt young0508	386342	5515038	2137081	5515038
wt young0508	479070	3.91483e+06	1.81381e+06	3.91483e+06	236717
wt young0508	295370	3.03905e+06	2.02978e+06	3.03905e+06	290517
wt young0508	558271	4.13706e+06	1.99451e+06	4.13706e+06	279633
puc young0508	253970	3993114	1.65655e+06	3993114	272572
puc young0508	165521	3.01709e+06	1.74503e+06	3.01709e+06	187282
puc young0508	247566	2.4819e+06	1.04603	2.4819e+06	133508
puc young0508	361105	2870824	947249	2870824	196673
wt old0508	246164	2.71925e+06	1.72319e+06	2.71925e+06	219680
wt old0508	226827	2856498	1.94682e+06	2856498	210672
wt old0508	206450	2.72578e+06	1.70702e+06	2.72578e+06	200749
wt old0508	99359	1.91662e+06	1203077	1.91662e+06	159938
puc old0508	239313	2.62928e+06	1690122	2.62928e+06	243915
puc old0508	114706	2492366	1.32333e+06	2492366	163749
puc old0508	113638	2.5121e+06	1.29757e+06	2.5121e+06	165372
puc old0508	77312	2.8828e+06	1.2343e+06	2.8828e+06	135972
wt young0508 (average)	429763	4.15149e+06	1.99379e+06	4.15149e+06	268956
Normalized
Compound	Glutathione disulfide	L-Glutamate	Pidolic acid	R-S-Cysteinylglycine	L-Ornithine
wt young0508	0.898965	1.32845	1.07187	1.32845
wt young0508	1.11473	0.942992	0.909726	0.942992	0.880135
wt young0508	0.687286	0.732038	1.01805	0.732038	1.08017
wt young0508	1.29902	0.996523	1.00036	0.996523	1.0397
puc young0508	0.590952	0.96185	0.830853	0.96185	1.01345
puc young0508	0.385144	0.726748	0.875233	0.726748	0.696332
puc young0508	0.576051	0.597833	5.24641e-07	0.597833	0.496395
puc young0508	0.84024	0.691516	0.475099	0.691516	0.731245
wt old0508	0.572789	0.655006	0.864276	0.655006	0.816789
wt old0508	0.527796	0.688065	0.976439	0.688065	0.783297
wt old0508	0.480381	0.656578	0.856167	0.656578	0.746402
wt old0508	0.231195	0.461669	0.603411	0.461669	0.594662
puc old0508	0.556848	0.633334	0.847692	0.633334	0.906897
puc old0508	0.266905	0.600354	0.663725	0.600354	0.608833
puc old0508	0.26442	0.605107	0.650803	0.605107	0.614867
puc old0508	0.179894	0.694402	0.619069	0.694402	0.505555
Compound	Glutathione disulfide	L-Glutamate	Pidolic acid	R-S-Cysteinylglycine	L-Ornithine
wt young aver (norm)	1	1	1	1	1
n	4	4	4	4	3
err	0.152961	0.142573	0.0389304	0.142573	0.0747832
puc young aver	0.598097	0.744487	0.545296	0.744487	0.734355
n	4	4	4	4	4
err	0.107765	0.0893648	0.23397	0.0893648	0.122915
Ttest (to wt Young)	0.0477903	0.130071	0.068797	0.130071	0.108049
wt old aver	0.45304	0.61533	0.825073	0.61533	0.735288
n	4	4	4	4	4
err	0.0881232	0.0597937	0.0910125	0.0597937	0.0566144
puc old aver	0.317017	0.633299	0.695322	0.633299	0.659038
n	4	4	4	4	4
err	0.0952187	0.0249749	0.059639	0.0249749	0.0997009
Ttest (to wt old)	0.271558	0.759669	0.21771	0.759669	0.471663

## Sheet: metabolite KEGG ID
metabolite	KEGG ID
lactic acid	C00186
phosphoenol pyruvate	C00074
glyceraldehyde 3-phosphate	C00661
glucosamine 6-phosphate	C00352
glycerate 3-phosphate	C00197
glucose 6-phosphate/ fructose 6-phosphate	C00092/C00085
fructose 1,6-bisphosphate/ fructrose 2,6-bisphosphate	C00354/C00085
UDP-N-acetyl-D-glucosamine	C00043
fumaric acid	C00122
succinic acid	C00042
citric acid/isocitric acid	C00158/C00311
malic acid	C00149
ribose 5-phosphate/ribulose 5-phosphate	C00117/C00199
sedoheptulose 7-phosphate	C05382
fructose 1,6-bisphosphate/ fructose 2,6-bisphosphate	C00354/C00665
