# Supplementary material for: JNK modifies neuronal metabolism to promote proteostasis and longevity
Source: Aging Cell. 2019 Feb 27;18(3):e12849. doi: 10.1111/acel.12849 (PMC6516429; doi:10.1111/acel.12849)
Supplement: Supplementary file 5 [file ACEL-18-e12849-s005.xlsx]

## Sheet: MS data normalized 03-17-15
Sample Name	citric c12	citric c13	lactate c12	lactate c13	g6p c12	g6p c13	f1,6 bp c12	f1,6 bp c13	NAD c12	NADH c12		MS Normalization		citric c12 norm	citric c13 norm	lactate c12 norm	lactate c13 norm	g6p c12 norm	g6p c13 norm	f1,6 bp c12 norm	f1,6 bp c13 norm	NAD c12 norm	NADH c12 norm
5 ryOR-13C-5min-7d	45200000	8270	1940000	114000	1080000	114000	91800	1550	577000	1170		0.845493		3.82163e+07	6992.23	1.64026e+06	96386.2	913132	96386.2	77616.2	1310.51	487849	989.227
15 ryOR-13C-5min-7d	21500000	33500	1770000	115000	1050000	88100	64200	4880	431000	1460		1.14947		2.47137e+07	38507.3	2.03457e+06	132189	1.20695e+06	101269	73796.2	5609.43	495423	1678.23
4 ryOR-13C-15min-7d	31600000	77200	1750000	185000	1040000	132000	84900	8250	553000	1490		1.17025		3.698e+07	90343.6	2.04794e+06	216497	1.21706e+06	154473	99354.5	9654.59	647150	1743.68
16 ryOR-13C-15min-7d	14400000	18700	1600000	89400	629000	61900	40000	3220	323000	1230		2.07559		2.98885e+07	38813.6	3.32095e+06	185558	1.30555e+06	128479	83023.7	6683.41	670417	2552.98
17 ryOR-13C-15min-7d	16500000	15200	1390000	117000	1130000	107000	38700	3300	495000	1520		1.20667		1.991e+07	18341.3	1.67727e+06	141180	1.36353e+06	129113	46698	3982	597300	1834.13
1 ryOR-13C-30min-7d	31500000	58400	1930000	136000	854000	129000	74300	10800	494000	1670		0.977122		3.07793e+07	57063.9	1.88585e+06	132889	834462	126049	72600.2	10552.9	482698	1631.79
18 ryOR-13C-30min-7d	13300000	24200	1270000	75500	687000	54100	36300	2640	250000	725		2.3738		3.15715e+07	57446	3.01473e+06	179222	1.6308e+06	128423	86168.9	6266.83	593450	1721
19 ryOR-13C-30min-7d	14700000	18000	2220000	131000	1070000	102000	29000	2350	438000	1540		1.27876		1.87978e+07	23017.8	2.83886e+06	167518	1.36828e+06	130434	37084.2	3005.1	560099	1969.3
2 ryOR-13C-1hr-7d	25800000	37900	1460000	81300	1070000	136000	89800	12900	489000	1590		0.963329		2.48539e+07	36510.2	1.40646e+06	78318.6	1.03076e+06	131013	86506.9	12426.9	471068	1531.69
20 ryOR-13C-1hr-7d	11700000	15400	1500000	100000	1110000	75200	40900	3110	418000	1500		1.26706		1.48246e+07	19512.8	1.9006e+06	126706	1.40644e+06	95283.2	51822.9	3940.57	529633	1900.6
3 ryOR-13C-2hr-7d	27300000	37400	1440000	84200	1310000	106000	107000	10600	525000	1500		0.792251		2.16284e+07	29630.2	1.14084e+06	66707.5	1.03785e+06	83978.6	84770.8	8397.86	415932	1188.38
21 ryOR-13C-2hr-7d	16200000	27300	1720000	114000	1120000	74600	69000	5370	483000	1550		0.824483		1.33566e+07	22508.4	1.41811e+06	93991.1	923421	61506.5	56889.4	4427.48	398225	1277.95
	citric c12	citric c13	lactate c12	lactate c13	g6p c12	g6p c13	f1,6 bp c12	f1,6 bp c13	NAD c12	NADH c12
6 ryPuc-13C-5min-7d	50700000	12000	1550000	92800	626000	98000	65300	3390	384000	665		0.857931		4.34971e+07	10295.2	1.32979e+06	79616	537065	84077.2	56022.9	2908.38	329445	570.524
11 ryPuc-13C-5min-7d	22500000	11100	1360000	79300	413000	72600	52000	5910	329000	1030		1.03665		2.33245e+07	11506.8	1.40984e+06	82206	428135	75260.5	53905.6	6126.58	341056	1067.74
7 ryPuc-13C-15min-7d	23000000	66100	1400000	116000	457000	92100	50200	5990	321000	1160		1.2025		2.76576e+07	79485.5	1.68351e+06	139490	549544	110751	60365.7	7203	386004	1394.9
12 ryPuc-13C-15min-7d	27300000	40200	1390000	132000	490000	89800	51700	7530	364000	979		1.5625		4.26562e+07	62812.4	2.17187e+06	206250	765624	140312	80781.1	11765.6	568749	1529.69
8 ryPuc-13C-30min-7d	41600000	54400	1240000	129000	440000	105000	66100	13400	408000	1070		0.892141		3.71131e+07	48532.5	1.10626e+06	115086	392542	93674.8	58970.5	11954.7	363994	954.591
13 ryPuc-13C-30min-7d	33400000	80200	1520000	184000	538000	92000	78100	3950	456000	1050		0.847999		2.83232e+07	68009.5	1.28896e+06	156032	456223	78015.9	66228.7	3349.6	386687	890.399
9 ryPuc-13C-1hr-7d	26200000	56700	1310000	88800	431000	80000	70800	8930	363000	899		1.06308		2.78528e+07	60276.8	1.39264e+06	94401.7	458188	85046.6	75266.2	9493.32	385899	955.711
10 ryPuc-13C-2hr-7d	23500000	60500	1310000	82200	512000	56800	88900	1850	358000	1070		1.12688		2.64816e+07	68176.1	1.47621e+06	92629.4	576962	64006.7	100179	2084.72	403422	1205.76
14 ryPuc-13C-2hr-7d	30500000	92500	1560000	120000	621000	80300	90200	10500	369000	1100		0.87682		2.6743e+07	81105.8	1.36784e+06	105218	544505	70408.6	79089.1	9206.6	323546	964.501

## Sheet: Protein normalization 03-17-15
	20150129	13C-Glucose injection
No.	Genotype	age		BCA (ng/ul)	Normalized Protein	BCA Avg (grouping)	MS Normalization
5	ryOR-13C-5min-7d	7 d	WT-young	474.452	1.2		0.833331
15	ryOR-13C-5min-7d	7 d	WT-young	348.982	0.88266		1.13294
4	ryOR-13C-15min-7d	7 d	WT-young	342.785	0.866986		1.15342
16	ryOR-13C-15min-7d	7 d	WT-young	193.268	0.488821		2.04574
17	ryOR-13C-15min-7d	7 d	WT-young	332.441	0.840824		1.18931
1	ryOR-13C-30min-7d	7 d	WT-young	410.538	1.03835		0.963067
18	ryOR-13C-30min-7d	7 d	WT-young	168.989	0.427413		2.33966
19	ryOR-13C-30min-7d	7 d	WT-young	313.698	0.793417		1.26037
2	ryOR-13C-1hr-7d	7 d	WT-young	416.416	1.05322		0.949472
20	ryOR-13C-1hr-7d	7 d	WT-young	316.595	0.800744		1.24884
3	ryOR-13C-2hr-7d	7 d	WT-young	506.337	1.28065		0.780855
21	ryOR-13C-2hr-7d	7 d	WT-young	486.542	1.23058	374.159	0.812624
6	ryPuc-13C-5min-7d	7 d	LL-young	467.573	1.18261		0.84559
11	ryPuc-13C-5min-7d	7 d	LL-young	386.965	0.978728		1.02173
7	ryPuc-13C-15min-7d	7 d	LL-young	333.592	0.843735		1.18521
12	ryPuc-13C-15min-7d	7 d	LL-young	256.733	0.649341		1.54002
8	ryPuc-13C-30min-7d	7 d	LL-young	449.644	1.13726		0.879309
13	ryPuc-13C-30min-7d	7 d	LL-young	473.05	1.19646		0.835801
9	ryPuc-13C-1hr-7d	7 d	LL-young	377.342	0.954389		1.04779
10	ryPuc-13C-2hr-7d	7 d	LL-young	355.979	0.900358		1.11067
14	ryPuc-13C-2hr-7d	7 d	LL-young	457.501	1.15713	395.375	0.864207
				395.375

## Sheet: MS data normalized 05-27-15
	Sample Name	citric c12	citric c13	lactate c12	lactate c13	g6p c12	g6p c13	NAD c12	NADH c12	r5p c12		MS Normalization		citric c12 norm	citric c13 norm	lactate c12 norm	lactate c13 norm	g6p c12 norm	g6p c13 norm	NAD c12 norm	NADH c12 norm	r5p c12 norm
1	ryOR-13C-5min-5d	56000000	2430	2150000	16600	1450000	27100	865000	4870			0.815848		4.56875e+07	1982.51	1.75407e+06	13543.1	1.18298e+06	22109.5	705709	3973.18
2	ryOR-13C-5min-5d	45800000	2270	2180000	21700	1510000	15200	1050000	1970			0.853247		3.90787e+07	1936.87	1.86008e+06	18515.5	1.2884e+06	12969.4	895909	1680.9
3	ryOR-13C-5min-5d	50700000	2070	1940000	3360	1970000	16600	898000	1990			0.777672		3.9428e+07	1609.78	1.50868e+06	2612.98	1.53201e+06	12909.4	698349	1547.57
7	ryOR-13C-15min-5d	31500000	2080	1860000	4770	1260000	18000	644000	1180	414000		1.14487		3.60633e+07	2381.32	2.12945e+06	5461.01	1.44253e+06	20607.6	737294	1350.94	473975
8	ryOR-13C-15min-5d	19000000	4080	2030000	8700	1470000	28900	689000	4140	376000		1.09239		2.07553e+07	4456.93	2.21754e+06	9503.75	1.60581e+06	31569.9	752653	4522.47	410737
9	ryOR-13C-15min-5d	27600000	2450	2530000	4530	1230000	14300	729000	1500	423000		1.02759		2.83614e+07	2517.59	2.59979e+06	4654.96	1.26393e+06	14694.5	749110	1541.38	434669
13	ryOR-13C-30min-5d	40300000	3430	2730000	64200	969000	12600	741000	1440			0.997361		4.01936e+07	3420.95	2.72279e+06	64030.6	966442	12566.7	739044	1436.2
14	ryOR-13C-30min-5d	34000000	3700	2030000	14000	1190000	15500	893000	2330			1.19601		4.06642e+07	4425.22	2.42789e+06	16744.1	1.42325e+06	18538.1	1.06803e+06	2786.69
15	ryOR-13C-30min-5d	30700000	2760	2440000	48200	1100000	13000	702000	1440			1.12922		3.4667e+07	3116.64	2.75529e+06	54428.3	1.24214e+06	14679.8	792711	1626.07
19	ryOR-13C-1hr-5d	29500000	2450	2350000	2390	1280000	16100	654000	3810			1.22107		3.60215e+07	2991.62	2.86951e+06	2918.35	1.56297e+06	19659.2	798578	4652.27
20	ryOR-13C-1hr-5d	22700000	2270	1650000	3280	1130000	23300	746000	1700			1.31882		2.99372e+07	2993.72	2.17606e+06	4325.73	1.49027e+06	30728.5	983841	2242
21	ryOR-13C-1hr-5d	23700000	2610	1540000	10600	1510000	23100	748000	3510			1.05703		2.50515e+07	2758.84	1.62782e+06	11204.5	1.59611e+06	24417.3	790656	3710.16
25	ryOR-13C-2hrs-5d	20400000	2310	2060000	13100	1270000	21600	588000	4430			1.37527		2.80555e+07	3176.87	2.83306e+06	18016	1.74659e+06	29705.8	808659	6092.45
26	ryOR-13C-2hrs-5d	27700000	2450	2410000	49100	1440000	24900	712000	2950			1.12383		3.11302e+07	2753.39	2.70844e+06	55180.2	1.61832e+06	27983.4	800169	3315.31
27	ryOR-13C-2hrs-5d	32600000	2670	1970000	26700	1980000	20700	781000	4370			1.06585		3.47466e+07	2845.81	2.09972e+06	28458.1	2.11038e+06	22063	832426	4657.75
4	rypuc-13C-5min-5d	1060000	3260	2360000	69100	851000	129000	608000	2650			0.879417		932182	2866.9	2.07542e+06	60767.7	748384	113445	534685	2330.45
5	rypuc-13C-5min-5d	14600000	2750	1270000	17000	521000	15200	413000	3440			0.727069		1.06152e+07	1999.44	923377	12360.2	378803	11051.4	300279	2501.12
6	rypuc-13C-5min-5d	3020000	2460	1710	1220	91400	10100	899	762			1.13346		3.42306e+06	2788.32	1938.22	1382.83	103599	11448	1018.98	863.699
10	rypuc-13C-15min-5d	32500000	3520	1940000	42600	607000	20500	640000	3400	140000		1.0937		3.55453e+07	3849.83	2.12178e+06	46591.6	663876	22420.9	699968	3718.58	153118
11	rypuc-13C-15min-5d	21000000	4520	1380000	10300	667000	20500	605000	4360	148000		1.07125		2.24963e+07	4842.05	1.47833e+06	11033.9	714524	21960.6	648106	4670.65	158545
12	rypuc-13C-15min-5d	29300000	3050	2220000	41400	658000	22700	600000	2880	159000		1.12013		3.28198e+07	3416.39	2.48669e+06	46373.4	737045	25426.9	672078	3225.97	178101
16	rypuc-13C-30min-5d	26500000	2450	2240000	8600	989000	18700	517000	4030			1.0854		2.87632e+07	2659.24	2.4313e+06	9334.46	1.07346e+06	20297	561153	4374.17
17	rypuc-13C-30min-5d	31800000	2570	2190000	25600	960000	23700	604000	3240			1.05926		3.36843e+07	2722.29	2.31977e+06	27116.9	1.01689e+06	25104.4	639790	3431.99
18	rypuc-13C-30min-5d	24700000	1420	2330000	47300	600000	26600	618000	2240			1.00121		2.473e+07	1421.72	2.33283e+06	47357.4	600728	26632.3	618750	2242.72
22	rypuc-13C-1hr-5d	20700000	3080	2370000	18400	974000	14100	666000	1860			1.03577		2.14404e+07	3190.17	2.45477e+06	19058.2	1.00884e+06	14604.3	689822	1926.53
23	rypuc-13C-1hr-5d	28000000	5480	2220000	60200	1040000	34000	642000	3510			0.968693		2.71234e+07	5308.44	2.1505e+06	58315.3	1.00744e+06	32935.6	621901	3400.11
24	rypuc-13C-1hr-5d	25400000	1920	2310000	18100	1410000	23600	621000	4680			0.952847		2.42023e+07	1829.47	2.20108e+06	17246.5	1.34351e+06	22487.2	591718	4459.32
28	rypuc-13C-2hrs-5d	17800000	3180	1790000	27200	1410000	13700	632000	1520			1.11667		1.98767e+07	3551.01	1.99884e+06	30373.4	1.5745e+06	15298.4	705735	1697.34
29	rypuc-13C-2hrs-5d	18800000	16700	2240000	6620	887000	22000	646000	4040			1.07018		2.01194e+07	17872	2.3972e+06	7084.6	949250	23544	691337	4323.53
30	rypuc-13C-2hrs-5d	30200000	2280	2130000	8850	1320000	26400	672000	4100			0.890236		2.68851e+07	2029.74	1.8962e+06	7878.59	1.17511e+06	23502.2	598239	3649.97

## Sheet: Protein normalization 05-27-15
	20150129	13C-Glucose injection
No.	Genotype	age		BCA (ng/ul)	Avg BCA (ng/ul) grouping	Normalized Protein	MS Normalization
1	ryOR-13C-5min-5d	5d	wt-young	1036.04		1.22572	0.815848
2	ryOR-13C-5min-5d	5 d	wt-young	990.632		1.17199	0.853247
3	ryOR-13C-5min-5d	5d	wt-young	1086.9		1.28589	0.777672
7	ryOR-13C-15min-5d	5d	wt-young	738.299		0.873464	1.14487
8	ryOR-13C-15min-5d	5d	wt-young	773.768		0.915428	1.09239
9	ryOR-13C-15min-5d	5d	wt-young	822.562		0.973155	1.02759
13	ryOR-13C-30min-5d	5d	wt-young	847.49		1.00265	0.997361
14	ryOR-13C-30min-5d	5d	wt-young	706.73		0.836116	1.19601
15	ryOR-13C-30min-5d	5 d	wt-young	748.529		0.885568	1.12922
19	ryOR-13C-1hr-5d	5d	wt-young	692.225		0.818955	1.22107
20	ryOR-13C-1hr-5d	5d	wt-young	640.916		0.758253	1.31882
21	ryOR-13C-1hr-5d	5d	wt-young	799.652		0.94605	1.05703
25	ryOR-13C-2hrs-5d	5 d	wt-young	614.609		0.72713	1.37527
26	ryOR-13C-2hrs-5d	5d	wt-young	752.116		0.889812	1.12383
27	ryOR-13C-2hrs-5d	5d	wt-young	793.035	802.9	0.938222	1.06585
4	rypuc-13C-5min-5d	5d	LL-young	961.152		1.13712	0.879417
5	rypuc-13C-5min-5d	5d	LL-young	1162.55		1.37539	0.727069
6	rypuc-13C-5min-5d	5 d	LL-young	745.726		0.882251	1.13346
10	rypuc-13C-15min-5d	5d	LL-young	772.838		0.914327	1.0937
11	rypuc-13C-15min-5d	5d	LL-young	789.034		0.933489	1.07125
12	rypuc-13C-15min-5d	5 d	LL-young	754.603		0.892754	1.12013
16	rypuc-13C-30min-5d	5d	LL-young	778.746		0.921317	1.0854
17	rypuc-13C-30min-5d	5d	LL-young	797.969		0.944059	1.05926
18	rypuc-13C-30min-5d	5 d	LL-young	844.229		0.998789	1.00121
22	rypuc-13C-1hr-5d	5 d	LL-young	816.063		0.965466	1.03577
23	rypuc-13C-1hr-5d	5d	LL-young	872.571		1.03232	0.968693
24	rypuc-13C-1hr-5d	5d	LL-young	887.082		1.04949	0.952847
28	rypuc-13C-2hrs-5d	5d	LL-young	756.941		0.89552	1.11667
29	rypuc-13C-2hrs-5d	5 d	LL-young	789.823		0.934422	1.07018
30	rypuc-13C-2hrs-5d	5d	LL-young	949.471	845.253	1.1233	0.890236

## Sheet: Protein normalization 12-15-15
	20151512	13C-Glucose injection
No.	Genotype	age		BCA (ng/ul)	Avg BCA (ng/ul) grouping	Normalized Protein	MS Normalization
1	ryOR-13C-5min-5d	6d	wt-young	1545.25		0.850561	1.1757
2	ryOR-13C-5min-5d	6d	wt-young	1937.4		1.06641	0.937725
5	ryOR-13C-15min-5d	6d	wt-young	1992.57		1.09678	0.911763
6	ryOR-13C-15min-5d	6d	wt-young	1812.09		0.997435	1.00257
9	ryOR-13C-30min-5d	6d	wt-young	1732.94		0.95387	1.04836
10	ryOR-13C-30min-5d	6d	wt-young	1442.63		0.794072	1.25933
13	ryOR-13C-1hr-5d	6d	wt-young	1785.61		0.98286	1.01744
14	ryOR-13C-1hr-5d	6d	wt-young	2111.17		1.16206	0.86054
17	ryOR-13C-2hrs-5d	6d	wt-young	1499.44		0.825344	1.21162
18	ryOR-13C-2hrs-5d	6d	wt-young	1164.11	1702.32	0.640765	1.56063
		6d
		6d
3	rypuc-13C-5min-5d	6d	LL-young	1968.98		1.0838	0.922683
4	rypuc-13C-5min-5d	6d	LL-young	1809.19		0.995841	1.00418
7	rypuc-13C-15min-5d	6d	LL-young	1811.03		0.99685	1.00316
8	rypuc-13C-15min-5d	6d	LL-young	1710.5		0.94152	1.06211
11	rypuc-13C-30min-5d	6d	LL-young	1864.84		1.02647	0.974212
12	rypuc-13C-30min-5d	6d	LL-young	1634.3		0.899572	1.11164
15	rypuc-13C-1hr-5d	6d	LL-young	1860.96		1.02434	0.976241
16	rypuc-13C-1hr-5d	6d	LL-young	1913.53		1.05327	0.949425
19	rypuc-13C-2hrs-5d	6d	LL-young	1905.5		1.04885	0.953421
20	rypuc-13C-2hrs-5d	6d	LL-young	1688.65	1816.75	0.929491	1.07586

## Sheet: MS data normalized 12-15-15
	Sample Name	citric c12	citric c13	lactate c12	lactate c13	g6p c12	g6p c13	NAD c12	r5p c12		MS Normalization		citric c12 norm	citric c13 norm	lactate c12 norm	lactate c13 norm	g6p c12 norm	g6p c13 norm	NAD c12 norm	r5p c12
1	ryOR-13C-5min-5d	36300000	873	1370000	14100	188000	42300	136000	95100		1.1757		4.26777e+07	1026.38	1.6107e+06	16577.3	221031	49731.9	159895	111809
2	ryOR-13C-5min-5d	41600000	3310	960000	22500	207000	45600	168000	157000		0.937725		3.90093e+07	3103.87	900216	21098.8	194109	42760.2	157538	147223
3	rypuc-13C-5min-5d	42800000	3820	995000	18100	145000	32200	150000	115000		0.922683		3.94908e+07	3524.65	918070	16700.6	133789	29710.4	138402	106109
4	rypuc-13C-5min-5d	44900000	1480	886000	18000	129000	25200	143000	85300		1.00418		4.50875e+07	1486.18	889700	18075.2	129539	25305.3	143597	85656.3
5	ryOR-13C-15min-5d	38600000	17400	870000	47000	471000	56200	178000	212000		0.911763		3.5194e+07	15864.7	793234	42852.8	429440	51241.1	162294	193294
6	ryOR-13C-15min-5d	36500000	26900	888000	57000	429000	75200	173000	131000		1.00257		3.65939e+07	26969.2	890284	57146.6	430103	75393.4	173445	131337
7	rypuc-13C-15min-5d	40000000	35900	836000	58200	181000	45900	162000	101000		1.00316		4.01264e+07	36013.4	838642	58383.9	181572	46045	162512	101319
8	rypuc-13C-15min-5d	32000000	25000	936000	38900	191000	41000	152000	116000		1.06211		3.39876e+07	26552.8	994137	41316.2	202863	43546.6	161441	123205
9	ryOR-13C-30min-5d	38600000	19100	906000	28900	281000	44000	162000	190000		1.04836		4.04667e+07	20023.7	949815	30297.6	294589	46127.9	169834	199189
10	ryOR-13C-30min-5d	36300000	23200	712000	20400	274000	46200	133000	104000		1.25933		4.57137e+07	29216.5	896644	25690.4	345057	58181.1	167491	130970
11	rypuc-13C-30min-5d	37200000	33900	839000	31100	179000	77200	177000	101000		0.974212		3.62407e+07	33025.8	817364	30298	174384	75209.2	172436	98395.5
12	rypuc-13C-30min-5d	35300000	24800	843000	25800	253000	94500	163000	45300		1.11164		3.92409e+07	27568.7	937112	28680.3	281245	105050	181197	50357.3
13	ryOR-13C-1hr-5d	37200000	15200	752000	27000	214000	53700	147000	112000		1.01744		3.78487e+07	15465.1	765114	27470.9	217732	54636.5	149564	113953
14	ryOR-13C-1hr-5d	38600000	38200	582000	30300	332000	56600	173000	108000		0.86054		3.32169e+07	32872.6	500835	26074.4	285699	48706.6	148873	92938.4
15	rypuc-13C-1hr-5d	36700000	8240	650000	23300	201000	31600	163000	122000		0.976241		3.5828e+07	8044.23	634557	22746.4	196224	30849.2	159127	119101
16	rypuc-13C-1hr-5d	36100000	9810	953000	25200	213000	34300	177000	86200		0.949425		3.42742e+07	9313.86	904802	23925.5	202227	32565.3	168048	81840.4
17	ryOR-13C-2hrs-5d	25400000	7120	614000	23100	450000	53600	122000	47700		1.21162		3.07751e+07	8626.71	743932	27988.3	545227	64942.6	147817	57794.1
18	ryOR-13C-2hrs-5d	26100000	4580	492000	14000	432000	32000	102000	49500		1.56063		4.07326e+07	7147.71	767832	21848.9	674194	49940.3	159185	77251.4
19	rypuc-13C-2hrs-5d	34300000	11000	1290000	22400	261000	26500	146000	56600		0.953421		3.27023e+07	10487.6	1.22991e+06	21356.6	248843	25265.7	139199	53963.6
20	rypuc-13C-2hrs-5d	33700000	6840	969000	25300	310000	36300	145000	106000		1.07586		3.62564e+07	7358.87	1.04251e+06	27219.2	333516	39053.7	155999	114041

## Sheet: relative rate N=3 independent 
g6p
	Time (min)	Young-wt 1 (3-17-15)	Young-wt (5-27-15)	Young-wt (12-15-15)	Young-puc (3-17-15)	Young-puc (5-27-15)	Young-puc (12-15-15)
	5	98827.4	15996.1	46246.1	79668.8	11249.7	27507.8
	15	137355	22290.7	63317.2	125531	23269.5	44795.8
	30	128302	15261.6	52154.5	85845.4	24011.2	90129.6
	60	113148	24935	51671.5	85046.6	23342.4	31707.2
	120	72742.5	26584.1	57441.5	67207.6	20781.5	32159.7
	Rate (abundance/min)	3852.8	629.46	1707.12	4586.26	1201.98	2545.72
	Relative rate	1	1	1	1.19037	1.90953	1.49124
		WT	Puc		Young wt- stdev	Young puc- stdev		Young wt- rsd	Young puc- rsd
	Relative rate	1	1.53038		0	0.361176		0	0.236004
	pvalue [wt][ll] n=3	0.063744
citrate
	Time (min)	Young-wt 1 (3-17-15)	Young-wt (5-27-15)	Young-wt (12-15-15)	Young-puc (3-17-15)	Young-puc (5-27-15)	Young-puc (12-15-15)
	5	22749.8	1843.05	2065.13	10901	2551.55	2505.42
	15	28577.5	3118.61	21416.9	71149	4036.09	31283.1
	30	57254.9	3654.27	24620.1	58271	2267.75	30297.2
	60	28011.5	2914.73	24168.9	60276.8	3442.69	8679.04
	120	26069.3	2925.36	7887.21	74641	7817.59	8923.25
	Rate (abundance/min)	1422.18	69.5483	847.831	6024.8	148.454	2877.77
	Relative rate	1	1	1	4.23632	2.13454	3.39427
		WT	Puc		Young wt- stdev	Young puc- stdev		Young wt- rsd	Young puc- rsd
	Relative rate	1	3.25505		0	1.05778		0	0.324967
	pvalue [wt][ll] n=3	0.020973
lactate
	Time (min)	Young-wt 1 (3-17-15)	Young-wt (5-27-15)	Young-wt (12-15-15)	Young-puc (3-17-15)	Young-puc (5-27-15)	Young-puc (12-15-15)
	5	114288	11557.2	18838.1	80911	24836.9	17387.9
	15	181078	6539.91	49999.7	172870	34666.3	49850
	30	159876	45067.7	27994	135559	27936.3	29489.2
	60	102512	6149.52	26772.6	94401.7	31540	23336
	120	80349.3	33884.8	24918.6	98923.9	15112.2	24287.9
	Rate (abundance/min)	6679.05	1437.37	3116.17	9195.91	982.94	3246.22
	Relative rate	1	1	1	1.37683	0.683844	1.04173
		WT	Puc		Young wt- stdev	Young puc- stdev		Young wt- rsd	Young puc- rsd
	Relative rate	1	1.03414		0	0.346555		0	0.335115
	pvalue [wt][ll] n=3	0.26528
