# Supplementary material for: JNK modifies neuronal metabolism to promote proteostasis and longevity
Source: Aging Cell. 2019 Feb 27;18(3):e12849. doi: 10.1111/acel.12849 (PMC6516429; doi:10.1111/acel.12849)
Supplement: Supplementary file 6 [file ACEL-18-e12849-s006.xlsx]

## Sheet: all RNAseq data
tracking_id	gene_short_name		ry/+_5d-1	ry/+_5d-2	elavG4/+_6d	ry/puc_5d-1	ry/puc_5d-2	elavG4/UASHep_6d	ry/+_40d	ry/puc_40d		young JNK induced	old JNK induced	WT old higher than young	JNK old higher than young	young puc induced	young Hep induced
FBgn0014865	Mtk		893.201	721.581	198.106	638.506	1480.37	173.158	6284.17	9548.31		0	0	1	1	0	0
FBgn0002868	MtnA		2217.49	1893.71	2135.66	2720.95	2130.66	1367.39	5537.58	10274.3		0	0	1	1	0	0
FBgn0040736	IM3		1988.81	2965.46	1748.81	3623.12	4206.31	1903.7	4625.27	24644.9		0	1	1	1	0	0
FBgn0058469	CR40469		1767.95	2553.05	349.783	3521.34	2593.12	386.864	4325.4	4717.95		0	0	1	1	0	0
FBgn0034512	CG18067		1183.76	1770.74	1184.74	1933.17	2614.64	1169.75	4287.58	10344.1		0	1	1	1	0	0
FBgn0003250	Rh4		1705.43	1749.67	1766.3	1175.9	1221.3	1469.85	3594.52	3004.04		0	0	1	1	0	0
FBgn0067905	IM14		1090.78	2365.32	1615.19	2275.58	2922.47	1345.91	3541.46	16108.4		0	1	1	1	0	0
FBgn0040734	CG15065		694.155	1576.92	556.27	1352.56	1367.19	623.507	2523.6	12018.9		0	1	1	1	0	0
FBgn0004188	snRNA:U6:96Aa		303.011	216.906	120.176	302.782	326.918	402.561	2481.4	2811.4		0	0	1	1	0	1
FBgn0004190	snRNA:U6:96Ac		151.506	144.604	120.176	302.782	326.918	268.374	2418.84	2711		1	0	1	1	1	1
FBgn0034329	IM1		625.702	1367.7	313.79	1098.52	1719.2	447.709	2354.66	7852.96		0	1	1	1	0	0
FBgn0004189	snRNA:U6:96Ab		227.258	144.604	120.176	302.782	326.918	268.374	2262.45	2983.53		0	0	1	1	0	1
FBgn0040582	CG5791		478.045	580.579	171.723	130.262	398.576	95.5162	1528.83	6008.8		0	1	1	1	0	0
FBgn0034407	DptB		22.9827	21.2868	2.17437	12.6974	44.0369	11.8028	1065.07	413.415		0	0	1	1	0	1
FBgn0040735	CG16836		266.994	462.04	537.657	1021.5	961.738	501.809	1043.12	4556.93		0	1	1	1	1	0
FBgn0033926	Arc1		217.171	732.264	81.3383	156.409	348.05	54.8871	839.723	1486.77		0	0	1	1	0	0
FBgn0010388	Dro		37.3889	131.906	15.9283	37.2287	190.057	24.8544	802.092	1641.92		0	1	1	1	0	0
FBgn0033835	IM10		194.701	364.538	188.6	194.285	466.733	189.418	660.332	2010.83		0	1	1	1	0	0
FBgn0053470	CG33470		194.915	366.25	189.584	194.827	464.612	190.092	656.211	1990.63		0	1	1	1	0	0
FBgn0085256	CG34227		108.542	173.733	256.019	252.09	297.215	184.84	652.408	590.978		0	0	1	1	0	0
FBgn0260747	CG5010		311.01	293.002	237.078	328.415	270.227	245.982	642.115	1080.11		0	0	1	1	0	0
FBgn0010381	Drs		32.7276	176.069	11.1521	69.7987	332.941	38.5558	607.87	1873.39		1	1	1	1	0	1
FBgn0012042	AttA		11.9473	82.6213	5.20985	48.5162	250.444	42.0496	545.3	599.688		1	0	1	1	1	1
FBgn0034328	IM23		105.552	215.698	30.9883	270.562	494.238	117.189	474.572	2191.83		1	1	1	1	1	1
FBgn0034761	CG4250		144.953	211.721	143.065	174.998	226.484	113.903	358.3	824.248		0	1	1	1	0	0
FBgn0259993	CR42491		144.113	168.718	159.954	172.144	137.789	187.355	349.697	331.841		0	0	1	1	0	0
FBgn0083970	CG34134		21.6161	21.0627	48.4242	37.161	20.5604	36.2606	341.376	180.92		0	0	1	1	0	0
FBgn0002936	ninaA		109.492	128.747	161.582	116.438	81.576	133.884	295.83	298.408		0	0	1	1	0	0
FBgn0039722	capa		94.2152	94.0378	70.1844	48.7764	75.7789	68.0985	291.688	130.018		0	0	1	1	0	0
FBgn0036992	CG11796		97.3563	141.225	172.817	103.986	117.033	177.897	275.232	394.221		0	0	1	1	0	0
FBgn0051781	CR31781		92.1543	108.815	47.8719	120.469	122.694	55.6168	274.91	474.618		0	0	1	1	0	0
FBgn0034511	CG13422		40.2156	74.438	83.265	27.781	100.012	83.8424	250.821	429.759		0	0	1	1	0	0
FBgn0033065	Cyp6w1		136.917	128.797	50.0083	99.6524	91.9687	35.0976	246.918	406.344		0	0	1	1	0	0
FBgn0028583	lcs		31.2514	24.7709	60.7777	57.0272	41.0988	6.43752	230.098	99.9015		0	0	1	1	0	0
FBgn0085452	CG34423		95.8308	66.8192	66.7181	51.2187	56.5575	68.4647	229.537	325.515		0	0	1	1	0	0
FBgn0260812	inaF-D		3.17672	80.028	32.5578	135.092	30.3204	88.1685	205.449	180.992		1	0	1	1	0	1
FBgn0030263	CG2076		84.6242	73.6786	71.1045	65.5791	64.6913	75.3965	196.396	331.423		0	0	1	1	0	0
FBgn0041581	AttB		4.96607	6.47478	2.98057	8.97603	57.1861	31.0598	181.223	185.762		1	0	1	1	1	1
FBgn0053926	CG33926		83.0964	33.5071	49.7572	1.65978	0.962651	15.7057	168.04	87.1767		0	0	1	1	0	0
FBgn0263458	snoRNA:CG43051-a		4.02175e-05	0.0480975	0.000563038	0.000410712	1.72083	1.17626	163.786	2.55753		1	0	1	1	1	1
FBgn0051704	CG31704		56.889	80.3565	67.7208	43.1423	49.2063	58.5811	150.951	139.722		0	0	1	1	0	0
FBgn0262881	CG43236		23.6744	0	0	8.41309	9.60472	17.73	146.971	41.8155		0	0	1	1	0	1
FBgn0041629	Hexo2		27.2905	23.4608	16.9184	25.8623	28.8433	19.472	141.374	61.9495		0	0	1	1	0	0
FBgn0004240	Dpt		4.40001	0	1.87267	4.68609	12.6517	3.39377	137.381	468.421		1	1	1	1	1	0
FBgn0034399	CG15083		53.1032	72.5997	59.3971	76.3681	59.8138	61.5108	133.1	158.641		0	0	1	1	0	0
FBgn0010222	Nmdmc		43.9281	55.8536	39.8684	39.6084	86.7832	42.1224	122.487	445.367		0	1	1	1	0	0
FBgn0003938	snRNA:U5:63BC		0	0	0	108.103	101.724	0	109.881	157.623		1	0	1	1	1	0
FBgn0029507	Tsp42Ed		41.8794	59.5893	35.5977	49.4744	83.2741	24.7944	109.837	442.586		0	1	1	1	0	0
FBgn0001223	Hsp22		7.72059	20.9595	5.51675	14.1646	9.08134	10.3236	108.206	292.378		0	1	1	1	0	0
FBgn0039298	to		16.2931	21.5909	53.9745	9.47548	11.6877	29.3609	99.523	65.6448		0	0	1	1	0	0
FBgn0030921	CG6290		42.3564	29.6416	19.6469	39.141	30.612	8.60855	94.7741	87.6605		0	0	1	1	0	0
FBgn0041579	AttC		0.99224	5.49611	17.7139	54.8667	94.6908	11.2741	90.0135	426.17		1	1	1	1	1	0
FBgn0033520	Prx2540-1		32.5645	40.0903	29.9552	24.0971	20.6399	18.3758	81.933	66.2581		0	0	1	1	0	0
FBgn0015037	Cyp4p1		44.3727	32.0242	28.2758	70.0483	82.9775	54.6541	80.5632	271.35		0	1	1	1	1	0
FBgn0034605	CG15661		25.7334	35.2971	28.1267	40.8165	51.764	27.3288	74.6416	96.9142		0	0	1	1	0	0
FBgn0027584	CG4757		11.5031	20.7907	5.08213	0	1.1363	8.33353	73.4308	6.65353		0	0	1	1	0	0
FBgn0085282	CG34253		40.4712	26.1527	28.6167	45.0057	58.4606	34.3733	70.0868	175.531		0	1	1	1	0	0
FBgn0034793	asrij		37.6255	40.6442	17.5526	43.2522	49.4408	30.1416	68.6467	97.4692		0	0	1	1	0	0
FBgn0034480	CG16898		22.3023	35.8568	17.3278	38.8312	31.9905	19.1124	65.9521	97.0073		0	0	1	1	0	0
FBgn0063497	GstE3		27.9936	14.9396	40.2029	31.7626	45.0233	36.5927	64.8915	126.159		0	0	1	1	0	0
FBgn0039629	CG11842		22.1986	34.6101	37.083	49.3675	62.9903	49.854	62.6742	129.226		0	1	1	1	0	0
FBgn0010041	GstD5		0	1.38599	0	0	0	0	57.9348	2.07019		0	0	1	1	0	0
FBgn0037697	CG9363		13.5912	18.4407	47.7984	14.3726	18.3477	24.8977	57.6764	56.6576		0	0	1	1	0	0
FBgn0003863	alphaTry		31.0586	5.81274	0	26.7806	14.6738	2.70902	57.5459	59.1561		0	0	1	1	0	1
FBgn0032139	CG13116		14.7442	25.615	18.4303	27.6639	19.2678	25.9921	56.9396	95.0441		0	0	1	1	0	0
FBgn0030357	Sclp		28.7649	34.0483	18.629	25.463	28.8076	9.65755	54.3981	89.7855		0	0	1	1	0	0
FBgn0033945	CG12868		22.6609	22.7279	26.4284	21.1218	31.948	16.033	54.3875	115.24		0	1	1	1	0	0
FBgn0031775	CG9150		3.42169	4.51249	4.15541	6.23741	11.2601	14.1383	53.6081	80.2017		1	0	1	1	1	1
FBgn0029831	CG5966		22.4629	24.5723	20.0995	37.3364	64.1144	8.21906	52.843	95.6586		0	0	1	1	1	0
FBgn0032638	CG6639		0.513158	21.2966	0	0.363567	40.1278	0	52.7516	216.278		0	1	1	1	0	0
FBgn0033521	CG12896		24.6288	18.4562	24.1256	19.9923	14.5343	9.58332	49.546	35.0724		0	0	1	1	0	0
FBgn0038525	CG14329		8.58211	3.59968	30.5027	6.63534	8.3461	6.04883	45.4035	34.4074		0	0	1	1	0	0
FBgn0032507	CG9377		4.06107	2.04387	11.2956	5.75609	10.3297	5.7255	43.9654	30.5252		0	0	1	1	1	0
FBgn0250815	Jon65Aiv		21.2178	3.64422	0	0.699611	8.11892	4.58728	43.4267	22.4517		0	0	1	1	0	1
FBgn0034741	CG4269		13.2615	30.203	3.47279	7.2415	15.088	10.4971	42.9149	152.268		0	1	1	1	0	1
FBgn0086664	snoRNA:Psi28S-2149		30.6995	0	0	0	0	0	42.7316	45.0133		0	0	1	1	0	0
FBgn0063492	GstE8		12.2799	9.55265	12.0916	22.0011	15.9458	8.00236	42.0317	55.2884		0	0	1	1	0	0
FBgn0033778	CG3790		1.63816	2.26568	1.73968	1.7407	3.37147	0.423929	39.5983	14.9445		0	0	1	1	0	0
FBgn0050022	CG30022		17.4595	16.953	14.5762	25.177	25.7146	12.3565	38.5393	130.393		0	1	1	1	0	0
FBgn0061209	His2B:CG17949		0.4395	20.0176	0.20393	0.0566929	22.5989	0.0411794	37.8154	27.8645		0	0	1	1	0	0
FBgn0040837	CG8620		9.63174	11.8007	2.26667	2.83554	3.28787	3.70119	36.1592	45.9485		0	0	1	1	0	0
FBgn0030163	CG1791		14.7489	19.9143	14.0632	10.7071	14.8018	10.7865	34.0751	24.2306		0	0	1	1	0	0
FBgn0024491	Bin1		13.9045	17.5831	14.9387	17.6497	20.4588	15.0924	32.7319	265.66		0	1	1	1	0	0
FBgn0040102	lectin-24Db		25.5845	16.187	4.96997	16.0592	10.2263	4.91256	32.1488	21.1534		0	0	1	1	0	0
FBgn0052271	CG32271		11.0358	12.402	4.89465	20.4083	13.4216	3.96544	31.182	27.123		0	0	1	1	0	0
FBgn0031247	CG11562		18.133	8.08585	12.761	10.642	14.3991	12.9052	29.6481	30.1926		0	0	1	1	0	0
FBgn0032900	CG14401		13.0971	13.891	13.8464	23.3861	20.8398	18.047	29.5376	55.7508		0	0	1	1	0	0
FBgn0034063	CG8389		14.5961	13.6534	12.6713	9.05497	18.4523	8.53924	27.3984	43.5419		0	0	1	1	0	0
FBgn0038849	CG7079		5.75027	7.96224	5.70292	8.15261	9.46167	11.3857	27.2484	24.4446		0	0	1	1	0	0
FBgn0003060	CG9757		4.56497	1.6887	0	2.59171	0	2.82061	27.2449	21.4408		0	0	1	1	0	1
FBgn0030040	CG15347		7.25448	7.1433	7.40038	23.5947	31.831	13.8169	26.8468	127.147		1	1	1	1	1	0
FBgn0260455	CG10332		3.81039	12.9058	5.40043	30.6252	34.4713	1.96595	26.672	59.581		1	1	1	1	1	0
FBgn0028983	Spn6		9.63294	14.3322	7.92176	14.5323	17.9024	11.2493	26.4855	33.8197		0	0	1	1	0	0
FBgn0063493	GstE7		5.43211	7.8044	23.6082	18.8319	9.92848	11.8362	26.1633	114.901		0	1	1	1	1	0
FBgn0038074	CG6188		2.21564	25.3577	0.753333	59.0507	158.965	2.74739	25.7938	693.312		1	1	1	1	1	1
FBgn0052553	CG32553		7.61525	8.87675	15.6703	5.11323	7.25573	16.1573	24.9533	22.6483		0	0	1	1	0	0
FBgn0261989	CG42807		8.79297	13.6697	5.50753	10.4977	12.9458	5.73774	24.4344	28.7103		0	0	1	1	0	0
FBgn0033928	Arc2		6.10272	17.8417	6.05285	6.48971	13.3879	3.67682	24.1018	56.8014		0	1	1	1	0	0
FBgn0261561	CG42675		5.07927	7.14058	7.72085	15.0922	5.12554	4.77291	23.4777	25.9747		0	0	1	1	0	0
FBgn0036752	Adgf-A		8.29098	3.89247	3.33072	7.89449	3.72485	2.33957	22.4355	31.7763		0	0	1	1	0	0
FBgn0003356	Jon99Cii		15.912	5.79604	0	9.27215	6.45522	0.270128	22.3147	39.9173		0	0	1	1	0	1
FBgn0032281	CG17107		5.96009	11.0502	0	8.47145	12.2291	4.58411	22.2881	26.8291		0	0	1	1	0	1
FBgn0051235	CG31235		4.9693	3.37695	3.11119	2.59423	3.87507	1.89433	22.2875	15.8505		0	0	1	1	0	0
FBgn0037166	CG11426		9.3508	12.1494	9.0277	10.5385	14.3458	10.1187	21.8423	33.9475		0	0	1	1	0	0
FBgn0033763	CG8646		0.914485	2.1082	0.776968	1.61964	3.01117	0.709837	21.6438	9.76031		0	0	1	1	0	0
FBgn0001258	ImpL3		9.8198	9.86841	5.05732	16.9505	12.7357	11.0815	21.3234	131.226		0	1	1	1	0	1
FBgn0033830	CG10814		3.42029	2.10315	0.968771	33.9277	44.1044	1.76919	21.2064	143.7		1	1	1	1	1	0
FBgn0000277	CecA2		0	3.52526	0	0	12.4503	1.94103	20.688	81.6643		1	1	1	1	1	1
FBgn0010357	betaTry		16.0256	1.05709	0	0	0.94155	4.13604	20.1552	7.23643		0	0	1	1	0	1
FBgn0039311	CG10513		2.13877	7.32784	8.30835	3.89695	4.52648	7.26893	19.4279	18.9415		0	0	1	1	0	0
FBgn0261373	CG33228		8.49194	8.36474	8.66428	11.2395	9.31343	4.09133	19.1691	17.9593		0	0	1	1	0	0
FBgn0036696	CG14057		11.2523	5.67811	6.79345	5.80884	0	6.31535	18.9556	15.5517		0	0	1	1	0	0
FBgn0000276	CecA1		1.92814	0	0	0	0	7.88425	18.3884	80.2813		1	1	1	1	0	1
FBgn0032390	dgt2		5.40163	7.98019	4.59245	6.89355	8.88678	4.46218	18.2879	17.1335		0	0	1	1	0	0
FBgn0035665	Jon65Aiii		12.8392	3.79321	0.873217	2.91276	2.53492	0	18.0809	13.4553		0	0	1	1	0	0
FBgn0050154	CG30154		4.42667	14.34	5.65213	6.28609	9.09152	5.69029	18.0284	22.9516		0	0	1	1	0	0
FBgn0050295	Ipk1		6.4021	6.03442	11.1216	1.56862	4.16733	4.62428	17.5138	11.6774		0	0	1	1	0	0
FBgn0003357	Jon99Ciii		12.4791	2.00396	0	4.23154	7.14108	0.280125	17.2674	28.3094		0	0	1	1	0	1
FBgn0259711	CG42365		6.93997	8.87245	8.1696	6.8128	8.78294	8.2691	16.6276	25.767		0	0	1	1	0	0
FBgn0037217	CG14636		3.64159	3.61829	3.33245	2.38177	1.84454	1.73884	16.2993	16.5974		0	0	1	1	0	0
FBgn0037415	Osi8		2.76212	1.02022	0	18.8006	9.08823	0	15.7113	23.6185		1	0	1	1	1	0
FBgn0033981	Cyp6a21		5.21232	4.80687	9.06829	1.93432	6.53794	3.98109	15.6106	15.5542		0	0	1	1	0	0
FBgn0264253	Send2		0.59862	0	0	0	0	0	15.4068	0.825771		0	0	1	1	0	0
FBgn0034356	CG10924		2.44291	2.25167	13.6946	0.519039	0.804567	0.632557	15.3548	4.37147		0	0	1	1	0	0
FBgn0030244	CG2157		0.915135	11.8258	0	0.648694	2.2588	0	14.8666	22.7086		0	0	1	1	0	0
FBgn0035144	CG17181		9.06218	5.82202	5.83176	10.114	9.94857	4.5504	14.6644	19.6575		0	0	1	1	0	0
FBgn0032772	CG17350		9.70206	3.58009	6.59584	6.87497	12.7758	4.34817	14.4395	16.0404		0	0	1	1	0	0
FBgn0262524	ver		5.2166	10.9237	2.21805	1.84976	8.58018	1.17076	14.136	11.6965		0	0	1	1	0	0
FBgn0043002	Chrac-14		10.3356	4.77823	5.8623	9.77862	4.24793	4.43653	14.0163	17.8431		0	0	1	1	0	0
FBgn0041710	yellow-f		5.15486	7.39586	3.89333	8.5231	5.38776	5.84823	13.9464	17.0015		0	0	1	1	0	0
FBgn0034758	CG13510		2.62097	12.9255	2.97323	12.3991	11.5501	9.98266	13.0334	54.3773		0	1	1	1	0	1
FBgn0038142	CheA87a		7.17612	1.47408	4.06968	4.52551	10.4882	0.8218	12.972	19.8161		0	0	1	1	0	0
FBgn0031146	CG15449		3.03793	6.73413	1.03329	0.861704	0.999449	3.76251	12.3459	4.19087		0	0	1	1	0	1
FBgn0010038	GstD2		6.40638	7.10146	3.26872	2.72597	1.05374	5.28831	12.1514	147.611		0	1	1	1	0	0
FBgn0039811	CG15550		0.892898	1.65139	4.55832	2.53454	1.46781	0.919645	12.1104	4.93341		0	0	1	1	0	0
FBgn0032639	CG18563		0.671799	4.95817	0	0	1.65864	0	11.8168	12.9587		0	0	1	1	0	0
FBgn0263650	CR43641		4.34764	8.04735	0	1.54339	0	4.47159	11.8033	4.50796		0	0	1	1	0	1
FBgn0067782	att-ORFB		0.014404	0.440319	0.0528441	5.80734	0.000800714	2.34307	11.5988	26.0608		1	1	1	1	1	1
FBgn0039316	CG11893		4.08604	8.0762	0	5.37675	2.88265	1.20769	11.4501	77.9982		0	1	1	1	0	1
FBgn0043575	PGRP-SC2		2.80204	1.72773	0	1.32576	15.3525	0.961704	11.4033	45.1633		1	1	1	1	1	1
FBgn0013772	Cyp6a8		1.80747	4.58345	1.91957	0.320117	0.371973	2.10451	11.3056	14.9348		0	0	1	1	0	0
FBgn0262141	CG42867		3.06893	9.46498	0	5.80947	5.04339	1.05263	11.106	16.9663		0	0	1	1	0	1
FBgn0039755	CG15531		3.30598	8.13428	0	16.6607	17.5326	0	10.936	25.8157		1	1	1	1	1	0
FBgn0085212	CG34183		6.92795	1.83118	5.05357	9.83511	8.13292	7.13048	10.7432	17.7797		0	0	1	1	1	0
FBgn0040554	CR17025		0.822309	2.65372	0	2.02936	0.67695	1.27679	10.5185	10.656		0	0	1	1	0	1
FBgn0031564	CG2816		0.96614	0	4.93299	4.11443	0	4.97276	10.4863	8.00976		0	0	1	1	1	0
FBgn0031490	CG17264		6.10184	4.0176	3.45548	3.9102	4.78462	2.10628	10.0173	9.80017		0	0	1	1	0	0
FBgn0263660	CR43651		0	0.897604	0.826543	0.689264	0.799922	0.929289	9.87436	10.0554		0	0	1	1	0	0
FBgn0031406	Send1		0.513568	0	0	0	0	0	9.73586	2.12452		0	0	1	1	0	0
FBgn0037562	CG11671		0.795608	0	0	0	2.61635	0.820019	9.7077	31.8561		1	1	1	1	1	1
FBgn0259708	CG42362		5.50545	6.9235	1.27576	4.60966	2.0599	2.84849	9.47734	9.65062		0	0	1	1	0	1
FBgn0040828	CG13306		2.9853	7.3648	1.69372	4.23808	3.27086	1.02415	9.45178	6.87578		0	0	1	1	0	0
FBgn0033215	CG1942		0.330726	1.22043	0	0.93744	3.26624	0.684062	9.39716	63.7942		1	1	1	1	1	1
FBgn0037879	scpr-C		1.71314	2.71113	2.77399	0.346988	2.68456	2.27526	9.27805	4.72408		0	0	1	1	0	0
FBgn0035977	PGRP-LF		5.82473	3.95903	3.64712	7.82011	7.06483	4.43939	9.12449	13.0925		0	0	1	1	0	0
FBgn0039471	CG6295		9.45322	0.726938	0	1.67496	3.24118	0	9.0624	5.9713		0	0	1	1	0	0
FBgn0032299	CG17127		0	0	9.0099	1.87589	2.15706	0	8.92396	3.63563		0	0	1	1	1	0
FBgn0015351	CG14906		4.21956	4.99531	2.52005	3.74897	2.44107	3.14585	8.76888	13.6287		0	0	1	1	0	0
FBgn0034439	CG10062		3.20904	3.16883	4.2728	1.38547	1.56217	1.44636	8.65695	7.01847		0	0	1	1	0	0
FBgn0037273	CG14654		8.46335	0	3.60584	0	0	4.3201	8.65489	2.93916		0	0	1	1	0	0
FBgn0054001	CG34001		3.23316	1.7189	1.46905	1.319	4.25796	2.66817	8.19561	8.34655		0	0	1	1	0	0
FBgn0051809	CG31809		2.48804	5.164	1.05714	1.54262	2.04773	3.05597	7.99452	14.5677		0	0	1	1	0	1
FBgn0030949	Cyp308a1		6.6245	1.40985	0	8.66466	4.61397	0	7.92638	12.9843		0	0	1	1	0	0
FBgn0083121	Uhg7		2.18528e-274	2.18645e-95	1.91933e-48	2.02551	2.16253e-69	1.717e-115	7.82899	1.98364		1	0	1	1	1	0
FBgn0263445	CR43468		2.50599	4.62103	1.63768	4.09656	5.07832	3.59205	7.82004	16.7221		0	1	1	1	0	1
FBgn0011293	a10		0	0	3.08422	1.28619	1.48963	5.5995	7.37488	12.5179		1	0	1	1	1	0
FBgn0040060	yip7		5.42781	0	0	0	0	2.03879	7.34914	8.16425		0	0	1	1	0	1
FBgn0051157	CG31157		3.78363	6.39888	0	4.46843	5.70903	0	7.25197	7.81905		0	0	1	1	0	0
FBgn0052834	CG32834		0	0	0	0	0	0	6.88135	1.00102		0	0	1	1	0	0
FBgn0028707	Mt2		1.92173	1.41847	5.10731	2.17904	3.16265	1.58923	6.7619	4.767		0	0	1	1	0	0
FBgn0053189	CG33189		1.42368	3.94655	3.63257	0	0	1.46825	6.75302	11.7894		0	0	1	1	0	0
FBgn0030048	CG12112		2.74221	2.12121	2.66355	3.80149	3.15282	4.79252	6.7407	9.71847		0	0	1	1	0	0
FBgn0010423	TpnC47D		4.13109	1.52764	1.40577	0	0	4.25689	6.72168	4.56362		0	0	1	1	0	1
FBgn0033214	CG1941		2.97384	2.43864	3.36961	2.34148	3.26328	2.39206	6.70618	12.292		0	0	1	1	0	0
FBgn0034692	CG13502		1.46057	2.69664	0.827754	0.69027	0.801077	0.612145	6.57357	3.36075		0	0	1	1	0	0
FBgn0264713	CR43981		2.89077	0	6.55993	2.7357	3.16752	6.94363	6.5366	10.6514		0	0	1	1	1	0
FBgn0036818	CG14074		2.9655	2.73624	1.89025	1.57622	2.44037	2.29948	6.5213	5.10823		0	0	1	1	0	0
FBgn0033774	CG12374		6.73541	0	0	0.795375	0.923974	0	6.45382	1.9329		0	0	1	1	0	0
FBgn0031654	Jon25Bii		5.57861	0	0	0	0	0	6.18035	3.4965		0	0	1	1	0	0
FBgn0035537	CG11342		3.19098	3.36611	2.32497	1.93878	1.50023	1.88402	6.17116	5.65584		0	0	1	1	0	0
FBgn0050050	CG30050		0.754502	4.18384	0	10.7047	7.44421	2.33365	6.13634	15.623		1	1	1	1	1	1
FBgn0261628	CG42711		1.78144	1.64735	0	0	4.39272	0.917416	6.04038	8.61232		0	0	1	1	0	1
FBgn0030675	CG8191		3.86657	3.05676	1.40806	3.91365	3.63722	3.14311	5.97757	7.60862		0	0	1	1	0	1
FBgn0028741	fab1		2.84123	2.32792	2.6874	3.99923	3.11883	2.62128	5.94115	7.34463		0	0	1	1	0	0
FBgn0037275	CG14655		2.00606	3.69899	2.78872	2.842	2.70251	1.88807	5.91826	11.5505		0	0	1	1	0	0
FBgn0262721	CG43165		0	0	0	2.04279	0	4.42383	5.86245	5.97111		1	0	1	1	1	1
FBgn0036091	CG18628		2.14029	0	3.64752	3.04578	0	0	5.8372	2.97346		0	0	1	1	0	0
FBgn0042205	CG18764		3.35251	2.81133	1.03594	2.59146	2.00674	1.8915	5.77252	6.29799		0	0	1	1	0	0
FBgn0030105	CG15369		1.40969	2.61277	0	0	0	0	5.74885	3.90357		0	0	1	1	0	0
FBgn0040503	CG7763		4.84453	1.85222	0	2.57648	17.9304	1.03614	5.74223	28.4031		1	1	1	1	1	1
FBgn0033519	CG11825		0.856814	0	1.43837	0	1.38979	6.09679	5.73156	11.6742		1	1	1	1	0	1
FBgn0038353	CG5399		1.81435	0.837329	0	3.21522	2.23917	0	5.52638	8.12886		1	0	1	1	1	0
FBgn0264727	CR43995		0	0	0	0	0	0	5.46073	11.1491		0	1	1	1	0	0
FBgn0263415	CR43461		0	2.46922	2.26967	0	0	6.84111	5.43288	9.22238		0	0	1	1	0	1
FBgn0035476	CG12766		0.400803	1.47946	2.72527	2.27255	3.95767	1.65716	5.42463	11.048		0	1	1	1	1	0
FBgn0000221	brn		3.98101	2.09823	1.93301	2.8207	3.7448	3.53013	5.38537	8.22581		0	0	1	1	0	0
FBgn0030080	CG15366		0	3.56222	0	0	0	0	5.22628	5.32399		0	0	1	1	0	0
FBgn0039255	CG13646		1.79985	0.948518	0.873879	0	0.84658	1.86237	5.21676	3.54143		0	0	1	1	0	1
FBgn0051898	CG31898		1.70425	0	0	1.20796	1.40228	1.32095	5.1904	3.52367		1	0	1	1	0	1
FBgn0038530	AttD		0.631769	4.66859	1.07447	0	1.03917	0	5.13545	49.6829		0	1	1	1	0	0
FBgn0032144	CG17633		4.64528	1.14268	0	1.75551	0	0	5.02772	2.9865		0	0	1	1	0	0
FBgn0031580	CG15423		0.90845	0	0	0	0	0	4.92887	12.5492		0	1	1	1	0	0
FBgn0029697	CG15570		0.177486	0	0	0	0.146151	0.091939	4.79793	2.68701		0	0	1	1	0	1
FBgn0039315	CG13658		1.87241	1.72723	2.12151	1.32677	1.02737	1.29112	4.64425	3.86937		0	0	1	1	0	0
FBgn0000279	CecC		1.65111	0	0	0	0	0	4.49363	6.86578		0	0	1	1	0	0
FBgn0039630	CG11843		2.06523	3.04946	1.4043	1.17102	1.35949	1.70763	4.4725	2.84652		0	0	1	1	0	0
FBgn0028738	ETH		1.28806	0	0	0	1.05931	1.99356	4.36282	2.66578		1	0	1	1	0	1
FBgn0050414	CG30414		1.98958	2.93952	1.35369	3.38648	1.96588	0.411579	4.31125	7.90033		0	0	1	1	0	0
FBgn0032973	CG6675		3.76409	0.534138	0.492074	1.23094	1.90653	2.99532	4.30865	5.9829		0	0	1	1	0	1
FBgn0039777	Jon99Fii		4.02194	1.35013	0	1.72798	1.60429	0	4.29037	2.35256		0	0	1	1	0	0
FBgn0038894	CG15497		1.76974	1.08963	0	0	2.91125	0.608925	3.9953	5.69611		0	0	1	1	0	1
FBgn0052185	edin		0	0	0	0	0	0	3.86251	41.3078		0	1	1	1	0	0
FBgn0262484	CG43074		0.711838	0	0	1.00983	0	0	3.85887	0.982453		0	0	1	1	0	0
FBgn0000047	Act88F		0.518626	0.478306	3.96599	1.46977	2.13448	4.56138	3.85827	12.8579		0	1	1	1	1	0
FBgn0260026	CG42494		1.41711	1.74415	2.40929	1.33941	0	4.39209	3.83704	4.62087		0	0	1	1	0	0
FBgn0032705	Grip71		2.2505	0.957592	0.588262	0.980995	1.7103	1.61315	3.74517	3.81358		0	0	1	1	0	1
FBgn0262898	CG43253		1.09985	4.06239	0	0.779815	1.80944	0	3.72384	3.03374		0	0	1	1	0	0
FBgn0036778	Cyp312a1		1.24696	0.459986	1.27139	1.06013	0.821146	1.54842	3.7057	2.40344		0	0	1	1	0	0
FBgn0050108	CG30108		1.65092	4.8416e-06	0	2.35888	3.64744	1.30388	3.60646	7.37739		1	1	1	1	1	1
FBgn0010359	gammaTry		2.13854	0.521985	0	0.467588	0.232476	0	3.50889	3.39137		0	0	1	1	0	0
FBgn0010358	deltaTry		2.13854	0.521985	0	0.467588	0.232476	0	3.50889	3.39137		0	0	1	1	0	0
FBgn0028920	CG8997		1.55382	0.956393	0	0	1.70432	0	3.50676	4.99951		0	0	1	1	0	0
FBgn0053468	CG33468		3.44521	0	0	0	1.41598	0	3.50409	5.9477		0	0	1	1	0	0
FBgn0050031	CG30031		2.13523	0.521176	0	0.466864	0.232117	0	3.50345	3.38612		0	0	1	1	0	0
FBgn0027889	ball		2.35155	1.80662	0.998686	2.49862	0.967739	1.41995	3.4449	4.3174		0	0	1	1	0	0
FBgn0259998	CG17571		2.06523	0	0	0.58551	0.679743	0	3.35438	2.84652		0	0	1	1	0	0
FBgn0036024	CG18180		1.48634	0	0	0.702463	0.815193	0	3.35415	4.78191		0	0	1	1	0	0
FBgn0043025	Msi		0.895375	1.23893	1.14146	0.316987	0.737327	0.463121	3.29181	5.86087		0	0	1	1	0	0
FBgn0028534	CG7916		1.93967	1.79058	0	1.37503	0.797888	1.00186	3.28271	4.01148		0	0	1	1	0	1
FBgn0261832	CG42764		0.60557	1.01713	1.02976	0	1.99227	0.625015	3.28129	3.79791		0	0	1	1	0	0
FBgn0050025	CG30025		1.95012	0.521985	0	0.200395	0.232476	0	3.2537	3.1315		0	0	1	1	0	0
FBgn0033592	CG13215		0	0	1.35953	0	0	0.823588	3.25011	1.10331		0	0	1	1	0	0
FBgn0042086	Tsp42Eb		0.805232	1.98291	0.912703	0.761134	7.33692	0.276998	3.197	26.4068		1	1	1	1	1	0
FBgn0043470	lambdaTry		1.39013	1.71088	0	0.656938	0	0	3.13659	1.91645		0	0	1	1	0	0
FBgn0034515	CG13428		0	0	0	0	0	0	3.11867	9.05616		0	1	1	1	0	0
FBgn0025807	Rad9		1.43071	2.1114	0.97257	1.21646	2.35517	1.48009	3.09668	3.94165		0	0	1	1	0	0
FBgn0031249	CG11911		3.17118	0.836297	0	0.642247	0	0	3.0664	3.74712		0	0	1	1	0	0
FBgn0053937	CG33937		1.38932	1.13409e-05	1.88874	0.787408	0.000114826	0.28741	3.00692	2.56398		0	0	1	1	0	0
FBgn0031653	Jon25Biii		2.7705	1.02332	0	1.57148	2.73473	0	3.00174	4.58523		0	0	1	1	0	0
FBgn0050289	CG30289		0.365127	0	0	0	0	0.755024	2.96461	1.50944		1	0	1	1	0	1
FBgn0036835	CG14075		1.43205	2.64656	0	1.01578	2.35507	0	2.91123	2.96476		0	0	1	1	0	0
FBgn0000427	41974		0.741168	0	0	0.149914	0	0	2.88917	0.98063		0	0	1	1	0	0
FBgn0034871	CG3906		0	0	0.906406	0	0	0	2.88752	3.67562		0	0	1	1	0	0
FBgn0261857	CR42786		0	0	3.5935	0	0	0	2.86517	1.45902		0	0	1	1	0	0
FBgn0020906	Jon25Bi		3.64107	0	0	0.737539	0	0	2.81742	1.43455		0	0	1	1	0	0
FBgn0053348	CheB42a		0	1.2756	0	0.979223	1.1353	0	2.80633	2.85791		0	0	1	1	0	0
FBgn0261819	CG42761		2.04565	0	0	0	0	0	2.78843	2.84072		0	0	1	1	0	0
FBgn0051779	Acp24A4		0	0	3.48616	2.91068	0	0	2.78842	2.8407		0	0	1	1	1	0
FBgn0026176	skpB		0.512127	0	0	1.45229	0	1.05786	2.77385	4.94328		1	0	1	1	1	1
FBgn0016675	Lectin-galC1		0	0	0	0.96271	0	0.700105	2.75915	1.87323		1	0	1	1	1	1
FBgn0034446	CG7735		0.673742	1.24491	0	1.91138	0	0.69503	2.73881	2.78914		0	0	1	1	0	1
FBgn0035209	msd1		2.00661	0	0	0	0	0	2.72286	2.77308		0	0	1	1	0	0
FBgn0029748	CG15464		1.99564	1.84625	0	0	0	2.05386	2.70792	1.37893		0	0	1	1	0	1
FBgn0039806	CG15545		0.399925	2.21432	1.35965	0	0	1.24016	2.70636	1.65356		0	0	1	1	0	0
FBgn0037750	Whamy		1.08857	1.33845	0.369924	0.771245	0.358431	0.225333	2.64987	2.40449		0	0	1	1	0	0
FBgn0263493	CR43482		0.969135	1.79997	0	0	0	0.990639	2.64084	1.34512		0	0	1	1	0	1
FBgn0040801	CG13053		0	0	0	0	0	0.825384	2.55939	1.10574		1	0	1	1	0	1
FBgn0050160	CG30160		0.805477	1.98328	0.91308	0.761438	4.85901	0.277252	2.5452	21.846		0	1	1	1	1	0
FBgn0032637	CG5050		0	1.38214	0.636535	0.449954	1.849	1.16148	2.53394	4.64462		0	0	1	1	0	0
FBgn0262533	CR43087		1.01008	0.310842	0	0	1.24645	0.26082	2.50745	3.48195		0	0	1	1	0	1
FBgn0042187	CG17234		0	0	0	0	0	0	2.50683	0.850954		0	0	1	1	0	0
FBgn0052259	CG32259		1.28797	1.18972	1.09517	0	0	0	2.41282	0.888472		0	0	1	1	0	0
FBgn0050001	CG30001		0.293975	1.08464	0.999214	0	0	0.60821	2.38617	1.61988		0	0	1	1	0	0
FBgn0023495	Lip3		0.862479	0	0	0.407403	0.473258	0	2.33349	3.16823		0	0	1	1	0	0
FBgn0031501	CG17261		1.6829	0	1.43174	0	0	2.60094	2.28202	2.32404		0	0	1	1	0	0
FBgn0039108	CG10232		0.420661	1.55289	0.715105	1.19263	0	0	2.27755	1.15964		0	0	1	1	0	0
FBgn0030994	CG14193		0.56005	1.03434	0	0.794191	2.76406	0	2.27554	5.40702		1	1	1	1	1	0
FBgn0038450	CG17560		0.943435	0	0	2.00513	2.71814	0	2.23297	4.54757		1	1	1	1	1	0
FBgn0051226	CG31226		0	0	0	0	0	0	2.2068	2.24782		0	0	1	1	0	0
FBgn0040255	Ugt86De		1.85924	0	0.789835	0.658585	0.765246	0.240522	2.20024	4.80098		0	1	1	1	0	0
FBgn0034454	CG15120		0	1.48764	1.37016	0	0.663249	0.416571	2.18185	1.11091		0	0	1	1	0	0
FBgn0034326	CG18540		0	0	0	0	0	0	2.13856	1.08896		0	0	1	1	0	0
FBgn0030187	Ipod		0.62467	0	0	0.885268	2.57061	0.323054	2.11283	5.59387		1	1	1	1	1	1
FBgn0040759	CG13177		0.768801	0	0	0	0	1.58509	2.08434	3.18403		1	0	1	1	0	1
FBgn0010223	Galpha73B		1.31887	0	0	1.24576	1.4476	0	2.0809	4.54056		1	1	1	1	1	0
FBgn0037850	CG14695		1.15062	0	1.30389	1.63092	0	0	2.07623	4.75707		0	1	1	1	0	0
FBgn0032087	CG9568		0	0	0	0	0	0	2.07557	1.05688		0	0	1	1	0	0
FBgn0053293	CG33293		0	1.35801	0	0	0	0	1.99176	5.07097		0	1	1	1	0	0
FBgn0034622	CG15666		0.79082	0.971926	0.447839	0.560109	0.434091	1.09206	1.96001	1.81435		0	0	1	1	0	1
FBgn0053832	His2A:CG33832		0	0.318392	0.076724	0.278549	0.161307	0.240362	1.95873	0.801082		0	0	1	1	0	1
FBgn0037762	eloF		1.8993	0.876623	0	2.01957	0	0	1.92856	3.92783		0	1	1	1	0	0
FBgn0034558	CG9236		0.466335	0	0	0	0	0.481797	1.894	1.28581		0	0	1	1	0	1
FBgn0034956	CG4324		1.14886	0.84753	0	0.32556	0.37829	0.475603	1.86453	1.58218		0	0	1	1	0	1
FBgn0051618	His2A:CG31618		0	0.318392	0.076724	0.278549	0.161307	0.39514	1.84516	1.00868		1	0	1	1	0	1
FBgn0030774	spheroide		0.6812	0	0.578904	0.482726	1.68184	0.704434	1.84345	6.10087		1	1	1	1	1	0
FBgn0004228	mex1		0	1.16918	0	0	0	0	1.81228	0.922715		0	0	1	1	0	0
FBgn0053127	CG33127		0.88304	0	0	1.25184	0	0	1.79302	1.82588		0	0	1	1	0	0
FBgn0053908	His2B:CG33908		0.0727254	0.134816	0.371645	0	0.47755	0.0746001	1.79024	2.75521		0	0	1	1	1	0
FBgn0053865	His2A:CG33865		0	0.166777	0.076724	0.214558	0.161307	0.240362	1.78639	1.48615		1	0	1	1	1	1
FBgn0029948	CheA7a		0	0	0	0	0	0	1.77655	1.80919		0	0	1	1	0	0
FBgn0050281	CG30281		0.866277	0	0	0.614023	1.42555	0	1.75892	2.38821		1	0	1	1	1	0
FBgn0026085	dgt4		1.29262	0	0	0	0	1.33373	1.75132	3.56699		0	1	1	1	0	1
FBgn0263748	CG43673		0	0	0	0	1.06305	0	1.75132	2.67524		1	0	1	1	1	0
FBgn0085481	CG34452		0.846198	0.780953	0	0.599775	0	0	1.71808	0.583186		0	0	1	1	0	0
FBgn0000576	ems		0.789574	1.45575	0.268295	0.894821	1.56017	1.63519	1.70805	3.26107		0	0	1	1	0	1
FBgn0034670	CG13488		0.617816	0	0	0	0	0	1.67393	0.852295		0	0	1	1	0	0
FBgn0053814	His2A:CG33814		0	0.318392	0.076724	0.278549	0.161307	0.240362	1.67043	0.801082		0	0	1	1	0	1
FBgn0039498	CG17991		0.405702	0	0.689653	0	0	0.41934	1.64732	0.559163		0	0	1	1	0	0
FBgn0034759	CG13511		0	0	0	0	0.753878	0	1.60496	2.68957		1	0	1	1	1	0
FBgn0051658	Nnf1b		0.589914	0	1.0032	0	0.970418	0	1.59812	2.44119		0	0	1	1	0	0
FBgn0051105	CG31105		0.233446	0	0.396686	1.70627	0	0.483193	1.58754	1.58485		1	0	1	1	1	0
FBgn0038466	CG8907		0	0.612947	1.12964	0.706427	0.821097	0.688433	1.5732	1.60193		0	0	1	1	1	0
FBgn0085290	CG34261		1.15555	0	0	0	0	1.1929	1.56516	1.59389		0	0	1	1	0	1
FBgn0035856	CG13679		1.12369	0	0	0	0	0	1.52559	1.55376		0	0	1	1	0	0
FBgn0035643	CG13287		0.449917	0	0	0	0.740738	0.232828	1.52119	0.929398		1	0	1	1	0	1
FBgn0261632	CG42715		0	0	1.88404	0	0	1.13806	1.50237	1.53011		0	0	1	1	0	0
FBgn0053838	His2A:CG33838		0	0.166777	0.076724	0.278549	0.161307	0.240362	1.4981	1.21628		1	0	1	1	1	1
FBgn0053808	His2A:CG33808		0	0.318392	0.076724	0.278549	0.373062	0.240362	1.49571	1.09172		1	0	1	1	0	1
FBgn0053826	His2A:CG33826		0	0.318392	0.076724	0.214558	0.161307	0.240362	1.49571	0.759563		0	0	1	1	0	1
FBgn0053829	His2A:CG33829		0	0.318392	0.076724	0.278549	0.161307	0.240362	1.49571	0.718043		0	0	1	1	0	1
FBgn0032856	CG16798		0.155692	0.574101	0.529036	0.220556	0	0.806101	1.47349	1.28606		0	0	1	1	0	0
FBgn0013812	Dhc93AB		0.878589	0.758896	0.046634	0.933162	1.40193	0.142287	1.44692	2.07774		0	0	1	1	0	1
FBgn0053823	His2A:CG33823		0	0.318392	0.076724	0.278549	0.161307	0.317751	1.42582	0.738803		0	0	1	1	0	1
FBgn0000355	Cp15		0	0	0	0	0	0	1.41208	2.87628		0	1	1	1	0	0
FBgn0053099	CG33099		0.342196	0	1.16324	0.96998	1.68971	3.18477	1.38908	8.48701		1	1	1	1	1	1
FBgn0000351	cort		1.02626	0.473168	0	0	0	0.760217	1.38813	0.706719		0	0	1	1	0	1
FBgn0053835	His2A:CG33835		0	0.166777	0.076724	0.278549	0.161307	0.240362	1.38453	0.759563		1	0	1	1	1	1
FBgn0053841	His2A:CG33841		0	0.166777	0.076724	0.278549	0.161307	0.240362	1.38453	0.718043		1	0	1	1	1	1
FBgn0031157	CG1503		0	0	0.579445	0	0	0	1.38388	0.469737		0	0	1	1	0	0
FBgn0053894	His2B:CG33894		0.0467006	0.172773	0.0794772	0	0.230288	0.0480852	1.38262	1.53924		0	0	1	1	0	0
FBgn0053820	His2A:CG33820		0	0.318392	0.076724	0.278549	0.373062	0.271318	1.37341	0.842602		1	0	1	1	0	1
FBgn0053817	His2A:CG33817		0	0.318392	0.076724	0.278549	0.161307	0.317751	1.37341	0.593485		0	0	1	1	0	1
FBgn0001285	Jon44E		0	0	0	1.40302	0.81409	0	1.33984	3.41101		1	1	1	1	1	0
FBgn0030688	CG8952		0.494775	0.91353	0	0.70151	0	0	1.33984	2.04661		0	0	1	1	0	0
FBgn0054002	CG34002		0.371064	0.228252	0.630725	0	0.305356	0.191817	1.33906	0.511344		0	0	1	1	0	0
FBgn0003358	Jon99Ci		0.491445	0	0	0.696782	0	0	1.3308	3.388		0	1	1	1	0	0
FBgn0053850	His2A:CG33850		0	0.166777	0.076724	0.278549	0.584817	0.39514	1.32337	1.94287		1	0	1	1	1	1
FBgn0053844	His2A:CG33844		0	0.166777	0.076724	0.278549	0.161307	0.193928	1.32337	0.925641		1	0	1	1	1	1
FBgn0053862	His2A:CG33862		0	0.166777	0.076724	0.278549	0.373062	0.193928	1.32337	0.655764		1	0	1	1	1	1
FBgn0053847	His2A:CG33847		0	0.166777	0.076724	0.278549	0.161307	0.193928	1.32337	0.655764		1	0	1	1	1	1
FBgn0036419	CG13482		0	0	0	0	1.59637	0	1.3178	4.02628		1	1	1	1	1	0
FBgn0029596	CG14054		0.482993	0	0.821176	0	0	0	1.30786	0.665921		0	0	1	1	0	0
FBgn0033115	Spn42De		0	0	0.546429	0.455727	0	0	1.3055	0.443007		0	0	1	1	1	0
FBgn0011279	Pbprp1		0.956022	0	0	1.35708	0	0	1.29701	1.32092		0	0	1	1	0	0
FBgn0053533	lectin-37Db		0	0	0	0	0	0	1.28975	1.31364		0	0	1	1	0	0
FBgn0262541	CG43095		0	0	0	1.32917	0	0	1.27029	1.2937		1	0	1	1	1	0
FBgn0028789	Doc1		0	0	0	0	0	0.642798	1.26119	0.856173		1	0	1	1	0	1
FBgn0262983	CG43291		0	0	1.56943	0	0	0	1.25096	1.27402		0	0	1	1	0	0
FBgn0259676	DNApol-alpha60		0.229772	0.423765	1.17132	0.32556	0.37829	0.237802	1.24302	1.26574		0	0	1	1	0	0
FBgn0030881	CG12985		0.306051	0	0	0	0	0.316569	1.24216	0.843257		0	0	1	1	0	1
FBgn0034990	CG11406		0.171847	0	0.518276	0	0.141508	0.315443	1.23791	0.416413		0	0	1	1	0	0
FBgn0053878	His2B:CG33878		0.0467006	0.0863864	0.238432	0.0662881	0.230288	0.0480852	1.21368	2.08074		0	0	1	1	1	0
FBgn0051546	CG31546		0	0	0.743398	0	0	0	1.18387	0.602784		0	0	1	1	0	0
FBgn0003889	betaTub85D		0.217714	0	0	0.308466	0.358448	0.225342	1.17773	0.899439		1	0	1	1	1	1
FBgn0053900	His2B:CG33900		0.0467006	0.172773	0.238432	0.0662881	0.230288	0.0480852	1.17145	1.59224		0	0	1	1	0	0
FBgn0053874	His2B:CG33874		0.0467006	0.172773	0.158954	0.0662881	0.30705	0.0480852	1.17145	1.47472		0	0	1	1	0	0
FBgn0039299	CG11854		1.72437	0	0	0	2.12823	0.445501	1.16707	6.53648		0	1	1	1	0	1
FBgn0039424	CG14239		0.283475	1.04585	0	0	0.466647	0.293266	1.15042	3.90487		0	1	1	1	0	1
FBgn0029669	CG13021		0	0	0	0	0	0	1.14318	1.16435		0	0	1	1	0	0
FBgn0264384	CR43836		1.36533e-05	1.67846e-05	1.06122	1.26113e-05	1.15993e-05	1.7031	1.11872	1.27161		0	0	1	1	0	0
FBgn0053805	His-Psi:CR33805		0	0.166471	0	0.0702508	0.546067	0.101864	1.11754	0.615451		1	0	1	1	1	1
FBgn0033614	Obp47b		0	0	0	0	0	0	1.1077	1.12809		0	0	1	1	0	0
FBgn0053910	His2B:CG33910		0.477093	0.962483	0.147604	0.061553	0.213908	0.0446795	1.10415	2.07734		0	0	1	1	0	0
FBgn0053856	His2A:CG33856		0	0.166777	0.076724	0.127982	0	0.294079	1.10075	0.643553		0	0	1	1	0	1
FBgn0053853	His2A:CG33853		0	0.166777	0.076724	0.127982	0	0.340513	1.10075	0.498234		0	0	1	1	0	1
FBgn0086915	Mst77F		0.405252	0	0	0	0	0.418876	1.09699	0.558541		0	0	1	1	0	1
FBgn0002562	Lsp1alpha		0	0.294336	0	0.226152	0	0	1.07921	0.219783		0	0	1	1	0	0
FBgn0028533	CG7953		0	0	0	1.12883	0	0	1.07781	4.39022		1	1	1	1	1	0
FBgn0039972	CG17018		0.264388	0.487313	0	0.374472	0.290257	0.365229	1.07217	2.91164		0	1	1	1	0	1
FBgn0037195	CG11226		1.5554	0	0	1.10235	1.91987	0	1.05252	2.14358		0	1	1	1	0	0
FBgn0052371	CG32371		0	0	0	0	0	0.401118	1.05027	0.534754		1	0	1	1	0	1
FBgn0051343	CG31343		0.772143	0.47448	0	0	0.635763	0	1.04383	0.531444		0	0	1	1	0	0
FBgn0053884	His2B:CG33884		0.0467006	0.172773	0.238432	0.0662881	0.230288	0.0480852	1.04141	1.37103		0	0	1	1	0	0
FBgn0053859	His2A:CG33859		0	0.166777	0.076724	0.127982	0.211755	0.263123	1.03959	0.89267		1	0	1	1	0	1
FBgn0000359	Cp36		0	0	0	0	0	0	1.03812	0.528564		0	0	1	1	0	0
FBgn0025642	CG32812		0.254433	0	0.864738	0	0.837735	0	1.03243	1.05131		0	0	1	1	1	0
FBgn0031831	CG11043		0	0	0	0	0	0	1.02485	1.0437		0	0	1	1	0	0
FBgn0052476	mthl14		0	0.349371	0.965772	0.268425	0	0.196146	1.0248	0.782642		0	0	1	1	0	0
FBgn0039449	CG6425		0.565759	0	0.640853	0	0	0	1.02003	0.259667		0	0	1	1	0	0
FBgn0053870	His2B:CG33870		0.0467006	0.0863864	0.238432	0.0662881	0.30705	0.0480852	1.00251	1.58302		0	0	1	1	1	0
FBgn0053902	His2B:CG33902		0	0.172773	0.238432	0.0662881	0.30705	0.0480852	0.995841	1.74893		0	0	1	1	1	0
FBgn0029890	CG4095		0.122111	1.42998e-157	0.415006	0	0.806209	1.32332e-260	0.99095	0.673055		0	0	1	1	1	0
FBgn0031254	CG13692		0	1.34713	0	2.06813	0	0.751622	0.987902	2.01214		1	1	1	1	0	1
FBgn0053811	His-Psi:CR33811		0	0	0	0	0	0.28014	0.984151	0.481548		1	0	1	1	0	1
FBgn0053802	His-Psi:CR33802		0	0.251141	0	0.105893	0.349404	0.0764018	0.980204	1.58223		1	0	1	1	0	1
FBgn0031466	CG3119		0	0	1.25243	0	1.2635	0.759154	0.973924	2.44958		0	1	1	1	1	0
FBgn0053898	His2B:CG33898		0.0467006	0.172773	0.238432	0.0662881	0.30705	0.0480852	0.960275	1.43785		0	0	1	1	0	0
FBgn0053892	His2B:CG33892		0	0.172773	0.158954	0.0662881	0.30705	0.0480852	0.960275	1.41942		0	0	1	1	1	0
FBgn0053904	His2B:CG33904		0.0467006	0.172773	0.238432	0.0662881	0.30705	0.0480852	0.956941	1.57611		0	0	1	1	0	0
FBgn0004360	Wnt2		0	0.324745	0	0	0	0.547044	0.952566	0.969966		0	0	1	1	0	1
FBgn0041225	Gr94a		0	0	0.590481	0.492381	0.571806	1.07771	0.940172	1.91476		1	1	1	1	1	0
FBgn0053868	His2B:CG33868		0.0467006	0.172773	0.238432	0.0662881	0.30705	0.0480852	0.929155	1.77888		0	0	1	1	0	0
FBgn0036783	CheA75a		0	0	0	0	0	0	0.92492	0.941919		0	0	1	1	0	0
FBgn0034187	CG6967		0.450176	0	0.382282	0.637579	0.18524	0.6994	0.912726	3.25304		0	1	1	1	0	0
FBgn0052036	CG32036		0	0	1.13964	0.950419	0	0	0.907896	0.924579		0	0	1	1	1	0
FBgn0264501	CR43900		5.7979e-223	0	2.53052e-299	0	0	0.695833	0.893743	0.915727		1	0	1	1	0	1
FBgn0053876	His2B:CG33876		0.0467006	0.172773	0.238432	0.0662881	0.30705	0.0480852	0.893589	1.8411		0	1	1	1	0	0
FBgn0036822	CG11637		0	0	0	0	0	0	0.857396	0.873145		0	0	1	1	0	0
FBgn0030984	tgy		0	0	0	0	0.521228	0	0.856861	0.436261		1	0	1	1	1	0
FBgn0083974	CG34138		0	0	0	0.886834	1.02851	1.29052	0.847089	4.31323		1	1	1	1	1	1
FBgn0053890	His2B:CG33890		0.0467006	0.172773	0.158954	0.0662881	0.30705	0	0.823569	1.22586		0	0	1	1	0	0
FBgn0051514	CR31514		0	0	0.205991	0	0	0.12559	0.819564	0.834524		0	0	1	1	0	0
FBgn0030014	CG15337		0.30225	0.557605	0	0	0.497533	0	0.817809	2.08193		0	1	1	1	0	0
FBgn0030936	CG6481		0	0	0	0	0	0	0.817809	0.416385		0	0	1	1	0	0
FBgn0032981	CG3635		0.60003	0	0	0	1.05709	0.310339	0.811754	1.65321		1	1	1	1	0	1
FBgn0031758	Ucp4B		0	1.09316	0	0	0	0.827292	0.801646	0.816362		0	0	1	1	0	1
FBgn0053907	His4:CG33907		0.0554344	0	0	0.157396	0	0.111101	0.797869	0.447548		1	0	1	1	1	1
FBgn0085281	CG34252		0.390485	0	0.331741	0	0.642934	1.2127	0.79205	1.88188		1	1	1	1	0	1
FBgn0053888	His2B:CG33888		0.0467006	0.172773	0.238432	0.0662881	0.230288	0	0.784669	1.68671		0	1	1	1	0	0
FBgn0038482	CG4053		0	0	0	0	0	0	0.780105	0.794424		0	0	1	1	0	0
FBgn0053882	His2B:CG33882		0	0.0863864	0.0794772	0	0.230288	0.0480852	0.766886	1.52772		0	0	1	1	1	0
FBgn0035790	Cyp316a1		0.565632	0.52171	0	0	0	0	0.765162	0.389578		0	0	1	1	0	0
FBgn0053896	His2B:CG33896		0.0467006	0.0863864	0.238432	0.0662881	0.0767626	0.0480852	0.763552	1.58302		0	1	1	1	0	0
FBgn0053906	His2B:CG33906		0.0467006	0.172773	0.238432	0.0662881	0.230288	0	0.763552	1.49085		0	0	1	1	0	0
FBgn0053886	His2B:CG33886		0.0467006	0.172773	0.238432	0.0662881	0.30705	0.0480852	0.763552	1.44707		0	0	1	1	0	0
FBgn0039694	fig		0	0	0	0	0	0.291683	0.762796	0.388374		1	0	1	1	0	1
FBgn0053880	His2B:CG33880		0.0467006	0.172773	0.238432	0.0662881	0.230288	0.0480852	0.760218	1.82958		0	1	1	1	0	0
FBgn0035468	Gr63a		0	0	0.475107	0	0.460219	0	0.756362	0.385098		0	0	1	1	1	0
FBgn0053872	His2B:CG33872		0.0467006	0.172773	0.158954	0.0662881	0.30705	0.0480852	0.745769	1.56459		0	1	1	1	0	0
FBgn0050088	CG30088		0	0.988726	0	0.759201	0.880867	0	0.725063	1.47673		0	1	1	1	0	0
FBgn0032127	CG13114		0	0	0	0	0	0	0.723099	1.10448		0	0	1	1	0	0
FBgn0036628	CG13035		0.532736	0	0	0	0	0	0.720336	0.977993		0	0	1	1	0	0
FBgn0262526	vas		0	0	0	0.248959	0.289435	0	0.712976	1.21005		1	0	1	1	1	0
FBgn0020508	Ag5r2		0.525393	0	0	0	0.864407	0	0.711468	0.724519		0	0	1	1	0	0
FBgn0038575	CG7208		0	0.483462	0	0.371294	0	0	0.708963	2.166		0	1	1	1	0	0
FBgn0033541	CG12934		0	0	0	0	0	0	0.707386	0.720362		0	0	1	1	0	0
FBgn0032598	ChLD3		0.347881	0	0.295533	0.492836	0	0.180092	0.705568	0.718455		0	0	1	1	0	0
FBgn0036023	CG18179		1.03441	0	0	1.46671	0.850953	0.534157	0.700356	2.13961		1	1	1	1	1	1
FBgn0053871	His4:CG33871		0.055739	0	0	0.158263	0	0.111707	0.68882	0.450018		1	0	1	1	1	1
FBgn0037837	CG14693		0.184963	0	0.419193	0.262164	0.608847	0.956175	0.679781	1.61432		1	1	1	1	1	1
FBgn0034291	CG5770		0	0	0.846976	0.706302	0	0.514549	0.674498	1.37373		0	1	1	1	1	0
FBgn0011834	Ser6		0.496795	0	0	0	0	0	0.672659	0.684994		0	0	1	1	0	0
FBgn0053879	His4:CG33879		0.056047	0	0	0.15914	0	0.0576775	0.668196	0.232373		1	0	1	1	1	1
FBgn0039760	CG9682		0	0	0	0	0	0	0.665087	1.01587		0	0	1	1	0	0
FBgn0011596	fzo		0.655769	0	0	0	0.26995	0	0.664983	0.451419		0	0	1	1	0	0
FBgn0031088	CG15322		0.48486	0.297986	0	0	0	0	0.655556	0.22251		0	0	1	1	0	0
FBgn0033344	CG8252		0.482993	0	0	0.684783	0	0	0.653932	0.665921		0	0	1	1	0	0
FBgn0053885	His4:CG33885		0.056047	0	0	0.15914	0	0.112319	0.651899	0.452516		1	0	1	1	1	1
FBgn0038431	CG10405		0	0	0	0	0	0	0.646221	1.31614		0	1	1	1	0	0
FBgn0032867	CG15475		0.469332	0	0	0	0	0.969768	0.6354	1.94114		1	1	1	1	0	1
FBgn0259697	nvd		0	0	0	0	0	0.242681	0.634298	0.322946		1	0	1	1	0	1
FBgn0053903	His4:CG33903		0.055739	0	0	0.158263	0	0.111707	0.632093	0.450018		1	0	1	1	1	1
FBgn0085316	CG34287		0	0.85653	0	0	0	0.479357	0.628118	0.639631		0	0	1	1	0	1
FBgn0037618	CG11762		0	0	0	0	0	0	0.621001	0.632383		0	0	1	1	0	0
FBgn0038011	CG4066		0	0	0.387029	0.322715	0	0	0.616077	0.627338		0	0	1	1	1	0
FBgn0053887	His4:CG33887		0.056047	0	0	0.15914	0	0.112319	0.611155	0.452516		1	0	1	1	1	1
FBgn0025739	pon		0.602223	0.277574	0	0	0	0.155907	0.61065	0.207267		0	0	1	1	0	1
FBgn0037751	topi		0.293487	0.270541	0.249309	0	0.24164	0	0.595177	0.808059		0	0	1	1	0	0
FBgn0264510	CR43909		0	0	0	0	0	0.451345	0.591227	1.20412		1	1	1	1	0	1
FBgn0042179	CG18869		0.434882	0	0	0.30806	0	0	0.58813	3.89289		0	1	1	1	0	0
FBgn0053300	Muc30E		0.182938	0	0.487453	0	0.118154	0.346888	0.581758	0.546804		0	0	1	1	0	0
FBgn0036330	CG11263		0.427976	0	0	0	0	0	0.57937	1.17996		0	1	1	1	0	0
FBgn0025692	CG3814		0	0.787352	0	0	0	0.49054	0.577386	3.05603		0	1	1	1	0	1
FBgn0034403	CG18190		0	0	0.704542	1.17501	1.36411	0	0.56097	3.99873		1	1	1	1	1	0
FBgn0053093	CG33093		0.819602	0	0	4.06633	0.674406	0	0.554662	20.8984		1	1	1	1	1	0
FBgn0053889	His4:CG33889		0.056047	0	0	0.15914	0	0.112319	0.554114	0.452516		1	0	1	1	1	1
FBgn0033787	CG13321		0	0	0	0.579602	0	0	0.553418	2.81778		1	1	1	1	1	0
FBgn0261514	nimA		0	0	0.228795	0	0.221932	0	0.546189	0.741548		0	0	1	1	1	0
FBgn0036995	CG5195		0.238485	0.146478	0	0.900808	1.57123	0.0823424	0.537247	1.86007		1	1	1	1	1	1
FBgn0051611	His4:CG31611		0.0492442	0	0	0.13978	0.728572	0.0987738	0.536691	1.00954		1	0	1	1	1	1
FBgn0029603	CG14053		0	0	0	0.553681	0	0	0.528835	0.538359		1	0	1	1	1	0
FBgn0031108	CG15459		0.390513	0	0	0	0	0	0.528513	0.538192		0	0	1	1	0	0
FBgn0261708	CR42745		0	0	0	0	0	0	0.526624	0.268123		0	0	1	1	0	0
FBgn0034745	CG4329		0	0.376541	0.173437	0.529156	0	0.19334	0.52533	1.0499		0	0	1	1	0	0
FBgn0029752	TrxT		0.38679	0	0	0	0	0.399847	0.523465	1.59915		0	1	1	1	0	1
FBgn0053700	CG33700		0	0.707815	0	0	0	0	0.519058	0.528564		0	0	1	1	0	0
FBgn0053875	His4:CG33875		0.055739	0	0	0.158263	0	0.111707	0.518641	0.450018		1	0	1	1	1	1
FBgn0053881	His4:CG33881		0.056047	0	0	0.15914	0	0.0576775	0.51337	0.232373		1	0	1	1	1	1
FBgn0051219	CG31219		0	0	0	0	0	0	0.506793	0.516072		0	0	1	1	0	0
FBgn0259926	CG42449		0	0	0	0	0	0	0.503106	0.512387		0	0	1	1	0	0
FBgn0029827	CG6048		0.367331	0	0	0.520646	0.604573	0	0.497089	1.01238		1	0	1	1	1	0
FBgn0052650	CG32650		0	0	0	0	0	0.376386	0.492621	0.50164		1	0	1	1	0	1
FBgn0033216	CG1946		0	0	0	0	0.596182	0	0.490173	1.99659		1	1	1	1	1	0
FBgn0033498	CG12209		0.718752	0	0	0	0	0.743164	0.486307	0.99042		0	0	1	1	0	1
FBgn0039887	CG2053		0	0	0	0	0	0.370854	0.48535	0.494235		1	0	1	1	0	1
FBgn0064912	CG31178		0	0	0.65049	0	0	0	0.484397	1.05482		0	1	1	1	0	0
FBgn0031091	CG9576		0.17798	0	0.30155	0	0	0	0.481643	0.736152		0	0	1	1	0	0
FBgn0053542	upd3		0	0.326796	0	0.502171	1.16731	0	0.479291	1.95218		1	1	1	1	1	0
FBgn0031757	Ucp4C		0	0	0	0	0	0	0.478755	0.487519		0	0	1	1	0	0
FBgn0003187	qua		0.117796	0	0	0	0	0.122025	0.477965	0.162149		0	0	1	1	0	1
FBgn0039184	CG6432		0.17361	0.320109	0	0	0.285862	0	0.469483	0.239029		0	0	1	1	0	0
FBgn0037405	CG1077		0.173527	0	0	0	0	0.179665	0.46926	0.238916		0	0	1	1	0	1
FBgn0037296	Prosbeta2R2		0	0	0.578364	0	0.56009	0	0.460433	0.46886		0	0	1	1	1	0
FBgn0030016	Or7a		0.338704	0	0	0.480036	0	0	0.458294	0.466682		0	0	1	1	0	0
FBgn0030859	CG12990		0	0	0.286387	0.477583	0	0	0.455817	0.464142		0	0	1	1	1	0
FBgn0039307	CR13656		0	0	0.571435	0	0.553389	0	0.454912	0.463238		0	0	1	1	1	0
FBgn0033074	tomboy40		0	0	0.567253	0	0	0	0.451581	1.37954		0	1	1	1	0	0
FBgn0035608	blanks		0	0	0	0	1.08875	0	0.447484	2.27837		1	1	1	1	1	0
FBgn0033610	CG18335		0.32542	0	0	0	0.535645	0	0.440294	0.896703		0	0	1	1	0	0
FBgn0053905	His4:CG33905		0.056047	0	0	0.15914	0	0.112319	0.440032	0.452516		1	0	1	1	1	1
FBgn0053901	His4:CG33901		0.055739	0	0	0.158263	0	0.111707	0.437603	0.450018		1	0	1	1	1	1
FBgn0053873	His4:CG33873		0.055739	0	0	0.158263	0	0.111707	0.437603	0.450018		1	0	1	1	1	1
FBgn0040345	CG3708		0	0	0	0	0	0	0.434477	0.442427		0	0	1	1	0	0
FBgn0033481	CG12920		0.320281	0	0	0	0	0	0.433332	0.882522		0	0	1	1	0	0
FBgn0036833	CG3819		0	0	0	0.444105	0	0	0.42397	0.431719		1	0	1	1	1	0
FBgn0053883	His4:CG33883		0.056047	0	0	0.15914	0	0.112319	0.423734	0.452516		1	0	1	1	1	1
FBgn0035855	CG7366		0	0.5728	0	0	0	0.321135	0.420047	0.427733		0	0	1	1	0	1
FBgn0262532	CR43086		0	0.283942	0	0	0	0	0.416529	1.27268		0	1	1	1	0	0
FBgn0260719	CR42546		0	0.566853	0	0	0	0	0.415692	0.423326		0	0	1	1	0	0
FBgn0036014	CG3222		0	0	0	0	0	0.317365	0.415099	0.422693		1	0	1	1	0	1
FBgn0052865	alphagamma-element:CR32865		0	0	0.520143	0.433722	0.503785	0.316569	0.414053	2.52977		1	1	1	1	1	0
FBgn0035661	CG10477		0.305028	0	0	0	0	0	0.412668	0.840435		0	0	1	1	0	0
FBgn0047205	CR32385		0	0.279535	0	0.429566	0.249665	0	0.409976	1.04366		1	1	1	1	1	0
FBgn0052110	CG32110		0	0	0	0	0	0	0.407553	0.415009		0	0	1	1	0	0
FBgn0038531	CG14325		0	0	0	0	0	0	0.40521	0.412622		0	0	1	1	0	0
FBgn0038866	CG5810		0	0	0.508623	0	0.492642	0	0.404877	0.412284		0	0	1	1	1	0
FBgn0053877	His4:CG33877		0.056047	0	0	0.15914	0	0.0576775	0.399288	0.232373		1	0	1	1	1	1
FBgn0036978	Toll-9		0	0	0	0	0	0	0.391878	0.199505		0	0	1	1	0	0
FBgn0052255	Gr64f		0	0	0	0	0.46883	0	0.38527	0.392317		1	0	1	1	1	0
FBgn0035988	CG3982		0	0.52171	0	0	0	0	0.382581	1.55831		0	1	1	1	0	0
FBgn0031550	Che-13		0.276602	0	0	0	0.455341	0	0.374165	0.381008		0	0	1	1	0	0
FBgn0053909	His4:CG33909		0.0494845	0	0	0.140464	0.73212	0.0992526	0.373928	1.01448		1	1	1	1	1	1
FBgn0039411	dys		0.288594	0.177297	0	0	0.37706	0.474337	0.367268	0.945494		0	1	1	1	0	1
FBgn0037626	CG8236		0	0.481731	0	0	0.429948	0	0.353264	0.359723		0	0	1	1	0	0
FBgn0065108	ppk16		0	0	0	0	0	0	0.344385	1.05204		0	1	1	1	0	0
FBgn0030999	Mur18B		0	0	0	0	0	0	0.340815	0.694093		0	0	1	1	0	0
FBgn0040262	Ugt36Ba		0	0.463442	0	0.356027	0.827329	0	0.339849	1.03825		1	1	1	1	1	0
FBgn0034513	CG13423		0.249734	0	0	0	0.411136	0	0.337781	1.03187		0	1	1	1	0	0
FBgn0004110	tin		0	0	0	0	0	0	0.329654	0.335681		0	0	1	1	0	0
FBgn0037829	CG14691		0	0	0	0	0	0	0.327103	0.333073		0	0	1	1	0	0
FBgn0031802	ppk7		0	0	0	0	0.385814	0	0.316945	0.322739		1	0	1	1	1	0
FBgn0035257	CG12011		0.234044	0	0	0	0.38532	0	0.316539	0.644649		0	0	1	1	0	0
FBgn0034183	CG9642		0.224544	0	0	0	0	0	0.303677	0.309227		0	0	1	1	0	0
FBgn0031208	CG11023		0	0	0	0.315703	1.46791	0	0.301338	4.39515		1	1	1	1	1	0
FBgn0263663	CR43654		0	0	0	0	0	0.345789	0.300858	0.250844		1	0	1	1	0	1
FBgn0040350	CG3690		0	0	0	0	0	0	0.298711	0.304171		0	0	1	1	0	0
FBgn0035956	Doc2		0	0.378038	0	0	0	0.212202	0.277223	0.564576		0	0	1	1	0	1
FBgn0037519	CG3014		0.203288	0	0	0.288015	0	0.420865	0.274905	0.559857		1	0	1	1	0	1
FBgn0032131	CG3841		0.202455	0	0	0	0	0	0.27378	0.557628		0	0	1	1	0	0
FBgn0053897	His4:CG33897		0	0	0	0	0	0.0549432	0.270409	0.221372		1	0	1	1	0	1
FBgn0034022	CG12964		0.0972279	0	0.165167	0	0	0	0.262842	0.133819		0	0	1	1	0	0
FBgn0034520	lms		0.193792	0	0	0	0.319079	0	0.262053	0.266841		0	0	1	1	0	0
FBgn0031961	CG7102		0	0.356217	0	0.547365	0	0.19998	0.26122	0.531986		1	0	1	1	0	1
FBgn0039645	CG11898		0.0961018	0	0	0.136118	0	0	0.259797	0.264537		0	0	1	1	0	0
FBgn0039470	CG6296		0.185992	0	0	0	0	0	0.251498	0.768276		0	1	1	1	0	0
FBgn0031292	CG15824		0.185668	0	0	0	0.101932	0	0.250926	0.255504		0	0	1	1	0	0
FBgn0052181	CG32181		0.17287	0	0	0	0.284644	0.178985	0.23374	0.47602		1	0	1	1	0	1
FBgn0031756	CG13992		0	0	0	0	0	0	0.230108	0.234311		0	0	1	1	0	0
FBgn0053869	His4:CG33869		0.056047	0	0	0.15914	0	0.0576775	0.228165	0.232373		1	0	1	1	1	1
FBgn0030241	feo		0	0	0.274471	0	0	0.334554	0.218422	0.444822		0	0	1	1	0	0
FBgn0002873	mud		0.120412	0.0970398	0	0.0852168	0	0.200339	0.213489	0.20376		0	0	1	1	0	1
FBgn0263079	CG43338		0	0	0	0	0	0	0.200084	0.203738		0	0	1	1	0	0
FBgn0035078	Tpc2		0	0	0	0	0.236787	0	0.194404	0.197954		1	0	1	1	1	0
FBgn0039491	CG6059		0.133588	0	0	0	0	0	0.180596	0.183893		0	0	1	1	0	0
FBgn0004650	fs(1)N		0	0.104851	0	0.0805758	0	0	0.154984	0.157812		0	0	1	1	0	0
FBgn0038611	CG14309		0.10264	0	0	0	0	0	0.13874	0.141272		0	0	1	1	0	0
FBgn0053852	His1:CG33852		0	0.091852	0	0.0371231	0	0.0770775	0.134715	0.175926		0	0	1	1	0	1
FBgn0053819	His1:CG33819		0	0.137778	0	0.0371231	0	0.116604	0.134715	0.123162		0	0	1	1	0	1
FBgn0053825	His1:CG33825		0	0.137778	0	0.0371231	0	0.090912	0.134715	0.123162		0	0	1	1	0	1
FBgn0053837	His1:CG33837		0	0.137778	0	0.0371231	0	0.0770775	0.134715	0.123162		0	0	1	1	0	1
FBgn0053822	His1:CG33822		0	0.137778	0	0.0371231	0	0.0652194	0.134715	0.123162		0	0	1	1	0	1
FBgn0053840	His1:CG33840		0	0.137778	0	0.0371231	0	0.051385	0.134715	0.070398		0	0	1	1	0	1
FBgn0263113	CG43370		0.0892422	0	0	0	0	0.184911	0.120623	0.245648		0	0	1	1	0	1
FBgn0003950	unc		0.0851024	0	0	0	0	0.0881694	0.115025	0.117124		0	0	1	1	0	1
FBgn0036203	Muc68D		0	0	0	0	0	0	0.106391	0.649995		0	1	1	1	0	0
FBgn0053804	His1:CG33804		0	0.137778	0	0.0371231	0	0.0770775	0.101037	0.281453		0	1	1	1	0	1
FBgn0053816	His1:CG33816		0	0.137778	0	0.0371231	0	0.116604	0.101037	0.123162		0	0	1	1	0	1
FBgn0053843	His1:CG33843		0	0.137778	0	0.0371231	0	0.051385	0.101037	0.123162		0	0	1	1	0	1
FBgn0053849	His1:CG33849		0	0.137778	0	0.0371231	0	0.051385	0.101037	0.123162		0	0	1	1	0	1
FBgn0053858	His1:CG33858		0	0.091852	0	0	0	0.116604	0.101037	0.0870602		0	0	1	1	0	1
FBgn0053899	His4:CG33899		0	0	0	0	0	0.0549432	0.0983304	0.221372		1	1	1	1	0	1
FBgn0053895	His4:CG33895		0	0	0	0	0	0.0549432	0.0983304	0.221372		1	1	1	1	0	1
FBgn0053891	His4:CG33891		0	0	0	0	0	0.0549432	0.0983304	0.221372		1	1	1	1	0	1
FBgn0052580	Muc14A		0	0.0416019	0	0	0.00123971	0.00780182	0.0533875	0.0414177		0	0	1	1	0	0
FBgn0036181	Muc68Ca		0.00526587	0	0	0	0	0.10082	0.0533702	0.253603		1	1	1	1	0	1
FBgn0000055	Adh		4930.45	5067.01	4096.21	10994.2	9078.16	7174.75	11506.6	6575.89		0	0	1	0	1	0
FBgn0031561	CG16712		3104.6	2403.38	2369.06	5183.32	4203.41	2785.8	6026.29	5857.75		0	0	1	0	0	0
FBgn0082944	snoRNA:Me28S-A2634c		0	0	0	0	0	0	2202.07	0		0	0	1	0	0	0
FBgn0003067	Pepck		473.006	417.49	810.42	485.839	390.707	774.797	1571.23	862.375		0	0	1	0	0	0
FBgn0038914	fit		678.659	353.51	245.59	1549.72	1208.58	1268.92	1331.35	107.262		1	0	1	0	1	1
FBgn0002565	Lsp2		48.6232	16.6722	42.0309	567.982	348.343	37.9789	987.309	31.4757		1	0	1	0	1	0
FBgn0030157	CG1468		409.929	393.439	314.335	868.965	649.019	429.586	771.125	646.761		0	0	1	0	0	0
FBgn0034290	CG5773		317.722	268.682	289.815	416.098	329.587	586.188	639.301	459.002		0	0	1	0	0	1
FBgn0262574	CG43114		236.295	272.218	321.572	532.76	276.039	262.203	637.891	584.93		0	0	1	0	0	0
FBgn0043578	PGRP-SB1		142.414	119.139	120.47	510.266	473.559	108.243	621.293	666.78		1	0	1	0	1	0
FBgn0030251	CG2145		129.271	102.366	131.92	164.171	170.979	118.351	505.52	202.321		0	0	1	0	0	0
FBgn0036046	Ilp2		229.497	216.072	162.048	94.1921	124.617	142.892	436.236	193.242		0	0	1	0	0	0
FBgn0000500	Dsk		223.626	176.783	211.758	135.661	148.228	220.095	424.399	166.908		0	0	1	0	0	0
FBgn0036262	CG6910		184.345	158.09	284.905	563.38	518.941	362.499	423.931	302.566		1	0	1	0	1	0
FBgn0034885	CG4019		144.675	140.129	206.589	401.944	299.198	261.843	335.463	165.531		0	0	1	0	1	0
FBgn0023129	aay		111.808	116.44	105.912	158.054	130.34	190.129	325.995	190.479		0	0	1	0	0	0
FBgn0035348	CG16758		95.1384	119.789	84.0677	118.705	121.758	179.22	314.906	243.28		0	0	1	0	0	1
FBgn0000565	Eip71CD		126.411	78.443	101.435	84.8782	96.7505	108.019	311.815	164.036		0	0	1	0	0	0
FBgn0033821	CG10799		98.0979	124.982	120.623	214.069	197.881	170.743	272.729	261.813		0	0	1	0	0	0
FBgn0039678	Obp99a		75.3301	16.6527	76.6225	1346.63	788.9	202.509	197.614	44.0946		1	0	1	0	1	1
FBgn0013767	Crz		83.4692	90.9135	74.8003	68.7265	68.6297	59.9358	195.97	105.96		0	0	1	0	0	0
FBgn0043806	CG32032		47.8531	97.2253	64.2556	59.8517	69.4879	58.1918	193.212	113.062		0	0	1	0	0	0
FBgn0040551	CG11686		60.3697	85.26	102.832	102.139	110.907	106.172	183.69	203.018		0	0	1	0	0	0
FBgn0027109	npf		61.0739	77.7355	60.3595	28.725	30.3447	43.9167	178.808	61.562		0	0	1	0	0	0
FBgn0034443	cer		97.0236	64.5718	57.5319	145.513	128.969	60.5453	152.424	140.166		0	0	1	0	0	0
FBgn0044048	Ilp5		63.9672	66.7564	51.4859	59.4651	51.588	33.4752	131.081	36.9947		0	0	1	0	0	0
FBgn0039024	CG4721		53.8909	55.9358	51.5426	53.8473	48.4809	64.4783	128.847	83.536		0	0	1	0	0	0
FBgn0044050	Ilp3		42.3014	56.3108	44.4347	24.7042	28.6512	37.2347	112.928	15.448		0	0	1	0	0	0
FBgn0031261	nAcRbeta-21C		104.89	36.4308	3.62848	79.0428	70.7389	4.14221	111.916	45.2175		0	0	1	0	0	0
FBgn0036713	Mip		48.6033	42.6448	41.8042	21.839	27.3194	26.978	105.444	41.6427		0	0	1	0	0	0
FBgn0034390	CG15093		31.4542	35.03	80.5573	141.497	113.065	97.1467	102.158	103.981		1	0	1	0	1	0
FBgn0083027	snoRNA:Psi18S-531		23.339	44.0633	38.6688	0	74.6727	67.0103	97.4414	34.0201		0	0	1	0	0	0
FBgn0262481	CG43071		29.9543	18.7826	50.3952	84.7035	80.4911	58.9244	96.9126	42.8495		1	0	1	0	1	0
FBgn0013432	bcn92		46.8957	42.7395	42.5365	53.21	49.3683	44.523	94.0269	96.6165		0	0	1	0	0	0
FBgn0037714	CG9396		35.3165	40.4645	56.4692	64.1279	54.5959	70.662	91.8939	55.5651		0	0	1	0	0	0
FBgn0038115	CG7966		41.2394	45.0591	40.1738	80.3962	65.728	40.4959	87.4036	63.3143		0	0	1	0	0	0
FBgn0082954	snoRNA:Psi28S-3571		30.6995	58.0402	0	0	0	0	85.4633	0		0	0	1	0	0	0
FBgn0261790	SmE		32.0934	59.4087	28.2606	70.7185	40.0027	37.5559	82.6302	79.5657		0	0	1	0	0	0
FBgn0033367	PO45		61.9722	18.1426	13.7849	39.8621	41.7834	14.8347	81.4596	16.1617		0	0	1	0	0	0
FBgn0263330	CR43411		21.8779	40.6157	21.7469	20.745	35.8792	26.1122	79.4489	7.58729		0	0	1	0	0	0
FBgn0030304	Cyp4g15		34.1078	35.7987	35.8068	30.5635	30.1015	34.4601	78.8498	59.4083		0	0	1	0	0	0
FBgn0038966	pinta		26.7166	23.9665	56.7652	45.2311	50.0784	53.7089	75.8246	62.8953		0	0	1	0	0	0
FBgn0033518	Prx2540-2		32.7156	35.7281	21.0848	29.0556	23.4401	44.3205	73.1233	51.3006		0	0	1	0	0	1
FBgn0037354	CG12171		29.9642	23.7038	29.8354	31.5544	30.9947	40.6987	70.1099	64.9041		0	0	1	0	0	0
FBgn0086348	se		29.2784	23.465	43.2107	43.8682	31.8088	58.7493	68.0824	85.3313		0	0	1	0	0	0
FBgn0030572	mRpS25		28.3264	32.5485	26.0484	36.9312	31.4721	33.9373	59.1537	45.4457		0	0	1	0	0	0
FBgn0083005	snoRNA:Psi28S-1175a		0	0	0	0	0	0	58.6083	0		0	0	1	0	0	0
FBgn0002563	Lsp1beta		7.62801	3.30904	50.5681	115.685	42.1157	53.126	56.4179	2.05907		1	0	1	0	1	0
FBgn0026314	Ugt35b		14.5947	8.52411	41.7479	17.9223	16.0183	27.4375	54.9421	27.4708		0	0	1	0	0	0
FBgn0025558	CG4101		15.7722	26.9622	14.4612	25.8499	37.865	22.4405	54.378	41.9569		0	0	1	0	0	0
FBgn0263487	snoRNA:tra2-a		0	0	0	0	0	35.0586	51.7748	0		1	0	1	0	0	1
FBgn0032945	CG8665		11.0794	18.2832	13.2647	36.7669	54.3902	8.30713	51.6326	57.8034		1	0	1	0	1	0
FBgn0083004	snoRNA:Psi28S-1175b		0	0	0	0	0	0	47.8486	0		0	0	1	0	0	0
FBgn0082997	snoRNA:Psi28S-1232		34.3811	0	0	0	0	0	47.8486	0		0	0	1	0	0	0
FBgn0042213	CG18731		25.9653	18.5849	22.8025	24.9607	28.9185	19.8496	47.7018	31.23		0	0	1	0	0	0
FBgn0035082	CG2811		22.4327	28.4236	14.87	38.5606	17.6359	23.7654	46.4313	47.9574		0	0	1	0	0	0
FBgn0037312	CG11999		22.2047	19.1322	16.7791	34.9805	31.6638	27.5237	44.7629	42.8623		0	0	1	0	0	0
FBgn0086602	snoRNA:Psi28S-3436b		0	0	0	0	0	0	44.3439	0		0	0	1	0	0	0
FBgn0261437	CSN8		24.1016	22.9472	13.6664	38.3371	37.2327	19.581	43.5549	58.4691		0	0	1	0	0	0
FBgn0031822	CG9548		21.3423	21.9557	16.1509	18.5247	17.5299	20.7166	43.4753	36.0789		0	0	1	0	0	0
FBgn0259992	CG42489		26.1792	19.4345	17.8431	22.338	20.0397	23.5358	42.7667	12.1009		0	0	1	0	0	0
FBgn0260401	MED9		29.2913	16.9192	10.2803	27.9742	24.2641	24.401	41.4197	28.7502		0	0	1	0	0	1
FBgn0037378	CG2046		14.7433	21.7768	20.0535	22.9938	24.2585	19.2906	41.2548	40.656		0	0	1	0	0	0
FBgn0086666	snoRNA:Psi28S-2179		0	0	0	0	0	0	41.2047	0		0	0	1	0	0	0
FBgn0034475	Obp56h		31.9811	6.12703	13.0414	28.1192	29.0052	18.103	40.5202	18.3055		0	0	1	0	0	0
FBgn0034069	CG8401		14.3753	10.613	16.7567	15.7198	15.5462	7.21674	40.0257	19.8134		0	0	1	0	0	0
FBgn0261362	proPO-A1		33.8304	9.2638	4.26821	13.5237	23.1646	3.64158	37.8161	5.30333		0	0	1	0	0	0
FBgn0037975	CG3397		24.4488	25.0271	0	93.8391	90.7604	17.7142	37.189	49.6734		1	0	1	0	1	1
FBgn0086672	snoRNA:Or-aca5		0	0	0	0	0	0	37.0839	0		0	0	1	0	0	0
FBgn0038733	CG11407		7.43738	7.48166	34.0839	11.1764	12.6159	29.1573	36.5763	27.3129		0	0	1	0	0	0
FBgn0052736	CG32736		0.00222882	0.00104011	0.00123022	0.025847	21.3428	0.0740628	34.4455	0.0301531		1	0	1	0	1	1
FBgn0263533	mir-4973		0	0	0	0	0	0	33.5467	0		0	0	1	0	0	0
FBgn0263454	CR43477		14.0642	6.73304	3.54276	0	1.71403	7.53134	32.4467	2.87321		0	0	1	0	0	1
FBgn0263552	mir-4961		0.000919147	0	0	2.62112	0	0	32.0267	0		1	0	1	0	1	0
FBgn0036208	CG10361		13.8323	12.7585	11.7538	35.1197	26.0908	16.3964	30.7972	14.6878		1	0	1	0	1	0
FBgn0052202	CG32202		15.3507	19.4183	10.9968	18.3429	6.64202	11.6571	30.6712	20.0801		0	0	1	0	0	0
FBgn0040349	CG3699		9.8394	17.1615	12.0836	120.922	106.119	10.7241	29.6119	21.1087		1	0	1	0	1	0
FBgn0010531	CCS		13.1321	17.8129	10.2477	17.0913	25.4598	15.2874	27.8831	25.9694		0	0	1	0	0	0
FBgn0030769	CG13012		13.0649	12.0694	5.55526	8.33914	11.8189	14.1538	27.4377	14.4216		0	0	1	0	0	1
FBgn0041160	comm2		13.7728	15.4424	7.80182	6.50546	9.33595	9.77932	26.6668	14.5072		0	0	1	0	0	0
FBgn0051664	CG31664		8.23386	8.79115	12.5183	28.244	27.1128	14.8021	25.7869	22.9759		1	0	1	0	1	0
FBgn0037895	CG6723		7.20206	11.8053	4.41903	5.95215	5.92903	7.24826	25.7006	11.019		0	0	1	0	0	0
FBgn0033429	CG12929		9.42376	9.32968	18.1432	10.733	14.4773	21.9897	25.6592	25.1618		0	0	1	0	0	0
FBgn0028926	NC2beta		11.0459	12.0047	12.1562	5.52969	16.0308	14.7489	24.6498	24.2061		0	0	1	0	0	0
FBgn0034139	CG4927		15.2612	9.03015	2.93613	3.26437	2.37002	2.38306	24.5404	4.3632		0	0	1	0	0	0
FBgn0029117	Surf1		12.294	13.6146	10.4494	13.9417	8.76728	9.74197	24.4051	15.2502		0	0	1	0	0	0
FBgn0032834	CG13965		7.87497	18.2126	6.7017	12.5768	11.3248	9.11868	22.7058	16.3231		0	0	1	0	0	0
FBgn0262567	CG43107		13.2089	12.2527	5.62631	21.1287	5.41813	8.45623	22.4682	20.5973		0	0	1	0	0	0
FBgn0035415	CG14966		8.63339	4.78957	11.7524	11.027	8.51592	8.00452	22.2452	16.6931		0	0	1	0	0	0
FBgn0262366	CG43064		10.6993	7.40087	3.1819	15.1611	17.1731	3.87454	21.7089	20.6321		0	0	1	0	0	0
FBgn0036359	CG14105		12.3665	13.4444	6.1872	19.608	19.1404	14.2525	21.6904	20.0812		0	0	1	0	0	1
FBgn0037974	CG12224		9.8527	10.696	1.97034	28.7528	25.7538	3.59482	20.3935	28.2218		1	0	1	0	1	0
FBgn0032615	CG6012		10.8249	12.2954	1.41552	11.2136	9.59229	0.430306	20.2872	9.18172		0	0	1	0	0	0
FBgn0034507	CG11192		3.25603	4.29359	0	0	0	0	19.5214	0		0	0	1	0	0	0
FBgn0030759	CG13014		8.98536	9.04586	7.63715	12.158	12.7708	11.398	18.7951	11.2585		0	0	1	0	0	0
FBgn0024371	E2f2		8.84457	7.6477	7.51533	8.61656	8.18993	9.43647	18.6941	8.37582		0	0	1	0	0	0
FBgn0035152	CG3386		8.78479	7.6493	6.02428	8.94727	11.6703	7.3338	17.4546	11.7229		0	0	1	0	0	0
FBgn0034397	CG15082		6.17012	4.01854	4.93534	4.11543	5.37629	7.50532	16.6991	8.9982		0	0	1	0	0	0
FBgn0083992	Mkp		2.12909	12.9791	9.08172	13.5785	7.81632	9.31654	16.5604	15.9344		0	0	1	0	0	0
FBgn0000527	e		3.79923	5.87405	5.82974	4.86079	6.66012	6.09302	16.2361	9.44713		0	0	1	0	0	0
FBgn0032906	RPA2		6.40597	6.36865	5.02681	12.5759	8.10788	4.07204	15.4742	12.9092		0	0	1	0	0	0
FBgn0039116	CG10375		8.0695	7.83852	5.61439	9.15021	9.2552	7.81407	15.4686	9.74555		0	0	1	0	0	0
FBgn0036210	CG14130		2.94463	0.776446	2.86042	7.75211	5.5381	3.47804	15.3735	8.6973		1	0	1	0	1	0
FBgn0035754	MED4		6.10917	11.2785	4.79374	7.32876	10.0524	7.76809	15.2693	11.014		0	0	1	0	0	0
FBgn0051866	Ada1-2		5.35208	5.48762	10.4456	10.1153	8.48192	7.37649	15.0237	13.9329		0	0	1	0	0	0
FBgn0034000	CG11808		7.49923	10.6547	3.9239	5.72648	3.79592	7.14614	14.8455	4.77409		0	0	1	0	0	0
FBgn0000056	Adhr		1.65134	3.49561	0.792136	6.40277	2.51517	2.05941	14.4433	5.95175		0	0	1	0	0	1
FBgn0050380	CG30380		3.98347	14.7612	2.26141	1.8866	4.36096	10.9064	14.4348	1.83774		0	0	1	0	0	1
FBgn0032487	Ski6		6.74405	3.55749	4.91404	11.6106	3.17052	6.46925	14.3485	10.6266		0	0	1	0	0	0
FBgn0000715	Fmrf		8.65205	5.32026	5.39142	2.04346	2.37376	2.38681	14.0453	3.57554		0	0	1	0	0	0
FBgn0036056	CG6709		5.99236	6.21766	7.19189	9.60178	10.9627	3.50956	13.9758	6.81413		0	0	1	0	0	0
FBgn0031111	Obp19c		6.28001	4.96837	3.05039	8.90298	5.16703	4.17155	13.9665	8.03879		0	0	1	0	0	0
FBgn0260768	CG42566		5.60407	5.18318	0	9.28034	9.21151	2.88511	13.9373	14.1942		0	0	1	0	0	1
FBgn0085209	CG34180		5.11435	0	11.619	7.27264	2.79672	12.2188	13.9224	4.72716		0	0	1	0	0	0
FBgn0085475	CG34446		0	18.7826	0	0	16.0982	0	13.8447	0		0	0	1	0	0	0
FBgn0039098	CG13822		7.17167	7.72755	2.0327	4.23788	11.7973	4.31805	13.7624	11.5418		0	0	1	0	0	1
FBgn0036331	CG14117		5.7633	6.85352	4.90768	2.91107	6.11036	3.41142	13.3825	7.96123		0	0	1	0	0	0
FBgn0031498	CG17260		6.28997	6.6308	3.56328	5.09355	9.36788	8.36544	13.3719	8.66507		0	0	1	0	0	1
FBgn0020300	gk		4.42953	5.25362	4.83962	2.24196	1.5624	4.90866	12.842	5.23079		0	0	1	0	0	0
FBgn0262948	CG43267		0	3.48904	0	0	6.162	0	12.7971	0		0	0	1	0	0	0
FBgn0035065	CG3589		7.34348	5.92524	5.06935	7.80361	13.6013	7.3626	12.7249	12.3255		0	0	1	0	0	0
FBgn0032787	CG10195		8.08276	4.63073	5.19872	7.11459	5.50545	7.79068	12.4511	9.98845		0	0	1	0	0	0
FBgn0030801	Rcp		5.5806	5.14973	4.06557	7.34541	9.84021	7.41664	12.4084	6.59253		0	0	1	0	0	0
FBgn0040524	CG11052		7.56467	6.65704	0	10.2217	16.9194	1.41866	12.1148	9.44193		1	0	1	0	0	1
FBgn0035445	CG12014		6.20093	5.94732	3.79345	4.56892	5.30847	4.10673	12.0774	8.88205		0	0	1	0	0	0
FBgn0033554	Lsm10		6.25303	4.63281	6.38893	3.55312	8.21633	7.70845	11.8919	10.3816		0	0	1	0	0	0
FBgn0039687	CG7593		7.29008	6.12257	3.38163	4.70025	3.27008	2.05119	11.6737	2.74344		0	0	1	0	0	0
FBgn0040629	CG18673		6.32094	2.05846	0	2.10806	1.83587	6.53504	11.573	6.14864		0	0	1	0	0	1
FBgn0039641	CG14511		8.32983	3.84255	3.53952	7.87059	14.8528	3.58897	10.8017	14.3471		0	0	1	0	0	0
FBgn0004359	T48		4.79342	6.48105	4.34346	4.30065	3.1572	5.95616	10.8015	6.15932		0	0	1	0	0	0
FBgn0261508	CG42656		0	7.21245	6.56956	16.4963	25.1821	0	10.5982	16.2258		1	0	1	0	1	0
FBgn0039006	Cyp6d4		5.79194	3.56042	5.10306	9.42189	10.5956	4.88481	10.4437	14.1794		0	0	1	0	1	0
FBgn0031974	CG12560		2.69806	3.32042	6.88031	12.7499	13.3193	8.36359	10.3486	22.3162		1	1	1	0	1	0
FBgn0030653	CG7860		1.70482	0	0	0.402643	0.935472	2.05764	9.99361	0.7828		0	0	1	0	0	1
FBgn0047000	pncr008:3L		0	0	4.14867	3.46566	3.9854	12.3987	9.97121	3.38686		1	0	1	0	1	1
FBgn0005633	fln		3.10565	0.818966	2.26273	2.51583	2.69389	4.12606	9.93653	2.44634		0	0	1	0	0	0
FBgn0034755	CG3746		3.64286	1.68447	9.29892	3.87785	5.98816	4.68938	9.88242	1.25806		0	0	1	0	0	0
FBgn0262962	CG43273		4.81563	4.45149	4.09657	6.83312	3.95897	6.6175	9.79336	7.75726		0	0	1	0	0	0
FBgn0037619	CG8159		3.76412	4.62971	3.73179	5.33445	3.09797	3.89327	9.76083	4.75364		0	0	1	0	0	0
FBgn0026738	CG7857		5.11855	4.40744	4.6399	5.80354	10.1099	8.82184	9.69624	12.2246		0	0	1	0	0	0
FBgn0262904	CR43259		1.48896	2.26091	1.69163	2.79066	0.974982	3.75818	9.66656	2.02234		0	0	1	0	0	1
FBgn0051251	CG31251		4.50276	0.755515	2.78338	5.80253	1.3473	1.69236	9.41867	4.51351		0	0	1	0	0	0
FBgn0034295	CG10911		5.17662	3.18393	0	1.46736	2.84013	0.356866	9.33942	1.42656		0	0	1	0	0	1
FBgn0052391	CG32391		3.75022	1.15237	2.12412	7.9815	4.09303	5.14899	9.27022	0.860748		1	0	1	0	1	1
FBgn0051865	Ada1-1		4.13578	3.99816	4.35205	5.58319	4.53765	3.66444	9.0624	7.87126		0	0	1	0	0	0
FBgn0259112	CG42254		5.03478	3.93604	3.66839	4.04248	0	2.34405	8.7492	0.953717		0	0	1	0	0	0
FBgn0046687	Tre1		3.82889	4.12861	2.95861	3.87547	9.45607	3.40057	8.50895	10.9264		0	0	1	0	0	0
FBgn0033221	CG12825		1.71855	7.94491	0	4.87778	5.65061	6.19661	8.15689	1.18673		0	0	1	0	0	1
FBgn0032251	CG13142		2.52831	5.42173	1.43516	1.69785	4.89346	2.19114	7.42776	4.05245		0	0	1	0	0	0
FBgn0017456	Ubc84D		0.772053	0	0	3.28625	3.80854	3.97939	7.32615	1.06585		1	0	1	0	1	1
FBgn0039500	CG5984		2.8458	5.77464	0.96726	3.22617	5.15311	1.17762	7.31443	4.70413		0	0	1	0	0	0
FBgn0035309	CG15879		1.78833	3.29914	4.05236	5.06858	3.92506	1.8499	7.258	6.56958		0	0	1	0	0	0
FBgn0040343	CG3713		0.443666	3.27599	2.26285	1.88701	2.1904	4.12609	7.20922	2.92325		0	0	1	0	0	0
FBgn0085241	CG34212		0	9.73096	0	22.1771	8.44513	0	7.15741	14.6428		1	1	1	0	1	0
FBgn0027841	CstF-64		1.45077	2.67576	5.75233	3.76865	3.98073	4.75422	6.86767	3.99612		0	0	1	0	0	0
FBgn0036110	Cpr67Fb		0	4.61693	0	7.08194	2.0471	0	6.77208	5.17297		0	0	1	0	0	0
FBgn0039312	CG10514		1.56034	1.15148	4.24301	1.32677	4.10946	3.22779	6.75527	1.71972		0	0	1	0	0	0
FBgn0032284	CG7294		3.9269	3.6327	0	1.39366	0	7.07337	6.66014	1.35659		0	0	1	0	0	1
FBgn0043853	snoRNA:MeU5-C46		2.38774	0	0	3.399	3.90948	0	6.51871	0		1	0	1	0	1	0
FBgn0046875	Obp83g		3.64286	3.36894	0	9.04832	2.99408	0.937875	6.17651	5.03226		0	0	1	0	0	1
FBgn0037295	dpr16		3.52834	1.56492	3.6169	3.44939	2.45967	3.12884	6.02737	2.04498		0	0	1	0	0	0
FBgn0024740	Lip2		1.47463	0.544075	1.50367	7.52297	3.88387	1.52543	5.98473	1.21884		1	0	1	0	1	0
FBgn0262364	CG43062		0.869508	0	2.95913	2.468	0	1.79141	5.89599	2.40183		0	0	1	0	1	0
FBgn0038903	RpI12		2.16706	0	6.44854	6.91404	4.45656	6.71306	5.86953	7.47152		1	0	1	0	1	0
FBgn0035210	msd5		1.08033	0.997524	1.83698	1.5319	2.66603	2.23109	5.85212	2.23481		0	0	1	0	1	0
FBgn0051354	Hsp70Bbb		2.19702	4.14275	1.1501	1.72967	2.79501	0.728451	5.8337	1.85178		0	0	1	0	0	0
FBgn0262987	CG43295		0	1.98807	1.82852	3.05036	1.76497	0	5.83192	0		0	0	1	0	1	0
FBgn0042186	CG17239		0	0	0	0	0	0	5.71375	0		0	0	1	0	0	0
FBgn0001226	Hsp27		2.24745	1.59499	1.76305	2.45023	1.1382	3.39664	5.61428	1.19105		0	0	1	0	0	0
FBgn0050062	CG30062		3.27522	3.02777	0	4.64756	1.34625	0	5.55097	2.26126		0	0	1	0	0	0
FBgn0003751	trk		3.05136	1.87807	0.864693	3.6054	2.51023	1.57578	5.50898	0.701252		0	0	1	0	0	0
FBgn0035678	CG10469		2.07376	4.47777	1.47419	3.43906	2.6618	3.34361	5.47277	2.22921		0	0	1	0	0	1
FBgn0262146	MtnE		0	3.71797	0	5.69488	6.56098	0	5.455	2.77859		1	0	1	0	1	0
FBgn0052074	CG32074		1.32302	0	0	0	2.17262	0.679208	5.39334	0		1	0	1	0	0	1
FBgn0032381	Mal-B1		2.8766	0.408083	0.751997	5.32978	5.10036	1.60317	5.38659	4.26614		1	0	1	0	1	1
FBgn0031573	CG3407		1.9446	2.68903	2.75324	1.60696	1.86785	4.1949	5.25843	4.01585		0	0	1	0	0	0
FBgn0032049	Bace		3.87681	1.95099	0	0.999034	1.74024	2.55098	5.24594	2.42817		0	0	1	0	0	1
FBgn0036390	CG13738		1.90818	0	0	0	0	0	5.19901	0		0	0	1	0	0	0
FBgn0050008	CG30008		4.23365	2.58937	0.769104	10.6408	5.57274	0.119787	5.07025	8.47031		1	0	1	0	1	0
FBgn0040763	CG18336		1.24628	0	1.05978	2.6514	2.05	5.78761	5.06514	1.71939		1	0	1	0	1	1
FBgn0052364	CG32364		2.06992	0	0.703742	0.586839	2.04385	2.13937	5.043	2.85299		0	0	1	0	0	1
FBgn0051681	CG31681		0.465147	0	0	0	0	0	5.03777	0		0	0	1	0	0	0
FBgn0040900	CG17777		0.919894	1.70151	1.56547	7.83405	3.02419	2.84179	4.9912	2.54159		1	0	1	0	1	0
FBgn0026175	skpC		0	0	0	0	0	0	4.75306	0		0	0	1	0	0	0
FBgn0250847	CG14034		1.93395	2.8553	0	3.28952	4.45599	0.799694	4.71119	3.73136		0	0	1	0	0	1
FBgn0033936	CG17386		0.44632	0.49359	3.79089	0.632156	0.294017	3.79161	4.70544	2.94849		0	0	1	0	0	0
FBgn0028939	nimC2		3.213	2.03278	0.287276	3.11433	3.34136	0.525255	4.68522	3.02668		0	0	1	0	0	0
FBgn0050371	CG30371		0	0	0	1.41903	2.74673	0	4.51581	0		1	0	1	0	1	0
FBgn0038002	CG12256		0	0	0	0	0	1.95709	4.48827	0		1	0	1	0	0	1
FBgn0085488	CG34459		0.815938	0.752978	1.38702	1.73492	0.671395	1.26503	4.41743	1.68688		0	0	1	0	0	0
FBgn0038734	CG11453		1.524	0.401506	0.369942	0.308466	0.716896	0.901368	4.41648	0.599626		0	0	1	0	0	1
FBgn0034540	Lrt		2.08922	2.11809	2.12949	1.47962	1.37625	1.73137	4.37728	2.44425		0	0	1	0	0	0
FBgn0035414	CG14965		2.35414	0.789348	2.1819	1.51609	2.11414	1.55062	4.34133	2.35769		0	0	1	0	0	0
FBgn0035000	CG13578		2.64217	0.975817	0.898525	2.99719	0.869406	1.09142	4.29358	2.18617		0	0	1	0	0	0
FBgn0036520	CG13449		1.37824	0.835251	1.53844	1.92435	0.74454	2.34526	4.28762	1.24748		0	0	1	0	0	0
FBgn0003129	Poxm		2.01957	2.06822	1.52483	3.65525	1.84769	2.09194	4.24664	3.08868		0	0	1	0	0	0
FBgn0039045	CG17119		2.19617	1.41282	2.16942	1.16697	2.25959	2.27218	4.08483	1.8907		0	0	1	0	0	0
FBgn0015010	Ag5r		3.01788	0.844552	0	14.0557	10.6412	0.445494	4.08473	5.94225		1	0	1	0	1	1
FBgn0033880	CG6553		1.50879	2.08828	0.64116	2.67323	4.3456	1.16988	4.08371	1.55943		0	0	1	0	0	0
FBgn0262620	CG43144		0	0	1.84982	3.08642	0	0	4.07307	1.50228		0	0	1	0	1	0
FBgn0038660	CG14291		2.35553	2.36943	0.727726	4.85435	4.9359	1.99482	4.05429	4.71815		1	0	1	0	1	1
FBgn0050145	Obp57e		0	0	0	0	0	0	4.01946	0		0	0	1	0	0	0
FBgn0036766	CG5506		0.734761	1.35801	0	0	0	0	3.98352	0		0	0	1	0	0	0
FBgn0052260	CG32260		1.03052	1.1839	0	2.04355	1.05623	0.995499	3.90684	0.567466		0	0	1	0	0	1
FBgn0033374	CG13741		2.09107e-156	0.450025	0.802761	0.984369	0.715984	0.984912	3.90677	1.18875		1	0	1	0	1	0
FBgn0261839	pre-mod(mdg4)-Y		2.13717	4.69559e-05	3.05508	1.14859e-19	2.60481e-16	3.35334	3.84272	3.22028e-40		0	0	1	0	0	0
FBgn0051477	CG31477		1.40423	2.60255	0	0	0	1.44094	3.81777	0		0	0	1	0	0	1
FBgn0062412	Ctr1B		1.39366	0.857622	0	3.29306	6.11535	3.83972	3.77351	0.640447		1	0	1	0	1	1
FBgn0063496	GstE4		3.89051	0	0.94509	9.45764	6.40045	0.573841	3.76362	0.766538		1	0	1	0	1	0
FBgn0264482	CG43890		2.73603	0	0	0	0	0	3.73998	0		0	0	1	0	0	0
FBgn0053057	CG33057		1.2876	0.768626	2.00116	1.79837	1.37952	2.00627	3.67926	2.82589		0	0	1	0	0	0
FBgn0028537	CG31775		0.893847	0	1.5231	1.27125	0	1.82935	3.6512	1.23974		0	0	1	0	0	0
FBgn0260954	CG42586		0.893847	0	1.5231	1.27125	0	1.82935	3.6512	1.23974		0	0	1	0	0	0
FBgn0051347	CG31347		1.04179	0.961863	0.885691	0.738593	2.57105	1.07591	3.52682	0.718302		0	0	1	0	0	0
FBgn0085302	CG34273		0	2.39889	2.20524	1.83969	0	0	3.51873	0		0	0	1	0	0	0
FBgn0013277	Hsp70Ba		1.309	3.04864	0.702981	1.20107	1.44874	0.90909	3.47176	1.59007		0	0	1	0	0	0
FBgn0035587	CG4623		2.80267	1.41141	0.866942	1.08531	0.839882	1.31978	3.44625	2.10556		0	0	1	0	0	0
FBgn0034440	CG10073		0.706185	2.08306	1.92109	2.40085	3.25605	1.90147	3.43767	0.583289		0	0	1	0	1	0
FBgn0039759	CG9733		2.51804	2.06442	0.475471	0.792935	2.30286	1.44726	3.40624	2.69775		0	0	1	0	0	1
FBgn0264381	CR43833		0	0	0	0	0	0	3.32374	0		0	0	1	0	0	0
FBgn0259233	CG42331		0.975078	1.04835	0.890517	0.345252	1.20441	1.59956	3.29478	1.67744		0	0	1	0	0	0
FBgn0038213	CG9624		0.405702	0.748787	2.06896	1.15018	0.667668	0.83868	3.29463	0.559163		0	0	1	0	0	0
FBgn0039407	CG14544		1.61384	1.48929	1.37168	0.571908	3.98389	2.50218	3.27639	3.33641		0	0	1	0	0	0
FBgn0030981	CG14191		0.588014	0	0	0.833904	0	0.606972	3.18592	0		1	0	1	0	0	1
FBgn0032888	CheB38c		0	0	0	1.29904	1.21317	0.942508	2.99981	0		1	0	1	0	1	1
FBgn0036266	CG5626		0.825429	1.01508	1.40275	1.16967	1.35882	0.853989	2.97751	1.51598		0	0	1	0	0	0
FBgn0035781	CG8560		0.312053	0.575721	1.32768	0.884489	1.02734	1.61388	2.97128	1.0761		0	0	1	0	1	0
FBgn0038052	CG5538		1.56838	0	1.06622	1.33361	1.03266	0.648878	2.97069	1.29645		0	0	1	0	0	0
FBgn0031476	CG8813		1.31344	0.808163	0.74429	0.620657	0	0.452424	2.96324	0.603508		0	0	1	0	0	0
FBgn0051380	CG31380		1.87081	0.575249	0.529923	1.32563	1.02649	0.322504	2.9529	0		0	0	1	0	0	0
FBgn0036881	Cpr76Bd		1.36445	0.471468	0.434519	0.845454	1.12353	0.265012	2.94803	0.692057		0	0	1	0	0	0
FBgn0032493	CG15479		0.541766	0	1.84244	0	0.891312	0.559422	2.93476	0.747152		0	0	1	0	0	0
FBgn0000180	bib		1.51976	1.93952	0.595805	1.15915	2.1177	1.57417	2.84456	1.12641		0	0	1	0	0	1
FBgn0000063	ald		1.12397	2.07254	0.636577	0.530587	0.925108	0.387727	2.78636	1.03156		0	0	1	0	0	0
FBgn0031875	CG3430		1.2123	1.11778	1.02994	2.00383	0.998011	1.25492	2.7323	1.39111		0	0	1	0	0	0
FBgn0014342	mia		1.33786	2.15836	0.283969	1.42142	1.92753	1.0389	2.71343	0.690622		0	0	1	0	0	1
FBgn0034569	dgt3		0.665849	0.409324	1.13143	1.25788	1.46167	0.229719	2.70149	1.52826		0	0	1	0	1	0
FBgn0037765	CG9458		0.99224	0	0	5.62735	5.7141	0	2.68697	4.78843		1	0	1	0	1	0
FBgn0036479	CG13458		1.44309	0	2.45191	1.27777	2.07911	1.3073	2.68303	1.73857		0	0	1	0	1	0
FBgn0085243	CG34214		0	0	0	1.39742	0	2.02637	2.67127	0		1	0	1	0	1	1
FBgn0085276	CG34247		0	0	0	2.74296	0	0	2.62692	0		1	0	1	0	1	0
FBgn0033640	CG13198		0	0	0	1.36785	1.58376	0	2.61464	0		1	0	1	0	1	0
FBgn0053920	CG33920		0	0	0	0	0	0	2.61464	0		0	0	1	0	0	0
FBgn0262993	CR43301		1.59139	0	1.63586	1.02301	0.792404	1.17644	2.60411	0.99436		0	0	1	0	0	0
FBgn0005664	Cry		0.427025	0.39375	1.81399	2.11756	4.92147	2.873	2.5987	0.294021		1	0	1	0	1	0
FBgn0051467	CG31467		0.477268	0.880249	0.811013	0.676246	1.96436	0.987827	2.58202	1.31461		0	0	1	0	0	0
FBgn0020277	lush		0.470372	0.868378	1.5997	0.666879	0	1.94434	2.54793	0		0	0	1	0	0	0
FBgn0033685	CG13178		0.728069	0.671764	0.618766	1.03194	1.1983	0.376386	2.4631	0		0	0	1	0	0	0
FBgn0014368	nol		0	1.67191	0	2.56599	4.45784	0	2.45218	2.49736		1	0	1	0	1	0
FBgn0033993	CG8089		1.19315	0.366703	0.675776	1.12695	0.654836	0.823416	2.42019	0.821471		0	0	1	0	0	0
FBgn0050090	CG30090		0	3.29601	0	0.632813	0	1.38374	2.41706	1.23068		0	0	1	0	0	1
FBgn0262877	CG43232		0	3.25465	0	0	2.87643	0	2.38735	0		0	0	1	0	0	0
FBgn0032698	CG10336		0	0.641508	2.36404	0.492735	1.71691	0.719071	2.35258	1.43734		0	0	1	0	1	0
FBgn0033729	Cpr49Af		1.68136	0	0	0	0	1.72186	2.28829	0		0	0	1	0	0	1
FBgn0039128	CG13599		0.422121	0	0	0.598387	0	0	2.28547	0		0	0	1	0	0	0
FBgn0034460	CG18367		0	3.0771	0	0	5.4425	3.3976	2.25704	2.29902		1	0	1	0	0	1
FBgn0030583	CG14410		0.826218	0	1.40577	0	1.35841	1.70276	2.24056	1.1409		0	0	1	0	0	0
FBgn0031435	CG9883		1.08503	2.00146	0	0.768763	0.893099	0.280652	2.20157	0.747277		0	0	1	0	0	1
FBgn0067317	Cby		0.809725	1.49704	0	0	1.33134	0	2.19568	0		0	0	1	0	0	0
FBgn0030935	CG15048		0.82082	1.54763e-115	1.26743	9.95012e-120	5.14849e-86	2.38347e-246	2.19243	5.11822e-129		0	0	1	0	0	0
FBgn0030326	CG2444		1.58776	0	1.35065	1.12645	1.30534	0.818246	2.15256	1.09609		0	0	1	0	0	0
FBgn0261578	CG42688		0	0	0	0	0	0	2.13085	0		0	0	1	0	0	0
FBgn0033203	CG2070		0.388023	0	0	0	0	0	2.10055	0		0	0	1	0	0	0
FBgn0085357	CG34328		1.53369	0	0	0	0	1.57232	2.08597	0		0	0	1	0	0	1
FBgn0262140	CG42866		0	0	0	0	0	1.56584	2.07722	0		1	0	1	0	0	1
FBgn0039127	CG13602		1.20638	0.742093	0.683498	1.70998	0.603965	0	2.05527	0		0	0	1	0	0	0
FBgn0039832	CG15563		0	0	1.27301	0	0	0	2.02862	0		0	0	1	0	0	0
FBgn0051632	sens-2		0.683055	1.04927	0.966992	1.29003	0.187477	1.41505	2.00057	0.470096		0	0	1	0	0	0
FBgn0053963	CR33963		1.81294	0	0.616306	2.05567	2.98387	1.49958	1.96264	0.499644		1	0	1	0	1	1
FBgn0036931	CG14183		0.573151	1.32083	0.730308	0	0.943804	0.890331	1.93717	0.591763		0	0	1	0	0	0
FBgn0035286	CG13924		0.569508	0	1.45185	1.21062	0.468667	1.47308	1.92623	1.56914		0	0	1	0	1	0
FBgn0261292	CheB53a		0	1.30531	0	0	0	0.728474	1.91446	0		0	0	1	0	0	1
FBgn0263970	CR43724		0	1.72404	0	0	0.768325	0	1.89643	0		0	0	1	0	0	0
FBgn0264263	CR43763		0	0	0	0	0	0	1.87985	0		0	0	1	0	0	0
FBgn0029728	CG2861		0.315307	0.930109	0	0	0.221766	0.0655867	1.79639	0.185386		0	0	1	0	0	1
FBgn0037761	CG8534		0	0	0	0	0.727432	0	1.7952	0		1	0	1	0	1	0
FBgn0035642	CG18586		0.441733	1.62933	0	2.8165	1.45457	0.228589	1.79225	1.825		1	0	1	0	1	1
FBgn0263656	CG43647		0	0	0	0	2.16481	1.35357	1.79126	0		1	0	1	0	1	1
FBgn0250826	CG34160		0	0	0	0	0	0	1.79126	0		0	0	1	0	0	0
FBgn0035915	S-Lap1		0.559687	0.344011	0.95096	0.264308	0.921543	0.965714	1.76589	0.513756		0	0	1	0	0	0
FBgn0050016	CG30016		0	0	0	1.83969	0	0	1.75936	0		1	0	1	0	1	0
FBgn0036588	CG13068		0	0	0	0	2.09699	1.31142	1.73465	1.76673		1	0	1	0	1	1
FBgn0031373	CG15358		0.637765	1.17666	0	2.2596	2.09957	0	1.72575	0.878662		1	0	1	0	1	0
FBgn0030501	BthD		0	0	0	0	7.86347	0	1.71656	0		1	0	1	0	1	0
FBgn0052071	CG32071		0	0	0	0	2.07532	0	1.71656	0		1	0	1	0	1	0
FBgn0033303	Cyp6a15Psi		0.843266	0	0.971721	0.810355	0.940056	1.55479	1.71234	0.78817		0	0	1	0	1	0
FBgn0029170	TwdlT		0	0	1.71988	0	0.833093	2.09456	1.71117	1.39397		0	0	1	0	1	0
FBgn0259741	CG42395		0	0	0	0.894351	1.03718	0.650689	1.70868	0.869957		1	0	1	0	1	1
FBgn0033027	TpnC4		0	0	0	0	0	0.647429	1.69997	0		1	0	1	0	0	1
FBgn0038371	Pbp45		0.908254	0.558531	0	2.57425	2.49179	0.313164	1.63833	0.834154		1	0	1	0	1	1
FBgn0040507	ACXD		0.277214	0.681284	0.627888	1.70145	0.912385	0.478649	1.62492	1.78049		0	0	1	0	1	0
FBgn0033724	CG8501		0.399925	0.738106	0	0	0.658168	0.413386	1.62382	0.551186		0	0	1	0	0	1
FBgn0262964	CR43275		1.19138	0	0	0	0	0	1.61381	0		0	0	1	0	0	0
FBgn0033789	CG13324		0	0	0	0	0	0	1.58435	0		0	0	1	0	0	0
FBgn0051909	CG31909		0.466952	0	0.79469	0.662812	0	0.961657	1.57658	0.645129		0	0	1	0	0	0
FBgn0011276	HLH3B		0.577716	1.06574	0	0.409339	1.42651	0.597646	1.56306	0.795824		0	0	1	0	0	1
FBgn0039354	Lgr3		1.15577	0.946955	0	0	1.05737	0.133005	1.56244	0.353548		0	0	1	0	0	1
FBgn0036970	Spn77Bc		0.287883	0	1.46968	0.816819	0	0.596268	1.5601	0		0	0	1	0	1	0
FBgn0004425	LysB		0	0	0	0	0	0	1.53987	0		0	0	1	0	0	0
FBgn0017556	Pros28.1B		0	0	0	0	0	0	1.53936	0		0	0	1	0	0	0
FBgn0037493	CG10032		0	0	0	0	0	0	1.52405	0		0	0	1	0	0	0
FBgn0041336	Cyp6t2Psi		0.281074	0.518492	1.43301	0	0	0.872361	1.52089	0		0	0	1	0	0	0
FBgn0015001	iotaTry		0	0	0	0	0	0	1.51237	0		0	0	1	0	0	0
FBgn0033440	CG10459		0.739124	0	0.628169	1.04762	1.82472	1.14626	1.50034	0.50927		1	0	1	0	1	0
FBgn0262878	CG43233		0	0	0	0	0	0	1.49781	0		0	0	1	0	0	0
FBgn0019660	roX2		0	0	1.85576	0.429755	0	0	1.47979	0		0	0	1	0	1	0
FBgn0050082	CG30082		0.537776	0	0.914427	1.52512	0	0	1.45655	0.741636		0	0	1	0	1	0
FBgn0029644	CG14421		0	0	0	0	0	0	1.44165	0		0	0	1	0	0	0
FBgn0051627	CG31627		1.58073	0	0	0.747132	0	1.63242	1.42705	0		0	0	1	0	0	1
FBgn0264469	CR43877		0	0	0	0	0	0	1.41614	0		0	0	1	0	0	0
FBgn0053510	CG33510		0	0.480355	0	0	0.428722	0.269463	1.40902	0		0	0	1	0	0	1
FBgn0031365	CG17650		0	0	0	0	0	2.11703	1.3961	0		1	0	1	0	0	1
FBgn0042627	v(2)k05816		0.835771	0.996611	0.167015	0.557009	1.05266	0.611378	1.39522	0		0	0	1	0	0	1
FBgn0040519	CG15219		0	0	0	0	0	0	1.38825	0		0	0	1	0	0	0
FBgn0034481	CG11041		0	1.88769	0	0	1.67645	0	1.38435	0		0	0	1	0	0	0
FBgn0038342	CG14870		0	0.940349	0	0	0.83791	0.525991	1.37917	0.702233		0	0	1	0	0	1
FBgn0052055	CG32055		0.506748	0	0.861135	0	0.417124	0.524365	1.37084	0.348976		0	0	1	0	0	0
FBgn0031848	CG11329		1.01005	0.932443	0	0	0	1.04324	1.36764	0.69634		0	0	1	0	0	1
FBgn0013308	Odc2		0.336209	0.620343	0.571435	0.476496	2.21356	0.347687	1.36474	0.463238		0	0	1	0	1	0
FBgn0263843	CR43704		0	0	1.70303	1.42045	0	0	1.35769	0		0	0	1	0	1	0
FBgn0010403	Os-E		0	1.84625	0	1.41656	3.27977	0	1.35396	2.75786		1	1	1	0	1	0
FBgn0038277	RpS5b		0.496746	0	0	0	0	0.513153	1.34532	0		0	0	1	0	0	1
FBgn0004552	Akh		0	0	0	0	0	1.01048	1.33203	0		1	0	1	0	0	1
FBgn0030280	CG11106		0	0	0	0	0	0	1.32133	0		0	0	1	0	0	0
FBgn0053632	CG33632		0	1.78266	0	0	0	0.991947	1.30732	0		0	0	1	0	0	1
FBgn0053928	CG33928		0	0	0	0	0	0	1.30732	0		0	0	1	0	0	0
FBgn0052006	CG32006		0.720612	0.886046	0	1.02105	1.58182	0.248579	1.29951	0.330817		0	0	1	0	0	1
FBgn0264345	CR43801		0.956022	0	0	0	0	0	1.29701	0		0	0	1	0	0	0
FBgn0042106	CG18754		0.479461	0.442149	0.814743	0	1.57871	0.992359	1.29695	0.330164		0	0	1	0	0	0
FBgn0035358	CG14949		0.948419	0.875482	0	1.34463	2.34087	0	1.28403	0.653786		1	0	1	0	1	0
FBgn0035511	Cpr64Ab		0	0	0	0	0	0	1.27687	0		0	0	1	0	0	0
FBgn0011556	zetaTry		0	0	0	0.661138	0.767345	0	1.26267	0.642906		1	0	1	0	1	0
FBgn0260429	CG42524		0.249365	0.919917	0.394666	0.353329	0	0.516104	1.25648	0		0	0	1	0	0	0
FBgn0039002	CG17625		0	0	0	0	0	0	1.25415	0		0	0	1	0	0	0
FBgn0085274	CG34245		0	0	0	0	0	0	1.25096	0		0	0	1	0	0	0
FBgn0000644	Fcp3C		0	0	0.776932	0.647881	0.751992	0.94436	1.23733	1.26001		1	0	1	0	1	0
FBgn0264441	CR43859		0	0	0	0	0	0	1.2353	0		0	0	1	0	0	0
FBgn0037035	CG10589		0	0.56086	0.516676	0.43083	0	0.314465	1.23387	0.418816		0	0	1	0	0	0
FBgn0050383	CG30383		0	0	0	0	0	0	1.23269	0		0	0	1	0	0	0
FBgn0035737	Cpr65Ec		0.90845	0	0	0	0	0	1.23222	0		0	0	1	0	0	0
FBgn0039396	CcapR		0.517498	0.238502	0.879168	0.549784	0.213047	0.535975	1.22428	0.17809		0	0	1	0	0	0
FBgn0035151	CG17129		0.358437	0.33043	0.578026	0	1.18043	0.880706	1.21173	0.987076		0	0	1	0	0	0
FBgn0033168	CG11145		0	0	0	0	0	0	1.20512	0		0	0	1	0	0	0
FBgn0051233	CG31233		1.26112	0.232484	0	0.178639	0.207676	0.130618	1.19339	0.173597		0	0	1	0	0	1
FBgn0028841	jhamt		0	0	0	1.8687	0	1.36216	1.18958	0		1	0	1	0	1	1
FBgn0030614	CG9072		1.73488	0	0	0	1.42605	0.893591	1.17639	0		0	0	1	0	0	1
FBgn0035768	CG14834		0	0.533714	0.491683	0.819976	0	0.598591	1.17415	0.398543		0	0	1	0	0	0
FBgn0262112	sro		0.432625	0.798569	0	0	0.711931	0	1.17122	0		0	0	1	0	0	0
FBgn0053998	CG33998		0	0	0	0	1.41265	0.885231	1.16527	0		1	0	1	0	1	1
FBgn0003510	Sry-alpha		0.427525	1.18263	0	0	0.70389	0.442516	1.15633	0.588732		0	0	1	0	0	1
FBgn0034580	Cht8		0	0.524558	0.483253	0	0	0	1.15401	0		0	0	1	0	0	0
FBgn0035685	CG13297		0	0	1.44172	0	0	0	1.14898	0		0	0	1	0	0	0
FBgn0053225	CG33225		0	0.782771	0	0	0	0.438279	1.14805	0		0	0	1	0	0	1
FBgn0263653	CR43644		0	0	0	0	1.38341	0	1.14101	0		1	0	1	0	1	0
FBgn0085415	CG34386		0	0	0	0	0	0.436393	1.14029	0		1	0	1	0	0	1
FBgn0036504	yellow-k		0	0	0.713459	0	0	0.433758	1.13615	0		0	0	1	0	0	0
FBgn0051907	CG31907		0.559135	1.03142	0	0	0.460219	1.15693	1.13454	0		0	0	1	0	0	1
FBgn0022700	Cht4		0	0	0	0	0	0	1.13281	0		0	0	1	0	0	0
FBgn0038656	CG14294		0	1.54164	0	0	0	0	1.13055	0		0	0	1	0	0	0
FBgn0051806	CG31806		1.65244	0	0	0	1.35841	0.851378	1.12028	0		0	0	1	0	0	1
FBgn0050065	CG30065		0	0	0	0	0	0	1.12028	0		0	0	1	0	0	0
FBgn0034323	CG18537		0	0	0	0	0	0	1.11774	0		0	0	1	0	0	0
FBgn0051624	CG31624		0	0	0	0	0	0	1.11633	0		0	0	1	0	0	0
FBgn0083943	CG34107		0.816973	0	0	0	0	0	1.1077	0		0	0	1	0	0	0
FBgn0042133	CG18810		0	0	0	0	0.672145	0	1.10559	0		1	0	1	0	1	0
FBgn0033786	CG3884		0.407404	0	0	1.73283	1.3411	0	1.10297	0.561664		1	0	1	0	1	0
FBgn0261293	CheB53b		0	0	0	0	0	0	1.09784	0		0	0	1	0	0	0
FBgn0038539	Atg8b		0.799091	0	0	0	0	0	1.08337	0		0	0	1	0	0	0
FBgn0264366	CR43818		0	0	0	0	0	0	1.03128	0		0	0	1	0	0	0
FBgn0000826	png		0.379552	0	0	0	0	0.392385	1.02731	0		0	0	1	0	0	1
FBgn0261266	zuc		0	0	0.644492	0.537425	0	0	1.02624	0		0	0	1	0	1	0
FBgn0264264	CR43764		0	0	0	0	0	0	1.0185	0		0	0	1	0	0	0
FBgn0085298	CG34269		0	0	0	0	0	0	1.00195	0		0	0	1	0	0	0
FBgn0263384	CR43436		0	0	0	0	0	0	0.983961	0		0	0	1	0	0	0
FBgn0002716	mei-W68		1.58806e-255	1.02687e-125	2.99064e-227	0.268873	0	0.762219	0.982998	0.519762		1	0	1	0	1	1
FBgn0034663	CG4363		0	0	0	0	0	0	0.980051	0		0	0	1	0	0	0
FBgn0263587	CR43612		0	0	0	0	0	0	0.977822	0		0	0	1	0	0	0
FBgn0038390	Rbf2		0.2893	0	0.983006	0.614723	0	0	0.977803	0.398263		0	0	1	0	1	0
FBgn0038082	CG5724		0.239259	0	0	0	0	0	0.970797	0		0	0	1	0	0	0
FBgn0066293	CheB42b		0	0	0	0	0	0	0.97041	0		0	0	1	0	0	0
FBgn0051606	CG31606		1.42925	0	0	0	0	0.736985	0.968505	0		0	0	1	0	0	1
FBgn0034768	Obp58b		0.703607	0	0	0	0	0	0.953527	0		0	0	1	0	0	0
FBgn0026754	Ugt37c1		0	0	0.392915	0.327623	0.380685	0.239305	0.938177	0		1	0	1	0	1	0
FBgn0036441	CG13476		0	0	0	0	0	0	0.933673	0		0	0	1	0	0	0
FBgn0003312	sad		0.226916	0.418492	0.385585	0	0.37359	0.23485	0.920666	0.312498		0	0	1	0	0	0
FBgn0263337	CR43418		0	0	0	0	0	0	0.916329	0		0	0	1	0	0	0
FBgn0042104	CG18747		0.334055	0	0.567772	0	0	0	0.903989	0		0	0	1	0	0	0
FBgn0030646	CG9203		0	0.308086	0	0.236714	0.550275	0.86506	0.903701	0.690155		1	0	1	0	1	1
FBgn0038200	CG9920		0	0	0	1.88352	1.09201	0	0.899617	1.83229		1	1	1	0	1	0
FBgn0053710	CG33710		0	0	0	0	0	0	0.897979	0		0	0	1	0	0	0
FBgn0010197	Gyc32E		0.442103	0.407443	0.187721	0.313082	0.364002	0.45795	0.896443	0.760708		0	0	1	0	0	1
FBgn0033207	CG12826		0	0	1.12313	0	0	0	0.894721	0		0	0	1	0	0	0
FBgn0259101	CG42249		1.32247	0	0	0	1.08898	0.912781	0.894509	0.910857		0	0	1	0	0	1
FBgn0053641	CG33641		0	0	1.11505	0	0	0	0.888276	0		0	0	1	0	0	0
FBgn0021742	C901		0.218235	0.402467	0.370827	0	1.07791	0.22588	0.88541	0.601061		0	0	1	0	0	0
FBgn0039671	CG11470		0	0	0	0	0	0	0.878781	0		0	0	1	0	0	0
FBgn0031886	Nuf2		0.324264	0	0	0.459553	0.533743	0.335363	0.877455	0.446756		1	0	1	0	1	1
FBgn0050039	CG30039		0	0	0	0.916713	0	0	0.875661	0		1	0	1	0	1	0
FBgn0052971	CG32971		0	0	0	0	0	0	0.872438	0		0	0	1	0	0	0
FBgn0032105	borr		0	0	0	0	0	0.336308	0.871256	0		1	0	1	0	0	1
FBgn0029690	CG6414		0.214139	0.394906	0	0	0	0.221647	0.868776	0		0	0	1	0	0	1
FBgn0038921	CG6332		0.316945	0.584751	0	0	0	0.983433	0.857623	0.436657		0	0	1	0	0	1
FBgn0016684	NaPi-T		0.292551	0.769034	0	0.590836	0	0.647493	0.845925	0.287123		0	0	1	0	0	1
FBgn0051975	CG31975		0.311797	0	0	0	0	0.3225	0.843684	0		0	0	1	0	0	1
FBgn0038358	CG4525		0.414893	0.765106	0	0	0	0.21473	0.841601	0		0	0	1	0	0	1
FBgn0033921	tej		0.205346	0	0.697832	0.290933	0.338094	0.21256	0.833072	0.56553		0	0	1	0	1	0
FBgn0051220	CG31220		0	0	0	0	0	0	0.827412	0		0	0	1	0	0	0
FBgn0039670	CG7567		0	0	0	0	0	0	0.821689	0		0	0	1	0	0	0
FBgn0033063	CG14589		0	0	0.869773	0	0	0.623949	0.81891	0		0	0	1	0	0	0
FBgn0030570	CG12540		0	0	0	0	0	0	0.813558	0		0	0	1	0	0	0
FBgn0035138	CG13884		0	0	0	0.848968	0	0.617872	0.810883	0		1	0	1	0	1	1
FBgn0037483	CG14609		0.598859	0.368108	0	0	0.657341	0.206641	0.809821	0.274873		0	0	1	0	0	1
FBgn0264085	CR43754		0	0	0	0	0	0	0.805586	0		0	0	1	0	0	0
FBgn0037122	CG14570		0	0	0	0.840685	1.95028	0	0.802963	0		1	0	1	0	1	0
FBgn0034289	CG10910		0.725198	0	0	0	0.325645	0	0.802357	0		0	0	1	0	0	0
FBgn0034052	CG8299		0	0	0	0	0	0	0.799061	0		0	0	1	0	0	0
FBgn0035934	TrpA1		0.469476	0.362509	0.334094	0.278676	0.647535	0.305613	0.797552	0		0	0	1	0	0	0
FBgn0002569	Mal-A2		0	0	0.331564	0.276463	0.321295	0.808034	0.791626	0.537393		1	0	1	0	1	1
FBgn0053237	Ste:CG33237		0.103044	0	0	0	0	0	0.790886	0		0	0	1	0	0	0
FBgn0036498	CG13455		0.584187	0	0	1.24178	0	0.302163	0.790294	0.402375		1	0	1	0	1	1
FBgn0026874	CG13358		0.289087	0	0	0	0	0	0.782148	0		0	0	1	0	0	0
FBgn0038952	CG7069		0.144364	0.532304	0	0.204502	0	0.448507	0.780695	0		0	0	1	0	0	1
FBgn0040361	CG14627		0	0	0.490081	0	0	0	0.780258	0		0	0	1	0	0	0
FBgn0037191	CG14448		1.13226	0	0	0	0	0.584476	0.766766	0		0	0	1	0	0	1
FBgn0045827	CG13245		0	0	0	0	0	0	0.766715	0		0	0	1	0	0	0
FBgn0028850	CG15260		0	0	0	0	0	0	0.760852	0		0	0	1	0	0	0
FBgn0030928	CG15044		0	0	0	0	0	0	0.75968	0		0	0	1	0	0	0
FBgn0030541	CG11584		0	0	0.610264	0	0	0	0.756356	0		0	0	1	0	0	0
FBgn0035640	mad2		0	0	0.949431	0	0	1.72939	0.756186	0		0	0	1	0	0	0
FBgn0028949	CG15254		0	0	0	0	0	0	0.752724	0		0	0	1	0	0	0
FBgn0010433	ato		0.553624	0	0.470421	0	0.455686	0.286386	0.748898	0		0	0	1	0	0	0
FBgn0004898	fd96Cb		0	0	0	0	0	0.570382	0.748158	0		1	0	1	0	0	1
FBgn0052690	CR32690		0	0	0	0	0	0	0.748158	0		0	0	1	0	0	0
FBgn0053160	CG33160		0	1.02022	0	0	0	0	0.748158	0		0	0	1	0	0	0
FBgn0035727	CG10063		0.550756	0	0	0	1.81217	0	0.745895	0		1	0	1	0	1	0
FBgn0033412	CG13955		0	0	0	0.389302	0.452259	0.284236	0.743256	0		1	0	1	0	1	1
FBgn0036730	qjt		1.08998	0	0	0.772788	0	0	0.738051	0		0	0	1	0	0	0
FBgn0003513	ss		0.363635	0.143172	0.396265	0.220112	0.838455	0.644908	0.736087	1.07084		0	0	1	0	1	0
FBgn0035014	CG13581		0	0	0	0	0	0	0.732601	0		0	0	1	0	0	0
FBgn0036226	CG7252		0	0.498881	0	0.383242	0	0	0.73168	0		0	0	1	0	0	0
FBgn0261287	ymp		0	0	0	0	0	0	0.729343	0		0	0	1	0	0	0
FBgn0051279	CG31279		0	0	0	0	0	0	0.725759	0		0	0	1	0	0	0
FBgn0031431	CG3515		0.534182	0.492669	0	0	0	0.552698	0.722569	0		0	0	1	0	0	1
FBgn0035582	CG13705		0	0	0.452236	0	0	0	0.719933	0		0	0	1	0	0	0
FBgn0034807	CG9897		0.531512	0	0	0.753667	0	0	0.719773	0		0	0	1	0	0	0
FBgn0050042	Cpr49Ab		0	0	0.902448	0.75257	0	1.09616	0.718724	0		1	0	1	0	1	0
FBgn0263584	CR43609		0.530157	0.325846	0	1.00142	0.58196	0.731861	0.716847	0.243314		1	0	1	0	0	1
FBgn0032040	CG13386		0.528435	0	0	0.749298	0	0.545709	0.715596	0.728724		1	0	1	0	0	1
FBgn0260967	CG42590		0	0.975817	0	0	0	0	0.715596	0		0	0	1	0	0	0
FBgn0038612	cona		0	0	0	0.744979	0.864407	0.54258	0.711468	0.724519		1	0	1	0	1	1
FBgn0085193	CG34164		1.05079	0	0	1.48996	0	0.54258	0.711468	0		0	0	1	0	0	1
FBgn0027793	CG14787		0	0.967397	0	0	0	1.62309	0.709421	0.722434		0	0	1	0	0	1
FBgn0038701	CG18493		0.782384	0	0	0.369544	0.429334	0.539694	0.705517	0.359209		0	0	1	0	0	1
FBgn0051845	CR31845		0	0	0	0	0	0	0.70235	0		0	0	1	0	0	0
FBgn0003886	alphaTub85E		0.258761	0	0.439728	0.366661	0.425989	0.803241	0.70001	0.356405		1	0	1	0	1	0
FBgn0039104	CG10252		0	0	0	0	0	0.531904	0.697385	0		1	0	1	0	0	1
FBgn0036447	CG17173		0	0.475264	0	0	0.424186	0.266615	0.697042	0.354894		0	0	1	0	0	1
FBgn0023496	Lip1		0.255145	0.470609	0	2.1692	2.10019	0	0.690215	0		1	0	1	0	1	0
FBgn0003124	polo		0	0	0.287174	0	0.278312	0.175007	0.685619	0.23271		0	0	1	0	1	0
FBgn0050181	CG30181		0.252847	0	0.429673	0.716551	0	0	0.683994	0		0	0	1	0	1	0
FBgn0032104	aust		0	0.929948	0	0.714107	0	0.520207	0.681959	0		0	0	1	0	0	1
FBgn0032068	CG9466		0.125808	0	0	0	0	0	0.680292	0		0	0	1	0	0	0
FBgn0032473	CG5204		0.663818	0	0	0.235099	0.273262	0.343668	0.673151	0		0	0	1	0	0	1
FBgn0039482	CG14258		0	0	0	0	0	0	0.670829	0		0	0	1	0	0	0
FBgn0032375	CG14932		0	0	0	0	0	0	0.667993	0		0	0	1	0	0	0
FBgn0035008	CG3494		0.492891	0	0	0	0.811892	0	0.667528	0		0	0	1	0	0	0
FBgn0035264	Oseg4		0.393205	0.362388	0.166991	0.139235	0.161889	0.712839	0.664363	0.135297		0	0	1	0	0	1
FBgn0038902	CG6800		0	0	0	0	0	0	0.663609	0		0	0	1	0	0	0
FBgn0030729	CG12507		0	0	0	0.689349	0	0	0.658295	0		1	0	1	0	1	0
FBgn0263001	CR43309		0	0	0	0	0	0	0.65567	0		0	0	1	0	0	0
FBgn0034965	CG13568		0.241795	0.445946	0	0	0	1.00089	0.654063	0.33301		0	0	1	0	0	1
FBgn0003087	pim		0.950806	0	0	0	0.782175	0.491084	0.643578	0.655406		0	0	1	0	0	1
FBgn0083990	sphinx		0.762374	0	0	0	0	0	0.640334	0		0	0	1	0	0	0
FBgn0036348	CG17687		0.0785474	0.289541	0.400284	0.667497	0.388088	0.325528	0.636975	0.216199		0	0	1	0	1	0
FBgn0262598	mtsh		0.156077	0	0.530596	0	0.256998	0	0.633467	0		0	0	1	0	0	0
FBgn0036093	CG14154		0.463326	0	0	0	0.762383	0	0.627244	0		0	0	1	0	0	0
FBgn0053965	CG33965		0	0	0	0	0	0	0.625727	0		0	0	1	0	0	0
FBgn0032549	CG4650		0	0.838382	0	0	0	0	0.614809	0		0	0	1	0	0	0
FBgn0033297	Mal-A8		0.900945	0	0	0.319129	0	0	0.609229	0		0	0	1	0	0	0
FBgn0002571	Mal-A3		0.44964	0	0	0	0.740282	0	0.608102	0.309608		0	0	1	0	0	0
FBgn0085353	CG34324		0	0	0	0	0	0	0.602787	0		0	0	1	0	0	0
FBgn0264602	CR43951		0	0	0.74698	0.622901	0.723059	0	0.594792	0		0	0	1	0	1	0
FBgn0034301	CG5756		0	0	0	0.206956	0.305765	0	0.592552	0.201122		1	0	1	0	1	0
FBgn0264394	CR43842		0.214516	0	0	0	0.353185	0	0.580206	0		0	0	1	0	0	0
FBgn0032492	Prosalpha6T		0	0	0	0	0.701141	0	0.576711	0		1	0	1	0	1	0
FBgn0051901	Mur29B		0	0.391458	0	0.601498	0.349491	0.219717	0.574128	0		1	0	1	0	1	1
FBgn0030483	CG12725		0	0	0	0	0	0	0.574027	0		0	0	1	0	0	0
FBgn0038655	CG14297		0.420661	0	0	0	0	0	0.569388	0		0	0	1	0	0	0
FBgn0044046	Ilp7		0	0	0	0	0.68283	0	0.561609	0		1	0	1	0	1	0
FBgn0035399	CG14955		0	0	0	0	0	0	0.557798	0		0	0	1	0	0	0
FBgn0051720	CG31720		0.136766	0	0.464706	0.387471	0.225216	0.283283	0.554166	0.188271		0	0	1	0	1	0
FBgn0051015	PH4alphaPV		0.204541	0	0	0	0	0	0.553202	0		0	0	1	0	0	0
FBgn0032632	CG6380		0	0	0	0	0	0	0.546066	0		0	0	1	0	0	0
FBgn0034739	CG3927		0	0	0	0.570645	0.662519	0.138704	0.544859	0		1	0	1	0	1	1
FBgn0032491	CG16815		0	0	0	0	0	0	0.540087	0		0	0	1	0	0	0
FBgn0033287	CG8701		0	0	0	0	0	0	0.540087	0		0	0	1	0	0	0
FBgn0025383	CG14780		0	0	0	0	0	0	0.540087	0		0	0	1	0	0	0
FBgn0035196	CG9129		0	0	0	0	0	0	0.537732	0		0	0	1	0	0	0
FBgn0054038	CG34038		0	0	0	0	0	0	0.537105	0		0	0	1	0	0	0
FBgn0039475	CG6277		0	0	0	0	0	0	0.536562	0		0	0	1	0	0	0
FBgn0041242	Gr47a		0	0	0	0	0	0	0.535979	0		0	0	1	0	0	0
FBgn0031333	CG5561		0	0	0	0	0	0	0.533082	0		0	0	1	0	0	0
FBgn0036072	CG6628		0	0	0	0.555321	0.644761	0	0.530217	0.539928		1	0	1	0	1	0
FBgn0039838	CG3669		0	0	0	0	0	0	0.527383	0		0	0	1	0	0	0
FBgn0052269	CG32269		0.354144	0	0	0.552707	0	0.403586	0.527187	0.268409		1	0	1	0	0	1
FBgn0050362	boly		0	0	0	0	0	0	0.521253	0		0	0	1	0	0	0
FBgn0030107	CG15370		0	0	0	0	0	0	0.520702	0		0	0	1	0	0	0
FBgn0032289	CG6431		0.243407	0	0	0	0	0	0.516875	0		0	0	1	0	0	0
FBgn0032122	CG31883		0.376421	0	0	1.06708	0	0	0.50941	0		1	0	1	0	1	0
FBgn0050401	CG30401		0.375646	0	0	0	0	0	0.50836	0		0	0	1	0	0	0
FBgn0041249	Gr22f		0	0	0.637862	0	0	0	0.507836	0		0	0	1	0	0	0
FBgn0034047	CG12970		0	0.692512	0	0	0	0	0.507836	0		0	0	1	0	0	0
FBgn0033549	mms4		0	0.6918	0	0	0	0	0.507314	0		0	0	1	0	0	0
FBgn0034898	CG18128		0	0	0	0	0	0.386771	0.506273	0		1	0	1	0	0	1
FBgn0030500	Ndc80		0	0	0	0.264443	0.307338	0	0.504797	0		1	0	1	0	1	0
FBgn0039091	CG10182		0.186562	0	0	0	0	0	0.504539	0		0	0	1	0	0	0
FBgn0052203	Spn75F		0	0	0	0	0	0	0.501639	0		0	0	1	0	0	0
FBgn0045497	Gr22e		0	0	0	0	0	0	0.491149	0		0	0	1	0	0	0
FBgn0042207	CG18530		0.362949	0	0	0	0	0	0.491149	0		0	0	1	0	0	0
FBgn0036080	Or67d		0	0	0	0.511376	0	0	0.488233	0		1	0	1	0	1	0
FBgn0030551	CG11674		0	0	0	0	0	0.371217	0.485828	0		1	0	1	0	0	1
FBgn0051661	CG31661		0	0	0	0	0	0	0.48535	0		0	0	1	0	0	0
FBgn0024227	ial		0.716635	0	0	0.507859	0	0.740981	0.484873	0.49375		0	0	1	0	0	1
FBgn0032089	Rcd-1r		0	0	0	0	0	0	0.483447	0		0	0	1	0	0	0
FBgn0003267	ro		0.712374	0	0	0	0	0	0.481928	0		0	0	1	0	0	0
FBgn0037068	Cpr78Cb		0	0	0	0	0	0	0.467853	0		0	0	1	0	0	0
FBgn0053247	Ste:CG33247		0.103044	0	0	0	0	0	0.465725	0		0	0	1	0	0	0
FBgn0053246	Ste:CG33246		0	0	0	0	0	0	0.465725	0		0	0	1	0	0	0
FBgn0026058	OdsH		0	0	0	0.487276	0	0	0.465209	0		1	0	1	0	1	0
FBgn0045502	Gr10a		0	0	0	0.486817	0	0.355192	0.464771	0.473278		1	0	1	0	1	1
FBgn0033888	CG18568		0	0	0.581619	0	0.563237	0.353863	0.463026	0.471501		0	0	1	0	1	0
FBgn0027796	Gr2a		0	0.630224	0	0	0	0	0.462073	0		0	0	1	0	0	0
FBgn0030207	CG2887		0	0	0	0	0	0	0.461726	0		0	0	1	0	0	0
FBgn0028950	CG15255		0	0	0	0	0	0	0.460003	0		0	0	1	0	0	0
FBgn0032891	Oseg5		0.337431	0	0.286652	0.478025	0	0.174689	0.456239	0.232286		0	0	1	0	0	0
FBgn0038067	CG11598		0	0	0	0	0	0	0.455753	0		0	0	1	0	0	0
FBgn0026563	CG1979		0.447829	0	0.190195	1.90299	1.10624	1.85551	0.45402	0.308205		1	0	1	0	1	1
FBgn0028412	Mst33A		0	0	0	0	0.54775	0	0.450284	0		1	0	1	0	1	0
FBgn0052820	CG32820		0.13014	0.119966	0.102012	0.276578	0.160696	0.538976	0.446522	0.268811		1	0	1	0	0	1
FBgn0052819	CG32819		0.13014	0.119966	0.102012	0.276578	0.160696	0.538976	0.446522	0.268811		1	0	1	0	0	1
FBgn0034085	Ptp52F		0.41253	0.152069	0	0.818001	0.543524	0.256443	0.446059	0.794845		1	0	1	0	1	1
FBgn0037428	Osi18		0	0	0	0	0	0	0.445463	0		0	0	1	0	0	0
FBgn0033041	Or42a		0	0	0.556061	0.463675	0.538523	0	0.442665	0		0	0	1	0	1	0
FBgn0038626	CG7691		0	0	0	0	0	0	0.439902	0		0	0	1	0	0	0
FBgn0032437	CR17024		0	0	0	0	0	0	0.43951	0		0	0	1	0	0	0
FBgn0037174	CG14457		0	0	0.547976	0	0	0.333455	0.436224	0		0	0	1	0	0	0
FBgn0037992	CG4702		0	0	0	0	0	0.332075	0.434427	0		1	0	1	0	0	1
FBgn0030148	CG3106		0	0	0	0	0.527586	0	0.433199	0		1	0	1	0	1	0
FBgn0002865	Mst98Ca		0	0	0.53727	0.448004	0	0	0.427696	0		0	0	1	0	1	0
FBgn0032119	CG3769		0.312335	0	0	0	0	0	0.422566	0		0	0	1	0	0	0
FBgn0038931	CG13407		0	0	0	0	0	0	0.421844	0		0	0	1	0	0	0
FBgn0053242	Ste:CG33242		0.103747	0	0	0	0	0	0.421169	0		0	0	1	0	0	0
FBgn0051821	CG31821		0.310476	0	0	0	0	0	0.420047	0		0	0	1	0	0	0
FBgn0053239	Ste:CG33239		0.103277	0	0	0	0	0	0.419256	0		0	0	1	0	0	0
FBgn0053241	Ste:CG33241		0.103044	0	0	0	0	0	0.418306	0		0	0	1	0	0	0
FBgn0264569	CR43941		0	0	0	0	0	0.317365	0.415099	0		1	0	1	0	0	1
FBgn0031929	CG18585		0	0	0	0	0	0	0.415099	0		0	0	1	0	0	0
FBgn0032265	CG18301		0	0	0	0	0	0	0.409244	0		0	0	1	0	0	0
FBgn0052152	CG32152		0.238722	8.64559e-40	6.4901e-44	1.29479e-25	5.94137e-28	1.47539e-31	0.407817	7.24984e-36		0	0	1	0	0	0
FBgn0052459	CG32459		0	0	0	0	0	0.623233	0.407553	0		1	0	1	0	0	1
FBgn0016920	nompC		0.244655	0.1106	0.203906	0.170009	0.395437	0.186591	0.405606	0.247794		0	0	1	0	0	0
FBgn0032211	CG13138		0	0	0	0	0	0	0.405191	0		0	0	1	0	0	0
FBgn0039490	CG5882		0.299629	0	0.254528	0	0	0	0.405094	0		0	0	1	0	0	0
FBgn0263455	CR43478		0.298787	0	0	0.42342	0	0.309072	0.404213	0		1	0	1	0	0	1
FBgn0262902	CR43257		0	0	0	0	0	0.307565	0.402236	0		1	0	1	0	0	1
FBgn0029657	CG12535		0	0	0	0	0	0	0.402213	0		0	0	1	0	0	0
FBgn0026399	Or85e		0.294449	0	0	0.417268	0	0	0.398338	0		0	0	1	0	0	0
FBgn0000606	eve		0	0	0	0	0	0	0.397695	0		0	0	1	0	0	0
FBgn0032593	trpgamma		0	0.178568	0.164573	0	0.319248	0.20082	0.393096	0.266809		0	0	1	0	0	0
FBgn0003372	Sgs1		0.385625	0	0	0	0.635075	0.39949	0.39093	0.398064		1	0	1	0	0	1
FBgn0035328	yellow-g2		0	0	0	0.816737	0	0.298117	0.389838	0.396968		1	0	1	0	1	1
FBgn0037520	CG18268		0	0	0	0	0	0	0.38953	0		0	0	1	0	0	0
FBgn0000146	aub		0.143712	0	0	0.193409	0.473344	0.446538	0.38862	0.395715		1	0	1	0	1	1
FBgn0029727	CG6978		0.286141	0	0	0	0	0.296018	0.387084	0		0	0	1	0	0	1
FBgn0035428	CG14960		0	0	0	0	0	0	0.385873	0		0	0	1	0	0	0
FBgn0032624	CG6304		0	0	0	0	0	0	0.38497	0		0	0	1	0	0	0
FBgn0038000	CG10014		0	0	0	0	0.4681	0	0.38467	0		1	0	1	0	1	0
FBgn0263042	CG43337		0	0	0	0	0	0	0.384071	0		0	0	1	0	0	0
FBgn0032435	Oatp33Eb		0	0.260988	0.240509	0.200536	0	0.146607	0.382775	0.194882		0	0	1	0	0	0
FBgn0037365	CG2104		0	0	0	0	0	0	0.380515	0		0	0	1	0	0	0
FBgn0264082	CG43751		0.277865	0	0	0	0	0	0.375876	0		0	0	1	0	0	0
FBgn0036009	Or67a		0	0	0.465477	0	0	0	0.370511	0		0	0	1	0	0	0
FBgn0034459	CG16716		0	0	0	0	0.45119	0	0.370415	0		1	0	1	0	1	0
FBgn0034865	Or59b		0	0	0	0	0	0	0.369956	0		0	0	1	0	0	0
FBgn0038315	CG14866		0	0	0	0.38153	0	0	0.364197	0		1	0	1	0	1	0
FBgn0263343	CR43424		0	0	0	0	0	0.277565	0.362879	0		1	0	1	0	0	1
FBgn0040028	CG17450		0.14538	0.134032	0.112937	0.308987	0	0.775043	0.359533	0.300321		1	0	1	0	0	1
FBgn0044817	Ste12DOR		0	0	0	0	0	0	0.359361	0		0	0	1	0	0	0
FBgn0038136	CG8774		0.390955	0	0	0.369155	0.214513	0	0.352305	0.358743		0	0	1	0	0	0
FBgn0260399	gwl		0.130084	0	0	0.184266	0.214217	0.269488	0.351752	0.179069		1	0	1	0	1	1
FBgn0039429	CG14238		0	0.478306	0	0	0	0	0.350752	0		0	0	1	0	0	0
FBgn0038414	CG6901		0	0	0	0	0	0	0.348521	0		0	0	1	0	0	0
FBgn0030296	CG15196		0	0	0	0	0	0	0.348166	0		0	0	1	0	0	0
FBgn0030989	inx5		0	0	0.43449	0	0	0	0.345833	0		0	0	1	0	0	0
FBgn0029568	CG11381		0	0	0	0	0	0	0.343186	0		0	0	1	0	0	0
FBgn0035669	CG6592		0	0	0	0	0	0	0.34271	0		0	0	1	0	0	0
FBgn0032894	CG14402		0	0	0	0	0	0	0.336399	0		0	0	1	0	0	0
FBgn0035865	CG7201		0.248407	0	0	0	0	0	0.33599	0		0	0	1	0	0	0
FBgn0051202	CG31202		0.239888	0	0	0.339902	0.394936	0.248253	0.32445	0.330382		1	0	1	0	1	1
FBgn0030992	CG33253		0	0	0	0	0	0	0.315325	0		0	0	1	0	0	0
FBgn0029989	CG15333		0	0	0	0	0	0	0.31233	0		0	0	1	0	0	0
FBgn0025613	CG3081		0	0	0	0	0	0	0.310951	0		0	0	1	0	0	0
FBgn0044419	Pmi		3.72108e-34	3.22735e-23	2.39326e-13	3.23596e-26	1.08269e-220	3.88864e-11	0.306871	4.70441e-14		0	0	1	0	0	0
FBgn0052054	CG32054		0	0	0	0	0	0	0.306507	0		0	0	1	0	0	0
FBgn0039071	CG4434		0	0	0	0	0	0	0.302745	0		0	0	1	0	0	0
FBgn0037630	Ir85a		0	0	0.375089	0	0.726861	13.7082	0.298531	0		1	0	1	0	1	1
FBgn0050076	CG30076		0	0	0	0.31069	0.36103	0	0.296556	0		1	0	1	0	1	0
FBgn0260467	CG7071		0.00100721	0.00161954	0.00273728	19.283	0.000940744	0.00120456	0.294423	0.0282389		1	0	1	0	1	0
FBgn0250833	CG34461		0.213637	0	0	0.302686	0.703478	0.728473	0.288914	0		1	0	1	0	1	1
FBgn0031934	Ntl		0	0.384302	0	0	0	0	0.281816	0		0	0	1	0	0	0
FBgn0035265	CG18173		0	0	0	0	0	0	0.281799	0		0	0	1	0	0	0
FBgn0051988	CG31988		0	0	0	0	0	0	0.279849	0		0	0	1	0	0	0
FBgn0036785	CG13700		0.205815	0	0	0	0.338866	0	0.278325	0		0	0	1	0	0	0
FBgn0036781	CG13699		0	0	0	0	0.167433	0.10532	0.274852	0		1	0	1	0	1	1
FBgn0051668	CG31668		0	0	0	0	0.334149	0	0.274446	0		1	0	1	0	1	0
FBgn0015270	Orc2		0.202274	0	0	0.286578	0.333039	0	0.273533	0		1	0	1	0	1	0
FBgn0031626	CG15631		0	0	0	0	0	0	0.269645	0		0	0	1	0	0	0
FBgn0000158	bam		0.198967	0	0	0	0	0	0.269057	0		0	0	1	0	0	0
FBgn0004378	Klp61F		0	0.181537	0	0.278995	0.162194	0.306079	0.266247	0		1	0	1	0	1	1
FBgn0001086	fzy		0	0.362162	0	0	0.646737	0.203311	0.26558	0.270433		1	0	1	0	0	1
FBgn0036568	CG5389		0	0	0.331387	0	0	0.201901	0.263734	0		0	0	1	0	0	0
FBgn0034132	S-Lap8		0	0	0	0	0	0	0.261082	0		0	0	1	0	0	0
FBgn0034363	CG5327		0	0.341218	0	0	0.304691	0.383157	0.250222	0.254793		0	0	1	0	0	1
FBgn0039769	CG15534		0	0	0	0	0	0	0.246841	0		0	0	1	0	0	0
FBgn0038404	CG8925		0	0	0	0.255147	0	0.745906	0.243525	0		1	0	1	0	1	1
FBgn0263446	CR43469		0	0	0	0	0	0	0.242592	0		0	0	1	0	0	0
FBgn0028904	CG16879		0	0	0	0	0.291969	0.190276	0.239762	0.244142		1	0	1	0	1	1
FBgn0028518	CG18480		0	0	0	0	0	0	0.232638	0		0	0	1	0	0	0
FBgn0037772	Spn85F		0.171007	0	0	0	0	0	0.23122	0		0	0	1	0	0	0
FBgn0261707	CR42743		0	0	0	0	0	0	0.229499	0		0	0	1	0	0	0
FBgn0035798	frac		0.0743544	0.155202	0	0.358002	0.277477	0.174556	0.227729	0.51207		1	1	1	0	1	1
FBgn0031034	CG14205		0	0	0	0	0	0	0.227383	0		0	0	1	0	0	0
FBgn0033154	CG1850		0	0	0	0	0	0	0.22226	0		0	0	1	0	0	0
FBgn0039217	CG13627		0.16303	0	0	0	0	0	0.220435	0		0	0	1	0	0	0
FBgn0038163	CG10841		0	0	0	0	0	0	0.220325	0		0	0	1	0	0	0
FBgn0031784	CG9222		0	0	0	0	0	0	0.219364	0		0	0	1	0	0	0
FBgn0030598	CG9503		0	0	0	0	0	0	0.209516	0		0	0	1	0	0	0
FBgn0039728	CG7896		0	0.141008	0.12996	0.108358	0	0.237806	0.206806	0		0	0	1	0	0	0
FBgn0035797	CG14837		0	0	0.256105	0.213541	0.496445	0.3122	0.203802	0.415048		1	0	1	0	1	0
FBgn0037916	CG5342		0	0	0	0	0.246695	0	0.202547	0		1	0	1	0	1	0
FBgn0036229	CG7248		0	0	0	0	0	0	0.201719	0		0	0	1	0	0	0
FBgn0031209	Ir21a		0	0	0	0	0	0	0.200245	0		0	0	1	0	0	0
FBgn0053245	Ste:CG33245		0.103044	0	0	0	0	0	0.194758	0		0	0	1	0	0	0
FBgn0053244	Ste:CG33244		0.103044	0	0	0	0	0	0.194758	0		0	0	1	0	0	0
FBgn0053243	Ste:CG33243		0	0	0	0	0	0	0.194758	0		0	0	1	0	0	0
FBgn0053240	Ste:CG33240		0	0	0	0	0	0	0.194758	0		0	0	1	0	0	0
FBgn0053236	Ste:CG33236		0.103044	0	0	0	0	0	0.194758	0		0	0	1	0	0	0
FBgn0053238	Ste:CG33238		0	0	0	0	0	0	0.194318	0		0	0	1	0	0	0
FBgn0037915	CG6790		0.139403	0	0	0	0	0	0.188462	0		0	0	1	0	0	0
FBgn0032929	Mcm10		0.137876	0	0	0	0.227043	0.14279	0.186397	0.1898		1	0	1	0	0	1
FBgn0031496	CG17258		0.135271	0	0	0.191616	0	0	0.182873	0		0	0	1	0	0	0
FBgn0037427	Osi17		0	0	0	0	0	0	0.171016	0		0	0	1	0	0	0
FBgn0030592	CG9514		0	0.229549	0	0	0	0	0.168332	0		0	0	1	0	0	0
FBgn0032069	CG9468		0.121901	0	0	0	0.200744	0	0.164789	0		0	0	1	0	0	0
FBgn0046253	CG3502		0.121415	0	0	0	0.399886	0	0.164131	0		1	0	1	0	1	0
FBgn0037421	CG15594		0	0	0	0	0	0	0.159256	0		0	0	1	0	0	0
FBgn0264309	CR43784		0	0.202165	0	0.527588	0.389654	0.751656	0.148255	0.176146		1	0	1	0	1	1
FBgn0033864	CG18368		0	0	0	0	0	0	0.144301	0		0	0	1	0	0	0
FBgn0004878	cas		0	0	0	0	0	0	0.140399	0		0	0	1	0	0	0
FBgn0261675	Npc1b		0.101386	0	0	0.143605	0	0	0.137044	0		0	0	1	0	0	0
FBgn0053831	His1:CG33831		0	0.091852	0	0.0371231	0	0.116604	0.134715	0.070398		0	0	1	0	0	1
FBgn0053864	His1:CG33864		0	0.091852	0	0.0371231	0	0.0770775	0.134715	0.070398		0	0	1	0	0	1
FBgn0053828	His1:CG33828		0	0.137778	0	0.0371231	0	0.116604	0.134715	0.0361015		0	0	1	0	0	1
FBgn0053801	His1:CG33801		0	0.137778	0	0.0371231	0	0.0770775	0.134715	0.0361015		0	0	1	0	0	1
FBgn0053807	His1:CG33807		0	0.137778	0	0.0371231	0	0.0770775	0.134715	0.0361015		0	0	1	0	0	1
FBgn0053855	His1:CG33855		0	0.045926	0	0	0	0.116604	0.134715	0.0342965		1	0	1	0	0	1
FBgn0053861	His1:CG33861		0	0.091852	0	0	0	0.116604	0.134715	0.0342965		0	0	1	0	0	1
FBgn0053834	His1:CG33834		0	0.091852	0	0	0	0.051385	0.134715	0		0	0	1	0	0	1
FBgn0052719	CG32719		0.0983542	0	0	0	0	0	0.132944	0		0	0	1	0	0	0
FBgn0035239	CG18170		0.000100942	0.144643	4.78314e-07	5.99604e-31	0.21995	1.58426e-33	0.10596	1.11613e-06		0	0	1	0	0	0
FBgn0053810	His1:CG33810		0	0.137778	0	0.0371231	0	0.116604	0.101037	0.070398		0	0	1	0	0	1
FBgn0053846	His1:CG33846		0	0.137778	0	0.0371231	0	0.0770775	0.101037	0.070398		0	0	1	0	0	1
FBgn0036747	CG6052		0	0	0	0	0	0	0.0998852	0		0	0	1	0	0	0
FBgn0053265	Muc68E		0	0	0	0	0	0	0.0942366	0		0	0	1	0	0	0
FBgn0026063	KP78b		0	1.4848e-05	0.111631	0.538806	0.523666	0.328238	0.0917375	0.0830068		1	0	1	0	1	1
FBgn0030376	CG2750		0	0	0	0	0	0	0.0868146	0		0	0	1	0	0	0
FBgn0000140	asp		0.0596545	0	0	0	0	0.061816	0.0806209	0		0	0	1	0	0	1
FBgn0263109	CG43366		0.0485549	0	0	0.0687648	0	0.0503182	0.065617	0		1	0	1	0	0	1
FBgn0040653	IM4		1868.65	4198.96	4674.87	4474.34	4907.64	3748.57	5617.67	25172.1		0	1	0	1	0	0
FBgn0025583	IM2		2009.63	3713.55	1066.73	5152.36	6914.93	1735.67	3896.16	26886.2		1	1	0	1	1	0
FBgn0034331	CG15067		1578.74	1777.07	976.039	3067.82	3587.8	1122.47	2267.63	8107.36		0	1	0	1	0	0
FBgn0000044	Act57B		1591.65	1844.67	1280.55	1677.15	1651.35	1221.26	1943.16	3512.64		0	0	0	1	0	0
FBgn0043841	vir-1		678.212	733.431	831.202	1033.48	1105.06	844.212	989.364	2253.67		0	1	0	1	0	0
FBgn0032897	CG9336		690.415	698.947	605.497	537.448	649.225	482.975	985.777	1296.76		0	0	0	1	0	0
FBgn0015221	Fer2LCH		695.247	617.039	515.595	646.676	628.545	489.059	885.697	1206.45		0	0	0	1	0	0
FBgn0001149	GstD1		444.312	594.948	648.435	508.849	538.746	527.805	869.499	1495.53		0	0	0	1	0	0
FBgn0038160	CG9759		554.441	448.638	241.157	286.017	190.922	299.309	817.288	853.801		0	0	0	1	0	0
FBgn0029093	cathD		431.206	483.854	433.656	333.464	350.274	408.043	807.87	968.806		0	0	0	1	0	0
FBgn0038930	CG5778		548.129	525.371	378.104	531.914	734.154	316.965	773.591	1687.81		0	1	0	1	0	0
FBgn0002789	Mp20		411.109	515.813	287.416	503.256	548.684	275.332	719.871	1101.37		0	0	0	1	0	0
FBgn0040309	Jafrac1		328.976	376.897	402.583	448.722	437.397	423.232	548.001	967.12		0	0	0	1	0	0
FBgn0020439	fau		377.344	446.346	357.679	399.561	419.895	380.596	544.647	924.765		0	0	0	1	0	0
FBgn0000042	Act5C		414.062	605.067	460.372	337.106	424.709	482.955	542.021	870.664		0	0	0	1	0	0
FBgn0264294	Cyt-b5		318.958	292.492	355.343	378.99	386.316	335.579	463.246	867.65		0	0	0	1	0	0
FBgn0035917	Zasp66		332.671	381.878	263.11	335.858	352.855	244.467	442.642	659.488		0	0	0	1	0	0
FBgn0030262	Vago		294.571	247.562	155.139	309.481	369.105	134.297	417.766	694.024		0	0	0	1	0	0
FBgn0037637	CG9836		299.59	288.892	242.503	227.582	240.031	210.331	398.083	455.973		0	0	0	1	0	0
FBgn0262109	CR42862		473.33	399.604	300.38	238.297	436.786	243.3	370.426	742.31		0	1	0	1	0	0
FBgn0030079	CG7267		154.049	247.191	121.063	189.728	216.014	143.476	334.988	581.902		0	0	0	1	0	0
FBgn0026170	smt3		205.601	234.19	213.45	248.673	210.588	225.831	321.264	520.331		0	0	0	1	0	0
FBgn0035438	PHGPx		192.978	174.633	179.877	276.933	271.707	180.418	309.783	796.552		0	1	0	1	0	0
FBgn0033927	CR10102		101.456	305.797	37.7352	74.9492	141.624	26.7935	296.285	564.185		0	0	0	1	0	0
FBgn0031037	CG14207		182.511	230.668	152.856	180.643	217.478	148.101	293.247	426.926		0	0	0	1	0	0
FBgn0262563	CG43103		158.524	128.284	163.947	235.157	210.265	185.874	279.053	449.864		0	0	0	1	0	0
FBgn0052695	CG32695		149.878	175.282	127.679	268.686	272.66	221.975	272.651	616.4		0	1	0	1	0	0
FBgn0040954	CG13779		148.548	144.082	148.972	130.206	166.399	131.079	262.296	305.594		0	0	0	1	0	0
FBgn0050052	Obp49a		231.187	160.958	58.4691	235.392	203.804	79.5442	253.736	399.04		0	0	0	1	0	0
FBgn0085229	CG34200		183.049	165.192	126.694	293.261	233.82	194.629	234.689	486.445		0	1	0	1	0	0
FBgn0052368	CG32368		181.046	398.937	50.5589	88.5886	165.645	22.8287	230.044	614.552		0	1	0	1	0	0
FBgn0000083	AnnIX		169.705	287.574	161.523	173.248	226.266	174.587	221.89	416.157		0	0	0	1	0	0
FBgn0261113	Xrp1		128.195	157.11	154.85	95.4947	122.532	148.504	217.07	359.54		0	0	0	1	0	0
FBgn0033340	CG13751		116.466	149.379	166.344	131.52	92.7201	108.722	212.148	296.836		0	0	0	1	0	0
FBgn0017581	Lk6		245.059	243.868	251.679	145.186	167.697	194.435	208.585	398.723		0	0	0	1	0	0
FBgn0025885	Inos		196.023	215.774	130.154	156.948	154.587	124.663	207.44	296.498		0	0	0	1	0	0
FBgn0032899	CG9338		132.857	168.381	126.595	118.416	142.992	86.0912	204.528	268.813		0	0	0	1	0	0
FBgn0035985	Cpr67B		128.617	147.385	91.7152	69.7501	80.2582	82.5149	202.142	291.516		0	0	0	1	0	0
FBgn0051205	CG31205		72.7376	142.351	139.332	35.7508	26.3303	25.0464	196.963	151.099		0	0	0	1	0	0
FBgn0034935	CG13565		110.824	129.077	132.683	25.369	34.7342	117.865	190.716	124.147		0	0	0	1	0	0
FBgn0050423	CG30423		137.592	118.221	91.0954	142.448	127.196	101.991	190.529	272.058		0	0	0	1	0	0
FBgn0030679	CG8206		107.752	121.594	115.693	127.397	124.193	101.432	181.29	330.737		0	0	0	1	0	0
FBgn0011296	l(2)efl		138.775	199.371	115.292	98.8697	162.778	136.597	179.351	304.179		0	0	0	1	0	0
FBgn0032140	CG13117		98.1267	133.411	79.8795	146.161	139.478	97.5926	178.573	345.332		0	0	0	1	0	0
FBgn0010385	Def		124.256	120.977	23.8146	41.9513	99.4148	50.9469	173.24	299.115		0	0	0	1	0	1
FBgn0036433	CG9628		147.772	155.59	97.0414	114.619	112.144	85.7663	168.473	254.474		0	0	0	1	0	0
FBgn0034920	CG5597		105.916	125.901	114.295	127.539	159.155	99.4215	165.664	278.058		0	0	0	1	0	0
FBgn0030362	regucalcin		219.672	227.671	90.2051	161.425	153.302	119.104	156.148	415.282		0	1	0	1	0	0
FBgn0051200	CG31200		114.259	113.108	76.8785	66.8669	61.6008	77.3477	150.75	139.436		0	0	0	1	0	0
FBgn0262954	Rpb12		106.047	100.268	69.0013	137.148	107.479	74.9004	149.734	259.576		0	0	0	1	0	0
FBgn0030159	CG9689		63.7783	115.956	54.6318	66.9561	69.6937	60.351	147.655	163.788		0	0	0	1	0	0
FBgn0022709	Adk1		82.9351	93.049	88.1907	93.6448	92.4455	78.2219	146.027	191.319		0	0	0	1	0	0
FBgn0032224	Sps2		110.841	113.287	92.8687	134.702	99.3607	96.7925	142.953	224.568		0	0	0	1	0	0
FBgn0031263	CG2789		90.6247	137.991	99.1251	92.4316	119.454	111.099	142.1	376.75		0	1	0	1	0	0
FBgn0024432	Dlc90F		96.149	87.7821	91.849	88.0843	82.647	69.1638	141.914	162.396		0	0	0	1	0	0
FBgn0034603	Glycogenin		121.751	125.589	109.069	87.3	110.069	92.9847	141.121	297.362		0	1	0	1	0	0
FBgn0026084	cib		76.8056	139.487	69.3333	87.4237	93.3689	77.0741	135.723	177.038		0	0	0	1	0	0
FBgn0063494	GstE6		76.7775	83.0261	92.3586	83.2196	73.9261	80.5203	133.611	242.849		0	0	0	1	0	0
FBgn0038194	Cyp6d5		153.47	126.922	111.048	122.408	149.558	87.3469	132.916	593.204		0	1	0	1	0	0
FBgn0083919	Zasp52		111.188	118.672	114.614	103.552	108.044	82.4302	129.91	200.808		0	0	0	1	0	0
FBgn0259989	CG42486		71.1649	67.0026	77.7756	87.0452	92.3202	46.7182	125.105	218.518		0	0	0	1	0	0
FBgn0035165	CG13887		110.131	94.1272	91.6906	104.129	111.275	73.8777	121.176	192.968		0	0	0	1	0	0
FBgn0036364	CG14109		67.69	93.2869	68.8907	98.6721	94.4305	52.2005	119.395	285.885		0	1	0	1	0	0
FBgn0053774	CG33774		59.4399	77.5454	101.258	93.117	63.15	66.3582	117.919	174.109		0	0	0	1	0	0
FBgn0031977	baf		67.5909	59.4429	54.6775	63.168	65.0567	51.8175	117.317	153.598		0	0	0	1	0	0
FBgn0030309	CG1572		77.3445	114.554	51.9846	68.212	100.635	91.5349	116.897	189.093		0	0	0	1	0	0
FBgn0051199	CG31199		108.809	121.46	50.4477	63.4065	52.3729	48.4456	116.431	117.379		0	0	0	1	0	0
FBgn0029854	CG3566		75.0435	96.0414	101.047	81.7803	87.7117	99.5506	116.243	183.233		0	0	0	1	0	0
FBgn0020653	Trxr-1		94.307	91.8905	88.4119	82.7004	76.8546	91.9965	116.096	203.376		0	0	0	1	0	0
FBgn0030332	CG9360		85.7161	89.1883	32.8569	154.268	133.453	36.9117	112.04	377.027		0	1	0	1	0	0
FBgn0004926	eIF-2beta		95.2344	84.0535	92.7763	89.6351	97.2647	103.905	111.561	213.201		0	0	0	1	0	0
FBgn0029766	CG15784		29.5607	63.6728	70.5528	31.9721	60.9282	77.3038	108.949	392.798		0	1	0	1	0	0
FBgn0010590	Prosbeta1		71.7449	72.177	82.8463	95.6594	79.2781	72.4278	100.784	175.731		0	0	0	1	0	0
FBgn0038020	GstD9		48.5651	68.1372	42.8648	32.2595	35.3924	38.7011	100.767	119.579		0	0	0	1	0	0
FBgn0046214	vig2		78.76	64.6674	102.8	74.4348	79.8418	91.7169	99.7501	176.291		0	0	0	1	0	0
FBgn0038088	CG10126		46.8235	83.3749	28.7169	77.205	58.436	44.3299	99.2529	216.918		0	1	0	1	0	0
FBgn0032497	CG6043		59.6908	71.8761	56.0211	73.1611	80.6584	43.9331	98.261	150.061		0	0	0	1	0	0
FBgn0032596	CG17331		89.7832	66.7842	66.6087	84.6036	101.104	67.7907	96.3175	178.716		0	0	0	1	0	0
FBgn0085257	CG34228		65.4529	53.9265	44.5974	59.9493	45.3672	46.2521	94.9245	112.798		0	0	0	1	0	0
FBgn0029502	COQ7		63.5474	88.4674	64.3138	55.7774	70.5344	48.4458	94.9235	130.74		0	0	0	1	0	0
FBgn0262538	CG43092		38.6107	64.0826	40.0696	56.6223	63.5059	49.2889	93.988	125.513		0	0	0	1	0	0
FBgn0035469	CG14977		55.8882	55.2625	60.6794	73.8639	47.5128	73.404	90.2051	141.131		0	0	0	1	0	0
FBgn0086704	stops		58.8795	67.4817	67.0618	48.4229	46.2626	34.3098	89.3928	115.527		0	0	0	1	0	0
FBgn0004066	Pros28.1		56.0342	62.7074	55.3026	62.5115	68.4252	52.3297	86.5886	142.971		0	0	0	1	0	0
FBgn0032236	mRpS7		59.5934	51.7887	48.6839	51.3706	45.1722	39.8044	85.4678	93.4839		0	0	0	1	0	0
FBgn0034335	GstE1		51.4606	44.4848	42.8214	69.8672	77.4564	72.9199	85.2622	351.082		0	1	0	1	0	0
FBgn0021814	Vps28		49.5296	66.7789	41.6353	40.9971	62.2389	47.109	85.1811	121.294		0	0	0	1	0	0
FBgn0033226	CG1882		58.2673	56.2164	60.2944	53.1593	56.1554	37.4623	82.6395	136.539		0	0	0	1	0	0
FBgn0002031	l(2)37Cc		66.6813	78.1937	73.633	66.738	56.3283	72.5104	82.0558	157.005		0	0	0	1	0	0
FBgn0026380	Prosbeta3		55.5017	70.1127	57.9428	74.5491	72.0969	56.3276	79.7602	144.321		0	0	0	1	0	0
FBgn0040534	CG11985		63.7104	86.6306	41.7585	69.7689	52.1473	67.3844	76.9521	143.192		0	0	0	1	0	0
FBgn0032393	CG12264		43.7389	42.0616	44.8696	37.4139	31.1726	40.2881	76.6607	109.104		0	0	0	1	0	0
FBgn0052640	CG32640		75.3143	59.1944	57.1909	64.85	51.4014	28.1236	76.6384	137.313		0	0	0	1	0	0
FBgn0004436	UbcD6		81.2639	76.9308	68.5194	62.5478	56.6353	60.4185	76.6265	140.721		0	0	0	1	0	0
FBgn0020545	kraken		65.6395	56.4754	43.9799	53.2203	58.698	54.8348	76.425	146.082		0	0	0	1	0	0
FBgn0000339	cni		38.8038	77.4931	39.4044	57.6356	49.2251	48.7998	75.4802	114.217		0	0	0	1	0	0
FBgn0052641	CG32641		61.187	59.4074	59.625	59.5043	47.2861	30.2393	73.3576	132.374		0	0	0	1	0	0
FBgn0086708	stv		54.99	72.2851	45.5318	44.4031	40.1639	41.8727	72.3948	93.0519		0	0	0	1	0	0
FBgn0036173	CG7394		38.0721	61.7431	44.4515	41.4429	61.0741	42.6955	71.0127	109.701		0	0	0	1	0	0
FBgn0035251	CG7967		49.4402	54.24	52.235	48.7645	53.8851	40.7649	70.0591	112.305		0	0	0	1	0	0
FBgn0015801	Reg-5		55.8994	48.522	43.8692	46.6824	38.5294	34.3372	69.5016	83.7619		0	0	0	1	0	0
FBgn0035112	CG13877		51.9029	41.1661	45.159	87.3106	142.593	54.4668	69.1122	212.426		1	1	0	1	1	0
FBgn0050026	CG30026		58.6954	57.3293	71.9788	93.6396	146.698	72.8345	68.795	289.571		0	1	0	1	1	0
FBgn0035083	Tina-1		54.6224	56.0301	50.6268	42.3325	37.4921	35.1922	68.741	77.149		0	0	0	1	0	0
FBgn0033134	Tsp42El		47.0092	59.8364	45.4665	34.467	48.0188	41.0498	68.5618	129.582		0	0	0	1	0	0
FBgn0040588	CG13841		33.1345	45.9216	46.9668	30.3559	27.2472	21.3608	66.4165	93.3585		0	0	0	1	0	0
FBgn0026872	CG14777		47.5592	37.0821	35.0425	43.2914	40.863	30.5598	65.1296	82.2004		0	0	0	1	0	0
FBgn0036126	CG6272		48.692	56.9971	36.0703	32.2432	38.6953	32.6168	63.8178	101.51		0	0	0	1	0	0
FBgn0010741	l(3)01239		51.2992	51.4794	33.1793	50.595	51.3414	50.6449	63.4196	103.799		0	0	0	1	0	0
FBgn0046999	CG6429		37.8011	55.36	35.1836	37.4367	42.226	30.8932	62.8295	95.4847		0	0	0	1	0	0
FBgn0034412	abba		55.9495	56.0948	37.232	30.808	39.8857	29.5489	62.5325	85.9643		0	0	0	1	0	0
FBgn0038299	Spn88Eb		38.1165	59.7409	11.2021	52.3898	100.016	14.2311	62.4186	354.516		0	1	0	1	0	0
FBgn0038972	CG7054		47.034	48.5587	19.7776	63.1029	48.2626	33.4311	60.9471	115.761		0	0	0	1	0	0
FBgn0031313	CG5080		78.2489	57.5496	23.1625	67.4629	81.5437	23.7113	60.5427	120.069		0	0	0	1	0	0
FBgn0261458	capt		52.6573	64.5271	39.5279	53.6928	57.4948	31.3054	58.4384	104.384		0	0	0	1	0	0
FBgn0261381	mtTFB1		52.4266	56.2466	35.91	41.3139	37.4287	38.7454	58.2522	78.4758		0	0	0	1	0	0
FBgn0010053	Jheh1		29.3395	25.5566	51.2447	31.1813	26.8328	39.9118	57.3261	105.149		0	0	0	1	0	0
FBgn0031322	CG5001		41.249	43.9415	26.7495	44.947	38.6923	32.7409	57.1803	80.1711		0	0	0	1	0	0
FBgn0033777	CG17574		59.999	42.3859	38.3706	42.3726	44.4114	34.0673	56.562	90.8895		0	0	0	1	0	0
FBgn0035346	CG1146		37.1231	40.6492	25.4974	30.8963	40.5316	24.7484	56.4392	103.932		0	0	0	1	0	0
FBgn0033548	CG7637		42.9793	71.0715	73.2445	81.5761	89.9181	58.391	55.4091	192.627		0	1	0	1	0	0
FBgn0014018	Rel		39.1022	50.7868	33.7036	32.5521	52.1782	47.4438	55.1857	98.8339		0	0	0	1	0	0
FBgn0022224	ubl		37.1602	40.7436	46.0477	48.0367	33.2533	29.4046	55.1734	77.2749		0	0	0	1	0	0
FBgn0024891	ferrochelatase		31.0727	34.1394	27.4568	33.7171	36.7486	29.5592	55.1348	120.853		0	1	0	1	0	0
FBgn0033342	CG8258		41.2384	45.7058	37.1589	35.115	27.776	34.0627	54.9227	66.538		0	0	0	1	0	0
FBgn0083972	CG34136		32.3396	49.7964	27.503	64.0312	63.1619	24.326	54.7762	119.933		0	1	0	1	0	0
FBgn0035589	CHMP2B		26.9502	29.2745	30.5499	41.9607	32.168	26.7398	54.3853	72.1436		0	0	0	1	0	0
FBgn0037603	CG11753		40.651	36.9224	42.1902	36.1628	47.5927	29.849	54.1531	76.0668		0	0	0	1	0	0
FBgn0085194	CG34165		39.4505	33.3869	15.352	8.0035	14.815	24.3381	53.5611	40.5232		0	0	0	1	0	0
FBgn0086346	ALiX		47.6931	52.8939	42.6788	40.6431	45.3594	40.5475	53.0965	89.5245		0	0	0	1	0	0
FBgn0259736	CG42390		43.3209	43.8895	29.1528	32.1543	37.6322	33.1264	53.0766	94.0187		0	0	0	1	0	0
FBgn0039239	CG13641		50.9704	42.5793	24.9409	47.543	109.089	5.76126	52.9878	554.072		0	1	0	1	0	0
FBgn0039869	CG1890		27.1788	41.21	33.191	45.4749	48.137	27.314	52.8863	96.1759		0	0	0	1	0	0
FBgn0031637	CG2950		50.1371	51.3317	39.7305	32.2477	37.1568	32.2428	52.446	87.0494		0	0	0	1	0	0
FBgn0053526	PNUTS		60.2216	61.3734	52.1839	35.4019	48.6323	44.7461	52.1791	87.5287		0	0	0	1	0	0
FBgn0032634	Rpb11		28.0127	42.2401	22.9587	23.5688	35.804	21.3494	52.098	57.3614		0	0	0	1	0	0
FBgn0041205	key		28.3648	31.7048	28.8302	34.2288	31.0325	27.0361	51.2141	69.9468		0	0	0	1	0	0
FBgn0025628	CG4199		48.4352	41.1051	41.8996	37.7273	38.9043	45.01	50.9753	81.8581		0	0	0	1	0	0
FBgn0050269	CG30269		47.3236	36.3306	51.661	50.6908	42.5666	31.2679	50.8638	112.235		0	1	0	1	0	0
FBgn0036643	Syx8		32.8779	38.6306	31.3381	21.8954	37.7033	19.5529	50.5874	53.5756		0	0	0	1	0	0
FBgn0040377	Vha36-3		20.4564	32.1065	25.2168	18.8532	22.7185	16.374	50.5518	55.7101		0	0	0	1	0	0
FBgn0028940	Cyp28a5		33.4398	38.5973	22.8062	66.0741	76.4023	23.7789	50.4553	198.931		0	1	0	1	0	0
FBgn0039259	CG11781		40.5772	15.026	55.27	39.5172	22.8555	26.2192	50.3759	62.53		0	0	0	1	0	0
FBgn0030086	CG7033		34.5141	46.4414	38.3554	29.0738	35.9402	37.856	50.2016	79.1184		0	0	0	1	0	0
FBgn0085244	CG34215		13.1825	43.9627	215.527	20.6026	41.1315	78.5068	50.1554	218.929		0	1	0	1	0	0
FBgn0027329	Tcp-1zeta		32.9495	38.495	40.338	26.6757	34.3697	37.2848	50.0928	72.7078		0	0	0	1	0	0
FBgn0034909	CG4797		47.2133	47.1715	42.7954	44.7999	46.1473	46.4029	49.8016	93.2441		0	0	0	1	0	0
FBgn0030013	GIIIspla2		23.9368	30.985	40.6859	34.4329	42.3375	44.6981	49.7951	124.551		0	1	0	1	0	0
FBgn0035715	CG10103		37.0548	48.4517	36.6867	40.782	40.9853	33.1081	49.6677	90.6625		0	0	0	1	0	0
FBgn0033907	mRpS16		49.0757	44.7294	37.1001	42.8129	35.9137	35.2105	49.4275	97.8142		0	0	0	1	0	0
FBgn0039348	Npl4		40.1407	48.5426	44.177	32.8403	32.9797	46.298	49.1244	80.5784		0	0	0	1	0	0
FBgn0016756	Ubp64E		45.2526	49.046	32.8813	32.5011	37.5584	32.4838	48.3083	87.9015		0	0	0	1	0	0
FBgn0010611	Hmgs		30.2972	30.1728	37.2077	41.9776	46.2278	43.9454	48.1541	121.818		0	1	0	1	0	0
FBgn0031781	Arc-p20		52.6427	66.4869	54.4028	43.4795	38.3595	41.2473	47.8542	91.9501		0	0	0	1	0	0
FBgn0002069	Aats-asp		45.3358	47.9318	36.6331	46.2462	47.4407	40.2553	47.6832	115.698		0	1	0	1	0	0
FBgn0031700	CG14022		49.3888	40.1111	29.2792	33.9735	20.9193	27.7755	47.6726	92.9671		0	0	0	1	0	0
FBgn0010288	Uch		33.1939	43.6527	26.8406	42.3486	43.7011	29.1613	47.1752	79.4937		0	0	0	1	0	0
FBgn0028427	Ilk		33.798	44.3205	30.6043	31.2387	36.2424	34.743	47.0606	70.2229		0	0	0	1	0	0
FBgn0030749	Anxb11		38.5157	62.5592	21.1837	42.4287	34.7739	30.1811	46.9212	75.1762		0	0	0	1	0	0
FBgn0000454	Dip-B		35.7704	71.2995	43.6431	46.574	48.1135	52.9166	46.746	113.216		0	1	0	1	0	0
FBgn0033109	coro		33.2944	38.8304	31.2487	30.9148	37.4574	29.8201	46.6641	68.4295		0	0	0	1	0	0
FBgn0033734	CG8520		34.5747	37.4091	26.6338	25.4739	20.1126	24.8093	46.1371	50.4722		0	0	0	1	0	0
FBgn0038876	CG5919		30.302	47.5589	19.7502	21.4813	26.5886	23.4756	44.4546	55.0191		0	0	0	1	0	0
FBgn0032847	Taf13		32.2683	37.8286	36.1526	23.451	32.3525	21.9032	43.7457	53.2435		0	0	0	1	0	0
FBgn0034259	P32		42.2856	38.6768	50.6252	27.1009	29.0487	36.496	43.2904	86.1391		0	0	0	1	0	0
FBgn0035120	wac		24.7304	31.5711	15.4271	24.2131	26.8249	21.467	43.1698	49.331		0	0	0	1	0	0
FBgn0033130	Tsp42Ei		27.9134	29.0058	20.7215	17.2787	23.7653	16.5917	42.9754	54.3706		0	0	0	1	0	0
FBgn0030026	sni		24.8335	40.1018	23.0851	22.0001	26.1825	23.666	42.5361	48.1279		0	0	0	1	0	0
FBgn0086370	sra		42.1992	51.4982	33.0398	39.2723	28.2684	41.5399	42.5202	79.1882		0	0	0	1	0	0
FBgn0028670	Vha100-2		40.1608	46.654	35.3153	27.1137	33.3919	34.2696	42.5067	83.4431		0	0	0	1	0	0
FBgn0023520	CG3857		24.3176	44.8368	12.5848	28.0746	31.711	12.6473	42.3278	63.4584		0	0	0	1	0	0
FBgn0036365	CG10732		29.9098	29.6674	23.3403	31.0079	33.7252	18.5608	42.2433	67.4597		0	0	0	1	0	0
FBgn0035714	CG8549		27.9708	36.6224	25.0863	26.6799	34.3065	28.3641	42.006	63.8194		0	0	0	1	0	0
FBgn0030101	CG12118		31.2817	35.4639	29.4432	27.3844	30.5367	27.5617	41.7923	71.1214		0	0	0	1	0	0
FBgn0259204	CG42308		50.3946	51.5958	34.2941	48.3803	35.6495	34.3007	41.6002	84.5339		0	1	0	1	0	0
FBgn0259144	CG42259		32.912	62.9172	7.71326	14.2984	20.3598	15.1811	41.3873	40.3554		0	0	0	1	0	0
FBgn0003714	tko		35.9659	36.5188	24.0206	35.427	30.1944	32.6725	41.145	89.9003		0	1	0	1	0	0
FBgn0038428	CG14894		27.9444	36.1122	22.9626	22.45	27.5892	29.3523	40.9842	57.1455		0	0	0	1	0	0
FBgn0010238	Lac		34.2966	40.1921	38.0951	17.616	29.1764	29.5249	40.9185	54.487		0	0	0	1	0	0
FBgn0029738	CG4068		28.5689	37.1259	18.8567	23.9093	29.8482	19.0299	40.8706	70.4076		0	0	0	1	0	0
FBgn0053169	CG33169		29.826	46.6837	29.4822	44.7298	30.9814	27.41	40.6613	82.8331		0	1	0	1	0	0
FBgn0031562	CG3604		34.4069	37.5847	23.9466	19.9714	28.2876	24.1814	40.2834	89.6064		0	1	0	1	0	0
FBgn0030993	Mec2		36.7163	29.4824	1.15565	36.6188	91.2097	13.0078	39.5603	111.485		1	1	0	1	0	1
FBgn0033261	CG18316		30.3507	44.7104	23.3585	49.6321	53.7734	21.4127	39.3028	84.5411		0	1	0	1	0	0
FBgn0015019	Cctgamma		32.4493	27.2309	28.3929	27.8037	34.5453	23.7356	39.1459	58.9118		0	0	0	1	0	0
FBgn0001257	ImpL2		25.1459	34.7531	40.4619	16.0525	25.4394	35.8239	38.7172	68.3663		0	0	0	1	0	0
FBgn0054003	nimB3		29.6777	50.198	10.9872	34.8304	27.5486	25.1783	38.5686	87.492		0	1	0	1	0	1
FBgn0037447	Neurochondrin		25.1173	31.6986	11.6843	24.9914	28.0657	18.8884	38.2029	101.677		0	1	0	1	0	0
FBgn0036702	CG6512		29.8961	32.4921	27.7943	21.7437	26.7357	27.7157	37.4789	52.6288		0	0	0	1	0	0
FBgn0032597	CG17904		26.8659	25.5441	18.683	27.1197	25.4562	18.9332	37.4643	50.4933		0	0	0	1	0	0
FBgn0010621	Cct5		29.8643	37.7158	30.0475	29.5431	30.9599	31.5435	37.264	64.8239		0	0	0	1	0	0
FBgn0034915	eIF6		27.0773	24.2309	27.199	29.0779	23.6307	33.499	36.6489	64.4623		0	0	0	1	0	0
FBgn0003209	raw		27.7091	30.1712	29.0583	17.9995	18.6894	23.8838	36.6193	47.6452		0	0	0	1	0	0
FBgn0039714	CG7816		33.2499	39.162	22.8485	21.6841	29.3551	19.851	36.4807	72.0578		0	0	0	1	0	0
FBgn0037936	CG6908		19.2628	22.6134	24.8005	21.0934	19.6981	19.9268	36.3244	96.8947		0	1	0	1	0	0
FBgn0032699	CG10383		14.9873	41.486	10.7812	13.7709	22.0119	7.69096	35.9593	77.8782		0	1	0	1	0	0
FBgn0034849	CG3500		21.9828	34.968	12.4617	18.1867	15.0668	13.2346	35.5657	33.6956		0	0	0	1	0	0
FBgn0038290	CG6912		41.2229	28.2462	6.00496	43.8131	52.3477	13.0976	35.4521	83.5586		0	1	0	1	0	1
FBgn0040259	Ugt86Da		25.5234	23.1654	32.5259	28.8157	22.9818	21.6736	35.0539	59.5822		0	0	0	1	0	0
FBgn0034919	CG5569		27.5365	26.538	26.4685	20.3752	16.7402	29.6579	34.868	48.7205		0	0	0	1	0	0
FBgn0053110	CG33110		18.1959	21.5182	26.2124	13.7303	14.0027	21.293	33.9664	43.0296		0	0	0	1	0	0
FBgn0037167	CG11425		19.7016	7.27347	38.7031	32.2742	67.7233	12.2155	33.7809	191.312		0	1	0	1	1	0
FBgn0259936	Uhg3		17.171	18.1297	35.6007	15.0483	22.0866	19.4324	33.536	61.0389		0	0	0	1	0	0
FBgn0031772	CG13994		16.487	33.5319	16.8311	21.056	21.6856	19.5377	33.5322	46.671		0	0	0	1	0	0
FBgn0035590	CG10673		20.1469	19.7729	13.9199	19.6451	19.6762	15.5926	33.265	41.6935		0	0	0	1	0	0
FBgn0032075	Tsp29Fb		29.9253	19.262	31.1949	29.2643	22.6528	30.9984	33.1152	58.1178		0	0	0	1	0	0
FBgn0033129	Tsp42Eh		20.3334	21.5614	11.0319	15.3324	17.7983	12.9653	32.7943	44.7257		0	0	0	1	0	0
FBgn0040211	hgo		15.1063	23.1347	24.7037	15.7522	15.9527	17.6919	32.7736	41.2255		0	0	0	1	0	0
FBgn0031737	obst-E		21.0613	23.4893	21.6491	15.5673	10.1177	20.4114	32.6844	35.6807		0	0	0	1	0	0
FBgn0061198	HSPC300		31.148	27.2129	28.0997	20.8486	15.0237	20.6175	32.4381	53.3777		0	0	0	1	0	0
FBgn0031432	Cyp309a1		16.6303	26.0263	21.8376	30.7053	28.6228	15.1228	32.3775	77.7384		0	1	0	1	0	0
FBgn0039525	CG5646		25.6803	32.8027	20.1447	20.064	23.3025	17.0246	31.6279	48.0832		0	0	0	1	0	0
FBgn0030310	PGRP-SA		16.2028	42.4179	9.60746	29.3751	43.4111	23.763	31.616	89.8343		0	1	0	1	0	1
FBgn0016013	Faa		21.785	21.4336	19.7456	22.2275	15.7789	15.6251	31.0425	40.0131		0	0	0	1	0	0
FBgn0037071	CG7632		20.0403	21.0645	18.4355	12.1361	16.933	15.6251	30.2696	39.7172		0	0	0	1	0	0
FBgn0034726	Mes4		23.3245	26.9425	27.2126	18.6131	14.3838	17.2872	29.637	46.2791		0	0	0	1	0	0
FBgn0026737	CG6171		19.9272	19.7177	20.8465	9.88989	15.2131	11.9726	29.5597	24.8667		0	0	0	1	0	0
FBgn0031068	Alr		20.8205	17.0774	9.17545	9.29073	8.88375	17.1391	29.221	55.2614		0	0	0	1	0	0
FBgn0034362	CG5323		20.1847	25.9876	26.0055	26.8921	32.1964	29.0384	29.0007	59.9102		0	1	0	1	0	0
FBgn0029839	CG4660		15.1176	14.5527	17.8741	11.1783	7.03228	20.3929	28.9029	37.1294		0	0	0	1	0	0
FBgn0027594	drpr		29.3224	29.9617	21.1477	23.6901	31.6793	24.1992	28.7669	58.7534		0	1	0	1	0	0
FBgn0033980	Cyp6a20		20.0977	23.8862	27.6998	15.5033	19.8532	23.1122	28.6903	54.4316		0	0	0	1	0	0
FBgn0037878	CG6693		23.2733	25.0922	21.5745	17.5616	14.926	17.8208	28.6233	35.8091		0	0	0	1	0	0
FBgn0263836	CR43698		16.8535	23.9572	11.5837	21.1928	19.6064	12.8906	28.3737	48.0657		0	0	0	1	0	0
FBgn0014033	Sr-CI		22.086	18.3812	5.64565	8.58413	11.2634	4.04665	28.2801	19.6464		0	0	0	1	0	0
FBgn0030480	Tim9a		22.8252	17.28	28.2569	13.2575	20.4594	16.012	28.1611	37.2849		0	0	0	1	0	0
FBgn0085354	CG34325		17.9347	21.8531	13.8035	19.1836	21.7221	15.3972	27.93	47.0911		0	0	0	1	0	0
FBgn0261625	CG42708		27.0382	24.4431	19.7833	18.0817	27.7609	16.9595	27.8315	69.2667		0	1	0	1	0	0
FBgn0039008	CG6972		21.4213	25.9547	12.498	18.1244	17.8932	13.227	27.6846	45.8107		0	0	0	1	0	0
FBgn0083967	muted		18.4614	23.8887	18.7288	0.0397841	24.0411	20.2403	27.6648	35.6515		0	0	0	1	0	0
FBgn0037688	CG9356		17.9832	16.586	15.2803	20.4634	15.7075	11.2762	26.9058	32.2769		0	0	0	1	0	0
FBgn0032261	CG6094		15.8766	14.0791	16.2013	16.2133	11.4904	15.7276	26.672	33.2953		0	0	0	1	0	0
FBgn0052428	CG32428		23.3458	17.7497	13.6019	14.0371	15.9394	17.7481	26.0229	33.3221		0	0	0	1	0	0
FBgn0052551	CG32551		19.1246	20.6922	13.5761	15.8603	7.84592	8.1657	26.0181	26.5015		0	0	0	1	0	0
FBgn0035805	CG7506		26.124	24.662	24.6806	22.2286	27.6952	22.1735	25.9486	62.459		0	1	0	1	0	0
FBgn0051864	Qtzl		18.9991	26.47	21.1816	21.3361	18.5913	18.1739	25.9183	43.6196		0	0	0	1	0	0
FBgn0030892	CG7206		22.3712	19.9551	16.7799	17.8397	21.613	12.9155	25.7099	37.0614		0	0	0	1	0	0
FBgn0039580	Gfat2		15.1614	12.9882	12.7493	6.72533	8.82622	10.3081	25.6746	18.3426		0	0	0	1	0	0
FBgn0263093	CR43361		25.5307	12.329	7.55912	12.6105	14.5905	12.5564	25.6182	39.9044		0	0	0	1	0	0
FBgn0039561	mfrn		30.4246	30.5076	26.6007	19.4747	23.6883	22.2821	25.4694	49.2402		0	0	0	1	0	0
FBgn0036194	CG11652		15.7213	13.804	13.9541	9.97407	14.6786	13.5118	25.35	34.1172		0	0	0	1	0	0
FBgn0038369	Arpc3A		30.0068	28.4901	31.5243	21.5092	15.0518	17.3999	25.2612	36.4163		0	0	0	1	0	0
FBgn0052163	CG32163		13.7536	20.4747	15.8392	6.9186	17.522	15.1289	25.2246	28.7448		0	0	0	1	0	0
FBgn0083983	mRpL34		33.4746	22.6909	15.5512	39.0063	19.8918	21.6094	24.9877	59.4463		0	1	0	1	0	0
FBgn0013771	Cyp6a9		19.2694	21.8816	17.0601	6.46593	4.00756	14.3826	24.8236	17.7359		0	0	0	1	0	0
FBgn0010173	RpA-70		14.4632	22.2243	21.1086	12.8721	16.792	16.5092	24.8223	31.1479		0	0	0	1	0	0
FBgn0039205	CG13623		23.433	18.0393	24.3558	14.7722	12.8475	22.8343	24.6939	35.925		0	0	0	1	0	0
FBgn0260392	CG42518		17.8355	40.0528	38.7895	19.4276	23.1256	16.1157	24.521	51.5274		0	1	0	1	0	0
FBgn0036997	CG5955		9.84237	14.0585	18.8863	16.6483	24.5627	26.5988	24.4848	49.4282		0	1	0	1	0	0
FBgn0038652	CG7720		22.3035	18.9914	18.9148	24.3891	31.4372	12.0385	24.401	49.3525		0	1	0	1	0	0
FBgn0260632	dl		22.8304	23.7736	17.211	19.7121	20.8334	13.7244	23.9159	42.0371		0	0	0	1	0	0
FBgn0030611	CG15027		23.4525	27.8773	31.3534	22.5835	28.9185	22.4387	23.8509	54.3634		0	1	0	1	0	0
FBgn0051961	CG31961		14.6672	17.2722	15.3809	7.51833	11.8147	14.9385	23.6434	27.9454		0	0	0	1	0	0
FBgn0029094	asf1		18.1618	13.9674	13.5062	13.4077	13.7074	13.6934	23.5545	27.6388		0	0	0	1	0	0
FBgn0032010	CG8086		18.3329	24.6075	28.6767	12.6235	13.9159	19.9743	23.5249	35.4061		0	0	0	1	0	0
FBgn0033453	CG1667		20.4422	25.2962	10.1137	13.5665	15.7616	8.03241	23.4503	34.9277		0	0	0	1	0	0
FBgn0029147	NtR		23.4726	14.5602	1.83516	8.57052	12.9991	4.02482	23.0867	31.7358		0	0	0	1	0	1
FBgn0045800	Uhg1		19.0661	16.5419	24.7999	9.24154	16.6732	15.0795	23.0368	27.993		0	0	0	1	0	0
FBgn0031639	mRpS2		20.6594	23.0627	23.6886	20.4352	15.8109	24.8165	22.7669	51.0054		0	1	0	1	0	0
FBgn0031093	CG9581		12.5386	16.0685	11.5555	14.1517	14.3458	14.5182	22.7045	38.0446		0	0	0	1	0	0
FBgn0034312	CG10916		17.6003	12.648	15.2933	14.5891	16.2462	10.6419	22.6449	36.1501		0	0	0	1	0	0
FBgn0026077	Gasp		13.2003	26.2787	25.9104	10.2181	6.65124	27.3279	22.0552	32.8827		0	0	0	1	0	0
FBgn0029664	CG10802		17.3067	21.6271	14.7106	12.4939	18.8403	15.5947	21.9403	36.85		0	0	0	1	0	0
FBgn0028425	JhI-21		18.2077	21.3337	13.2126	11.2855	12.4914	14.7262	21.7996	25.854		0	0	0	1	0	0
FBgn0037087	CG7519		20.8089	19.7722	21.6134	18.9735	21.9999	19.3189	21.7495	42.4525		0	0	0	1	0	0
FBgn0032388	CG6686		14.3554	21.4688	19.6344	8.96071	10.5375	13.9867	21.7085	26.9612		0	0	0	1	0	0
FBgn0033060	CG7849		13.2265	13.3151	6.13185	13.6353	9.89418	11.1858	21.6985	25.4103		0	0	0	1	0	0
FBgn0031485	CG9643		18.8981	13.5134	14.5144	11.2396	10.0278	7.55005	21.4712	31.1163		0	0	0	1	0	0
FBgn0029512	Aos1		19.1816	22.353	19.4467	15.262	11.078	9.74418	21.4006	24.1106		0	0	0	1	0	0
FBgn0000043	Act42A		26.5444	40.6458	17.0218	19.8706	32.5688	17.3618	21.3387	48.6311		0	1	0	1	0	0
FBgn0053329	Sp212		12.0339	14.6487	17.1773	10.5717	15.4532	10.71	21.1589	26.1863		0	0	0	1	0	0
FBgn0037150	CG7133		12.7169	17.2031	12.0065	10.0115	13.4909	8.18606	20.6434	25.6923		0	0	0	1	0	0
FBgn0027836	Dgp-1		14.7076	21.2335	11.6091	19.6912	16.3658	13.6112	20.6218	81.9646		0	1	0	1	0	0
FBgn0037796	CG12814		16.5328	31.161	13.5848	12.193	25.2683	15.2382	20.3374	35.7116		0	0	0	1	0	0
FBgn0040291	Roc1b		12.8141	19.7639	19.9959	3.03248	12.2827	18.6735	20.2918	33.9518		0	0	0	1	0	0
FBgn0031253	CG11885		15.8377	18.9563	15.8548	18.5132	19.9075	13.4297	20.2205	47.6218		0	1	0	1	0	0
FBgn0031195	CG17600		21.2223	17.7212	21.4848	14.141	9.3634	15.4456	20.165	28.1104		0	0	0	1	0	0
FBgn0260475	CG30059		10.1352	16.4678	5.94595	11.1126	15.2954	2.62213	20.0725	40.5466		0	1	0	1	0	0
FBgn0031881	CG3476		11.8945	11.3071	9.80243	11.2391	13.6445	6.33555	19.9977	42.7144		0	1	0	1	0	0
FBgn0038627	CG7694		8.99311	14.0217	15.2348	11.3559	12.7248	12.2307	19.8659	29.7423		0	0	0	1	0	0
FBgn0029762	NAAT1		12.1019	13.0397	17.3566	4.67556	4.14076	16.6	19.7619	19.2573		0	0	0	1	0	0
FBgn0035280	Cpr62Bb		13.3228	27.8022	17.618	25.1494	25.0395	4.58728	19.7503	40.1409		0	1	0	1	0	0
FBgn0052412	QC		13.0803	19.3108	21.5984	15.3617	19.0676	30.9101	19.7244	44.8062		0	1	0	1	0	0
FBgn0033038	CG7791		15.9821	18.9911	14.1807	14.8429	18.7133	11.2151	19.6892	33.9852		0	0	0	1	0	0
FBgn0031040	CG14210		8.15576	6.70431	16.9632	10.2895	5.9585	18.665	19.6663	25.0359		0	0	0	1	0	0
FBgn0010039	GstD3		11.2937	19.7047	23.4756	7.11909	10.3204	18.1291	19.5502	29.4311		0	0	0	1	0	0
FBgn0033836	CG18278		11.5614	15.7787	6.4831	10.9754	15.4177	3.70923	19.5453	37.5761		0	0	0	1	0	0
FBgn0037680	CG8121		14.2801	18.2379	13.8737	12.8971	14.2398	8.62329	19.4828	24.8108		0	0	0	1	0	0
FBgn0031090	Rab35		20.4088	18.0912	14.3186	13.6739	17.2321	15.4226	19.4528	31.4124		0	0	0	1	0	0
FBgn0034484	CG11044		12.6166	15.0327	11.8728	9.62474	10.866	7.23369	19.4229	26.9939		0	0	0	1	0	0
FBgn0038243	CG8066		14.2599	17.3128	15.9466	21.8077	28.4101	14.7425	19.2978	54.8163		0	1	0	1	0	0
FBgn0010803	Aats-trp		13.3628	17.9481	14.2955	5.32774	12.7969	16.7247	19.0516	24.3165		0	0	0	1	0	0
FBgn0036121	CG6310		9.71937	12.829	8.26615	5.90892	7.99236	5.72856	18.8159	21.078		0	0	0	1	0	0
FBgn0052694	CG32694		15.174	15.8459	8.57339	15.4771	12.0961	9.36013	18.7411	27.4407		0	0	0	1	0	0
FBgn0086447	l(2)37Cg		22.8144	28.2026	18.1373	21.6198	24.964	4.67822	18.6169	42.1386		0	1	0	1	0	0
FBgn0051852	Tap42		12.1499	10.9204	10.5894	13.245	13.8458	9.9891	18.5453	24.8933		0	0	0	1	0	0
FBgn0047178	CG32147		14.6644	11.7325	9.97299	16.6331	11.2601	8.58395	18.5312	28.3065		0	0	0	1	0	0
FBgn0263837	CR43699		12.8888	15.6192	6.12006	15.8942	12.9024	7.12904	18.4903	30.869		0	0	0	1	0	0
FBgn0030322	CG15220		14.5305	21.5059	18.1357	16.5015	9.55286	8.97455	18.4	33.4629		0	0	0	1	0	0
FBgn0035624	Eaf6		6.78131	18.3016	19.5131	10.3551	12.0153	13.468	18.3657	29.4925		0	0	0	1	0	0
FBgn0051300	CG31300		7.47959	11.7532	14.1233	2.74788	7.2965	9.74451	18.3619	15.2635		0	0	0	1	0	0
FBgn0033978	Cyp6a23		16.7313	10.1448	18.3046	3.57216	4.52809	1.66044	18.2885	6.62844		0	0	0	1	0	0
FBgn0038545	CG7713		15.5224	16.3235	9.39369	13.3171	6.36157	8.16213	18.0761	24.8547		0	0	0	1	0	0
FBgn0030103	Obp8a		10.5344	8.11747	16.432	4.98357	5.77264	8.13839	17.8587	15.7627		0	0	0	1	0	0
FBgn0051955	CG31955		8.77231	9.57158	9.99931	15.2879	13.1907	22.1447	17.8435	52.3135		0	1	0	1	0	1
FBgn0263981	CR43730		11.8737	12.0476	12.6121	9.25459	7.81823	11.3614	17.6696	29.0338		0	0	0	1	0	0
FBgn0039733	CG11504		12.2746	15.0736	12.7839	6.57441	6.6117	10.6344	17.3995	16.0134		0	0	0	1	0	0
FBgn0000299	Cg25C		34.1257	26.6326	13.5795	21.3377	24.3072	13.4621	17.3696	41.3805		0	1	0	1	0	0
FBgn0033949	CG10131		16.4289	13.6453	0	10.4798	10.1388	2.9716	17.2333	24.9082		0	0	0	1	0	1
FBgn0029887	CG3198		13.2917	18.613	13.7212	12.871	13.2979	12.0203	17.0616	28.0288		0	0	0	1	0	0
FBgn0063495	GstE5		4.6057	9.7253	17.9052	9.33262	6.49309	9.50353	16.9383	17.2495		0	0	0	1	0	0
FBgn0262107	CR42860		12.184	7.00483	6.15396	6.16577	4.96711	4.30093	16.6418	21.8705		0	0	0	1	0	0
FBgn0033679	CG8888		13.9517	13.9561	6.42924	13.0671	12.8473	6.11803	16.6308	28.6588		0	0	0	1	0	0
FBgn0034354	CG5224		17.1552	15.8452	19.7974	13.9031	13.1017	24.6606	16.5997	57.4754		0	1	0	1	0	0
FBgn0014380	RhoL		14.9315	26.6292	13.5091	11.8579	20.3537	10.5849	16.4175	35.7425		0	1	0	1	0	0
FBgn0039328	CHKov2		9.09238	14.152	7.24315	8.45551	11.6934	8.23057	16.1435	21.1356		0	0	0	1	0	0
FBgn0040260	Ugt36Bc		16.2957	19.7799	30.3698	19.8729	17.9999	19.0032	16.1257	38.0619		0	1	0	1	0	0
FBgn0050273	CG30273		28.0905	19.128	25.1503	18.8775	15.8031	12.9577	16.0312	43.8762		0	1	0	1	0	0
FBgn0035670	CG10472		16.0813	7.85888	0.804137	7.37629	6.22615	1.46592	16.0087	10.4334		0	0	0	1	0	0
FBgn0020388	Pcaf		16.2514	19.8878	12.3768	11.709	9.92014	9.43079	15.9099	21.0219		0	0	0	1	0	0
FBgn0053198	pen-2		17.9017	16.5546	12.1854	20.3261	11.7712	18.4377	15.7823	39.5644		0	1	0	1	0	0
FBgn0038395	CG10407		11.5551	10.2392	3.14317	11.1396	3.04221	7.64067	15.6432	18.4787		0	0	0	1	0	1
FBgn0263997	CG43740		12.3877	10.654	13.7542	10.5724	8.41721	9.26036	15.6134	23.52		0	0	0	1	0	0
FBgn0051189	CG31189		6.88971	9.54385	18.5505	4.07102	6.61156	8.29799	15.5529	13.4626		0	0	0	1	0	0
FBgn0050109	CG30109		11.1517	13.8094	2.76542	7.03654	6.78807	5.94754	15.5037	16.3201		0	0	0	1	0	1
FBgn0026570	CG5704		12.4474	12.7599	10.5783	10.291	6.2601	12.5139	15.4393	20.0097		0	0	0	1	0	0
FBgn0036945	CG6981		19.8736	17.3943	11.9937	16.9261	8.03361	15.8836	15.4304	31.3459		0	1	0	1	0	0
FBgn0037853	CG14696		8.64606	12.7575	6.71651	10.5008	9.76049	5.62387	15.3695	27.2183		0	0	0	1	0	0
FBgn0038302	CG4210		14.0993	9.11944	23.983	19.0011	16.2313	15.9956	15.286	59.9617		0	1	0	1	0	0
FBgn0086347	Myo31DF		12.0969	17.6266	6.85699	7.53083	15.5128	6.52792	15.2688	36.3014		0	1	0	1	0	0
FBgn0015799	Rbf		12.4354	11.7551	9.38902	6.17243	8.57672	8.36755	15.229	16.9699		0	0	0	1	0	0
FBgn0037696	CG9362		9.26264	6.30058	7.45974	11.0591	8.8236	9.56829	15.1813	24.8699		0	0	0	1	0	0
FBgn0038737	CG11447		9.35108	13.9738	3.78506	9.46902	11.724	10.5829	15.0697	26.3949		0	0	0	1	0	1
FBgn0000152	Axs		13.2357	11.2891	9.51913	9.22416	8.85819	7.99738	14.9455	17.9285		0	0	0	1	0	0
FBgn0031805	CG9505		21.7565	17.2368	17.0385	13.7252	13.434	16.8949	14.9383	30.1883		0	1	0	1	0	0
FBgn0038893	CG6353		11.5413	16.1335	8.32222	12.3921	15.5422	7.59445	14.6705	26.5048		0	0	0	1	0	0
FBgn0037876	CG4820		4.62677	11.3849	9.83088	5.46515	5.07644	5.97875	14.6105	12.2213		0	0	0	1	0	0
FBgn0034033	CG8204		8.19881	15.1466	8.58089	13.4176	6.22427	11.0638	14.5252	20.8829		0	0	0	1	0	0
FBgn0038957	CG7059		7.94921	7.88984	7.82701	5.79734	7.9234	5.72119	14.4871	15.2726		0	0	0	1	0	0
FBgn0030932	Ggt-1		11.9821	10.072	10.7779	4.74298	4.6422	6.20282	14.2954	14.5565		0	0	0	1	0	0
FBgn0027929	nimB1		7.24971	12.7596	4.48063	4.20324	11.933	4.08234	14.2549	15.8849		0	0	0	1	0	0
FBgn0052512	CG32512		9.27963	12.0028	9.87175	9.68147	6.97217	14.4902	14.1964	33.5781		0	1	0	1	0	0
FBgn0031317	CG5118		15.3894	18.0984	11.7486	11.6923	14.3209	11.0803	14.1768	30.4075		0	1	0	1	0	0
FBgn0021944	Coprox		15.7583	14.8098	13.138	11.7978	10.7676	12.6102	14.0783	40.9594		0	1	0	1	0	0
FBgn0033377	Pmm45A		13.907	15.915	16.8383	17.2101	21.5837	11.752	14.0481	35.6517		0	1	0	1	0	0
FBgn0051675	CG31675		10.3582	13.6534	9.43209	11.5355	12.786	6.88449	14.0174	22.4306		0	0	0	1	0	0
FBgn0250835	CG15394		5.42733	12.8992	11.8714	5.5004	7.64937	8.79163	13.6637	19.2671		0	0	0	1	0	0
FBgn0064126	CG33722		12.4342	16.0763	13.0099	10.8381	13.4489	9.27379	13.5719	22.9234		0	0	0	1	0	0
FBgn0037885	CG17721		10.3694	20.1685	4.32697	9.48702	18.7207	7.69789	13.517	29.9195		0	1	0	1	0	0
FBgn0037045	CG10584		6.37088	12.493	9.47597	9.59505	4.5871	12.3476	13.4727	20.3047		0	0	0	1	0	0
FBgn0000564	Eh		5.73326	5.01014	10.7694	1.71049	2.48356	0.312131	13.4715	8.72962		0	0	0	1	0	0
FBgn0061361	CG33786		9.28558	12.8495	6.76372	11.75	8.73368	10.6318	13.4612	26.5012		0	0	0	1	0	0
FBgn0039807	CG15546		16.7359	18.275	11.9739	2.80802	4.7132	9.80058	13.4014	13.3431		0	0	0	1	0	0
FBgn0036698	CG7724		7.5702	5.90836	10.8861	4.53866	6.2308	6.92762	13.3921	16.0436		0	0	0	1	0	0
FBgn0263768	CR43685		10.1706	8.68089	8.74562	4.80502	11.3162	9.52343	13.2529	18.3708		0	0	0	1	0	0
FBgn0024992	CG2658		14.3368	13.0989	11.1837	8.11161	6.70584	9.88504	13.2463	19.9695		0	0	0	1	0	0
FBgn0010894	sinu		12.2918	15.9369	17.6218	7.27241	8.5382	12.1284	13.2452	19.305		0	0	0	1	0	0
FBgn0033122	CG17002		12.2767	12.6301	7.89796	7.56839	10.054	9.90934	13.2241	18.8417		0	0	0	1	0	0
FBgn0034888	St3		10.1751	7.22226	12.6392	8.32087	7.08451	14.5637	13.1912	21.5739		0	0	0	1	0	0
FBgn0021875	Zfrp8		12.322	11.3672	11.0224	11.0293	12.2761	10.3963	13.1618	24.1248		0	0	0	1	0	0
FBgn0053635	CG33635		9.05352	8.91932	5.13223	13.6959	5.95709	6.85253	13.0817	18.3175		0	0	0	1	0	0
FBgn0033153	Gadd45		9.89023	11.149	6.5363	4.67163	7.6884	6.25318	13.007	18.9212		0	0	0	1	0	0
FBgn0025390	Mur2B		11.29	7.40539	6.21792	8.71459	11.2606	5.47856	12.9644	21.5922		0	0	0	1	0	0
FBgn0038674	CG14285		5.86749	7.4987	6.90585	2.55945	2.22812	3.26453	12.831	8.71078		0	0	0	1	0	0
FBgn0030460	CG2453		10.536	13.4085	16.0559	10.8138	11.3612	9.01533	12.7826	22.5288		0	0	0	1	0	0
FBgn0041181	TepIII		12.1722	15.5206	7.15231	8.45724	10.3386	7.45593	12.6231	19.4908		0	0	0	1	0	0
FBgn0030894	CG7192		8.29232	9.16123	7.86838	9.52726	11.5834	6.8531	12.5947	20.5135		0	0	0	1	0	0
FBgn0032536	Ance-3		6.83505	9.03423	5.47733	7.85518	10.8309	3.47277	12.5525	26.451		0	1	0	1	0	0
FBgn0037896	ninaG		10.2963	12.9114	16.7952	7.00245	7.12001	10.7889	12.5314	18.784		0	0	0	1	0	0
FBgn0036641	Smn		19.917	14.1447	16.5039	16.6545	9.24275	8.43929	12.4473	23.2386		0	0	0	1	0	0
FBgn0052579	CG32579		9.04724	5.96144	9.55681	5.95303	13.3528	10.2819	12.2408	22.1071		0	0	0	1	0	0
FBgn0030006	CG17982		7.36815	8.31067	6.2626	6.38278	5.38921	5.50017	12.1889	14.1047		0	0	0	1	0	0
FBgn0260398	Pbp49		8.39641	8.34797	7.41115	0.00231993	6.51439	6.47698	12.1705	12.9982		0	0	0	1	0	0
FBgn0039685	Obp99b		8.01616	11.5308	48.5028	144.115	172.78	57.7969	12.0804	397.397		1	1	0	1	1	0
FBgn0260748	CG5004		14.5251	17.9327	5.83373	5.42686	6.29801	6.69294	12.0069	13.662		0	0	0	1	0	0
FBgn0032421	crok		7.56319	10.8577	8.57138	6.55192	5.53173	11.2906	11.9434	16.2162		0	0	0	1	0	0
FBgn0034182	CG9640		8.26037	9.57617	6.81777	7.69128	7.38253	9.52562	11.8104	16.8974		0	0	0	1	0	0
FBgn0001217	Hsc70-2		13.9726	14.7223	0.308318	7.96944	9.85997	0	11.7776	13.9916		0	0	0	1	0	0
FBgn0037106	CG11307		8.99984	13.6196	6.53425	3.92323	9.10581	5.72696	11.6521	14.4079		0	0	0	1	0	0
FBgn0039324	CG10553		15.7131	13.1756	9.71047	8.90671	14.5792	10.9356	11.5943	33.4515		0	1	0	1	0	0
FBgn0034961	CG3163		9.88663	12.5809	8.69168	6.76447	6.73362	7.75599	11.5323	15.5013		0	0	0	1	0	0
FBgn0037900	CG5276		10.8061	11.0248	5.07893	10.0987	9.08469	5.23493	11.5052	18.3648		0	0	0	1	0	0
FBgn0260755	CG42553		8.73339	9.29657	6.85091	11.9014	8.84609	7.64209	11.3623	23.1406		0	1	0	1	0	0
FBgn0038692	CG3773		6.24144	8.95741	8.25102	4.91444	5.70721	8.96392	11.2606	13.3778		0	0	0	1	0	0
FBgn0015038	Cyp9b1		8.28746	8.91592	8.99714	9.13294	10.6122	11.9125	11.2084	37.0931		0	1	0	1	0	0
FBgn0037798	CG12817		13.0404	12.0342	9.69829	4.62127	6.70646	7.16051	11.0312	12.3566		0	0	0	1	0	0
FBgn0000617	e(y)1		8.87735	5.6985	9.84128	8.2064	8.25794	7.18207	10.9695	19.6811		0	0	0	1	0	0
FBgn0010812	unc-45		9.28204	13.162	6.87355	6.57392	5.87905	6.28619	10.9389	16.7078		0	0	0	1	0	0
FBgn0037368	CG1239		5.10083	7.84597	4.33563	3.01286	2.79804	3.07507	10.9319	9.96043		0	0	0	1	0	0
FBgn0035132	mthl10		12.6694	12.1612	10.0753	5.74736	5.67066	7.17518	10.8787	16.7003		0	0	0	1	0	0
FBgn0003257	r-l		7.20471	11.8493	11.2491	4.41397	9.29769	5.84576	10.7958	13.4061		0	0	0	1	0	0
FBgn0037228	CG1092		11.7146	19.1359	10.6845	9.49134	8.90657	13.8249	10.7534	21.9181		0	1	0	1	0	0
FBgn0033574	Spn47C		8.57227	7.02901	11.8712	11.2487	11.4972	11.8216	10.7388	24.9327		0	1	0	1	0	0
FBgn0032031	CG13390		7.8779	7.584	11.6433	4.36901	6.76518	9.20906	10.6596	14.1583		0	0	0	1	0	0
FBgn0036587	CG4950		12.5198	9.48952	2.29916	5.71047	5.52491	4.86537	10.5897	15.6589		0	0	0	1	0	1
FBgn0036389	ssp2		16.4211	21.9785	14.1975	9.7747	13.2008	8.55873	10.5579	21.4968		0	1	0	1	0	0
FBgn0050466	CG30466		5.15695	7.6096	4.81992	3.65365	3.82037	4.53565	10.463	10.2992		0	0	0	1	0	0
FBgn0052196	CG32196		7.76198	4.07469	5.62769	4.80506	4.53944	5.60241	10.4601	14.9765		0	0	0	1	0	0
FBgn0031739	CG14005		11.8545	10.3878	5.54032	8.81958	7.31772	4.29196	10.4241	16.3305		0	0	0	1	0	0
FBgn0052170	CG32170		11.9139	11.3389	8.81552	9.52844	8.85901	9.15075	10.3938	18.5214		0	0	0	1	0	0
FBgn0038672	CG6005		8.00001	15.9407	8.15801	4.53506	2.63365	3.97157	10.3908	9.25835		0	0	0	1	0	0
FBgn0037345	rev7		10.9491	9.09916	4.6545	5.43411	4.50328	5.65271	10.3797	11.3252		0	0	0	1	0	0
FBgn0053123	CG33123		10.6905	10.9682	8.73774	4.85694	6.80976	8.88051	10.3607	15.4082		0	0	0	1	0	0
FBgn0024912	agt		11.0448	17.8584	15.2642	4.89611	10.2177	6.40825	10.2899	20.958		0	1	0	1	0	0
FBgn0036659	CG9701		4.95796	13.1654	6.06546	1.9668	6.20405	8.21183	10.1908	12.0155		0	0	0	1	0	0
FBgn0010015	CanA1		7.41609	7.05871	7.96605	4.78682	4.04665	3.68602	10.1733	13.2404		0	0	0	1	0	0
FBgn0033889	CG6701		11.4485	13.8245	8.71777	9.05793	11.34	8.83267	10.1377	19.6676		0	0	0	1	0	0
FBgn0037151	CG7130		7.48018	7.53923	2.3133	4.82303	5.59204	2.80588	10.1361	32.844		0	1	0	1	0	0
FBgn0039639	CG14512		9.95969	6.13843	8.47303	10.5999	8.18744	2.56568	10.1285	19.4839		0	0	0	1	0	0
FBgn0016075	vkg		23.1793	18.6297	9.68355	9.90501	11.6157	10.6577	10.0079	21.7479		0	1	0	1	0	0
FBgn0030912	CG6023		5.62184	4.48295	7.03988	2.5158	1.99987	4.28502	10.0069	8.55959		0	0	0	1	0	0
FBgn0260770	CG42568		2.58013	8.34443	6.73376	8.33762	7.88902	4.56087	10.0066	15.0115		0	0	0	1	0	0
FBgn0038274	CG7262		8.15162	6.35852	5.59305	5.77386	4.38823	6.16841	9.96147	13.1648		0	0	0	1	0	0
FBgn0032169	CG4709		6.83161	8.40043	3.86973	2.50967	5.41511	4.71276	9.92479	9.40926		0	0	0	1	0	0
FBgn0085224	CG34195		6.18858	6.71764	3.71259	5.67566	4.79321	7.15133	9.85242	12.0394		0	0	0	1	0	0
FBgn0262945	CR43264		7.07266	8.77071	0	6.71183	0	0	9.65325	32.7869		0	1	0	1	0	0
FBgn0034756	Cyp6d2		9.63226	12.689	5.84557	11.0482	7.92914	5.6965	9.61524	20.8453		0	1	0	1	0	0
FBgn0039355	CG4730		6.19966	8.50343	1.00646	5.62215	5.3619	3.12944	9.61478	10.2314		0	0	0	1	0	1
FBgn0037981	Spt3		8.22716	4.71	6.74976	4.02017	0.934019	4.1089	9.59429	8.98819		0	0	0	1	0	0
FBgn0037610	CG8043		15.1016	11.1456	7.41499	12.3661	6.0761	10.4115	9.53557	23.5816		0	1	0	1	0	0
FBgn0037386	CG1208		6.13785	5.84174	6.39197	8.13517	8.15094	5.94165	9.36704	16.9464		0	0	0	1	0	0
FBgn0052091	CG32091		4.81931	6.48322	3.98308	5.35062	5.36227	2.56312	9.33242	10.0407		0	0	0	1	0	0
FBgn0039650	Mesh1		3.81988	2.82436	9.09783	4.33573	2.51251	1.57519	9.32046	7.38261		0	0	0	1	0	0
FBgn0261109	mrn		5.1822	7.38546	3.60244	3.33757	5.42926	4.63173	9.15926	9.40779		0	0	0	1	0	0
FBgn0263757	Rpb4		9.52351	15.7789	9.07505	12.1739	6.70361	5.95226	9.1568	22.2746		0	1	0	1	0	0
FBgn0039656	CG11951		5.04341	6.34097	9.0625	4.87147	4.63541	5.83075	9.01939	12.4386		0	0	0	1	0	0
FBgn0033205	CG2064		7.71637	7.11923	7.75006	14.4163	17.3189	7.97896	9.01758	55.0959		0	1	0	1	1	0
FBgn0031114	cactin		7.2729	8.64161	7.96317	5.03704	7.98383	8.03284	8.95927	14.4631		0	0	0	1	0	0
FBgn0032587	CG5953		4.92612	7.08997	2.09182	3.54243	6.33346	2.548	8.94598	8.90502		0	0	0	1	0	0
FBgn0260874	Ir76a		11.22	10.3732	4.07464	11.9534	12.6826	4.12379	8.93636	23.296		0	1	0	1	0	0
FBgn0037490	CG10053		10.4016	14.1542	0	10.0919	10.8079	7.91379	8.89693	24.9155		0	1	0	1	0	1
FBgn0016794	dos		10.3975	8.27658	6.82459	5.02084	8.95038	5.88459	8.62487	15.1562		0	0	0	1	0	0
FBgn0038680	Cyp12a5		8.87132	10.1789	12.0588	6.98253	6.16721	7.55089	8.53072	16.8303		0	0	0	1	0	0
FBgn0031674	CG31919		11.1612	6.44958	10.4674	4.45407	1.16799e-30	3.7639	8.50455	6.32355		0	0	0	1	0	0
FBgn0038953	CG18596		5.13623	3.47791	4.45173	3.41485	5.52395	3.47466	8.35966	10.0993		0	0	0	1	0	0
FBgn0039296	CG10420		10.1419	9.75846	8.24198	4.37332	6.17086	6.16127	8.34875	12.752		0	0	0	1	0	0
FBgn0037898	CG18643		9.13006	15.0172	6.90692	11.5219	13.3372	12.527	8.25976	37.8545		0	1	0	1	0	0
FBgn0032077	CG9515		9.49232	7.32327	8.31559	3.02884	7.05757	6.65709	8.24448	11.3357		0	0	0	1	0	0
FBgn0030334	Karl		15.7503	8.59407	1.48486	9.67049	10.5444	2.10841	8.1503	18.4502		0	1	0	1	0	0
FBgn0035158	CG13895		10.5798	10.7115	7.75441	8.52338	11.6126	5.36808	8.13546	18.8535		0	1	0	1	0	0
FBgn0034275	CG5002		6.58745	8.46648	3.39182	7.07039	12.1608	3.71953	8.09821	20.0657		0	1	0	1	0	0
FBgn0263507	CR43496		9.8144	5.63423	0.864693	1.44216	7.61684	4.60382	8.09475	12.086		0	0	0	1	0	1
FBgn0052536	CG32536		8.58383	7.05654	6.01073	5.01254	3.17772	5.11462	8.04587	13.7664		0	0	0	1	0	0
FBgn0033397	Cyp4p3		3.20273	4.08956	7.95432	7.33073	4.0559	3.31424	7.99722	15.2689		0	0	0	1	0	0
FBgn0015925	csul		5.39865	5.20434	5.13792	3.11609	1.65928	5.84312	7.84115	7.21746		0	0	0	1	0	0
FBgn0033885	DJ-1alpha		1.91855	2.363	8.70131	0	2.10379	3.95932	7.79789	7.94113		0	0	0	1	0	0
FBgn0052195	CG32195		4.95853	5.77625	4.43502	5.17527	6.86716	4.58945	7.77336	11.8588		0	0	0	1	0	0
FBgn0038475	Keap1		5.72924	6.86558	4.62344	6.0866	4.953	3.26732	7.74563	9.85883		0	0	0	1	0	0
FBgn0085419	Rgk2		5.31794	5.82404	4.4513	2.72897	3.42718	3.59343	7.70837	9.01575		0	0	0	1	0	0
FBgn0039665	CG2310		10.3301	6.59947	4.72766	11.2637	7.84647	6.16041	7.68498	24.0935		0	1	0	1	0	0
FBgn0051633	CG31633		5.95297	6.27512	11.0803	6.42728	6.06641	6.74511	7.66947	12.8861		0	0	0	1	0	0
FBgn0085248	CG34219		5.62271	3.8907	4.18115	3.98459	6.94087	5.08727	7.60839	11.1373		0	0	0	1	0	0
FBgn0035490	CG1136		3.44973	9.53994	6.59348	4.47956	4.73388	5.20994	7.57879	12.6641		0	0	0	1	0	0
FBgn0015035	Cyp4e3		8.00967	6.15485	25.7082	10.4028	9.52402	7.13861	7.52245	25.431		0	1	0	1	0	0
FBgn0028886	CG15279		5.8213	6.90793	4.78372	2.65368	4.72065	6.19409	7.5129	12.0802		0	0	0	1	0	0
FBgn0030659	CG9215		4.51507	6.05542	6.62567	3.78	3.71695	5.94833	7.49343	10.1738		0	0	0	1	0	0
FBgn0260959	MCPH1		8.54094	9.89327	5.4899	6.90174	6.90461	7.01357	7.4678	15.0012		0	1	0	1	0	0
FBgn0037206	CG12768		5.11084	4.12261	2.4179	3.41774	4.01834	2.74564	7.4348	7.27934		0	0	0	1	0	0
FBgn0038840	CG5621		8.13845	6.59836	5.65986	8.5668	9.09723	2.71831	7.40367	16.3125		0	1	0	1	0	0
FBgn0037708	CG9386		6.71069	8.25158	8.02476	2.46522	2.45507	3.08633	7.39574	7.18863		0	0	0	1	0	0
FBgn0022213	Cas		5.70273	8.10338	7.26603	4.20719	3.32604	4.67622	7.38778	8.17677		0	0	0	1	0	0
FBgn0026255	clumsy		5.92797	8.31777	2.76449	4.90212	5.69905	2.34458	7.38487	10.2395		0	0	0	1	0	0
FBgn0085294	CG34265		20.3609	15.0918	13.8713	3.8575	6.68661	8.36017	7.37906	28.1838		0	1	0	1	0	0
FBgn0032601	yellow-b		5.37286	8.55836	11.6202	2.76836	3.21652	9.35095	7.26697	14.1269		0	0	0	1	0	0
FBgn0037999	CG4860		6.54119	8.77618	3.03184	8.42698	4.40491	7.38156	7.24024	17.6125		0	1	0	1	0	1
FBgn0038412	Zip3		5.93987	8.76266	10.4291	4.76873	6.51996	8.60841	7.22905	16.6307		0	1	0	1	0	0
FBgn0030051	spirit		6.60467	7.79682	5.38734	3.74344	6.08873	6.01369	7.14701	11.6444		0	0	0	1	0	0
FBgn0022724	Taf8		4.97184	4.01302	2.64059	4.40372	1.023	1.92845	7.14689	8.13385		0	0	0	1	0	0
FBgn0034728	rad50		6.03767	7.47714	4.96799	3.07327	5.43775	5.37526	7.14079	9.73807		0	0	0	1	0	0
FBgn0004569	aos		4.67015	9.36938	7.46746	4.08604	3.16664	4.97887	7.05642	8.69794		0	0	0	1	0	0
FBgn0039836	CG1750		5.61124	3.69865	4.0879	1.13627	5.2769	3.72862	7.05201	7.18118		0	0	0	1	0	0
FBgn0039013	CG4813		3.00843	4.54044	3.71823	4.65061	0.900454	5.37625	7.02916	8.28787		0	0	0	1	0	0
FBgn0036029	CG16719		5.58061	6.62115	0.677594	4.52025	4.5921	2.88425	7.01345	8.79004		0	0	0	1	0	1
FBgn0020270	mre11		10.0921	9.48727	4.37069	6.44797	9.04948	2.45796	6.9572	13.624		0	0	0	1	0	0
FBgn0031321	Tgt		5.82487	6.83727	2.2497	3.00141	2.17934	4.93107	6.8046	8.38777		0	0	0	1	0	1
FBgn0032819	CG10463		4.98721	4.21528	7.76794	2.94412	2.73707	2.79625	6.74431	6.29526		0	0	0	1	0	0
FBgn0259991	CG42488		0	4.5595	8.3517	1.89499e-243	8.81598e-141	5.87641	6.69149	15.4461		0	1	0	1	0	0
FBgn0261341	verm		3.46744	19.4394	6.82192	2.58494	3.00425	10.0362	6.66334	12.3162		0	0	0	1	0	0
FBgn0038490	CG5285		5.79583	8.22995	8.33731	3.79224	2.20093	3.68548	6.63877	7.37502		0	0	0	1	0	0
FBgn0046113	GluRIIC		5.27074	4.02881	4.36797	3.27779	4.44564	2.9292	6.60395	9.73284		0	0	0	1	0	0
FBgn0034631	CG10496		5.21768	6.49949	4.31243	2.99642	3.94766	2.04457	6.48202	11.6477		0	0	0	1	0	0
FBgn0000490	dpp		4.91323	7.40652	3.85235	3.39082	3.32236	5.08845	6.47179	7.97784		0	0	0	1	0	0
FBgn0011774	Irbp		4.04851	5.76853	3.75205	2.34638	3.33302	3.61983	6.46967	9.88178		0	0	0	1	0	0
FBgn0000588	esc		8.53503	9.61979	1.20862	4.36704	7.02579	2.69891	6.41308	11.1015		0	0	0	1	0	1
FBgn0026315	Ugt35a		5.64484	7.07913	6.13882	7.03822	11.1523	5.37488	6.41274	17.4132		0	1	0	1	0	0
FBgn0051278	CG31278		2.63075	1.94318	6.26245	3.73027	5.19391	3.80351	6.41246	10.1579		0	0	0	1	0	0
FBgn0038079	CG14394		7.24574	8.47309	4.5012	7.33505	7.88245	7.52811	6.39221	16.1276		0	1	0	1	0	0
FBgn0085273	CG34244		4.64307	6.24448	0	3.30361	1.91065	3.6122	6.31713	12.5907		0	0	0	1	0	1
FBgn0038578	MED17		8.05798	8.13696	8.47563	5.16442	6.63378	6.1571	6.22642	12.4162		0	0	0	1	0	0
FBgn0023000	mth		5.47064	5.97476	4.46957	4.59048	2.66485	4.46649	6.16345	7.98176		0	0	0	1	0	0
FBgn0003479	spn-A		5.20208	2.99937	5.52592	7.8333	2.14067	4.94977	6.15862	12.9906		0	1	0	1	0	0
FBgn0038928	BG4		3.79157	3.49858	4.51144	2.1497	2.49608	5.09572	6.15743	6.79269		0	0	0	1	0	0
FBgn0039538	CG12883		4.49677	2.49031	9.93823	6.37495	5.17974	3.71715	6.08739	11.1581		0	0	0	1	0	0
FBgn0250837	dUTPase		7.24743	5.12456	9.43655	7.18038	8.49344	5.13583	6.00128	18.0227		0	1	0	1	0	0
FBgn0035099	CG6845		5.24873	6.60896	3.48404	3.39148	5.39259	1.77492	5.95835	9.7564		0	0	0	1	0	0
FBgn0032117	FucTB		4.39566	6.58806	3.73503	1.16791	2.71355	3.12659	5.94605	5.67637		0	0	0	1	0	0
FBgn0042092	CG13773		7.56542	4.40928	8.12226	2.82207	5.2424	5.76222	5.92797	9.32921		0	0	0	1	0	0
FBgn0259211	grh		6.76763	7.19257	5.02832	2.64097	3.53404	4.03472	5.87664	7.24206		0	0	0	1	0	0
FBgn0038673	CG14286		4.27444	9.02402	11.4233	12.1245	11.049	6.30218	5.79041	22.7446		0	1	0	1	0	0
FBgn0014073	Tie		6.0464	6.76588	5.01315	1.52921	2.1339	3.43078	5.7398	5.54733		0	0	0	1	0	0
FBgn0003916	snRNA:U1:21D		46.6449	15.5171	25.1728	28.8759	0	0	5.72273	23.811		0	1	0	1	0	0
FBgn0004186	snRNA:U1:95Cb		46.6449	15.5171	25.1728	28.8759	0	0	5.72273	23.811		0	1	0	1	0	0
FBgn0004185	snRNA:U1:95Ca		46.6449	15.5171	25.1728	28.8759	0	0	5.72273	23.811		0	1	0	1	0	0
FBgn0042127	CG18789		4.48548	8.27491	4.57386	4.02578	3.19955	4.63987	5.66363	8.23891		0	0	0	1	0	0
FBgn0037633	CG9839		6.05039	4.88105	6.42514	5.0895	3.73579	3.52332	5.62472	8.59122		0	0	0	1	0	0
FBgn0002931	net		3.16851	1.3486	5.36877	1.03605	1.75024	4.53981	5.60412	5.37089		0	0	0	1	0	0
FBgn0037448	CG15186		5.22942	4.57974	8.29494	2.69079	2.21074	3.88968	5.5532	6.38943		0	0	0	1	0	0
FBgn0003328	scb		4.85608	9.27609	3.44965	4.75053	9.3314	3.47594	5.51791	13.2768		0	1	0	1	0	0
FBgn0260741	CG3281		5.3629	7.51645	5.83207	3.03932	3.53185	4.2187	5.51196	7.68052		0	0	0	1	0	0
FBgn0033061	CG14590		5.75474	9.43343	2.8973	6.94552	7.36928	2.20613	5.47653	14.9688		0	1	0	1	0	0
FBgn0037012	Rcd2		5.26335	8.41088	7.45225	4.72246	5.48878	3.99626	5.45618	12.8026		0	1	0	1	0	0
FBgn0031773	Fbw5		4.65646	3.81588	5.27434	4.15347	4.25959	3.21413	5.36332	8.0732		0	0	0	1	0	0
FBgn0037554	DNApol-iota		5.05367	4.51741	4.92881	3.47097	3.27812	3.96452	5.35123	9.90904		0	0	0	1	0	0
FBgn0031006	rictor		6.24174	7.21558	5.012	4.01814	4.5794	4.70403	5.29129	9.13583		0	0	0	1	0	0
FBgn0260653	serp		3.89535	11.4267	11.4318	3.26093	3.79006	7.5161	5.26707	9.75143		0	0	0	1	0	0
FBgn0028919	CG16865		5.3492	6.27431	4.9599	0.689343	6.40008	10.0451	5.26636	15.4184		0	1	0	1	0	1
FBgn0034062	CG8388		4.08703	5.86254	3.47243	3.21711	2.99058	3.05495	5.22035	8.13		0	0	0	1	0	0
FBgn0033994	CG7544		2.82582	4.73821	2.61878	1.45543	2.96001	2.92396	5.21236	6.36932		0	0	0	1	0	0
FBgn0028434	Ercc1		5.27108	4.42347	1.62941	1.35877	3.15389	2.97019	5.19017	6.60666		0	0	0	1	0	0
FBgn0050115	GEFmeso		5.06389	5.57095	4.55115	3.25254	4.51967	4.1655	5.17289	8.86506		0	0	0	1	0	0
FBgn0263240	Coop		7.91188	5.69402	6.47401	5.81991	5.58836	5.15325	5.15367	11.715		0	1	0	1	0	0
FBgn0053267	CG33267		7.58123	3.50144	4.29788	1.79211	2.07834	1.30386	5.13545	6.10141		0	0	0	1	0	0
FBgn0036714	CG7692		4.2828	4.61697	5.35345	2.97573	2.79468	2.76284	5.13319	7.45113		0	0	0	1	0	0
FBgn0051810	CG31810		2.999	3.459	1.27441	1.85972	1.85093	2.1316	5.07314	10.8487		0	1	0	1	0	0
FBgn0032750	CG10495		3.41233	4.5785	3.16332	3.51698	2.55315	2.88777	5.03628	6.8379		0	0	0	1	0	0
FBgn0034705	CG11170		4.82384	5.47806	1.89217	2.62971	2.44285	2.30181	5.02149	5.11344		0	0	0	1	0	0
FBgn0028506	CG4455		4.76926	4.39858	8.10478	1.12635	2.61711	3.01562	5.01756	5.83921		0	0	0	1	0	0
FBgn0037921	CG6808		3.69954	3.67477	2.41815	2.8229	4.21849	2.35616	5.00461	7.44821		0	0	0	1	0	0
FBgn0036764	CG5535		4.77198	3.22984	4.62946	2.75721	1.60214	3.24313	5.00021	5.35958		0	0	0	1	0	0
FBgn0051453	pch2		5.65632	8.34735	2.88378	4.40848	7.91458	4.97395	4.97355	12.8561		0	1	0	1	0	0
FBgn0031939	CG13796		3.14859	3.10487	2.61239	2.59312	5.9082	2.65397	4.94977	9.93106		0	1	0	1	0	0
FBgn0034299	CG5757		7.7801	6.70423	7.05524	5.14804	7.68026	6.428	4.91642	16.4503		0	1	0	1	0	0
FBgn0034578	CG15653		4.3046	2.65178	4.88156	5.0889	3.53954	5.91893	4.86162	10.8922		0	1	0	1	0	0
FBgn0051133	Slimp		4.96379	8.13904	4.21779	3.51696	4.08569	1.99715	4.84943	6.45754		0	0	0	1	0	0
FBgn0039778	Jon99Fi		5.50007	2.19156	0	0.336596	0.390651	0	4.82139	1.20017		0	0	0	1	0	0
FBgn0263600	DNApol-delta		2.11745	3.49235	2.27189	2.99927	1.2847	1.38527	4.8207	4.60189		0	0	0	1	0	0
FBgn0033204	CG2065		2.81136	3.24225	6.57038	5.97688	4.04884	6.90415	4.75524	15.4953		0	1	0	1	0	0
FBgn0032168	CG13126		3.48199	3.21114	4.64908	2.81931	4.09456	2.57369	4.70959	6.85099		0	0	0	1	0	0
FBgn0036354	Poc1		5.43835	1.01046	1.68027	1.05079	1.62785	1.53482	4.68086	5.78781		0	0	0	1	0	0
FBgn0085323	CG34294		4.40521	3.65781	5.82538	3.46988	3.22147	2.03757	4.63902	8.09843		0	0	0	1	0	0
FBgn0034255	CG18186		5.09072	6.2974	2.8913	4.82595	2.78386	1.73758	4.61919	14.1154		0	1	0	1	0	0
FBgn0039640	CG14516		2.84605	0.62953	3.67454	1.93502	2.43717	2.35839	4.61667	5.33793		0	0	0	1	0	0
FBgn0260763	CG42561		6.77493	7.51117	3.45704	0.96102	3.34279	2.09664	4.59017	4.67453		0	0	0	1	0	0
FBgn0031688	Cyp28d2		2.66151	6.24758	3.70038	2.39982	3.98336	2.0031	4.58148	6.66462		0	0	0	1	0	0
FBgn0039664	CG2006		5.25126	7.62547	6.38518	4.79198	3.09123	5.04866	4.57523	10.3499		0	1	0	1	0	0
FBgn0039817	CG15553		4.05675	5.40342	1.53186	3.19326	2.59738	1.16629	4.57204	5.8971		0	0	0	1	0	0
FBgn0015316	Try29F		3.80356	3.51107	2.42499	1.34814	2.34696	0.982353	4.50584	4.58845		0	0	0	1	0	0
FBgn0035409	CG14963		3.32811	3.51107	0.80833	0	0.782319	1.96471	4.50584	1.96648		0	0	0	1	0	1
FBgn0038292	CG3987		4.42899	2.5531	0.940841	1.17677	4.10117	1.14555	4.49339	4.95686		0	0	0	1	0	0
FBgn0038549	CG17802		4.25646	3.92516	4.4201	1.00517	3.11449	2.69193	4.47751	4.55936		0	0	0	1	0	0
FBgn0014135	bnl		3.27002	2.60636	3.15753	5.13223	4.80316	2.65616	4.41981	9.16159		0	1	0	1	0	0
FBgn0037082	CG5664		4.45785	4.38252	4.03929	2.31547	2.69083	2.9237	4.41917	6.75066		0	0	0	1	0	0
FBgn0264460	CR43868		0.956022	3.5375	5.80945	4.8484	2.79668	0	4.38072	9.45427		0	1	0	1	0	0
FBgn0034595	CG15657		0.806149	5.96162	1.37156	0	0	2.49246	4.37189	2.22618		0	0	0	1	0	0
FBgn0032805	CG10337		2.90034	5.94571	0.547711	1.82685	4.77403	2.33307	4.36013	7.99185		0	0	0	1	0	1
FBgn0039272	CG11836		2.81785	2.93218	4.65645	2.853	2.64985	3.74569	4.35867	6.65787		0	0	0	1	0	0
FBgn0050096	CG30096		1.99744	5.16108	6.11171	1.69881	1.3149	1.65174	4.32543	4.40465		0	0	0	1	0	0
FBgn0031307	MFS3		3.91532	1.80498	1.99579	2.49618	1.28931	2.22923	4.2356	16.4433		0	1	0	1	0	0
FBgn0011762	DNApol-alpha50		3.1184	3.83462	2.20804	1.84114	0.855614	1.07555	4.21802	2.86343		0	0	0	1	0	0
FBgn0259834	out		5.14983	6.24601	5.29549	3.26353	3.57067	4.21063	4.21388	8.95475		0	1	0	1	0	0
FBgn0038017	CG4115		3.47375	4.98618	5.24868	1.64128	6.35226	4.78805	4.17885	9.04268		0	1	0	1	0	0
FBgn0262717	Skeletor		5.23301	9.30446	9.67945	5.13584	4.50266	4.5908	4.14812	11.9513		0	1	0	1	0	0
FBgn0052040	CG32040		1.21706	3.9293	1.03421	1.29357	1.0017	3.14726	4.11635	4.61082		0	0	0	1	0	1
FBgn0011704	RnrS		3.70295	5.0085	5.87297	2.79833	2.03206	4.59824	4.00673	6.45997		0	0	0	1	0	0
FBgn0086251	del		2.07536	2.02498	1.86413	0.863957	1.20558	1.63917	3.96149	2.52056		0	0	0	1	0	0
FBgn0260965	CG42588		2.57527	3.21744	2.52072	1.54535	2.08491	1.71893	3.95209	3.78386		0	0	0	1	0	0
FBgn0031251	CG4213		3.89143	3.26025	1.35211	3.88324	3.64135	3.02753	3.94483	12.2914		0	1	0	1	0	1
FBgn0041627	Ku80		3.92398	5.66226	2.60881	1.93355	2.80921	1.76646	3.92155	8.69104		0	1	0	1	0	0
FBgn0031745	CG8965		3.21991	1.6492	1.51967	1.52054	2.0618	1.66683	3.87005	8.62038		0	1	0	1	0	0
FBgn0039622	eIF4E-6		3.49781	2.63339	7.22849	1.98476	0	3.60765	3.86318	3.93423		0	0	0	1	0	0
FBgn0004901	Prat		4.70251	5.54958	3.19865	2.13366	2.78849	2.72852	3.81844	6.99293		0	0	0	1	0	0
FBgn0022786	Hira		2.71025	4.16332	2.6858	1.59956	1.85969	2.22249	3.81629	3.88594		0	0	0	1	0	0
FBgn0036493	CG7255		1.64433	3.50429	2.30554	2.7169	3.52814	2.64439	3.79808	8.39688		0	1	0	1	0	0
FBgn0052554	CG32554		2.79596	4.131	2.85266	2.37892	3.67978	3.46406	3.78674	6.94121		0	0	0	1	0	0
FBgn0065104	snmRNA:158		57.8618	1.36812e-89	41.9079	43.7817	25.7025	24.6802	3.77558	123.485		0	1	0	1	0	0
FBgn0023181	Orc4		4.05397	7.94474	3.44452	3.59	2.0856	2.62531	3.76979	5.93256		0	0	0	1	0	0
FBgn0029167	Hml		6.89725	5.04975	2.35403	1.96271	3.21665	3.75433	3.70305	6.45848		0	0	0	1	0	0
FBgn0042206	GstD10		3.798	5.00991	2.76777	0.76937	3.57054	4.482	3.67392	13.4688		0	1	0	1	0	0
FBgn0034972	CG10339		4.38628	3.85182	2.48435	1.77557	1.37558	3.02683	3.672	5.17721		0	0	0	1	0	0
FBgn0039170	CG13609		2.70055	1.99257	1.83572	0.382674	0	0.558818	3.65298	1.48791		0	0	0	1	0	0
FBgn0037263	slx1		1.51506	1.39798	2.57529	0.536866	2.49349	1.17472	3.5881	3.13183		0	0	0	1	0	0
FBgn0027074	CG17324		3.61257	3.10935	3.27403	0.682495	1.98249	2.49233	3.5831	8.62396		0	1	0	1	0	0
FBgn0031608	CG15435		2.61101	2.80886	2.95777	1.84969	1.79117	1.80166	3.53108	3.89524		0	0	0	1	0	0
FBgn0036627	Grp		4.47553	3.90995	3.60244	3.33757	5.04146	7.06948	3.50441	15.2471		0	1	0	1	0	0
FBgn0034530	Rcd6		1.06352	1.95836	2.32027	2.79449	2.49872	2.82846	3.48571	7.30935		0	1	0	1	0	0
FBgn0030122	CG16892		4.11104	6.63494	4.36632	2.18447	3.80693	3.19039	3.47539	6.37008		0	0	0	1	0	0
FBgn0016792	dmt		3.13489	4.88987	2.86768	2.56184	3.17691	2.87237	3.42283	5.80885		0	0	0	1	0	0
FBgn0040268	Top3alpha		3.78584	5.18894	2.30865	1.92492	2.71772	2.91631	3.41149	5.74505		0	0	0	1	0	0
FBgn0040608	CG14246		4.98537	6.9254	2.12237	0	2.0471	2.5608	3.38604	6.8973		0	1	0	1	0	0
FBgn0039319	CG13659		2.69287	4.13857	3.81317	1.90771	3.69459	4.87738	3.33839	8.65303		0	1	0	1	0	0
FBgn0031766	CG9117		3.93686	2.72578	1.67338	2.09317	0	1.52499	3.33149	4.0711		0	0	0	1	0	0
FBgn0036877	CG9452		2.94444	1.81024	2.0848	1.73837	3.23164	0.253915	3.31872	4.39321		0	0	0	1	0	0
FBgn0036959	CG6951		8.52524	4.18628	3.45598	2.7759	4.49713	2.9419	3.31359	8.7733		0	1	0	1	0	0
FBgn0035443	CG12010		3.66673	2.89753	0.593328	1.48417	1.72501	1.8078	3.30526	3.60603		0	0	0	1	0	1
FBgn0035795	CG16998		6.55258	3.30097	0	0	0.979906	0	3.22761	0.821718		0	0	0	1	0	0
FBgn0032780	CG13085		2.69961	2.49056	3.4413	1.43478	3.3326	1.74485	3.19618	4.64953		0	0	0	1	0	0
FBgn0035010	CG13579		4.21496	1.89036	2.43903	1.36544	3.20892	2.65591	3.18833	5.50497		0	0	0	1	0	0
FBgn0053460	CG33460		1.40079	2.58606	2.38152	1.32397	1.53665	2.41206	3.16071	3.86238		0	0	0	1	0	0
FBgn0035838	ldbr		1.39532	2.57339	3.16135	1.97702	1.1486	0.9627	3.1452	4.48377		0	0	0	1	0	0
FBgn0032147	IP3K1		3.09902	3.57162	1.9746	1.92086	1.91346	2.40612	3.14297	4.53388		0	0	0	1	0	0
FBgn0050496	CG30496		2.3118	2.13122	2.80556	2.33929	0.543806	2.5647	3.12573	3.86485		0	0	0	1	0	0
FBgn0036476	CG6945		3.62731	2.58746	2.76697	3.07612	2.57864	3.65463	3.11924	6.86513		0	1	0	1	0	0
FBgn0029813	CG15766		2.76272	1.70007	0.782817	1.95837	1.51535	0.951482	3.11678	5.07825		0	0	0	1	0	0
FBgn0033395	Cyp4p2		2.51799	0.844339	14.7809	4.86502	3.39181	6.15962	3.09585	11.9793		0	1	0	1	1	0
FBgn0033644	Tret1-2		3.61363	0.493704	2.04696	5.68954	1.32194	0.415406	3.07765	4.97744		0	0	0	1	0	0
FBgn0037824	CG14684		3.39194	0	1.92495	1.60567	0	0	3.07016	6.25373		0	1	0	1	0	0
FBgn0025832	Fen1		2.57127	2.96499	4.37011	2.27752	1.58714	1.99451	3.04402	4.42817		0	0	0	1	0	0
FBgn0263608	l(3)72Dr		1.4995	2.7672	2.54883	2.12539	1.23396	0	3.04388	3.61622		0	0	0	1	0	0
FBgn0026751	XRCC1		3.61656	4.7631	3.51125	3.65963	3.40285	3.03128	3.02715	8.06177		0	1	0	1	0	0
FBgn0031650	CG14044		2.54439	2.34717	1.0811	0.901477	1.04704	0.657902	3.01215	3.06727		0	0	0	1	0	0
FBgn0083120	Uhg8		6.60001	0	5.61801	1.56203	3.61476	3.39377	2.98655	9.12508		0	1	0	1	0	0
FBgn0040965	CG13130		3.82071	2.01598	0	3.09591	3.59187	1.69076	2.95675	6.02201		0	1	0	1	0	1
FBgn0036386	CG8833		3.60206	4.03166	4.80815	3.09787	1.27108	2.26506	2.95648	5.13548		0	0	0	1	0	0
FBgn0034495	CG11788		1.86127	5.15081	4.21776	1.75849	1.02126	1.60432	2.93783	3.84632		0	0	0	1	0	0
FBgn0030958	CG6900		2.15272	8.0029	0	3.06353	0	0	2.9357	2.99091		0	0	0	1	0	0
FBgn0050357	CG30357		3.21922	1.97937	1.82358	1.52057	2.20815	1.94295	2.90303	4.43418		0	0	0	1	0	0
FBgn0085396	CG34367		1.22126	4.51198	1.0295	1.73206	1.37651	1.89064	2.83051	4.21194		0	0	0	1	0	0
FBgn0030700	CG15914		1.16094	3.21248	4.93248	1.23388	1.91108	1.50123	2.74841	3.59831		0	0	0	1	0	0
FBgn0030506	Lig4		4.06225	3.97835	2.15664	2.51747	1.67238	2.76108	2.74578	4.71809		0	0	0	1	0	0
FBgn0033257	CG8713		4.44019	2.23309	2.0576	2.28755	2.99073	4.59629	2.72928	7.22578		0	1	0	1	0	1
FBgn0037923	CG6813		3.6949	0.619772	3.03833	1.25182	1.65864	1.82497	2.72697	4.16539		0	0	0	1	0	0
FBgn0050081	Ir51b		3.58388	2.47857	1.90307	1.58683	1.10634	1.39098	2.72638	2.77621		0	0	0	1	0	0
FBgn0003888	betaTub60D		4.33719	7.99646	4.21073	1.97489	4.59118	3.36841	2.72255	7.67704		0	1	0	1	0	0
FBgn0035812	CG7457		1.72456	1.74825	2.19716	0.610651	0.994068	1.25069	2.68059	3.20419		0	0	0	1	0	0
FBgn0029121	Sras		2.63864	5.47702	2.80293	2.80469	4.34319	2.04664	2.67762	6.36211		0	1	0	1	0	0
FBgn0034296	CG10912		3.4494	0.909823	0	1.39733	0	0	2.6688	1.35887		0	0	0	1	0	0
FBgn0264393	CG43841		5.66585	3.50706	3.21837	0	3.09671	0	2.57264	15.7243		0	1	0	1	0	0
FBgn0002715	mei-S332		1.66067	2.18774	1.2094	0.336144	1.17173	0.736544	2.5669	1.96037		0	0	0	1	0	0
FBgn0020272	mst		1.46293	1.92701	2.13066	0.296098	2.40864	1.94693	2.54361	4.6046		0	0	0	1	0	0
FBgn0037236	Skp2		1.24288	2.67555	1.40819	3.60195	2.7308	1.93162	2.51813	6.85876		0	1	0	1	0	0
FBgn0032154	CG5924		1.63358	3.38901	5.55142	1.73583	2.35343	2.11372	2.48523	4.49891		0	0	0	1	0	0
FBgn0033982	Cyp317a1		2.88316	2.41731	0.890828	1.11421	2.15745	1.6272	2.48173	3.97117		0	0	0	1	0	0
FBgn0085285	CG34256		1.22127	1.128	7.26935	0	0	2.52087	2.4816	2.52717		0	0	0	1	0	0
FBgn0052582	CG32582		0.903952	3.34378	1.53824	0	1.48595	3.44313	2.45218	8.34423		0	1	0	1	0	1
FBgn0034360	CG10927		3.25682	2.00329	6.76591	2.56449	0	2.99323	2.44843	3.98921		0	0	0	1	0	0
FBgn0053503	Cyp12d1-d		1.12757	0.831809	3.44882	6.70999	8.53953	2.56742	2.43993	14.286		1	1	0	1	1	0
FBgn0022770	Peritrophin-A		0.897836	3.31298	1.15993	0.424114	0	2.60936	2.42944	2.35084		0	0	0	1	0	1
FBgn0038638	CG7702		1.95753	2.10549	2.21735	2.07979	3.76055	1.0134	2.42613	6.06402		0	1	0	1	0	0
FBgn0052745	CR32745		3.56864	3.30413	1.01273	0	0	0.611277	2.4232	4.93596		0	1	0	1	0	0
FBgn0008651	lbl		3.75282	1.99089	3.40255	1.57608	2.84386	2.30278	2.40709	5.43776		0	1	0	1	0	0
FBgn0034321	CG14502		0	1.08779	2.61231	0.836734	0.291827	1.18198	2.39325	4.85774		0	1	0	1	0	0
FBgn0033917	CG8503		3.00499	3.16668	1.8236	4.25755	3.18053	2.66601	2.32219	6.7983		0	1	0	1	0	0
FBgn0030914	CG6106		1.49023	1.5704	2.17044	1.80976	0.350509	0.440713	2.30321	2.63847		0	0	0	1	0	0
FBgn0037338	Snm1		2.71673	4.17395	2.56423	0.641417	1.49118	1.25035	2.24461	2.49338		0	0	0	1	0	0
FBgn0261015	Pif1A		3.54545	3.05318	2.84265	0.946559	2.88037	2.02459	2.24406	4.09582		0	0	0	1	0	0
FBgn0030437	hec		1.63936	1.29579	1.19388	0.663658	1.1567	0.484741	2.21719	1.61266		0	0	0	1	0	0
FBgn0033687	CG8407		0.815119	3.01417	0	0	0	1.68005	2.21039	2.2511		0	0	0	1	0	1
FBgn0028422	KaiRIA		3.12367	2.76402	2.33494	2.65481	3.70364	3.10589	2.19581	7.05166		0	1	0	1	0	0
FBgn0035611	CG13285		3.51675	2.1652	0	1.66245	0	0	2.19284	1.61696		0	0	0	1	0	0
FBgn0038366	CG4576		1.60908	1.18669	1.64029	0.227947	1.32478	2.16598	2.17555	3.54445		0	0	0	1	0	0
FBgn0013984	InR		2.93673	3.28182	3.27152	1.2274	2.24906	1.8961	2.14719	4.24017		0	0	0	1	0	0
FBgn0052113	CG32113		3.42128	2.57911	2.11313	1.58567	1.17828	1.77299	2.14347	3.03846		0	0	0	1	0	0
FBgn0040388	boi		3.14883	2.5319	0.972645	1.21164	1.34638	1.18443	2.12671	2.75543		0	0	0	1	0	0
FBgn0037841	CG4565		3.64107	1.92098	4.42214	1.47508	1.71159	1.61157	2.11307	7.89003		0	1	0	1	0	0
FBgn0263378	CR43430		2.60237	4.80012	1.76895	0.737506	0.428417	1.8849	2.11202	2.15064		0	0	0	1	0	0
FBgn0052373	CG32373		1.99389	2.86001	2.25869	0	2.55324	1.37578	2.0973	3.05092		0	0	0	1	0	0
FBgn0019661	roX1		3.51982	3.47523	3.19895	1.01003	1.27689	1.83753	2.09623	3.04929		0	0	0	1	0	0
FBgn0038418	pad		2.81563	2.16264	2.39165	0.498534	2.31838	1.70124	2.06167	3.39118		0	0	0	1	0	0
FBgn0030775	CG9673		10.6206	0.933822	0	0.717078	0.832113	0	2.0544	1.39472		0	0	0	1	0	0
FBgn0051272	CG31272		0.945373	1.04594	1.28503	1.07147	1.86789	0.58722	2.04535	11.7153		0	1	0	1	0	0
FBgn0000357	Cp18		3.01178	1.39173	1.2809	0	1.23815	0	2.04121	3.11814		0	0	0	1	0	0
FBgn0031413	CG9967		1.57867	4.22303	2.54245	1.05986	0.810592	1.86731	2.02389	2.74789		0	0	0	1	0	0
FBgn0033353	CG13749		0	2.75933	0.846976	1.4126	0	0.514549	2.0235	1.37373		0	0	0	1	0	0
FBgn0029588	CG14798		1.98989	0.91852	1.69164	0	1.63704	2.0554	2.02073	3.42965		0	0	0	1	0	0
FBgn0053260	CG33260		2.39463	1.82682	6.35919	2.5646	0	2.55537	2.00975	5.49182		0	1	0	1	0	0
FBgn0036377	CG10710		3.24794	1.6331	0.752465	1.04568	1.94484	0.611537	1.99596	3.86158		0	0	0	1	0	0
FBgn0031571	CG3921		1.77182	2.57031	0.896336	0.854154	0.931278	0.976706	1.98677	2.59361		0	0	0	1	0	0
FBgn0039189	CG18528		1.46631	1.80297	1.66113	1.03883	2.414	0.505795	1.98323	5.38529		0	1	0	1	0	0
FBgn0053301	CG33301		2.62464	0.537983	0.991227	2.89286	3.84046	2.71513	1.97257	13.6589		1	1	0	1	1	1
FBgn0036367	CG10116		2.42137	0.894101	0	0	1.59366	0	1.96701	2.00308		0	0	0	1	0	0
FBgn0053158	CG33158		2.3432	2.87957	1.89555	1.73854	2.02128	1.96486	1.9608	4.91469		0	1	0	1	0	0
FBgn0025686	CG11592		1.68474	1.55769	1.07643	0.897553	0	0.43715	1.9531	1.65734		0	0	0	1	0	0
FBgn0020258	ppk		1.43114	1.17272	1.08066	1.12632	0.26184	0.164657	1.93495	1.97029		0	0	0	1	0	0
FBgn0002891	mus205		1.41648	1.35355	0.891122	1.41168	0.777665	0.815489	1.91426	2.52671		0	0	0	1	0	0
FBgn0262009	CG42827		0	0	3.1549	0	0	2.87108	1.90152	1.93672		0	0	0	1	0	0
FBgn0040392	CG14050		2.39228	2.56631	2.36336	1.9708	1.56336	1.43624	1.89693	5.76029		0	1	0	1	0	0
FBgn0030077	CG15365		1.3926	0.641777	1.38005	0.493144	0.382222	0.721231	1.8825	1.75712		0	0	0	1	0	0
FBgn0001206	Hmr		2.35593	3.5936	1.10401	1.03556	0.668975	1.51505	1.86663	2.34791		0	0	0	1	0	0
FBgn0031422	CG9870		4.12093	3.04064	1.40064	1.94651	1.35678	1.70541	1.85814	3.40582		0	0	0	1	0	0
FBgn0034883	CG17664		2.27643	0.840477	1.54804	2.58182	1.49836	0.940839	1.84903	3.76585		0	1	0	1	0	0
FBgn0011703	RnrL		1.51305	0.557911	1.79942	1.07169	0.996592	1.7235	1.84107	2.91618		0	0	0	1	0	0
FBgn0003866	tsh		2.23784	0.736535	1.76495	0.792388	0.394884	1.32491	1.83638	3.84977		0	1	0	1	0	0
FBgn0030964	Pvf1		3.87889	2.07944	2.29914	1.51255	2.59892	1.98903	1.82989	4.41104		0	1	0	1	0	0
FBgn0040906	CG15579		1.34244	0	2.28637	0	0	0	1.82433	1.8581		0	0	0	1	0	0
FBgn0050440	CG30440		1.34431	1.44553	1.33218	0.952079	0.737943	1.27645	1.8172	2.31295		0	0	0	1	0	0
FBgn0040941	CG15308		0	2.46006	6.78415	0	2.18037	0	1.80424	1.83762		0	0	0	1	0	0
FBgn0262794	CG43175		0	14.6542	0	0	32.4722	0	1.79126	145.953		1	1	0	1	1	0
FBgn0038365	CG9593		1.65064	1.21822	1.12219	0.467872	1.63017	1.02424	1.78669	2.27424		0	0	0	1	0	0
FBgn0003046	Pcp		1.96678	3.63385	2.23009	3.71962	1.0783	0.676397	1.77655	5.42758		0	1	0	1	0	0
FBgn0032252	CG6232		1.8595	1.37571	1.58131	0.532196	0.611235	1.54255	1.75426	2.55759		0	0	0	1	0	0
FBgn0000147	aur		1.29564	2.86779	1.76141	0	0.853186	1.34063	1.75251	2.14147		0	0	0	1	0	0
FBgn0003292	rt		2.11921	1.30219	2.60015	1.00061	0.58165	1.95117	1.75068	3.0791		0	0	0	1	0	0
FBgn0000092	CG2650		1.29023	7.14471	0.731126	7.92581	4.24645	0.88891	1.74647	10.6708		0	1	0	1	0	0
FBgn0036731	CG6333		0.741701	2.3082	0.945198	0.262696	1.52655	0	1.74158	2.90565		0	0	0	1	0	0
FBgn0002707	mei-9		2.33353	1.75968	1.26133	1.05169	1.22276	1.64813	1.72053	2.91989		0	0	0	1	0	0
FBgn0032124	CG17855		0.749715	1.3828	0.84934	0.708207	0.411417	0.2586	1.69006	1.37677		0	0	0	1	0	0
FBgn0015929	dpa		1.92808	1.52337	1.8718	0.390175	0.680358	1.85417	1.67567	2.46461		0	0	0	1	0	0
FBgn0031959	spz3		1.07112	1.41057	1.8198	1.95088	1.00787	1.26762	1.65503	2.9492		0	0	0	1	0	0
FBgn0020445	E23		1.97859	3.15634	2.01221	1.49246	1.62426	2.04622	1.60364	3.99442		0	1	0	1	0	0
FBgn0038850	CG17279		3.54521	6.54839	0	0.837959	0	1.21981	1.60071	1.6301		0	0	0	1	0	1
FBgn0262478	CG43068		2.31477	1.06885	0	0.820667	0	0	1.56765	0.798211		0	0	0	1	0	0
FBgn0015572	alpha-Est4		0.923741	2.12956	0	1.96325	1.52082	0.239003	1.56165	2.54431		0	0	0	1	0	1
FBgn0039820	CG15554		1.72243	2.12085	0	2.44261	1.88902	0	1.55529	3.16767		0	1	0	1	0	0
FBgn0062517	CG16984		1.82929	1.35027	0	0.518557	0.602151	0	1.48528	3.5291		0	1	0	1	0	0
FBgn0033139	Tsp42Er		4.37962	1.01102	4.6545	8.53932	23.4171	1.69581	1.48282	29.4456		1	1	0	1	1	0
FBgn0036738	CG7542		3.2749	1.00799	0	0.773978	0	0	1.47838	1.5055		0	0	0	1	0	0
FBgn0028519	CG4500		0	1.32456	15.5617	3.81633	6.20973	18.5931	1.45699	19.5341		0	1	0	1	1	0
FBgn0038827	Fancd2		1.15248	0.606905	0.699187	0.349781	0.813448	0.767596	1.44642	1.5861		0	0	0	1	0	0
FBgn0046776	CR14033		1.6002	0.983896	0.906456	0.755837	0	1.37973	1.44302	5.87765		0	1	0	1	0	0
FBgn0036186	CG6071		1.32185	3.4116	0.224568	0.187244	0	0.273804	1.42959	0.363923		0	0	0	1	0	0
FBgn0032707	CG10348		1.64122	1.37538	1.77441	0.422717	0.982749	0.618028	1.41203	1.43781		0	0	0	1	0	0
FBgn0051798	CG31798		0	2.69473	0	0	0.687396	0.216079	1.4115	1.14983		0	0	0	1	0	1
FBgn0264704	CR43973		5.15823	0	0	2.92942	0	0	1.40006	5.70358		0	1	0	1	0	0
FBgn0053218	CR33218		1.03161	3.02099	0	3.47794	1.69526	0.841909	1.40001	4.27763		0	1	0	1	0	1
FBgn0034186	CG8950		1.88873	2.64577	1.95051	0.813153	1.33258	1.48619	1.35813	2.56831		0	0	0	1	0	0
FBgn0030776	CG4653		6.49368	0	0	0	0	0	1.3527	0.688751		0	0	0	1	0	0
FBgn0032478	CG5458		0.665068	1.84066	0.565184	0	0.547345	0.343896	1.3498	0.916334		0	0	0	1	0	0
FBgn0032448	CG5781		1.98989	1.83704	1.69164	0	2.45557	0.51385	1.34715	2.74372		0	1	0	1	0	0
FBgn0036856	CG9666		0.96614	0	1.64433	0	0	1.98911	1.31079	2.66992		0	1	0	1	0	0
FBgn0034859	CG3520		2.0018	1.93274	3.07671	1.21515	1.88384	1.18502	1.28846	2.88635		0	1	0	1	0	0
FBgn0013751	Awh		1.69911	1.79522	0.330746	1.07314	0.641114	1.61256	1.28034	2.86765		0	1	0	1	0	1
FBgn0041709	yellow-g		0.928269	0.570856	0.525878	1.31551	2.54666	0	1.25586	3.83652		0	1	0	1	1	0
FBgn0053258	CG33258		0	0.842582	1.55192	0	0	0	1.23578	1.88764		0	0	0	1	0	0
FBgn0036282	Smyd4		2.00706	2.35508	1.55007	1.29246	1.20172	0.944505	1.23359	4.01959		0	1	0	1	0	0
FBgn0037579	CG18193		0	3.27864	1.50835	0	0	0.91299	1.20219	2.44867		0	1	0	1	0	0
FBgn0035673	CG6602		1.77098	0.544515	0	0	1.9435	0	1.19792	3.25288		0	1	0	1	0	0
FBgn0035439	CG14961		1.25938	0.928652	0	1.07035	2.28129	0.652189	1.19174	3.12043		0	1	0	1	0	1
FBgn0050398	CG30398		2.62059	1.61245	1.48502	0	2.15621	0.451345	1.18245	2.40824		0	1	0	1	0	0
FBgn0039323	CG10559		0.574534	1.05986	0.976399	0	0	0.594361	1.16583	0.791435		0	0	0	1	0	0
FBgn0263855	BubR1		0.932537	0.429688	1.18807	0.440261	1.15188	0.483099	1.15535	1.39033		0	0	0	1	0	0
FBgn0031393	CG15382		0.421147	1.55469	1.43186	0	0	1.30576	1.14009	2.90245		0	1	0	1	0	0
FBgn0002941	slou		1.11821	0.515378	2.13722	0.792005	0.690514	0.434269	1.13381	1.34693		0	0	0	1	0	0
FBgn0005660	Ets21C		0.646524	3.27789	1.16752	1.60271	4.79039	0.579996	1.13116	8.67829		0	1	0	1	0	0
FBgn0027106	inx7		0.794645	1.82	0.844136	3.1339	2.45346	1.79913	1.13031	15.3937		1	1	0	1	1	1
FBgn0053294	CR33294		0.207417	1.14761	0.704972	1.46955	1.36616	1.07365	1.1221	3.36217		0	1	0	1	1	0
FBgn0035084	CG15861		1.62101	0.747955	0.688887	0.57445	0	0.418876	1.09699	2.23417		0	1	0	1	0	0
FBgn0031289	CG13950		1.60674	2.96544	0	0.569388	0	0	1.08732	1.10723		0	0	0	1	0	0
FBgn0030683	CG8239		1.87238	3.94713	1.81823	2.65319	0.440337	2.49078	1.08544	4.7896		0	1	0	1	0	0
FBgn0011829	Ret		1.12035	1.59454	1.22342	0.566674	0.26353	0.497447	1.08159	0.991181		0	0	0	1	0	0
FBgn0039679	ppk19		0.798353	0.981742	0	0.377092	0	0.275344	1.0799	0.733098		0	0	0	1	0	1
FBgn0038139	CG8795		0.892284	0.548336	0.505302	0.210652	0.734641	0.616004	1.07775	1.64822		0	0	0	1	0	0
FBgn0039621	CG14518		0.792156	1.46445	0	0	1.30251	0.816481	1.07394	2.1874		0	1	0	1	0	1
FBgn0003002	opa		1.31188	0.967384	0.891492	0.185831	0.432064	1.08696	1.0641	1.80587		0	0	0	1	0	0
FBgn0263047	CG43342		2.34091	0	1.32752	0	0	0.804335	1.05782	5.3864		0	1	0	1	0	0
FBgn0035113	pyx		0.768207	2.30328	3.18122	1.3273	1.02588	1.29313	1.05565	2.79392		0	1	0	1	0	0
FBgn0054034	CG34034		1.54411	2.85432	0	0	0	0	1.04659	3.19755		0	1	0	1	0	0
FBgn0032843	CG10730		1.54623	2.13843	0.985209	0.273827	2.22764	1.20052	1.04543	4.52427		0	1	0	1	0	0
FBgn0035870	Gr66a		0.771364	0	1.31082	0.728671	0.84658	0.266053	1.04335	1.41657		0	0	0	1	1	0
FBgn0033969	CG10202		1.156	1.06583	0	0.81888	0.317228	0	1.04212	1.59174		0	0	0	1	0	0
FBgn0037773	CG5359		2.03392	2.49636	2.30272	1.4382	0.556724	2.0337	1.03771	3.66969		0	1	0	1	0	0
FBgn0038973	Pebp1		3.04316	0	0	1.07941	0	2.353	1.03128	4.20099		0	1	0	1	0	1
FBgn0002542	lds		1.18958	0.797377	0.918572	0.459537	0.534281	0.56011	1.02328	1.1908		0	0	0	1	0	0
FBgn0034614	CG9752		2.26788	0.697539	0	0.535754	0.622084	0.390765	1.02305	1.04178		0	0	0	1	0	1
FBgn0037141	DNApol-eta		1.13188	2.31843	1.92292	1.06888	0.828417	1.30258	1.02009	3.11612		0	1	0	1	0	0
FBgn0033628	CG13203		0.751508	0.952652	0.584667	0.243746	0.413674	0.780059	1.01962	1.03826		0	0	0	1	0	0
FBgn0000625	eyg		0.9044	0.811296	2.30485	0.427008	0.744577	0.780446	1.01894	1.45259		0	0	0	1	0	0
FBgn0008646	E5		0.559401	1.0315	0.950474	0.792517	1.53512	0.193044	1.00856	1.79723		0	0	0	1	0	0
FBgn0038740	CG4562		2.94473	2.73799	0.963444	1.31059	0.667145	0.923479	1.00766	4.20666		0	1	0	1	0	0
FBgn0035131	mthl9		1.11255	1.36765	0.630108	0	1.22124	0.959836	1.00292	2.55311		0	1	0	1	0	0
FBgn0036972	CG6434		0.73773	0	1.88246	0	2.42634	0.380343	0.999918	3.05492		0	1	0	1	1	0
FBgn0050085	CG30085		0.739379	1.05993	1.5351	0.232715	1.353	0.425579	0.999339	1.35676		0	0	0	1	0	0
FBgn0029719	CG15473		0.92151	0.339839	0.313145	0.783311	0.303461	0.572417	0.996842	1.26882		0	0	0	1	0	0
FBgn0038076	Cyp313a4		0.736605	0.905732	1.66896	0.347908	1.61691	0.508172	0.996288	2.029		0	1	0	1	0	0
FBgn0011282	Pbprp4		1.18174	1.3525	0	0	0	0	0.991843	2.4452		0	1	0	1	0	0
FBgn0037746	CG8478		0.548201	1.34778	0	0.258881	0.30088	0	0.988353	1.00641		0	0	0	1	0	0
FBgn0036860	CG14086		2.18662	1.34701	0	0	1.19859	0	0.987818	4.02419		0	1	0	1	0	0
[truncated: 13,604 more rows]

## Sheet: glucose metabolism
tracking_id	gene_short_name		ry/+_5d-1	ry/+_5d-2	elavG4/+_6d	ry/puc_5d-1	ry/puc_5d-2	elavG4/UASHep_6d	ry/+_40d	ry/puc_40d		young JNK induced	old JNK induced	WT old higher than young	JNK old higher than young			ry/+_5d-1	ry/+_5d-2	elavG4/+_6d	ry/puc_5d-1	ry/puc_5d-2	elavG4/UASHep_6d	ry/+_40d	ry/puc_40d	young JNK fold induction		WT young AVG	WT JNK AVG	WT young STDV	JNK young STDV
FBgn0034390	CG15093		31.4542	35.03	80.5573	141.497	113.065	97.1467	102.158	103.981		1	0	1	0	1	CG15093	0.641741	0.714696	1.64356	2.88688	2.3068	1.98203	2.08427	2.12146	2.39174	CG15093	1	2.3919	0.558534	0.45839	0.0289281
FBgn0261575	tobi		27.4158	28.9377	116.937	139.559	77.5176	122.729	62.6389	6.24816		1	0	0	0	1	tobi	0.474622	0.500969	2.02441	2.41604	1.34198	2.12468	1.0844	0.108168	1.96079	tobi	1	1.9609	0.887263	0.555444	0.187051
FBgn0000055	Adh		4930.45	5067.01	4096.21	10994.2	9078.16	7174.75	11506.6	6575.89		1	0	1	0	1	Adh	1.0495	1.07857	0.871925	2.34024	1.93239	1.52723	2.44931	1.39975	1.93329	Adh	1	1.93329	0.111864	0.406508	0.0185539
FBgn0032820	fbp		137.064	117.576	143.753	267.272	208.29	203.07	211.627	254.598		1	0	0	0	1	fbp	1.03213	0.885377	1.0825	2.01263	1.56848	1.52917	1.5936	1.91719	1.70338	fbp	1	1.70342	0.102411	0.268497	0.0132659
FBgn0004057	Zw		20.4469	17.7573	18.8622	45.0041	31.3648	20.2003	21.521	25.9959		1	0	0	0	1	Zw	1.0749	0.933507	0.991592	2.36588	1.64886	1.06194	1.13137	1.36661	1.69193	Zw	1	1.69223	0.0710706	0.653053	0.142022
FBgn0012034	AcCoAS		263.191	282.066	311.151	529.838	496.524	393.861	453.571	160.594		1	0	0	0	1	AcCoAS	0.921959	0.988078	1.08996	1.85602	1.73933	1.3797	1.58886	0.562561	1.65833	AcCoAS	1	1.65835	0.0846341	0.248274	0.0121835
FBgn0001258	ImpL3		9.8198	9.86841	5.05732	16.9505	12.7357	11.0815	21.3234	131.226		1	1	1	1	1	ImpL3	1.19049	1.19639	0.613119	2.05498	1.544	1.34345	2.58512	15.9091	1.64681	ImpL3	1	1.64748	0.335062	0.366874	0.0869558
FBgn0036030	CG6767		125.467	149.99	130.832	252.703	274.925	118.76	172.366	252.22		1	0	0	0	1	CG6767	0.926437	1.10751	0.966051	1.86594	2.03002	0.876913	1.27273	1.86237	1.59092	CG6767	1	1.59096	0.0951918	0.623798	0.180105
FBgn0012036	Aldh		287.71	300.581	658.618	673.425	598.01	709.467	615.76	553.451		1	0	0	0	1	Aldh	0.692216	0.723183	1.5846	1.62023	1.43878	1.70694	1.48149	1.33158	1.58864	Aldh	1	1.58865	0.506517	0.13684	0.123915
FBgn0035978	UGP		174.874	165.672	169.6	294.444	274.221	198.066	221.382	269.609		1	0	0	0	1	UGP	1.02838	0.974262	0.997362	1.73153	1.6126	1.16476	1.30187	1.58548	1.50293	UGP	1	1.50296	0.0271533	0.298868	0.0439894
FBgn0039425	CG5432		0.207621	0	0	0	0.330477	0	0	0		1	0	0	0	1	CG5432	3	0	0	0	4.7752	0	0	0	1.51859	CG5432	1	1.59173	1.73205	2.75696
FBgn0036857	CG9629		21.2607	22.4535	22.003	33.9546	29.5958	34.815	21.4314	14.6374		0	0	0	0	1	CG9629	0.970554	1.02501	1.00444	1.55003	1.35105	1.58931	0.978347	0.668199	1.49657	CG9629	1	1.4968	0.027496	0.127738
FBgn0003076	Pgm		430.996	300.369	209.876	622.666	540.97	228.9	229.677	248.249		0	0	0	0	1	Pgm	1.37371	0.957361	0.668934	1.98461	1.72422	0.729569	0.732045	0.791239	1.47945	Pgm	1	1.47947	0.354315	0.662354
FBgn0038984	CG5315		305.364	281.597	426.659	532.449	506.736	412.704	341.275	223.53		0	0	0	0	1	CG5315	0.903782	0.83344	1.26278	1.57588	1.49978	1.22148	1.01007	0.661579	1.43237	CG5315	1	1.43238	0.230274	0.18657
FBgn0004654	Pgd		65.7878	55.0722	57.3354	102.848	76.7347	75.1144	72.5626	65.1963		0	0	0	0	1	Pgd	1.10757	0.927165	0.965267	1.73149	1.29186	1.26458	1.22162	1.09761	1.42923	Pgd	1	1.42931	0.0950841	0.26205
FBgn0027580	CG1516		85.173	76.3661	146.728	121.408	132.338	175.076	102.723	76.6493		0	0	0	0	1	CG1516	0.828888	0.743181	1.42793	1.18152	1.28789	1.70381	0.999682	0.745937	1.39103	CG1516	1	1.39107	0.373068	0.276009
FBgn0001187	Hex-C		87.658	93.482	92.7169	139.599	118.767	121.204	89.8875	103.284		0	0	0	0	1	Hex-C	0.960261	1.02406	1.01568	1.52925	1.30105	1.32774	0.984684	1.13144	1.38597	Hex-C	1	1.38602	0.0346695	0.124765
FBgn0025640	CG13369		54.1195	45.273	47.2209	74.6609	68.2901	55.2109	55.6585	88.4964		0	0	0	0	1	CG13369	1.10739	0.926375	0.966233	1.52771	1.39735	1.12972	1.13888	1.81081	1.3515	CG13369	1	1.35159	0.0951154	0.2029
FBgn0001091	Gapdh1		650.769	636.4	614.472	1028.45	804.182	712.114	690.557	627.807		0	0	0	0	1	Gapdh1	1.02664	1.00397	0.969382	1.62247	1.26867	1.12342	1.08941	0.990419	1.33818	Gapdh1	1	1.33818	0.028837	0.256684
FBgn0051075	CG31075		13.4122	12.8271	38.4082	21.8199	23.3073	40.095	18.8127	11.6308		0	0	0	0	1	CG31075	0.6224	0.595248	1.78235	1.01256	1.08159	1.86063	0.873013	0.539733	1.31806	CG31075	1	1.31826	0.677673	0.470972
FBgn0086355	Tpi		308.683	264.415	339.174	474.391	346.703	367.644	424.052	473.986		0	0	0	0	1	Tpi	1.0151	0.869527	1.11537	1.56003	1.14013	1.20899	1.39449	1.5587	1.30304	Tpi	1	1.30305	0.123616	0.225198
FBgn0011768	Fdh		94.7067	89.6622	161.489	174.834	146.15	128.569	120.544	115.453		0	0	0	0	1	Fdh	0.821494	0.777737	1.40077	1.51652	1.26772	1.11522	1.04561	1.00145	1.29978	Fdh	1	1.29982	0.347765	0.20257
FBgn0026315	Ugt35a		5.64484	7.07913	6.13882	7.03822	11.1523	5.37488	6.41274	17.4132		0	1	0	1	1	Ugt35a	0.897774	1.12589	0.976338	1.11938	1.7737	0.854839	1.0199	2.76945	1.24864	Ugt35a	1	1.24931	0.115883	0.473008
FBgn0031463	CG15400		3.19041	4.57888	1.80759	3.51701	5.25111	2.93235	4.79686	3.90774		0	0	0	0	1	CG15400	0.99941	1.43435	0.566236	1.10172	1.64493	0.918572	1.50264	1.22412	1.22047	CG15400	1	1.22174	0.43406	0.377762
FBgn0002570	Mal-A1		8.35787	0	2.98986	3.73952	5.79388	4.32528	6.84136	7.87505		0	0	0	0	1	Mal-A1	2.20957	0	0.790429	0.988617	1.53173	1.14347	1.80865	2.08193	1.2202	Mal-A1	1	1.22127	1.11959	0.279789
FBgn0000579	Eno		658.542	655.721	715.66	899.829	805.182	767.316	652.443	701.859		0	0	0	0	1	Eno	0.973252	0.969083	1.05767	1.32985	1.18997	1.13401	0.964238	1.03727	1.21794	Eno	1	1.21794	0.0499835	0.100872
FBgn0250906	Pgk		207.982	183.62	203.472	260.404	230.323	216.305	215.459	191.609		0	0	0	0	1	Pgk	1.04852	0.9257	1.02578	1.3128	1.16115	1.09048	1.08621	0.965976	1.18812	Pgk	1	1.18814	0.0653422	0.113592
FBgn0014869	Pglym78		282.474	280.368	305.589	364.846	326.184	325.651	344.049	312.669		0	0	0	0	1	Pglym78	0.975808	0.968533	1.05566	1.26036	1.1268	1.12496	1.18852	1.08012	1.1707	Pglym78	1	1.17071	0.0483392	0.0776468
FBgn0003074	Pgi		188.275	184.652	176.016	230.223	194.716	205.49	193.225	209.593		0	0	0	0	1	Pgi	1.02893	1.00913	0.961936	1.25818	1.06413	1.12301	1.05598	1.14544	1.14842	Pgi	1	1.14844	0.0344189	0.0994916
FBgn0003178	PyK		360.925	365.729	351.352	418.265	370.167	432.555	330.009	335.541		0	0	0	0	1	PyK	1.00442	1.01779	0.977783	1.164	1.03014	1.20376	0.918387	0.933782	1.13262	PyK	1	1.13263	0.0203686	0.0909598
FBgn0001092	Gapdh2		630.725	691.353	677.306	779.759	699.127	755.11	763.678	758.035		0	0	0	0	1	Gapdh2	0.946379	1.03735	1.01627	1.17	1.04901	1.13301	1.14587	1.1374	1.11734	Gapdh2	1	1.11734	0.047618	0.0619965
FBgn0027073	CG4302		47.7626	57.1723	37.4588	57.9132	61.2445	38.262	59.6275	70.8369		0	0	0	0	1	CG4302	1.00628	1.20453	0.789195	1.22014	1.29032	0.806117	1.25625	1.49242	1.10545	CG4302	1	1.10552	0.207737	0.261658
FBgn0028325	l(1)G0334		181.523	195.661	183.78	215.162	186.7	214.548	232.96	191.989		0	0	0	0	1	l(1)G0334	0.970774	1.04638	0.982844	1.15067	0.99846	1.14739	1.24586	1.02675	1.09882	l(1)G0334	1	1.09884	0.0406194	0.0869478
FBgn0034618	CG9485		26.5625	26.92	20.0263	26.9012	28.8574	24.2115	5.97759	8.66068		0	0	0	0	1	CG9485	1.08405	1.09864	0.817302	1.09788	1.17771	0.988106	0.243954	0.353455	1.08775	CG9485	1	1.0879	0.158389	0.095196
FBgn0010548	Aldh-III		51.8212	47.8547	61.5373	53.4561	65.5614	56.0769	57.9555	33.7666		0	0	0	0	1	Aldh-III	0.964335	0.890523	1.14514	0.994759	1.22003	1.04353	1.07849	0.628359	1.08604	Aldh-III	1	1.0861	0.131002	0.118515
FBgn0000064	Ald		757.465	587.09	905.823	826.785	745.58	832.254	791.707	770.375		0	0	0	0	1	Ald	1.00978	0.782655	1.20756	1.10219	0.99394	1.10949	1.05543	1.02699	1.06854	Ald	1	1.06854	0.212622	0.0647086
FBgn0036762	CG7430		174.05	168.809	153.757	192.755	185.627	136.042	152.751	168.553		0	0	0	0	1	CG7430	1.05142	1.01976	0.928828	1.16441	1.12135	0.821814	0.922751	1.01821	1.03584	CG7430	1	1.03586	0.0636369	0.186614
FBgn0032940	Mio		23.9511	26.6154	20.8906	21.0179	24.9719	27.9235	25.7	33.0231		0	0	0	0	1	Mio	1.00554	1.1174	0.877055	0.882399	1.0484	1.17232	1.07897	1.38642	1.03423	Mio	1	1.03437	0.120269	0.145468
FBgn0039635	CG11876		148.726	154.753	172.705	175.651	149.031	161.571	146.518	175.625		0	0	0	0	1	CG11876	0.936987	0.974957	1.08806	1.10662	0.938908	1.01791	0.923076	1.10645	1.02112	CG11876	1	1.02115	0.0785867	0.0839009
FBgn0011270	Pglym87		0.39645	0	0	0	0	0.409805	0	0.546389		0	1	0	1	1	Pglym87	3	0	0	0	0	3.10106	0	4.13461	1.00825	Pglym87	1	1.03369	1.73205	1.7904
FBgn0031912	CG5261		138.213	145.318	125.912	143.777	147.305	118.944	115.406	139.63		0	0	0	0	1	CG5261	1.01269	1.06475	0.922561	1.05346	1.07931	0.871506	0.845583	1.02307	1.0014	CG5261	1	1.00142	0.0719386	0.113252
FBgn0037537	CG2767		67.0758	86.3929	95.1792	69.8138	78.4539	96.537	96.1721	127.592		0	0	0	0	1	CG2767	0.809287	1.04235	1.14836	0.842321	0.946566	1.16474	1.16034	1.53943	0.984504	CG2767	1	0.984544	0.173459	0.164532
FBgn0038619	CG7685		9.03348	9.55569	8.79987	5.46379	11.6141	9.72259	12.7409	8.50412		0	0	0	0	1	CG7685	0.989463	1.04666	0.963875	0.598465	1.27213	1.06494	1.39555	0.931481	0.978154	CG7685	1	0.978511	0.0423875	0.345047
FBgn0003067	Pepck		473.006	417.49	810.42	485.839	390.707	774.797	1571.23	862.375		0	0	1	0	1	Pepck	0.834267	0.73635	1.42938	0.856901	0.689112	1.36655	2.77127	1.52102	0.970849	Pepck	1	0.970855	0.375065	0.352804
FBgn0003071	Pfk		83.9376	71.5853	74.1556	76.0348	74.6066	71.582	64.9736	72.8877		0	0	0	0	1	Pfk	1.09637	0.935028	0.968601	0.993147	0.974492	0.934985	0.848668	0.95204	0.967499	Pfk	1	0.967541	0.0851309	0.0296971
FBgn0038952	CG7069		0.144364	0.532304	0	0.204502	0	0.448507	0.780695	0		0	0	1	0	1	CG7069	0.640036	2.35996	0	0.906657	0	1.98845	3.4612	0	0.950982	CG7069	1	0.965036	1.22047	0.99551
FBgn0026314	Ugt35b		14.5947	8.52411	41.7479	17.9223	16.0183	27.4375	54.9421	27.4708		0	0	1	0	1	Ugt35b	0.674986	0.394229	1.93079	0.828883	0.740825	1.26895	2.541	1.27049	0.946073	Ugt35b	1	0.946219	0.818216	0.282939
FBgn0036402	CG6650		16.0395	14.78	11.0307	12.8084	16.2881	9.18441	11.3014	9.63508		0	0	0	0	1	CG6650	1.14978	1.05949	0.790727	0.91816	1.1676	0.658377	0.810132	0.690683	0.914494	CG6650	1	0.914713	0.186773	0.254629
FBgn0026756	Ugt37a1		0	0	0.970287	0.404534	0.469929	0	0	0.393239		0	1	0	0	1	Ugt37a1	0	0	3	1.25077	1.45296	0	0	1.21584	0.892048	Ugt37a1	1	0.901242	1.73205	0.787018
FBgn0036111	Aps		58.9763	69.3508	64.2936	49.6638	58.4102	53.6707	54.5206	50.9876		0	0	0	0	1	Aps	0.918535	1.08011	1.00135	0.773496	0.909718	0.835902	0.849139	0.794114	0.839662	Aps	1	0.839706	0.0807981	0.0681907
FBgn0025885	Inos		196.023	215.774	130.154	156.948	154.587	124.663	207.44	296.498		0	0	0	1	1	Inos	1.0851	1.19443	0.720475	0.868794	0.855725	0.690079	1.1483	1.64128	0.804851	Inos	1	0.804866	0.248172	0.0996231
FBgn0036723	CG12229		1.01644	1.12463	0.690834	0.57603	0	1.47303	0.824715	1.9595		0	1	0	1	1	CG12229	1.07677	1.19139	0.73184	0.610222	0	1.56047	0.873668	2.07581	0.721017	CG12229	1	0.723563	0.239199	0.786383
FBgn0015721	king-tubby		2.56495	2.88902	3.63649	1.81931	1.76178	2.65709	3.46986	2.35768		0	0	0	0	1	king-tubby	0.846475	0.953424	1.2001	0.600402	0.581416	0.876883	1.14511	0.778073	0.68548	king-tubby	1	0.686234	0.181355	0.16538
FBgn0031451	CG9961		0.577178	2.12935	0	1.22676	0	0.59685	0.780724	1.19257		0	0	0	0	1	CG9961	0.639762	2.36024	0	1.35978	0	0.661567	0.865379	1.32188	0.671302	CG9961	1	0.673782	1.22066	0.679972
FBgn0001112	Gld		17.2328	12.8062	8.85113	6.24465	7.69942	11.345	9.21041	6.25238		0	0	0	0	1	Gld	1.32935	0.987875	0.68278	0.481715	0.593936	0.875158	0.710495	0.482311	0.650102	Gld	1	0.65027	0.323453	0.202681
FBgn0264574	Glut1		31.4268	30.5105	22.8637	16.2528	21.3637	15.6619	22.6448	19.7508		0	0	0	0	1	Glut1	1.11178	1.07937	0.808848	0.574974	0.755782	0.55407	0.801104	0.698723	0.628202	Glut1	1	0.628276	0.166334	0.110918
FBgn0001186	Hex-A		88.955	88.1392	82.4767	47.036	49.7414	65.3881	82.2914	93.9501		0	0	0	0	1	Hex-A	1.0281	1.01867	0.953227	0.54362	0.574888	0.755725	0.951086	1.08583	0.62472	Hex-A	1	0.624745	0.0407797	0.114505
FBgn0033856	CG13334		0	0.964145	0	0	0	0.270421	0	0		0	0	0	0	1	CG13334	0	3	0	0	0	0.841433	0	0	0.277598	CG13334	1	0.280478	1.73205	0.485801
FBgn0034356	CG10924		2.44291	2.25167	13.6946	0.519039	0.804567	0.632557	15.3548	4.37147		0	0	1	1	1	CG10924	0.398535	0.367336	2.23413	0.0846757	0.131257	0.103195	2.50497	0.713159	0.106318	CG10924	1	0.106376	1.0689	0.0234528
FBgn0042711	Hex-t1		0	0	0	0	0	0	0	0.374474		0	1	0	1	1	Hex-t1	#DIV/0!	#DIV/0!	#DIV/0!	#DIV/0!	#DIV/0!	#DIV/0!	#DIV/0!	#DIV/0!	0	Hex-t1	#DIV/0!	#DIV/0!	#DIV/0!	#DIV/0!
FBgn0026755	Ugt37b1		0	0.427808	0	0	0	0	0	0		0	0	0	0	1	Ugt37b1	0	3	0	0	0	0	0	0	0	Ugt37b1	1	0	1.73205	0
FBgn0032424	CG17010		0	0	0	0	0	0	0	0		0	0	0	0	1	CG17010	#DIV/0!	#DIV/0!	#DIV/0!	#DIV/0!	#DIV/0!	#DIV/0!	#DIV/0!	#DIV/0!	0	CG17010	#DIV/0!	#DIV/0!	#DIV/0!	#DIV/0!
FBgn0037147	CG7140		0.188977	0	0.32109	0	0	0	0	0		0	0	0	0	1	CG7140	1.11148	0	1.88852	0	0	0	0	0	0	CG7140	1	0	0.949181	0
FBgn0038258	CG7362		0	0	0	0	0	0	0	0		0	0	0	0	1	CG7362	#DIV/0!	#DIV/0!	#DIV/0!	#DIV/0!	#DIV/0!	#DIV/0!	#DIV/0!	#DIV/0!	0	CG7362	#DIV/0!	#DIV/0!	#DIV/0!	#DIV/0!
FBgn0038852	CG7056		0.451345	0	0	0	0	0	0	0		0	0	0	0	1	CG7056	3	0	0	0	0	0	0	0	0	CG7056	1	0	1.73205	0
FBgn0042710	Hex-t2		0.256399	0	0	0	0	0	0	0		0	0	0	0	1	Hex-t2	3	0	0	0	0	0	0	0	0	Hex-t2	1	0	1.73205	0
FBgn0037115	CG11249		0	0	0	0	0.308917	0	0	0		1	0	0	0	1	CG11249	#DIV/0!	#DIV/0!	#DIV/0!	#DIV/0!	#DIV/0!	#DIV/0!	#DIV/0!	#DIV/0!	30.8917	CG11249	#DIV/0!	#DIV/0!	#DIV/0!	#DIV/0!
FBgn0031462	CG2964		0	0	0	0	0	0.214002	0	0.284688		1	1	0	1	1	CG2964	#DIV/0!	#DIV/0!	#DIV/0!	#DIV/0!	#DIV/0!	#DIV/0!	#DIV/0!	#DIV/0!	21.4002	CG2964	#DIV/0!	#DIV/0!	#DIV/0!	#DIV/0!
FBgn0029722	CG7024		0.213014	0	0	0.603605	0.350713	0	0	0		1	0	0	0	1	CG7024	3	0	0	8.50092	4.9393	0	0	0	4.27918	CG7024	1	4.48007	1.73205	4.26903
FBgn0002569	Mal-A2		0	0	0.331564	0.276463	0.321295	0.808034	0.791626	0.537393		1	0	1	0	1	Mal-A2	0	0	3	2.50144	2.90709	7.31111	7.16265	4.86235	4.11575	Mal-A2	1	4.23988	1.73205	2.66749
FBgn0026754	Ugt37c1		0	0	0.392915	0.327623	0.380685	0.239305	0.938177	0		1	0	1	0	1	Ugt37c1	0	0	3	2.50148	2.90662	1.82715	7.16321	0	2.35189	Ugt37c1	1	2.41175	1.73205	0.5453
FBgn0002571	Mal-A3		0.44964	0	0	0	0.740282	0	0.608102	0.309608		1	0	1	0	1	Mal-A3	3	0	0	0	4.93916	0	4.05726	2.06571	1.61057	Mal-A3	1	1.64639	1.73205	2.85163
